# Supplementary material for: Gluten-free diet affects fecal small non-coding RNA profiles and microbiome composition in celiac disease supporting a host-gut microbiota crosstalk
Source: Gut Microbes. 2023 Feb 7;15(1):2172955. doi: 10.1080/19490976.2023.2172955 (PMC9928459; doi:10.1080/19490976.2023.2172955)
Supplement: Supplemental Material [file KGMI_A_2172955_SM4401.zip]

Archive with 11 entries (11 files):
- Supplementary Materials_Revised.docx
- Supplementary_Figure_1.pdf
- Supplementary_Figure_2.pdf
- Supplementary_Figure_3.pdf
- Supplementary_Table_1_Cohorts_Data_Food_and_nutrients_intake.xlsx
- Supplementary_Table_2_Dataset_Information.xlsx
- Supplementary_Table_3_DEmiRNA_analysis.xlsx
- Supplementary_Table_4_Enrichment_analysis.xlsx
- Supplementary_Table_5_DEsncRNAs.xlsx
- Supplementary_Table_6_Metagenomic_data_analysis.xlsx
- Supplementary_Table_7_Classification_analysis.xlsx
