# Supplementary material for: Gluten-free diet affects fecal small non-coding RNA profiles and microbiome composition in celiac disease supporting a host-gut microbiota crosstalk
Source: Gut Microbes. 2023 Feb 7;15(1):2172955. doi: 10.1080/19490976.2023.2172955 (PMC9928459; doi:10.1080/19490976.2023.2172955)
Supplement: Supplemental Material [file KGMI_A_2172955_SM4401.zip › Supplementary_Table_1_Cohorts_Data_Food_and_nutrients_intake.xlsx]

## Sheet: A_Cohort_data
Supplementary Table 1. A. Clinical and anamnestic information of the study cohorts. B. Intake of foods, drinks, and dietary nutrients as estimated by the EPIC questionnaries for each study group. The log2FC of intake between the study groups is reported as well the result of the statistical analysis (Wilcoxon Rank-Sum test and Kruskall-Wallis test). C. Results of the Spearman correlation analysis…
		Discovery			Adult Validation	Paediatric validation
Covariates		Untreated CD	tCD	Healthy controls	Healthy controls	Untreated CD-TG+	Healthy controls
		(n=3)	(n=63)	(n=66)	(n=40)	(n=19)	(n=19)
Age (years)	Average±SD	46.5±13.9	42±14.5	40.8±14.3	40.5±13.2	10.4±3.2	10.3±3.2
	Range	31-58	19-76	20-78	20.6-64.1	4-14	3-14
Sex	Female	3	48	51	24	9	8
	Male	0	15	15	16	10	11
BMI (Kg/m2)	Average±SD	NA	22.3±3.4	22.5±3.1	23.6 ± 3.9	NA	NA
Duration of Gluten-free diet (years)	Average±SD	-	8.9±7.9	-	-	0	-
	Range	-	0.08-30	-	-	0	-
Smoking status	current	1	10	10	9	0	0
	former	1	15	15	10	0	0
	never	1	37	41	21	19	19
	n.a.	0	1	0	0	0	0
Marsh grade	I	0	5	-	-	0	0
	II	0	2	-	-	0	0
	IIIa	1	15	-	-	1	0
	IIIb	2	13	-	-	5	0
	IIIc	0	16	-	-	7	0
	n.a.	0	12	-	-	0	0
	no biopsy (IgA TG>10 fold the positivity threshold)	0	0	-	-	6	0
*s-Ab anti transglutaminase lgA	≤3.0	0	51	64	-	19	0
(AU/ml)	>3.0	3	12	0	-	0	19
	n.a.	0	0	2	-	0	0
**s-Ferritin	Average±SD	6±2	62.4±62.3	59.1±65.8	70±78.8	NA	NA
(ng/ml)	Range	4-8	8-246	3-429	4-468	NA	NA
	<11	3	4	4	3	0	0
	≥11	0	46	55	37	0	0
	n.a.	0	13	7	0	19	19
***s-Vitamin B12	Average±SD	369	270.4±108.9	273.4±134.6	265.4±121.4	NA	NA
(pg/ml)	Range	369	111-708	101-1152	131-177	NA	NA
	<180	0	7	11	7	0	0
	≥180	1	41	48	33	0	0
	n.a.	2	15	7	0	19	19
****s-Vitamin D3	Average±SD	17.8	61.1±108.2	39.9±70.7	NA	NA	NA
(ng/ml)	Range	17.8	10-428	3.8-92.7	NA	NA	NA
	<30	1	24	47	0	0	0
	≥30	0	24	12	0	0	0
	n.a.	2	15	7	40	19	19

## Sheet: B_Comparison_among_groups
Supplementary Table 1B
		Estimated intake (average +/- sd)				log2FC			Wilcoxon P-value
Attribute	Class	tCD-TG+	tCD-TG-	Healthy	Kruskal-Wallis P-value	tCD-TG+ / Healthy	tCD-TG+ / tCD-TG-	tCD-TG- / Healthy	tCD-TG+ / Healthy	tCD-TG+ / tCD-TG-	tCD-TG- / Healthy
Vitamin E (mg/day)	Nutrient	0.0074 +/- 0.0028	0.0075 +/- 0.002	0.0049 +/- 0.0014	4.73e-11	0.594744	-0.0193653	0.614109	0.00154085	0.649305	2.1e-11
Other PUFAs (g/day)	Nutrient	0.0001 +/- 0.0002	0.0003 +/- 0.0004	0.0005 +/- 0.0002	0.000279524	-2.32193	-1.58496	-0.736966	0.0239019	0.420165	0.000168718
Beer, cider	Food / Drink	7.155 +/- 8.2183	22.0527 +/- 29.0288	57.0583 +/- 68.4423	0.000716516	-2.99541	-1.62393	-1.37148	0.0029799	0.0576655	0.00477685
Alcohol (g/day)	Nutrient	0.0011 +/- 0.0017	0.0041 +/- 0.0046	0.0058 +/- 0.0062	0.00362289	-2.39855	-1.89812	-0.500429	0.00171968	0.00957735	0.138824
Spirits, brandy	Food / Drink	1.134 +/- 1.913	4.499 +/- 9.2163	7.3346 +/- 9.6217	0.0038115	-2.6933	-1.98818	-0.705114	0.00694815	0.136764	0.0139722
Rice	Food / Drink	11.952 +/- 8.5888	18.3567 +/- 25.4589	6.7012 +/- 6.2142	0.00450111	0.834761	-0.619055	1.45382	0.0562173	0.824102	0.0022592
Vitamin B6 (mg/day)	Nutrient	0.0011 +/- 0.0001	0.0011 +/- 0.0002	0.0011 +/- 0.0001	0.00947554	0	0	0	0.687646	0.267223	0.00223481
Bouillon	Food / Drink	11.975 +/- 7.6534	18.4431 +/- 27.1525	26.3972 +/- 24.364	0.0117844	-1.14036	-0.623056	-0.517304	0.158324	0.515703	0.00431139
Thiamine (mg/day)	Nutrient	0.0006 +/- 0.0001	0.0006 +/- 0.0004	0.0005 +/- 0.0004	0.0137717	0.263034	0	0.263034	0.0507151	0.389941	0.0109861
Cabbages	Food / Drink	9.006 +/- 10.1472	5.1704 +/- 7.8092	7.7586 +/- 7.5316	0.0141783	0.21509	0.800611	-0.58552	0.845504	0.232695	0.00362507
Phosphorus (mg/day)	Nutrient	0.7039 +/- 0.1196	0.7594 +/- 0.1114	0.7125 +/- 0.0953	0.0213321	-0.0175195	-0.10949	0.09197	0.679588	0.123483	0.00818319
Wine	Food / Drink	10.179 +/- 18.8177	40.4106 +/- 59.1134	54.3005 +/- 75.6863	0.025058	-2.41537	-1.98914	-0.426232	0.00927319	0.0323736	0.28878
Total PUFAs (g/day)	Nutrient	0.0072 +/- 0.0022	0.0061 +/- 0.0014	0.0057 +/- 0.0011	0.0308222	0.337035	0.239188	0.0978473	0.036596	0.0933507	0.0707411
Fish	Food / Drink	19.712 +/- 19.1162	28.2337 +/- 22.9744	35.5908 +/- 23.8304	0.0340795	-0.85243	-0.518344	-0.334086	0.0353616	0.210167	0.0592868
Linoleic acid (g/day)	Nutrient	0.0059 +/- 0.002	0.0048 +/- 0.0012	0.0045 +/- 0.0009	0.0426617	0.39079	0.297681	0.0931094	0.021775	0.0510546	0.240223
Leafy vegetables - raw	Food / Drink	14.564 +/- 17.3638	15.5014 +/- 17.729	20.2932 +/- 17.5095	0.0514114	-0.47859	-0.0899919	-0.388598	0.163009	0.738682	0.0240956
Crustaceans, molluscs	Food / Drink	9.168 +/- 7.3886	6.0798 +/- 12.6121	8.8312 +/- 11.3592	0.0610391	0.0539976	0.592583	-0.538586	0.325715	0.053207	0.0631242
Soups	Food / Drink	19.033 +/- 30.0395	28.3851 +/- 28.3403	40.4125 +/- 44.5211	0.0620651	-1.0863	-0.576631	-0.509668	0.0268596	0.30602	0.134219
Snacks	Food / Drink	4.911 +/- 3.9855	8.0833 +/- 8.1033	11.4731 +/- 10.5933	0.06584	-1.22417	-0.718928	-0.505239	0.077989	0.528886	0.056482
Salty biscuits, aperitif biscuits, crackers	Food / Drink	0 +/- 0	0 +/- 0	1.2066 +/- 7.7997	0.0959204	NA	NA	NA	0.377203	NA	0.0490622
Total lipids (g/day)	Nutrient	0.0515 +/- 0.0104	0.0493 +/- 0.0063	0.0475 +/- 0.0058	0.101711	0.116645	0.0629848	0.0536601	0.0443539	0.160224	0.268024
Pasta - other grain	Food / Drink	44.542 +/- 27.078	50.7616 +/- 89.4838	48.08 +/- 35.9753	0.111024	-0.110271	-0.188571	0.0783006	0.981348	0.233252	0.0454476
Leafy vegetables - cooked	Food / Drink	19.664 +/- 31.5152	11.221 +/- 8.2508	17.7205 +/- 14.9193	0.11781	0.150138	0.809356	-0.659218	0.445029	0.800611	0.0401642
Cholesterol (mg/day)	Nutrient	0.213 +/- 0.0953	0.2123 +/- 0.0634	0.2304 +/- 0.0549	0.147233	-0.113287	0.00474906	-0.118036	0.51775	0.92869	0.0470122
Unclassified and other sauces	Food / Drink	0.918 +/- 1.5077	1.0665 +/- 2.1604	1.2834 +/- 1.5991	0.148041	-0.483405	-0.216318	-0.267087	0.223147	0.618736	0.081839
Retinol (μg/day)	Nutrient	0.2163 +/- 0.107	0.2426 +/- 0.1351	0.2027 +/- 0.097	0.148553	0.0936876	-0.165546	0.259233	0.773086	0.504301	0.0502818
Starch (g/day)	Nutrient	0.0478 +/- 0.0162	0.0441 +/- 0.0224	0.0507 +/- 0.0198	0.156506	-0.0849751	0.116232	-0.201207	0.857747	0.407541	0.0570142
Tomatoes - cooked	Food / Drink	12.776 +/- 9.9935	12.1908 +/- 17.8398	13.8574 +/- 15.3457	0.161788	-0.11722	0.0676434	-0.184864	0.487952	0.192529	0.0975067
Mushrooms	Food / Drink	4.866 +/- 5.7681	2.6982 +/- 3.4468	3.8372 +/- 6.3934	0.172389	0.342682	0.850739	-0.508057	0.326007	0.0952623	0.192077
Tomatoes - raw	Food / Drink	56.184 +/- 45.7417	48.0922 +/- 53.6674	59.7808 +/- 49.571	0.187935	-0.0895229	0.224356	-0.313879	0.73754	0.473213	0.0704859
Bread	Food / Drink	7.709 +/- 13.1403	6.7204 +/- 8.6634	20.7162 +/- 49.2946	0.197747	-1.42614	0.197997	-1.62414	0.107843	0.366157	0.244373
Legumes	Food / Drink	19.794 +/- 18.835	18.0363 +/- 15.2351	22.9482 +/- 16.709	0.20751	-0.213318	0.13416	-0.347478	0.387028	0.855695	0.0891194
Processed meat	Food / Drink	61.205 +/- 56.9232	27.9063 +/- 18.0671	29.5342 +/- 33.0849	0.222504	1.05126	1.13306	-0.0817957	0.106718	0.162642	0.481413
Onion, garlic	Food / Drink	24.492 +/- 33.9596	20.8122 +/- 41.8841	22.926 +/- 28.5241	0.25254	0.0953259	0.234881	-0.139555	0.993782	0.424852	0.104038
Riboflavin (mg/day)	Nutrient	0.0008 +/- 0.0001	0.0008 +/- 0.0002	0.0007 +/- 0.0002	0.253907	0.192645	0	0.192645	0.349859	1	0.122314
Vitamin D (μg/day)	Nutrient	0.0021 +/- 0.0012	0.0023 +/- 0.0009	0.002 +/- 0.001	0.257443	0.0703893	-0.131245	0.201634	0.98133	0.418449	0.10735
Other fruits	Food / Drink	152.671 +/- 124.0295	198.8024 +/- 122.1662	194.7926 +/- 94.2901	0.274413	-0.351513	-0.380909	0.0293963	0.0938428	0.181945	0.965758
Food fiber (g/day)	Nutrient	0.0102 +/- 0.0043	0.011 +/- 0.0034	0.0104 +/- 0.0032	0.282683	-0.0280144	-0.108934	0.08092	0.538042	0.279674	0.170362
Soluble carbohydrates (g/day)	Nutrient	0.0443 +/- 0.0285	0.0451 +/- 0.0156	0.0417 +/- 0.0152	0.294538	0.0872593	-0.0258207	0.11308	0.590763	0.419014	0.141278
Folic acid (μg/day)	Nutrient	0.156 +/- 0.0397	0.1656 +/- 0.0468	0.1514 +/- 0.0344	0.303668	0.0431808	-0.0861566	0.129337	0.85775	0.625676	0.118818
Mayonnaises and similars	Food / Drink	0.578 +/- 0.8392	0.8863 +/- 1.1685	1.2206 +/- 2.3885	0.314387	-1.07845	-0.616726	-0.461723	0.212024	0.108201	0.716867
Potatoes	Food / Drink	39.82 +/- 34.978	30.001 +/- 40.25	28.6295 +/- 21.6468	0.33327	0.475991	0.408483	0.0675081	0.399975	0.148558	0.368822
Niacin (mg/day)	Nutrient	0.0102 +/- 0.0031	0.0106 +/- 0.0027	0.0097 +/- 0.0023	0.350295	0.0725125	-0.0554951	0.128008	0.749278	0.716072	0.144335
Chocolate, candy, bars, paste, confetti/ flakes	Food / Drink	4.293 +/- 7.4111	3.1886 +/- 5.9682	3.0235 +/- 7.8299	0.353134	0.505767	0.429063	0.0767035	0.324608	0.834142	0.199059
Olive oil	Food / Drink	21.936 +/- 9.9901	22.8727 +/- 16.704	24.4408 +/- 13.1433	0.360696	-0.155991	-0.0603262	-0.0956648	0.77309	0.788261	0.145194
Veal	Food / Drink	4.915 +/- 5.8217	10.8671 +/- 18.4281	10.8428 +/- 12.4994	0.382003	-1.14147	-1.1447	0.00322963	0.207722	0.51175	0.374554
Total proteins (g/day)	Nutrient	0.0459 +/- 0.0147	0.0482 +/- 0.0086	0.0462 +/- 0.0075	0.385983	-0.0093987	-0.070539	0.0611403	0.833342	0.544436	0.1722
Calcium (mg/day)	Nutrient	0.4016 +/- 0.057	0.4605 +/- 0.1517	0.4682 +/- 0.1297	0.405092	-0.221366	-0.197442	-0.0239238	0.209602	0.217677	0.750732
Animal lipids (g/day)	Nutrient	0.0287 +/- 0.011	0.0255 +/- 0.0064	0.0247 +/- 0.006	0.418067	0.21654	0.170553	0.0459862	0.25844	0.322163	0.463733
Potassium (mg/day)	Nutrient	1.5976 +/- 0.3634	1.7313 +/- 0.4196	1.6661 +/- 0.3715	0.44703	-0.0605688	-0.115949	0.0553807	0.478231	0.332442	0.34058
Sodium (mg/day)	Nutrient	1.0749 +/- 0.4764	0.8605 +/- 0.2003	0.9219 +/- 0.3084	0.451955	0.22152	0.320955	-0.0994351	0.404373	0.27548	0.432943
Citrus fruits	Food / Drink	31.129 +/- 25.0988	39.3967 +/- 30.9884	43.1074 +/- 29.6758	0.456075	-0.469676	-0.339816	-0.129861	0.239166	0.460715	0.486717
Animal proteins (g/day)	Nutrient	0.0344 +/- 0.0165	0.0365 +/- 0.0101	0.0345 +/- 0.0089	0.462264	-0.0041878	-0.0854879	0.0813001	0.797036	0.723658	0.198771
Vegetable oils (no olive)	Food / Drink	4.123 +/- 6.7896	0.8051 +/- 3.0696	0.7535 +/- 1.6946	0.464979	2.45202	2.35645	0.0955605	0.53555	0.348678	0.33256
Other vegetables	Food / Drink	22.228 +/- 14.4219	32.1024 +/- 24.6213	28.4126 +/- 18.3806	0.468439	-0.354153	-0.530303	0.17615	0.322313	0.298121	0.510371
Retinol equivalent (μg/day)	Nutrient	0.5511 +/- 0.2409	0.6556 +/- 0.2899	0.5783 +/- 0.2107	0.470212	-0.069504	-0.250502	0.180998	0.634525	0.332442	0.324869
Rabbit	Food / Drink	1.13 +/- 2.4608	1.8135 +/- 3.1799	2.19 +/- 5.1803	0.475256	-0.954608	-0.682454	-0.272154	0.22191	0.285344	0.890769
Other meat (goat, game, horse, lamb)	Food / Drink	0.676 +/- 1.0097	1.0263 +/- 1.4045	2.6292 +/- 6.4623	0.477444	-1.95953	-0.602357	-1.35717	0.233628	0.408974	0.587725
Yogurt	Food / Drink	44.642 +/- 82.1559	28.7657 +/- 58.052	13.1135 +/- 31.3652	0.486952	1.76735	0.634052	1.1333	0.35746	0.726827	0.332905
Cheeses (including fresh cheeses)	Food / Drink	38.697 +/- 24.1357	44.6933 +/- 37.3284	46.612 +/- 27.4133	0.493277	-0.26848	-0.207837	-0.0606428	0.487952	0.89714	0.274282
Sugar, honey, jam	Food / Drink	10.629 +/- 13.3951	6.6294 +/- 9.3008	6.6765 +/- 11.7888	0.49715	0.670842	0.681056	-0.0102137	0.5529	0.761541	0.261669
β-Carotene (μg/day)	Nutrient	2.0076 +/- 1.3081	2.4694 +/- 1.5382	2.2536 +/- 1.1917	0.499129	-0.16676	-0.298689	0.131929	0.251974	0.332442	0.697112
Ice cream	Food / Drink	8.375 +/- 15.479	3.2067 +/- 6.7324	2.9892 +/- 7.1005	0.501967	1.48633	1.385	0.10133	0.327661	0.624705	0.38514
Dry cakes, biscuits	Food / Drink	5.943 +/- 8.1304	4.5788 +/- 8.3211	7.4809 +/- 10.728	0.511657	-0.33202	0.376222	-0.708242	0.861492	0.574146	0.260355
Nuts and seeds (+nut spread)	Food / Drink	4.655 +/- 5.7908	5.4051 +/- 5.7007	4.3698 +/- 5.342	0.51836	0.0912139	-0.21554	0.306754	0.918957	0.543131	0.269854
Available carbohydrates (g/day)	Nutrient	0.0921 +/- 0.0354	0.0892 +/- 0.0211	0.0925 +/- 0.0192	0.535971	-0.00625221	0.0461574	-0.0524097	0.361889	0.678751	0.403329
Butter	Food / Drink	1.056 +/- 2.2229	1.2578 +/- 3.3457	1.3448 +/- 2.3428	0.540757	-0.348782	-0.252293	-0.0964891	0.25981	0.350755	0.885741
Pizza	Food / Drink	28.081 +/- 13.7952	26.6924 +/- 17.1128	32.688 +/- 23.2294	0.544072	-0.219167	0.0731653	-0.292332	0.766242	0.629432	0.285272
Fruit and vegetable juices	Food / Drink	30.953 +/- 51.4557	32.8839 +/- 60.0257	21.4194 +/- 45.068	0.546145	0.531161	-0.0873022	0.618463	0.402956	0.894775	0.355665
Linolenic acid (g/day)	Nutrient	0.0007 +/- 0.0002	0.0007 +/- 0.0001	0.0007 +/- 0.0004	0.577509	0	0	0	0.633778	0.401821	0.415547
Coffee	Food / Drink	12.367 +/- 28.8368	16.3978 +/- 32.1684	25.6963 +/- 40.7162	0.616475	-1.05507	-0.407007	-0.648058	0.483137	0.792119	0.415147
Total SFAs NA	Nutrient	0.0158 +/- 0.0043	0.0155 +/- 0.0029	0.0153 +/- 0.0025	0.618067	0.0463929	0.0276563	0.0187366	0.307222	0.430596	0.892979
Egg	Food / Drink	28.518 +/- 33.0357	24.5098 +/- 15.3273	24.1051 +/- 11.8039	0.628663	0.242534	0.218514	0.0240203	0.311019	0.551153	0.711984
Tea	Food / Drink	61 +/- 104.2913	58.2069 +/- 102.6145	33.7366 +/- 69.6475	0.63605	0.854495	0.0676191	0.786876	0.617338	0.99091	0.367096
Chicory substitutes	Food / Drink	0 +/- 0	0.5194 +/- 2.9456	1.2235 +/- 5.4666	0.658357	NA	NA	-1.2361	0.435088	0.540443	0.609824
MUFAs (g/day)	Nutrient	0.0243 +/- 0.0054	0.0239 +/- 0.0043	0.0239 +/- 0.0037	0.664617	0.0239457	0.0239457	0	0.507668	0.4732	0.567022
Cakes, pies, pastries, puddings (non milk based)	Food / Drink	18.285 +/- 36.5522	9.6629 +/- 19.7811	10.0029 +/- 16.6393	0.66489	0.870242	0.920132	-0.0498902	0.810603	0.867517	0.365123
Other animal fat	Food / Drink	1.446 +/- 1.5108	1.3333 +/- 1.5839	1.9215 +/- 2.5048	0.665319	-0.410165	0.117066	-0.527232	0.76043	0.799992	0.376561
Oleic acid (g/day)	Nutrient	0.0229 +/- 0.0051	0.0225 +/- 0.0044	0.0226 +/- 0.0036	0.680083	0.0190248	0.0254226	-0.00639777	0.606978	0.544413	0.490325
Crispbread rusks	Food / Drink	7.279 +/- 11.5512	4.5712 +/- 10.1481	4.4706 +/- 13.1565	0.706091	0.703272	0.671167	0.0321045	0.851482	0.677981	0.422375
Chicken, turkey	Food / Drink	30.948 +/- 37.9169	30.7018 +/- 30.6652	30.0312 +/- 26.5493	0.711867	0.0433841	0.0115229	0.0318611	0.378246	0.517559	0.917889
Vitamin C (mg/day)	Nutrient	0.0828 +/- 0.0411	0.0912 +/- 0.0413	0.0847 +/- 0.0322	0.720556	-0.0327312	-0.139403	0.106672	0.791039	0.606424	0.470781
Pork	Food / Drink	10.741 +/- 13.9287	8.8163 +/- 9.0101	11.9454 +/- 13.6383	0.721225	-0.153327	0.284883	-0.43821	0.813806	0.942998	0.413895
Margarines	Food / Drink	0.369 +/- 0.3739	0.3882 +/- 0.3717	0.3425 +/- 0.1963	0.769661	0.107517	-0.0731793	0.180696	0.483808	0.575769	0.797013
Confectionery non chocolate	Food / Drink	0.4 +/- 0.9661	0.2712 +/- 0.8139	0.2703 +/- 1.1298	0.778534	0.565438	0.560643	0.00479567	0.492478	0.650957	0.747625
Iron (mg/day)	Nutrient	0.0066 +/- 0.0011	0.0067 +/- 0.0013	0.0068 +/- 0.0011	0.801175	-0.0430687	-0.0216951	-0.0213737	0.656489	0.951635	0.559
Beef	Food / Drink	29.401 +/- 30.9687	30.6643 +/- 29.2204	29.4598 +/- 27.2266	0.80927	-0.00288241	-0.0606948	0.0578124	0.628957	0.511408	0.794519
Root vegetables	Food / Drink	18.411 +/- 17.9087	21.1124 +/- 19.1831	18.0972 +/- 19.2098	0.818248	0.0248015	-0.197523	0.222324	0.894604	0.800619	0.52893
Mixed salad, mixed vegetables	Food / Drink	2.387 +/- 3.2346	3.6557 +/- 5.1041	2.9426 +/- 3.7646	0.823361	-0.301893	-0.614949	0.313056	0.563775	0.550687	0.949758
Milk	Food / Drink	5.143 +/- 16.2636	5.0767 +/- 21.7793	8.5505 +/- 59.69	0.876979	-0.733399	0.0187191	-0.752118	0.77825	1	0.632451
Carbonated/soft/isotonic drinks, diluted syrups	Food / Drink	7.047 +/- 18.0926	9.5047 +/- 21.0592	11.8532 +/- 33.2749	0.878287	-0.750195	-0.431632	-0.318564	0.705765	0.614672	0.835043
Offals	Food / Drink	1.767 +/- 4.3403	0.7865 +/- 1.8726	0.904 +/- 1.6682	0.891806	0.966907	1.16778	-0.200876	1	0.773891	0.653951
Plant lipids (g/day)	Nutrient	0.0229 +/- 0.008	0.0238 +/- 0.0075	0.0228 +/- 0.0059	0.893753	0.00631377	-0.055614	0.0619277	0.876136	0.80842	0.657317
Decaffeinated coffee	Food / Drink	0.061 +/- 0.1929	0.2702 +/- 1.3687	2.3014 +/- 11.8597	0.921438	-5.23756	-2.14715	-3.09041	0.718523	0.728091	0.945165
Zinc (mg/day)	Nutrient	0.0063 +/- 0.0018	0.0062 +/- 0.001	0.0062 +/- 0.0011	0.938754	0.0230836	0.0230836	0	0.937836	0.935533	0.711772
Vegetable proteins (g/day)	Nutrient	0.0115 +/- 0.0025	0.0117 +/- 0.0028	0.0117 +/- 0.0026	0.96671	-0.0248747	-0.0248747	0	0.790991	0.991937	0.863635

## Sheet: C_Correlation_analysis
Supplementary Table 1C
				Spearman correlation
				Rho coefficient			p-value			adjusted p-value
Nutrient	miRNA/species	Comparison	Coherent correlations	All	tCD-TG-	Healthy	All	tCD-TG-	Healthy	All	tCD-TG-	Healthy
Linolenic acid	miR-635-3p	Nutrient-miRNA	Yes	0.343755	0.392188	0.26297	8.67316e-05	0.00531888	0.0329034	0.359244	0.632339	0.999005
Alcohol	Veillonella atypica	Nutrient-Species	No	-0.314	-0.275491	0.0965319	0.000355	0.0251657	0.509367	0.14839	0.6555	0.900569
Oleic acid	miR-4309-3p	Nutrient-miRNA	Yes	-0.293464	-0.354424	-0.179402	0.000895314	0.0124679	0.149487	0.780678	0.632339	0.999005
Retinol eq.	miR-6746-5p	Nutrient-miRNA	Yes	0.288741	0.325714	0.21595	0.00109219	0.0223826	0.081599	0.780678	0.632339	0.999005
Monounsaturated	miR-4309-3p	Nutrient-miRNA	Yes	-0.281317	-0.339924	-0.181936	0.00148267	0.0168631	0.143729	0.780678	0.632339	0.999005
Plant lipids	miR-596	Nutrient-miRNA	Yes	-0.27817	-0.194749	-0.255444	0.00168355	0.179943	0.0384466	0.780678	0.838611	0.999005
Folic acid	miR-4309-3p	Nutrient-miRNA	Yes	-0.276078	-0.328163	-0.272441	0.0018305	0.0213353	0.0268924	0.780678	0.632339	0.999005
Plant lipids	miR-4309-3p	Nutrient-miRNA	Yes	-0.275673	-0.35627	-0.0951128	0.00186023	0.0119861	0.447457	0.780678	0.632339	0.999005
Other PUFAs	miR-3934-3p	Nutrient-miRNA	Yes	0.275302	0.0636176	0.211533	0.0018879	0.664094	0.0881903	0.780678	0.973536	0.999005
Iron	miR-320d	Nutrient-miRNA	Yes	0.273477	0.426201	0.160844	0.0020294	0.00226209	0.196998	0.780678	0.632339	0.999005
beta-Carotene	miR-4309-3p	Nutrient-miRNA	Yes	-0.273107	-0.262959	-0.25476	0.00205922	0.0679302	0.0389867	0.780678	0.710558	0.999005
Total saturated	miR-3154	Nutrient-miRNA	Yes	-0.266448	-0.223734	-0.289425	0.00266853	0.122257	0.0184202	0.780678	0.77076	0.999005
Linolenic acid	miR-4309-3p	Nutrient-miRNA	Yes	-0.260799	-0.326468	-0.178943	0.00330822	0.0220559	0.150549	0.780678	0.632339	0.999005
Available Glucose	miR-3154	Nutrient-miRNA	Yes	0.260431	0.0999541	0.346565	0.00335436	0.494398	0.00436332	0.780678	0.943885	0.999005
Vitamin C	miR-4309-3p	Nutrient-miRNA	Yes	-0.259413	-0.300008	-0.183699	0.003485	0.0362287	0.139821	0.780678	0.660194	0.999005
Vitamin E	miR-3934-3p	Nutrient-miRNA	No	-0.25865	0.075439	-0.0418696	0.00358574	0.60643	0.738532	0.780678	0.966257	0.999005
Retinol eq.	miR-3622a-5p	Nutrient-miRNA	Yes	0.258424	0.211837	0.294544	0.0036161	0.143956	0.0163642	0.780678	0.80143	0.999005
Retinol	miR-550a-5p	Nutrient-miRNA	Yes	-0.255097	-0.164082	-0.284614	0.00409077	0.259922	0.0205495	0.780678	0.859628	0.999005
Vitamin E	miR-1229-5p	Nutrient-miRNA	No	0.253482	-0.0388424	0.148041	0.00434065	0.791027	0.235518	0.780678	0.988727	0.999005
Monounsaturated	miR-6746-5p	Nutrient-miRNA	Yes	0.253157	0.372273	0.179284	0.00439252	0.00843702	0.149759	0.780678	0.632339	0.999005
Vitamin E	Ruminococcus bicirculans	Nutrient-Species	No	-0.253	-0.0461653	0.0962277	0.00449	0.712814	0.510709	0.491954	0.986774	0.900569
Other PUFAs	miR-137-3p	Nutrient-miRNA	Yes	-0.252401	-0.335252	-0.124576	0.00451549	0.0185337	0.318953	0.780678	0.632339	0.999005
Vitamin C	miR-4713-3p	Nutrient-miRNA	Yes	0.251996	0.37404	0.117275	0.00458257	0.00810767	0.348355	0.780678	0.632339	0.999005
Starch	miR-206	Nutrient-miRNA	Yes	-0.251857	-0.138422	-0.326695	0.00460588	0.342867	0.0074226	0.780678	0.915581	0.999005
Other PUFAs	miR-3909-5p	Nutrient-miRNA	Yes	0.251775	0.217759	0.190182	0.00461966	0.132821	0.126136	0.780678	0.785755	0.999005
Oleic acid	miR-6746-5p	Nutrient-miRNA	Yes	0.250416	0.379937	0.179778	0.00485309	0.00708773	0.148622	0.780678	0.632339	0.999005
Other PUFAs	Veillonella tobetsuensis	Nutrient-Species	Yes	-0.25	NA	0.132369	0.00489	NA	0.364587	0.491954	NA	0.836
Linolenic acid	miR-6746-5p	Nutrient-miRNA	Yes	0.249792	0.320009	0.188269	0.00496374	0.0249912	0.130062	0.780678	0.632339	0.999005
Potassium	miR-4309-3p	Nutrient-miRNA	Yes	-0.249288	-0.381429	-0.143847	0.00505477	0.00684808	0.249199	0.780678	0.632339	0.999005
Animal proteins	miR-664a-5p	Nutrient-miRNA	Yes	-0.247796	-0.254968	-0.183113	0.00533297	0.0770516	0.141111	0.780678	0.710558	0.999005
Linolenic acid	miR-3920	Nutrient-miRNA	Yes	-0.246588	-0.071635	-0.430156	0.00556809	0.62475	0.000312348	0.780678	0.968049	0.431248
Vitamin E	miR-654-5p	Nutrient-miRNA	Yes	-0.245048	-0.362648	-0.154197	0.00588147	0.0104422	0.216392	0.780678	0.632339	0.999005
Water	miR-2277-5p	Nutrient-miRNA	Yes	-0.245017	-0.413837	-0.0421464	0.00588783	0.00311816	0.736866	0.780678	0.632339	0.999005
Edible part	miR-2277-5p	Nutrient-miRNA	Yes	-0.244611	-0.367509	-0.0812867	0.0059732	0.00938339	0.516446	0.780678	0.632339	0.999005
Soluble carbohydrates	miR-139-3p	Nutrient-miRNA	Yes	-0.243907	-0.225159	-0.189892	0.00612348	0.119832	0.126725	0.780678	0.77076	0.999005
Vitamin E	miR-139-3p	Nutrient-miRNA	Yes	-0.243082	-0.0170521	-0.130135	0.0063041	0.907421	0.297664	0.780678	0.99467	0.999005
beta-Carotene	miR-3622a-5p	Nutrient-miRNA	Yes	0.241309	0.246429	0.20372	0.00670801	0.0878401	0.100868	0.780678	0.731043	0.999005
Other PUFAs	miR-4279-5p	Nutrient-miRNA	Yes	0.239984	0.254425	0.191365	0.00702495	0.077706	0.123752	0.780678	0.710558	0.999005
Food fiber	miR-632-5p	Nutrient-miRNA	Yes	-0.239855	-0.364309	-0.215086	0.00705659	0.0100694	0.0828575	0.780678	0.632339	0.999005
beta-Carotene	miR-138-5p	Nutrient-miRNA	No	-0.239783	-0.436185	0.0426478	0.00707407	0.00173028	0.733851	0.780678	0.632339	0.999005
Retinol	miR-550a-3-5p	Nutrient-miRNA	Yes	-0.239162	-0.163571	-0.278536	0.00722801	0.261427	0.0235358	0.780678	0.859628	0.999005
Alcohol	Haemophilus parainfluenzae	Nutrient-Species	No	-0.238	-0.309283	0.115911	0.00741	0.0115073	0.427713	0.491954	0.437	0.851848
Total PUFAs	miR-4721-5p	Nutrient-miRNA	Yes	-0.235847	-0.322525	-0.0683087	0.00810119	0.0238111	0.58577	0.780678	0.632339	0.999005
Vitamin C	miR-596	Nutrient-miRNA	Yes	-0.235419	-0.345528	-0.0976944	0.0082206	0.0150294	0.435169	0.780678	0.632339	0.999005
Water	miR-4309-3p	Nutrient-miRNA	Yes	-0.234287	-0.353776	-0.123766	0.00854355	0.012641	0.322135	0.780678	0.632339	0.999005
Starch	miR-6746-5p	Nutrient-miRNA	Yes	-0.233272	-0.29551	-0.169881	0.00884244	0.0392592	0.172665	0.780678	0.667144	0.999005
Linoleic acid	miR-4721-5p	Nutrient-miRNA	Yes	-0.233066	-0.301384	-0.103167	0.00890428	0.0353409	0.409759	0.780678	0.654525	0.999005
Total lipids	miR-6746-5p	Nutrient-miRNA	Yes	0.232944	0.27607	0.201188	0.00894112	0.0548454	0.105267	0.780678	0.708189	0.999005
Phosphorus	miR-4313-3p	Nutrient-miRNA	Yes	0.231267	0.223367	0.270774	0.00946064	0.122886	0.0278778	0.780678	0.773547	0.999005
Cholesterol	miR-1229-5p	Nutrient-miRNA	Yes	-0.230589	-0.260918	-0.254384	0.00967793	0.0701737	0.039286	0.780678	0.710558	0.999005
Calcium	miR-4313-3p	Nutrient-miRNA	Yes	0.230094	0.00479592	0.371392	0.00983966	0.97391	0.00213933	0.780678	0.996692	0.935768
Linolenic acid	miR-4721-5p	Nutrient-miRNA	Yes	-0.23005	-0.247953	-0.230763	0.00985389	0.0858324	0.0623006	0.780678	0.727379	0.999005
Retinol	miR-10226	Nutrient-miRNA	Yes	-0.229906	-0.131078	-0.270022	0.00990151	0.369323	0.0283318	0.780678	0.92999	0.999005
Retinol eq.	miR-4309-3p	Nutrient-miRNA	Yes	-0.229881	-0.177449	-0.319866	0.00990991	0.222546	0.00884151	0.780678	0.851812	0.999005
Vitamin E	Ruminococcus callidus	Nutrient-Species	Yes	-0.229	-0.038848	-0.0171201	0.0103	0.756797	0.907054	0.491954	0.986774	0.985829
Vegetable proteins	miR-4326-5p	Nutrient-miRNA	Yes	0.228189	0.249496	0.132586	0.0104834	0.0838371	0.288578	0.780678	0.7199	0.999005
Phosphorus	miR-6081-5p	Nutrient-miRNA	Yes	0.227592	0.183878	0.230709	0.0106927	0.205968	0.062363	0.780678	0.850215	0.999005
Food fiber	miR-148a-3p	Nutrient-miRNA	Yes	0.227485	0.289498	0.227721	0.0107307	0.0436327	0.065929	0.780678	0.674353	0.999005
beta-Carotene	miR-4519-3p	Nutrient-miRNA	Yes	-0.226188	-0.345605	-0.0717822	0.0111994	0.0150053	0.566808	0.780678	0.632339	0.999005
Total proteins	Streptococcus sanguinis	Nutrient-Species	Yes	0.226	0.176489	0.195843	0.0113	0.156318	0.177463	0.491954	0.986774	0.836
Plant lipids	miR-148a-3p	Nutrient-miRNA	Yes	0.22585	0.252124	0.156115	0.0113246	0.0805224	0.210663	0.780678	0.715648	0.999005
Retinol eq.	miR-654-5p	Nutrient-miRNA	Yes	-0.225737	-0.421122	-0.207978	0.0113665	0.0025846	0.093793	0.780678	0.632339	0.999005
Plant lipids	miR-3622a-5p	Nutrient-miRNA	Yes	0.225296	0.329787	0.124068	0.0115322	0.020664	0.320944	0.780678	0.632339	0.999005
Plant lipids	miR-664a-5p	Nutrient-miRNA	Yes	0.225193	0.15362	0.249081	0.0115712	0.29195	0.0437173	0.780678	0.890281	0.999005
Thiamine	miR-12128-5p	Nutrient-miRNA	Yes	0.224752	0.29118	0.0990517	0.0117392	0.0423707	0.428784	0.780678	0.67292	0.999005
Zinc	miR-664a-5p	Nutrient-miRNA	Yes	-0.224532	-0.201972	-0.177746	0.0118239	0.164014	0.153343	0.780678	0.832435	0.999005
Total PUFAs	miR-206	Nutrient-miRNA	No	0.223769	-0.0317623	0.431436	0.012122	0.828481	0.000298328	0.780678	0.990758	0.431248
Linoleic acid	miR-206	Nutrient-miRNA	No	0.223479	-0.0215238	0.407686	0.0122369	0.883295	0.000679611	0.780678	0.99467	0.703737
Potassium	miR-2277-5p	Nutrient-miRNA	Yes	-0.222614	-0.409551	-2.08749e-05	0.0125855	0.0034755	0.999867	0.780678	0.632339	0.999867
Vitamin C	miR-2277-5p	Nutrient-miRNA	No	-0.222466	-0.44589	0.0827906	0.0126457	0.001323	0.50869	0.780678	0.632339	0.999005
Total saturated	miR-3652-3p	Nutrient-miRNA	Yes	-0.222363	-0.226254	-0.152075	0.0126882	0.117996	0.222857	0.780678	0.77076	0.999005
Retinol	miR-654-5p	Nutrient-miRNA	Yes	-0.221504	-0.321837	-0.162535	0.0130453	0.024129	0.192267	0.780678	0.632339	0.999005
Plant lipids	miR-4519-3p	Nutrient-miRNA	Yes	-0.221271	-0.247583	-0.0999947	0.0131439	0.086316	0.424381	0.780678	0.727379	0.999005
Iron	miR-4309-3p	Nutrient-miRNA	Yes	-0.221221	-0.316945	-0.174786	0.0131649	0.026494	0.160418	0.780678	0.632339	0.999005
Vitamin E	miR-1260a	Nutrient-miRNA	Yes	0.221089	0.125919	0.0575113	0.0132212	0.388624	0.646466	0.780678	0.938046	0.999005
Cholesterol	Roseburia inulinivorans	Nutrient-Species	Yes	-0.22	-0.171525	-0.19951	0.0135	0.168488	0.169324	0.491954	0.986774	0.836
Vitamin E	miR-10226	Nutrient-miRNA	Yes	-0.220259	-0.0497422	-0.102882	0.0135786	0.734296	0.411059	0.780678	0.984872	0.999005
Food fiber	miR-664a-5p	Nutrient-miRNA	No	0.220076	-0.0829017	0.334496	0.0136588	0.571185	0.00604942	0.780678	0.965609	0.999005
Vitamin D	miR-6746-5p	Nutrient-miRNA	Yes	0.220061	0.184076	0.229855	0.0136651	0.205469	0.0633662	0.780678	0.850215	0.999005
Other PUFAs	miR-139-3p	Nutrient-miRNA	Yes	0.219848	0.111806	0.070016	0.0137589	0.444368	0.576414	0.780678	0.943784	0.999005
Vegetable proteins	miR-4509-3p	Nutrient-miRNA	Yes	0.219052	0.307794	0.203245	0.0141135	0.0314389	0.101682	0.78781	0.632594	0.999005
Retinol eq.	Veillonella tobetsuensis	Nutrient-Species	No	-0.219	NA	-0.321903	0.0142	NA	0.0240982	0.491954	NA	0.836
Total PUFAs	miR-6746-5p	Nutrient-miRNA	Yes	0.218718	0.279164	0.180524	0.014265	0.0520753	0.146915	0.78781	0.706242	0.999005
Animal lipids	Eubacterium sp CAG 274	Nutrient-Species	Yes	-0.218	-0.151574	-0.330434	0.0147	0.224403	0.0204016	0.491954	0.986774	0.836
Other PUFAs	miR-3689b-3p, miR-3689c	Nutrient-miRNA	Yes	-0.217108	-0.0722016	-0.194377	0.0150141	0.622007	0.117839	0.809683	0.968049	0.999005
Cholesterol	miR-3689b-3p, miR-3689c	Nutrient-miRNA	No	-0.217028	0.021174	-0.432476	0.0150521	0.885178	0.000287367	0.809683	0.99467	0.431248
Vegetable proteins	Veillonella tobetsuensis	Nutrient-Species	No	0.216	NA	-0.017011	0.0156	NA	0.907643	0.491954	NA	0.985829
Thiamine	Streptococcus sanguinis	Nutrient-Species	Yes	0.215	0.022574	0.273502	0.0161	0.857223	0.0572334	0.491954	0.986774	0.836
beta-Carotene	miR-635-3p	Nutrient-miRNA	Yes	0.214822	0.336641	0.0942928	0.0161364	0.0180229	0.451401	0.826239	0.632339	0.999005
Food fiber	miR-4309-3p	Nutrient-miRNA	Yes	-0.214619	-0.311441	-0.182054	0.0162397	0.0293835	0.143465	0.826239	0.632594	0.999005
Linoleic acid	miR-4259-5p	Nutrient-miRNA	Yes	-0.213894	-0.212015	-0.104242	0.0166124	0.14361	0.404868	0.826239	0.800824	0.999005
Total lipids	miR-4509-3p	Nutrient-miRNA	Yes	-0.213754	-0.221499	-0.137119	0.0166855	0.126131	0.272261	0.826239	0.776278	0.999005
Riboflavin	miR-4771	Nutrient-miRNA	Yes	0.213494	0.0878051	0.31994	0.0168217	0.548553	0.00882477	0.826239	0.96137	0.999005
Food fiber	miR-411-5p	Nutrient-miRNA	Yes	-0.212512	-0.350972	-0.116018	0.017344	0.0134136	0.353584	0.826239	0.632339	0.999005
Other PUFAs	miR-1181	Nutrient-miRNA	Yes	0.212041	0.0862932	0.170347	0.0175999	0.555485	0.171474	0.826239	0.96137	0.999005
Edible part	miR-4309-3p	Nutrient-miRNA	Yes	-0.211994	-0.308571	-0.122555	0.0176254	0.0309912	0.326928	0.826239	0.632594	0.999005
Total proteins	miR-664a-5p	Nutrient-miRNA	Yes	-0.210771	-0.232518	-0.128034	0.0183053	0.107895	0.305599	0.826239	0.765465	0.999005
Vitamin E	miR-638-3p	Nutrient-miRNA	No	0.210765	-0.0298591	0.165993	0.0183084	0.838616	0.182851	0.826239	0.993578	0.999005
Vitamin C	miR-181b-3p	Nutrient-miRNA	Yes	0.210572	0.116023	0.278536	0.018418	0.427263	0.0235358	0.826239	0.943784	0.999005
Retinol	miR-632-5p	Nutrient-miRNA	Yes	0.210133	0.25102	0.137149	0.0186687	0.0819016	0.272154	0.826239	0.715648	0.999005
Other PUFAs	miR-148a-3p	Nutrient-miRNA	Yes	-0.209912	-0.199304	-0.0966204	0.0187964	0.169774	0.440258	0.826239	0.833482	0.999005
Animal proteins	Streptococcus sanguinis	Nutrient-Species	Yes	0.21	0.100855	0.118245	0.0188	0.420385	0.418407	0.491954	0.986774	0.851848
Iron	miR-4505	Nutrient-miRNA	Yes	0.209807	0.210088	0.0699408	0.0188566	0.147371	0.576824	0.826239	0.807892	0.999005
Niacin	miR-664a-5p	Nutrient-miRNA	Yes	-0.209385	-0.290132	-0.149263	0.0191029	0.0431531	0.231633	0.826239	0.674353	0.999005
Sodium	miR-8069	Nutrient-miRNA	Yes	-0.208801	-0.331794	-0.156455	0.0194477	0.0198588	0.209658	0.826239	0.632339	0.999005
Animal proteins	Veillonella tobetsuensis	Nutrient-Species	No	-0.209	NA	-0.0747708	0.0195	NA	0.609631	0.491954	NA	0.917194
beta-Carotene	miR-632-5p	Nutrient-miRNA	Yes	-0.208061	-0.283163	-0.0859845	0.0198928	0.0486633	0.492418	0.826239	0.704766	0.999005
Linolenic acid	miR-4261-5p	Nutrient-miRNA	Yes	0.207302	0.013162	0.314896	0.0203579	0.928478	0.0100175	0.826239	0.99467	0.999005
Total lipids	miR-3154	Nutrient-miRNA	No	-0.207174	0.00589406	-0.275175	0.0204373	0.967939	0.0253401	0.826239	0.996692	0.999005
Vitamin E	Bifidobacterium longum	Nutrient-Species	Yes	-0.207	0.170813	0.142229	0.0207	0.170287	0.329626	0.491954	0.986774	0.836
Linolenic acid	miR-148a-3p	Nutrient-miRNA	Yes	0.206045	0.279868	0.147342	0.0211498	0.0514612	0.237763	0.826239	0.706242	0.999005
Phosphorus	Streptococcus sanguinis	Nutrient-Species	Yes	0.206	0.0758874	0.209236	0.0213	0.544776	0.149058	0.491954	0.986774	0.836
Plant lipids	miR-7158-3p	Nutrient-miRNA	Yes	-0.205699	-0.162002	-0.113866	0.0213721	0.266093	0.362641	0.826239	0.861099	0.999005
Alcohol	miR-139-3p	Nutrient-miRNA	Yes	0.204901	0.0715763	0.284466	0.0218928	0.625035	0.0206181	0.826239	0.968049	0.999005
Vitamin E	Roseburia sp CAG 309	Nutrient-Species	No	-0.205	-0.0117037	0.224628	0.0219	0.925691	0.120732	0.491954	0.986774	0.836
Linoleic acid	miR-6746-5p	Nutrient-miRNA	Yes	0.204882	0.308934	0.137129	0.021905	0.0307844	0.272226	0.826239	0.632594	0.999005
Retinol eq.	miR-662	Nutrient-miRNA	Yes	0.20469	0.160008	0.317001	0.0220322	0.272101	0.00950366	0.826239	0.867623	0.999005
Starch	miR-4509-3p	Nutrient-miRNA	Yes	0.20458	0.331386	0.176355	0.0221049	0.0200203	0.156639	0.826239	0.632339	0.999005
Vitamin E	miR-4259-5p	Nutrient-miRNA	Yes	-0.204225	-0.131074	-0.233222	0.0223421	0.369339	0.0594867	0.826239	0.92999	0.999005
Total PUFAs	miR-4259-5p	Nutrient-miRNA	Yes	-0.203566	-0.198739	-0.111119	0.0227883	0.171012	0.374409	0.826239	0.835299	0.999005
Vitamin E	miR-596	Nutrient-miRNA	Yes	-0.20338	-0.313121	-0.243315	0.0229153	0.0284753	0.0489956	0.826239	0.632594	0.999005
Soluble carbohydrates	miR-632-5p	Nutrient-miRNA	Yes	-0.203316	-0.213878	-0.292472	0.0229589	0.140043	0.0171714	0.826239	0.797024	0.999005
Starch	miR-4750-5p	Nutrient-miRNA	Yes	-0.203144	-0.252959	-0.0589101	0.0230775	0.0794908	0.638461	0.826239	0.712664	0.999005
Zinc	miR-1290	Nutrient-miRNA	Yes	0.203084	0.285262	0.0643106	0.0231189	0.0469468	0.607944	0.826239	0.701999	0.999005
Potassium	miR-4713-3p	Nutrient-miRNA	Yes	0.203066	0.400204	0.112159	0.0231312	0.00438228	0.369926	0.826239	0.632339	0.999005
Food fiber	miR-4713-3p	Nutrient-miRNA	Yes	0.202992	0.339406	0.177711	0.0231826	0.0170417	0.153426	0.826239	0.632339	0.999005
Food fiber	miR-635-3p	Nutrient-miRNA	Yes	0.202944	0.262433	0.124592	0.0232158	0.0685034	0.318892	0.826239	0.710558	0.999005
Vitamin E	miR-6070-3p	Nutrient-miRNA	Yes	-0.202709	-0.0503267	-0.0791616	0.023379	0.73129	0.527506	0.826239	0.984872	0.999005
Phosphorus	Eubacterium sp CAG 274	Nutrient-Species	Yes	-0.203	-0.212155	-0.228119	0.0234	0.0872386	0.114916	0.491954	0.986774	0.836
Vegetable proteins	miR-664a-5p	Nutrient-miRNA	Yes	0.202599	0.153336	0.179423	0.0234564	0.292856	0.14944	0.826239	0.890281	0.999005
Total PUFAs	miR-4509-3p	Nutrient-miRNA	Yes	-0.20177	-0.28152	-0.22315	0.0240421	0.0500426	0.0716987	0.826239	0.706242	0.999005
Vitamin B6	miR-6081-5p	Nutrient-miRNA	Yes	0.201544	0.242898	0.144301	0.0242041	0.0926306	0.247695	0.826239	0.741086	0.999005
Vitamin B6	Streptococcus sanguinis	Nutrient-Species	No	0.201	-0.0045157	0.0633169	0.0243	0.971294	0.665588	0.491954	0.989223	0.941912
Available Glucose	miR-6746-5p	Nutrient-miRNA	Yes	-0.201182	-0.352866	-0.0838543	0.0244657	0.0128873	0.50324	0.826239	0.632339	0.999005
Vitamin D	miR-1181	Nutrient-miRNA	Yes	0.201176	0.278107	0.186492	0.0244697	0.0530079	0.133794	0.826239	0.708189	0.999005
Vitamin E	Haemophilus parainfluenzae	Nutrient-Species	No	0.201	0.209144	-0.0368897	0.0245	0.0919262	0.801314	0.491954	0.986774	0.977736
Iron	miR-4672-5p	Nutrient-miRNA	Yes	0.200769	0.236336	0.0173281	0.0247667	0.10207	0.890166	0.826239	0.750914	0.999005
Vitamin C	miR-4519-3p	Nutrient-miRNA	Yes	-0.200377	-0.379568	-0.00783499	0.025055	0.0071481	0.950215	0.826239	0.632339	0.999005
Calcium	miR-6870-5p	Nutrient-miRNA	Yes	-0.200161	-0.37154	-0.0387871	0.0252157	0.00857708	0.757167	0.826239	0.632339	0.999005
Riboflavin	miR-654-5p	Nutrient-miRNA	Yes	-0.199699	-0.166353	-0.266217	0.025561	0.25329	0.0307272	0.826239	0.859628	0.999005
Alcohol	miR-4326	Nutrient-miRNA	Yes	0.199696	0.159255	0.0964243	0.0255635	0.274395	0.44119	0.826239	0.870501	0.999005
Zinc	Streptococcus sanguinis	Nutrient-Species	Yes	0.2	0.118467	0.208633	0.0257	0.343441	0.15026	0.491954	0.986774	0.836
Calcium	miR-7158-3p	Nutrient-miRNA	Yes	-0.199324	-0.1988	-0.161553	0.0258448	0.170878	0.195003	0.826239	0.835299	0.999005
Folic acid	miR-599	Nutrient-miRNA	Yes	-0.199251	-0.335136	-0.137528	0.0259008	0.0185769	0.27082	0.826239	0.632339	0.999005
Animal lipids	miR-664a-5p	Nutrient-miRNA	Yes	-0.199189	-0.118995	-0.160154	0.0259473	0.415439	0.198949	0.826239	0.942353	0.999005
Phosphorus	miR-4750-5p	Nutrient-miRNA	Yes	0.199037	0.19602	0.168838	0.0260639	0.177061	0.175358	0.826239	0.838611	0.999005
Potassium	miR-4519-3p	Nutrient-miRNA	Yes	-0.198903	-0.451454	-0.0036706	0.0261667	0.00113029	0.976665	0.826239	0.632339	0.999005
Other PUFAs	miR-4453	Nutrient-miRNA	Yes	0.198756	0.109494	0.132498	0.0262796	0.453902	0.288899	0.826239	0.943784	0.999005
Food fiber	miR-6081-5p	Nutrient-miRNA	Yes	0.198715	0.32129	0.097865	0.0263111	0.0243842	0.434363	0.826239	0.632339	0.999005
beta-Carotene	Roseburia inulinivorans	Nutrient-Species	Yes	-0.198	-0.42688	-0.0921523	0.0265	0.000351023	0.528855	0.491954	0.06669	0.900569
Calcium	miR-4261-5p	Nutrient-miRNA	Yes	0.198349	0.0780851	0.284679	0.0265947	0.593825	0.0205191	0.826239	0.966257	0.999005
Zinc	miR-4767	Nutrient-miRNA	Yes	0.198305	0.170677	0.164414	0.0266295	0.240987	0.187109	0.826239	0.859628	0.999005
Retinol	miR-424-3p	Nutrient-miRNA	No	-0.198006	0.0437647	-0.2735	0.0268631	0.765255	0.0262815	0.826239	0.988583	0.999005
beta-Carotene	miR-596	Nutrient-miRNA	Yes	-0.197987	-0.23868	-0.145416	0.0268784	0.0986176	0.24402	0.826239	0.742747	0.999005
Starch	Bifidobacterium longum	Nutrient-Species	Yes	0.198	0.0814216	0.068987	0.0269	0.515748	0.637637	0.491954	0.986774	0.919313
Riboflavin	miR-635-3p	Nutrient-miRNA	Yes	0.197921	0.195328	0.2299	0.0269299	0.178627	0.0633121	0.826239	0.838611	0.999005
Food fiber	miR-596	Nutrient-miRNA	Yes	-0.197302	-0.293868	-0.155933	0.0274215	0.040416	0.211204	0.826239	0.672009	0.999005
Retinol	Ruminococcus bicirculans	Nutrient-Species	Yes	-0.197	-0.14935	-0.329773	0.0276	0.231359	0.0206698	0.491954	0.986774	0.836
Other PUFAs	miR-4447	Nutrient-miRNA	Yes	-0.196767	-0.0427792	-0.207206	0.027852	0.770396	0.0950468	0.826239	0.988583	0.999005
Plant lipids	miR-138-5p	Nutrient-miRNA	No	-0.196458	-0.307853	0.015031	0.028103	0.0314048	0.904653	0.826239	0.632594	0.999005
Plant lipids	miR-206	Nutrient-miRNA	Yes	0.196339	0.134817	0.328156	0.0282	0.355705	0.00714639	0.826239	0.921194	0.999005
Vitamin E	miR-6081-5p	Nutrient-miRNA	Yes	0.19622	0.159402	0.0103027	0.0282982	0.273946	0.934565	0.826239	0.870501	0.999005
Riboflavin	miR-2909	Nutrient-miRNA	Yes	0.196089	0.230145	0.160294	0.0284057	0.111641	0.198553	0.826239	0.765465	0.999005
Folic acid	miR-4326-5p	Nutrient-miRNA	Yes	0.196042	0.0634694	0.273297	0.0284445	0.664831	0.0263981	0.826239	0.973536	0.999005
Animal lipids	miR-423-5p	Nutrient-miRNA	Yes	0.195962	0.0687825	0.2147	0.0285106	0.638637	0.0834236	0.826239	0.971085	0.999005
Oleic acid	miR-922-5p	Nutrient-miRNA	Yes	0.195944	0.170221	0.183828	0.0285254	0.242264	0.139537	0.826239	0.859628	0.999005
Iron	miR-3652-3p	Nutrient-miRNA	Yes	0.195621	0.197376	0.239118	0.028793	0.174026	0.0531579	0.827206	0.838611	0.999005
beta-Carotene	Veillonella tobetsuensis	Nutrient-Species	No	-0.195	NA	-0.336145	0.029	NA	0.0182042	0.491954	NA	0.836
Retinol	miR-181b-5p	Nutrient-miRNA	Yes	-0.195279	-0.347449	-0.154392	0.0290797	0.0144412	0.215805	0.827206	0.632339	0.999005
Thiamine	miR-3652-3p	Nutrient-miRNA	Yes	0.194825	0.252259	0.0365783	0.029463	0.0803554	0.770605	0.827206	0.715648	0.999005
Vitamin D	miR-4767	Nutrient-miRNA	Yes	0.19455	0.307288	0.063415	0.0296974	0.0317337	0.612961	0.827206	0.63498	0.999005
beta-Carotene	Eubacterium sp CAG 274	Nutrient-Species	Yes	0.195	0.23458	0.082076	0.0297	0.0579772	0.575038	0.491954	0.929417	0.910587
Retinol	miR-139-3p	Nutrient-miRNA	Yes	-0.19444	-0.24445	-0.19719	0.0297915	0.0905001	0.112513	0.827206	0.740594	0.999005
Available Glucose	miR-4509-3p	Nutrient-miRNA	Yes	0.194316	0.282565	0.159841	0.029898	0.0491614	0.199843	0.827206	0.706242	0.999005
Vitamin E	miR-4802-3p	Nutrient-miRNA	Yes	-0.193965	-0.0849543	-0.0457248	0.0302016	0.561659	0.715437	0.827206	0.963993	0.999005
Vitamin C	miR-632-5p	Nutrient-miRNA	Yes	-0.193962	-0.270211	-0.124957	0.0302041	0.0604162	0.317464	0.827206	0.710558	0.999005
Animal lipids	miR-3154	Nutrient-miRNA	Yes	-0.193787	-0.110881	-0.150464	0.0303562	0.448166	0.227856	0.827206	0.943784	0.999005
Available Glucose	Veillonella tobetsuensis	Nutrient-Species	Yes	0.193	NA	0.0152239	0.0306	NA	0.917311	0.491954	NA	0.993021
Linoleic acid	miR-148a-3p	Nutrient-miRNA	Yes	0.19334	0.344321	0.0742205	0.0307484	0.0154094	0.553672	0.832418	0.632339	0.999005
Potassium	miR-3652-3p	Nutrient-miRNA	Yes	0.192791	0.233265	0.159611	0.0312353	0.106735	0.200498	0.835558	0.765465	0.999005
Folic acid	miR-3652-3p	Nutrient-miRNA	Yes	0.192708	0.235612	0.181534	0.0313089	0.103156	0.144632	0.835558	0.750914	0.999005
Calcium	miR-4326	Nutrient-miRNA	Yes	0.192299	0.150157	0.142659	0.0316768	0.303096	0.253172	0.835558	0.893751	0.999005
Total proteins	miR-4767	Nutrient-miRNA	Yes	0.192291	0.251748	0.120736	0.0316839	0.0809908	0.334213	0.835558	0.715648	0.999005
Linolenic acid	miR-5572-5p	Nutrient-miRNA	Yes	-0.191963	-0.087651	-0.267156	0.0319819	0.549258	0.0301208	0.835558	0.96137	0.999005
Water	miR-3622a-5p	Nutrient-miRNA	Yes	0.19181	0.303673	0.169523	0.0321211	0.0339038	0.173586	0.835558	0.644172	0.999005
Water	miR-6746-5p	Nutrient-miRNA	Yes	0.191307	0.208673	0.189813	0.0325846	0.150179	0.126885	0.835558	0.807892	0.999005
Iron	miR-6787-5p	Nutrient-miRNA	Yes	0.191291	0.188135	0.133864	0.0325993	0.195478	0.283912	0.835558	0.84227	0.999005
Total saturated	miR-4259	Nutrient-miRNA	Yes	0.191204	0.267647	0.133575	0.03268	0.0629931	0.284964	0.835558	0.710558	0.999005
Soluble carbohydrates	miR-635-3p	Nutrient-miRNA	Yes	0.190363	0.112401	0.238299	0.0334675	0.441932	0.0540023	0.846351	0.943784	0.999005
Available Glucose	Bifidobacterium longum	Nutrient-Species	Yes	0.19	0.0765318	0.159984	0.0336	0.541356	0.272173	0.513543	0.986774	0.836
Calcium	miR-320d	Nutrient-miRNA	Yes	-0.190065	-0.240102	-0.128881	0.0337508	0.0965662	0.302381	0.846351	0.741086	0.999005
Vitamin E	miR-4672-5p	Nutrient-miRNA	No	-0.1898	0.13784	-0.00474385	0.0340041	0.344918	0.969845	0.846351	0.915581	0.999005
Total PUFAs	miR-320e	Nutrient-miRNA	Yes	0.189708	0.0858376	0.16648	0.034093	0.557583	0.18155	0.846351	0.962752	0.999005
Plant lipids	miR-4254	Nutrient-miRNA	Yes	-0.189564	-0.159255	-0.11173	0.034231	0.274394	0.371771	0.846351	0.870501	0.999005
Total PUFAs	miR-5572-5p	Nutrient-miRNA	Yes	-0.189464	-0.0700863	-0.226857	0.0343281	0.632274	0.0669893	0.846351	0.970432	0.999005
Animal lipids	Bifidobacterium longum	Nutrient-Species	Yes	-0.189	-0.114791	-0.164808	0.0344	0.35873	0.257789	0.513543	0.986774	0.836
Linolenic acid	miR-5191-5p	Nutrient-miRNA	Yes	-0.188846	-0.318461	-0.228045	0.0349301	0.0257413	0.065534	0.848935	0.632339	0.999005
Oleic acid	miR-206	Nutrient-miRNA	Yes	0.188275	0.0412553	0.363355	0.0354942	0.778364	0.00271106	0.848935	0.988583	0.935768
Phosphorus	miR-139-3p	Nutrient-miRNA	Yes	-0.188234	-0.0179638	-0.226873	0.0355351	0.902495	0.0669702	0.848935	0.99467	0.999005
Folic acid	miR-596	Nutrient-miRNA	Yes	-0.188159	-0.352458	-0.0561748	0.0356098	0.0129992	0.654152	0.848935	0.632339	0.999005
Vitamin E	miR-4431	Nutrient-miRNA	No	-0.18814	-0.197121	0.00495288	0.0356291	0.174593	0.968517	0.848935	0.838611	0.999005
Cholesterol	miR-664a-5p	Nutrient-miRNA	Yes	-0.188106	-0.291385	-0.0152391	0.0356626	0.0422191	0.903339	0.848935	0.67292	0.999005
Total lipids	Eubacterium sp CAG 274	Nutrient-Species	Yes	-0.188	-0.100601	-0.281322	0.0362	0.421564	0.0502108	0.521779	0.986774	0.836
Retinol	miR-6746-5p	Nutrient-miRNA	Yes	0.187435	0.108469	0.201799	0.0363379	0.458161	0.104191	0.860067	0.943784	0.999005
Food fiber	miR-3652-3p	Nutrient-miRNA	Yes	0.187009	0.21285	0.117213	0.0367724	0.142004	0.348613	0.861762	0.798074	0.999005
Total saturated	miR-4509-3p	Nutrient-miRNA	Yes	-0.186658	-0.14674	-0.153243	0.0371341	0.314357	0.219283	0.861762	0.896515	0.999005
Edible part	miR-3180	Nutrient-miRNA	No	-0.186562	-0.312755	0.00532304	0.0372329	0.0286709	0.966165	0.861762	0.632594	0.999005
Potassium	miR-635-3p	Nutrient-miRNA	Yes	0.186413	0.177402	0.13174	0.0373876	0.22267	0.291693	0.861762	0.851812	0.999005
Sodium	miR-3920	Nutrient-miRNA	Yes	-0.186353	-0.115408	-0.286713	0.0374498	0.429735	0.0195958	0.861762	0.943784	0.999005
Other PUFAs	miR-6720-3p	Nutrient-miRNA	Yes	0.186027	0.0757953	0.122264	0.0377904	0.604726	0.328086	0.864794	0.966257	0.999005
Riboflavin	miR-641	Nutrient-miRNA	Yes	0.185554	0.0614364	0.231489	0.0382891	0.674961	0.0614586	0.871392	0.976489	0.999005
Vitamin E	miR-6746-5p	Nutrient-miRNA	Yes	0.185275	0.275878	0.284004	0.0385861	0.055021	0.0208339	0.873354	0.708189	0.999005
Phosphorus	Bifidobacterium longum	Nutrient-Species	Yes	-0.185	-0.133288	-0.00286593	0.039	0.286009	0.984407	0.5434	0.986774	0.99476
Iron	miR-4713-3p	Nutrient-miRNA	No	0.184797	0.527901	-0.0273403	0.039099	9.69306e-05	0.827499	0.875612	0.40136	0.999005
Oleic acid	miR-3622a-5p	Nutrient-miRNA	Yes	0.184655	0.261812	0.0655769	0.0392522	0.0691837	0.600881	0.875612	0.710558	0.999005
Soluble carbohydrates	miR-1193	Nutrient-miRNA	Yes	0.184525	0.169856	0.117409	0.039394	0.243292	0.347802	0.875612	0.859628	0.999005
Monounsaturated	miR-922-5p	Nutrient-miRNA	Yes	0.184398	0.151134	0.185235	0.0395315	0.299924	0.136482	0.875612	0.893751	0.999005
Oleic acid	miR-148a-3p	Nutrient-miRNA	Yes	0.184165	0.253393	0.0709536	0.0397857	0.0789589	0.571305	0.876555	0.710688	0.999005
Retinol	miR-3934-3p	Nutrient-miRNA	Yes	-0.183141	-0.36449	-0.0734184	0.0409205	0.0100295	0.557977	0.882721	0.632339	0.999005
Edible part	miR-3622a-5p	Nutrient-miRNA	Yes	0.183035	0.255	0.187767	0.0410393	0.0770139	0.131108	0.882721	0.710558	0.999005
Oleic acid	miR-6777-5p	Nutrient-miRNA	Yes	0.18283	0.242831	0.081256	0.0412701	0.0927235	0.516605	0.882721	0.741086	0.999005
Retinol eq.	miR-944-5p	Nutrient-miRNA	Yes	0.18257	0.172257	0.154543	0.0415649	0.236594	0.215353	0.882721	0.858459	0.999005
Folic acid	miR-635-3p	Nutrient-miRNA	Yes	0.182503	0.214801	0.194055	0.0416415	0.138299	0.11846	0.882721	0.794991	0.999005
Food fiber	miR-4326-5p	Nutrient-miRNA	Yes	0.182436	0.163503	0.138644	0.0417179	0.26163	0.266913	0.882721	0.859628	0.999005
Monounsaturated	miR-4509-3p	Nutrient-miRNA	Yes	-0.182226	-0.132616	-0.0627408	0.0419578	0.363685	0.616749	0.882721	0.928817	0.999005
Plant lipids	miR-4682	Nutrient-miRNA	Yes	-0.182165	-0.315091	-0.0472438	0.0420272	0.0274395	0.706406	0.882721	0.632594	0.999005
Available Glucose	miR-664a-5p	Nutrient-miRNA	Yes	0.182075	0.100005	0.153371	0.0421299	0.494177	0.218894	0.882721	0.943885	0.999005
Linoleic acid	miR-320e	Nutrient-miRNA	Yes	0.181689	0.0952843	0.133491	0.0425757	0.514881	0.28527	0.882721	0.948865	0.999005
Cholesterol	Veillonella atypica	Nutrient-Species	Yes	-0.182	-0.195117	-0.223741	0.0427	0.116419	0.122245	0.575761	0.986774	0.836
Vitamin D	miR-5572-5p	Nutrient-miRNA	Yes	-0.181458	-0.0740004	-0.264858	0.0428439	0.613331	0.0316225	0.882721	0.968049	0.999005
Monounsaturated	miR-206	Nutrient-miRNA	Yes	0.181312	0.0252577	0.367108	0.0430143	0.863228	0.00242905	0.882721	0.99467	0.935768
Linolenic acid	miR-6726-5p	Nutrient-miRNA	Yes	-0.181177	-0.214035	-0.179261	0.0431721	0.139745	0.149813	0.882721	0.797024	0.999005
Vitamin E	miR-9901	Nutrient-miRNA	Yes	-0.18112	0.204777	0.0511792	0.0432394	0.158113	0.683196	0.882721	0.817431	0.999005
Animal lipids	miR-4509-3p	Nutrient-miRNA	Yes	-0.18094	-0.182064	-0.2098	0.0434513	0.210554	0.0908882	0.882721	0.851812	0.999005
Water	miR-3180	Nutrient-miRNA	No	-0.180919	-0.343367	0.0210208	0.0434754	0.0157151	0.866954	0.882721	0.632339	0.999005
Oleic acid	miR-138-5p	Nutrient-miRNA	Yes	-0.180073	-0.256334	-0.0210447	0.0444826	0.0754283	0.866804	0.893753	0.710558	0.999005
Vitamin B6	miR-3652-3p	Nutrient-miRNA	Yes	0.179924	0.301321	0.102118	0.044662	0.0353811	0.414558	0.893753	0.654525	0.999005
Monounsaturated	miR-6777-5p	Nutrient-miRNA	Yes	0.179897	0.239967	0.0814682	0.0446951	0.0967591	0.515507	0.893753	0.741086	0.999005
Linoleic acid	miR-5572-5p	Nutrient-miRNA	Yes	-0.179251	-0.0468263	-0.215969	0.0454799	0.749349	0.0815723	0.893753	0.986573	0.999005
Sodium	miR-8072-3p	Nutrient-miRNA	Yes	-0.179177	-0.16102	-0.202213	0.0455715	0.26904	0.103469	0.893753	0.862788	0.999005
Zinc	miR-6165	Nutrient-miRNA	No	-0.179054	0.0441658	-0.3278	0.0457218	0.763166	0.00721283	0.893753	0.988583	0.999005
Vitamin B6	miR-1290	Nutrient-miRNA	No	0.178962	0.387876	-0.0130626	0.0458351	0.00589161	0.917092	0.893753	0.632339	0.999005
Other PUFAs	miR-1290	Nutrient-miRNA	Yes	-0.178874	-0.020681	-0.230119	0.045944	0.887835	0.063055	0.893753	0.99467	0.999005
Potassium	miR-596	Nutrient-miRNA	Yes	-0.177999	-0.376081	-0.0304561	0.0470355	0.00774114	0.808195	0.893753	0.632339	0.999005
Phosphorus	miR-3689d	Nutrient-miRNA	Yes	-0.177993	-0.0620424	-0.178839	0.0470425	0.671935	0.150791	0.893753	0.974847	0.999005
Cholesterol	miR-4309-3p	Nutrient-miRNA	No	-0.177799	0.065	-0.333709	0.0472878	0.657242	0.00617695	0.893753	0.973195	0.999005
Riboflavin	miR-6746-5p	Nutrient-miRNA	Yes	0.177755	0.0429063	0.245867	0.0473436	0.769732	0.0465984	0.893753	0.988583	0.999005
Food fiber	Haemophilus parainfluenzae	Nutrient-Species	Yes	0.178	0.233896	0.0893723	0.0476	0.0587332	0.541412	0.60192	0.929417	0.910587
Alcohol	miR-4259-5p	Nutrient-miRNA	No	0.17749	-0.0865947	0.257827	0.0476791	0.5541	0.0366126	0.893753	0.96137	0.999005
Plant lipids	miR-6746-5p	Nutrient-miRNA	Yes	0.177435	0.324429	0.0928999	0.0477498	0.0229492	0.458142	0.893753	0.632339	0.999005
Vitamin D	miR-3689b-3p, miR-3689c	Nutrient-miRNA	No	-0.177363	0.0132618	-0.366247	0.0478413	0.927938	0.0024913	0.893753	0.99467	0.935768
Riboflavin	miR-139-3p	Nutrient-miRNA	Yes	-0.177314	-0.0742437	-0.212449	0.0479041	0.612161	0.08679	0.893753	0.967038	0.999005
Other PUFAs	miR-345-3p	Nutrient-miRNA	Yes	0.177311	0.0422543	0.115133	0.0479084	0.773138	0.35729	0.893753	0.988583	0.999005
Linolenic acid	miR-138-5p	Nutrient-miRNA	Yes	-0.177153	-0.262393	-0.0442476	0.0481097	0.0685473	0.724258	0.893753	0.710558	0.999005
Retinol eq.	miR-7851-5p	Nutrient-miRNA	Yes	0.177146	0.357143	0.136271	0.0481185	0.0117638	0.275265	0.893753	0.632339	0.999005
Sodium	Veillonella tobetsuensis	Nutrient-Species	Yes	-0.176	NA	0.0719433	0.049	NA	0.623257	0.60192	NA	0.919313
Animal proteins	miR-4767	Nutrient-miRNA	Yes	0.176399	0.218327	0.0831628	0.0490862	0.131789	0.506779	0.896927	0.785755	0.999005
Potassium	miR-181b-3p	Nutrient-miRNA	Yes	0.176263	0.141429	0.240186	0.0492636	0.332382	0.0520719	0.896927	0.910422	0.999005
Total proteins	miR-1290	Nutrient-miRNA	Yes	0.176032	0.296291	0.00104379	0.0495667	0.0387189	0.993363	0.896927	0.667144	0.99982
Folic acid	Haemophilus parainfluenzae	Nutrient-Species	Yes	0.176	0.329244	0.158108	0.0499	0.00694662	0.277911	0.60192	0.396286	0.836
Linoleic acid	miR-4509-3p	Nutrient-miRNA	Yes	-0.175767	-0.20865	-0.170843	0.0499163	0.150225	0.170212	0.896927	0.807892	0.999005
Total proteins	Veillonella tobetsuensis	Nutrient-Species	No	-0.175	NA	-0.075753	0.0504	NA	0.604928	0.60192	NA	0.917194
Retinol eq.	miR-10226	Nutrient-miRNA	Yes	-0.175389	-0.266289	-0.13477	0.0504185	0.0643924	0.280639	0.896927	0.710558	0.999005
Monounsaturated	miR-148a-3p	Nutrient-miRNA	Yes	0.175319	0.238896	0.0687852	0.0505114	0.0983036	0.583152	0.896927	0.742747	0.999005
beta-Carotene	miR-4713-3p	Nutrient-miRNA	Yes	0.175269	0.276224	0.123518	0.0505777	0.0547041	0.323113	0.896927	0.708189	0.999005
Animal proteins	miR-4259	Nutrient-miRNA	Yes	0.175139	0.119292	0.150689	0.0507527	0.414267	0.227154	0.896927	0.942353	0.999005
Water	miR-4713-3p	Nutrient-miRNA	Yes	0.174965	0.295204	0.116251	0.0509854	0.0394728	0.35261	0.896927	0.667144	0.999005
Iron	miR-4279-5p	Nutrient-miRNA	Yes	0.174743	0.0632068	0.293967	0.0512856	0.666136	0.0165859	0.896927	0.973536	0.999005
Sodium	miR-12128-5p	Nutrient-miRNA	Yes	0.174716	0.0747959	0.168813	0.051322	0.609511	0.175421	0.896927	0.966537	0.999005
Other PUFAs	miR-8052	Nutrient-miRNA	No	-0.174608	0.104434	-0.268541	0.051468	0.475152	0.0292446	0.896927	0.943784	0.999005
Other PUFAs	miR-1229-5p	Nutrient-miRNA	Yes	-0.174019	-0.0763202	-0.138236	0.0522731	0.60222	0.268338	0.896927	0.966257	0.999005
Linolenic acid	miR-320e	Nutrient-miRNA	Yes	0.173977	0.161312	0.159118	0.052331	0.268162	0.20191	0.896927	0.862788	0.999005
Calcium	miR-3652-3p	Nutrient-miRNA	Yes	-0.173943	-0.268878	-0.0627929	0.0523773	0.0617454	0.616456	0.896927	0.710558	0.999005
Food fiber	miR-1291	Nutrient-miRNA	No	0.173907	0.397122	-0.0483797	0.0524267	0.00472371	0.699678	0.896927	0.632339	0.999005
Vitamin E	miR-1204-3p	Nutrient-miRNA	Yes	-0.173841	0.0572442	0.00522472	0.0525178	0.69603	0.96679	0.896927	0.98103	0.999005
Water	miR-7158-3p	Nutrient-miRNA	Yes	-0.173651	-0.355113	-0.0162682	0.0527804	0.0122861	0.896846	0.896927	0.632339	0.999005
Monounsaturated	miR-138-5p	Nutrient-miRNA	Yes	-0.173104	-0.241555	-0.0279146	0.0535422	0.0945048	0.823932	0.896927	0.741086	0.999005
Vitamin E	miR-6165	Nutrient-miRNA	Yes	-0.17293	0.0505589	0.102087	0.0537868	0.730097	0.414704	0.896927	0.984872	0.999005
Iron	Veillonella atypica	Nutrient-Species	No	-0.173	-0.271208	0.025179	0.054	0.0276179	0.86365	0.627	0.6555	0.978625
Sodium	miR-596	Nutrient-miRNA	No	0.172677	-0.00739815	0.214696	0.0541436	0.959763	0.0834303	0.896927	0.996691	0.999005
Other PUFAs	miR-2277-5p	Nutrient-miRNA	Yes	0.172318	0.0150125	0.106969	0.0546541	0.918455	0.392621	0.896927	0.99467	0.999005
Linolenic acid	miR-1260a	Nutrient-miRNA	Yes	0.172241	0.0808162	0.336022	0.0547633	0.580939	0.0058086	0.896927	0.966257	0.999005
Starch	miR-1291	Nutrient-miRNA	Yes	-0.172198	-0.0670408	-0.167576	0.054825	0.647178	0.178652	0.896927	0.972341	0.999005
Plant lipids	miR-181b-3p	Nutrient-miRNA	Yes	0.172024	0.0410767	0.212858	0.055074	0.779299	0.0861711	0.896927	0.988583	0.999005
Linoleic acid	miR-3689d	Nutrient-miRNA	Yes	0.171995	0.310703	0.138344	0.0551163	0.0297901	0.267958	0.896927	0.632594	0.999005
Vegetable proteins	miR-6746-5p	Nutrient-miRNA	Yes	-0.171927	-0.25996	-0.0683809	0.0552131	0.0712477	0.585373	0.896927	0.710558	0.999005
Monounsaturated	miR-3622a-5p	Nutrient-miRNA	Yes	0.171918	0.241294	0.0525931	0.0552267	0.0948729	0.674927	0.896927	0.741086	0.999005
Retinol eq.	Veillonella atypica	Nutrient-Species	No	-0.171	-0.303908	0.00362586	0.056	0.0131098	0.980274	0.632649	0.452545	0.99476
Total proteins	miR-6081-5p	Nutrient-miRNA	Yes	0.171043	0.177407	0.220302	0.056497	0.222658	0.0754941	0.896927	0.851812	0.999005
Total lipids	miR-148a-3p	Nutrient-miRNA	Yes	0.170868	0.267344	0.0617954	0.056753	0.0633032	0.622078	0.896927	0.710558	0.999005
Vitamin E	miR-148a-3p	Nutrient-miRNA	Yes	0.170864	0.25148	0.146998	0.056759	0.0813247	0.238872	0.896927	0.715648	0.999005
Available Glucose	miR-4721-5p	Nutrient-miRNA	No	0.170857	0.289964	-0.0395792	0.0567692	0.0432801	0.752365	0.896927	0.674353	0.999005
Phosphorus	miR-1291	Nutrient-miRNA	Yes	0.170802	0.163469	0.0947103	0.0568499	0.261728	0.449391	0.896927	0.859628	0.999005
Other PUFAs	miR-944-5p	Nutrient-miRNA	No	0.170717	0.23051	-0.0213172	0.056975	0.111057	0.865095	0.896927	0.765465	0.999005
Edible part	miR-6746-5p	Nutrient-miRNA	Yes	0.170697	0.181531	0.175076	0.0570046	0.211917	0.159715	0.896927	0.851812	0.999005
Plant lipids	miR-922-5p	Nutrient-miRNA	Yes	0.170485	0.218395	0.125739	0.0573187	0.131666	0.314422	0.896927	0.785755	0.999005
beta-Carotene	miR-7851-5p	Nutrient-miRNA	Yes	0.170468	0.262959	0.155582	0.0573444	0.0679302	0.212245	0.896927	0.710558	0.999005
Oleic acid	miR-4509-3p	Nutrient-miRNA	Yes	-0.170449	-0.122005	-0.0411504	0.0573716	0.403652	0.742867	0.896927	0.941941	0.999005
Zinc	miR-4750-3p	Nutrient-miRNA	Yes	0.170288	0.176705	0.154479	0.0576122	0.224523	0.215545	0.896927	0.851812	0.999005
Folic acid	miR-139-3p	Nutrient-miRNA	Yes	-0.169752	-0.129676	-0.18049	0.0584147	0.374511	0.146995	0.896927	0.92999	0.999005
Folic acid	miR-4519-3p	Nutrient-miRNA	Yes	-0.169636	-0.355487	-0.0305461	0.0585892	0.0121884	0.807639	0.896927	0.632339	0.999005
Soluble carbohydrates	miR-3180	Nutrient-miRNA	Yes	-0.169566	-0.203776	-0.133314	0.0586945	0.160203	0.285915	0.896927	0.81921	0.999005
Oleic acid	miR-4682	Nutrient-miRNA	Yes	-0.169355	-0.283345	-0.0447831	0.0590146	0.0485124	0.721056	0.896927	0.704766	0.999005
Linoleic acid	miR-6726-5p	Nutrient-miRNA	Yes	-0.169236	-0.430921	-0.0277337	0.0591953	0.00199491	0.825056	0.896927	0.632339	0.999005
Vitamin B6	miR-3689b-3p, miR-3689c	Nutrient-miRNA	Yes	-0.169199	-0.273839	-0.282097	0.059252	0.0569152	0.0217445	0.896927	0.708189	0.999005
Iron	miR-3934-3p	Nutrient-miRNA	Yes	0.16898	0.163374	0.0939362	0.0595864	0.262012	0.453121	0.896927	0.859628	0.999005
Vitamin E	miR-6720-3p	Nutrient-miRNA	Yes	-0.168804	-0.113873	-0.0226325	0.059856	0.435937	0.856856	0.896927	0.943784	0.999005
Folic acid	miR-148a-3p	Nutrient-miRNA	Yes	0.167933	0.16949	0.163057	0.0612063	0.244324	0.190824	0.896927	0.859628	0.999005
Vitamin E	miR-4447	Nutrient-miRNA	No	0.167844	-0.0189363	0.0148376	0.0613459	0.897244	0.905874	0.896927	0.99467	0.999005
Edible part	miR-7158-3p	Nutrient-miRNA	Yes	-0.167812	-0.333155	-0.0312593	0.0613957	0.0193282	0.803237	0.896927	0.632339	0.999005
Vitamin D	miR-550a-5p	Nutrient-miRNA	Yes	-0.16781	-0.108136	-0.222574	0.0613993	0.459553	0.0724536	0.896927	0.943784	0.999005
Cholesterol	miR-3934-3p	Nutrient-miRNA	Yes	0.167724	0.0382653	0.196572	0.0615338	0.794063	0.113667	0.896927	0.988727	0.999005
Vitamin C	Roseburia inulinivorans	Nutrient-Species	Yes	-0.168	-0.446147	-0.145018	0.0616	0.000173663	0.32013	0.646083	0.06612	0.836
Sodium	miR-4519-3p	Nutrient-miRNA	Yes	0.167545	0.0981857	0.160498	0.0618158	0.502105	0.197976	0.896927	0.944897	0.999005
Available Glucose	miR-4259	Nutrient-miRNA	Yes	-0.167317	-0.00663282	-0.254676	0.0621758	0.963923	0.039053	0.896927	0.996692	0.999005
Niacin	Streptococcus sanguinis	Nutrient-Species	Yes	0.167	0.155093	0.133342	0.0623	0.213704	0.361039	0.646083	0.986774	0.836
Calcium	miR-3137	Nutrient-miRNA	Yes	0.166892	0.0143878	0.235742	0.0628531	0.921838	0.0567101	0.896927	0.99467	0.999005
Riboflavin	miR-4505	Nutrient-miRNA	Yes	0.166728	0.264954	0.0552269	0.0631156	0.0657924	0.659626	0.896927	0.710558	0.999005
Other PUFAs	miR-9901	Nutrient-miRNA	No	0.166666	-0.0240403	0.130176	0.0632146	0.869761	0.297509	0.896927	0.99467	0.999005
Vitamin E	miR-345-3p	Nutrient-miRNA	Yes	-0.16658	0.0452736	0.00883985	0.0633525	0.757403	0.94384	0.896927	0.98851	0.999005
Total saturated	miR-8072-3p	Nutrient-miRNA	Yes	-0.16649	-0.183127	-0.132498	0.0634976	0.207858	0.2889	0.896927	0.851581	0.999005
Iron	miR-1193	Nutrient-miRNA	Yes	0.16648	0.116486	0.150082	0.0635134	0.425409	0.229052	0.896927	0.943784	0.999005
Zinc	miR-320c	Nutrient-miRNA	Yes	-0.166317	-0.335283	-0.0565922	0.0637779	0.0185221	0.651748	0.896927	0.632339	0.999005
Food fiber	miR-4682	Nutrient-miRNA	Yes	-0.166292	-0.3614	-0.0563873	0.0638186	0.01073	0.652928	0.896927	0.632339	0.999005
Linolenic acid	miR-6787-5p	Nutrient-miRNA	Yes	0.166092	0.100193	0.126209	0.0641423	0.493362	0.312602	0.896927	0.943885	0.999005
Vitamin E	Eubacterium sp CAG 274	Nutrient-Species	Yes	-0.166	0.00591698	0.209216	0.0643	0.962392	0.149098	0.646083	0.986774	0.836
Phosphorus	miR-3154	Nutrient-miRNA	Yes	-0.165931	-0.105258	-0.0681773	0.0644051	0.471656	0.586492	0.896927	0.943784	0.999005
Retinol	Veillonella atypica	Nutrient-Species	Yes	-0.166	-0.12068	-0.154599	0.0645	0.33444	0.288848	0.646083	0.986774	0.836
Water	miR-4519-3p	Nutrient-miRNA	No	-0.165642	-0.413564	0.0575276	0.0648774	0.00313994	0.646373	0.896927	0.632339	0.999005
Linolenic acid	miR-4771	Nutrient-miRNA	Yes	0.165335	0.0797034	0.247917	0.0653827	0.586174	0.0447437	0.896927	0.966257	0.999005
Vegetable proteins	miR-4259	Nutrient-miRNA	Yes	-0.165312	-0.163081	-0.119944	0.0654199	0.262879	0.337416	0.896927	0.859628	0.999005
Vegetable proteins	miR-206	Nutrient-miRNA	Yes	-0.165269	-0.196825	-0.155721	0.0654919	0.175255	0.211833	0.896927	0.838611	0.999005
Animal lipids	miR-320d	Nutrient-miRNA	Yes	-0.165093	-0.294826	-0.110859	0.0657834	0.039738	0.375535	0.896927	0.667144	0.999005
Folic acid	miR-4713-3p	Nutrient-miRNA	Yes	0.165005	0.269592	0.0934369	0.0659286	0.0610304	0.455537	0.896927	0.710558	0.999005
beta-Carotene	miR-4326	Nutrient-miRNA	Yes	0.164993	0.149851	0.221172	0.0659486	0.304094	0.0743185	0.896927	0.893751	0.999005
Oleic acid	miR-596	Nutrient-miRNA	Yes	-0.164882	-0.190254	-0.0992317	0.0661334	0.190401	0.427942	0.896927	0.84227	0.999005
Vitamin E	miR-3154	Nutrient-miRNA	Yes	-0.164817	0.0908557	0.0462264	0.0662423	0.534693	0.712451	0.896927	0.954004	0.999005
Alcohol	Roseburia inulinivorans	Nutrient-Species	Yes	0.165	0.335404	0.152782	0.0664	0.005905	0.294624	0.646083	0.396286	0.836
Potassium	miR-7158-3p	Nutrient-miRNA	Yes	-0.164649	-0.370535	-0.0100289	0.066524	0.0087723	0.9363	0.896927	0.632339	0.999005
Oleic acid	miR-181b-3p	Nutrient-miRNA	No	0.164452	-0.00540872	0.255191	0.0668534	0.970578	0.0386454	0.896927	0.996692	0.999005
Edible part	miR-5191-5p	Nutrient-miRNA	Yes	0.164081	0.315306	0.203513	0.0674805	0.0273285	0.101221	0.896927	0.632594	0.999005
Total saturated	Eubacterium sp CAG 274	Nutrient-Species	Yes	-0.164	-0.110802	-0.307287	0.0677	0.375782	0.0317341	0.646083	0.986774	0.836
Total lipids	miR-6081-5p	Nutrient-miRNA	Yes	0.163719	0.10558	0.244068	0.068095	0.470292	0.0482779	0.896927	0.943784	0.999005
Edible part	miR-345-3p	Nutrient-miRNA	Yes	0.163681	0.174796	0.160505	0.0681607	0.229651	0.197955	0.896927	0.854058	0.999005
Retinol	Bifidobacterium longum	Nutrient-Species	No	-0.164	-0.147936	0.159571	0.0683	0.235856	0.273431	0.646083	0.986774	0.836
Calcium	miR-8069	Nutrient-miRNA	Yes	-0.163448	-0.232659	-0.118757	0.0685592	0.107675	0.342255	0.896927	0.765465	0.999005
Total lipids	miR-4767	Nutrient-miRNA	Yes	0.16339	0.194882	0.142975	0.0686592	0.179641	0.252111	0.896927	0.838611	0.999005
Retinol eq.	miR-138-5p	Nutrient-miRNA	No	-0.162978	-0.311896	0.0309157	0.06937	0.0291353	0.805357	0.896927	0.632594	0.999005
Available Glucose	miR-3920	Nutrient-miRNA	Yes	0.162939	0.0450522	0.282145	0.0694379	0.758554	0.0217214	0.896927	0.98851	0.999005
Potassium	miR-3180	Nutrient-miRNA	No	-0.16291	-0.316224	0.000521866	0.0694881	0.0268582	0.996682	0.896927	0.632339	0.99982
Calcium	miR-4660	Nutrient-miRNA	Yes	-0.162688	-0.291356	-0.0504389	0.0698729	0.0422403	0.687541	0.896927	0.67292	0.999005
Edible part	miR-4767	Nutrient-miRNA	No	-0.162655	0.0754082	-0.331555	0.0699303	0.606578	0.00653826	0.896927	0.966257	0.999005
Total PUFAs	miR-3920	Nutrient-miRNA	No	-0.162216	0.00597442	-0.319606	0.0706995	0.967502	0.0088997	0.896927	0.996692	0.999005
Vitamin C	miR-345-3p	Nutrient-miRNA	Yes	0.162205	0.344346	0.0227327	0.0707201	0.0154014	0.856229	0.896927	0.632339	0.999005
Vegetable proteins	Haemophilus parainfluenzae	Nutrient-Species	Yes	0.162	0.289118	0.122625	0.071	0.0185499	0.401249	0.646083	0.549538	0.84854
Other PUFAs	Ruminococcus callidus	Nutrient-Species	No	0.162	0.0905625	-0.00750167	0.0711	0.469579	0.959201	0.646083	0.986774	0.99476
Calcium	miR-3154	Nutrient-miRNA	Yes	-0.161817	-0.421847	-0.0747738	0.0714044	0.0025362	0.550711	0.896927	0.632339	0.999005
Sodium	miR-944-5p	Nutrient-miRNA	Yes	0.161798	0.0429874	0.222148	0.0714392	0.769308	0.0730161	0.896927	0.988583	0.999005
Total lipids	miR-1260a	Nutrient-miRNA	No	0.161776	-0.113439	0.373378	0.071478	0.437701	0.00201587	0.896927	0.943784	0.935768
Retinol	miR-3137	Nutrient-miRNA	Yes	-0.16173	-0.245918	-0.0792009	0.0715584	0.0885202	0.527301	0.896927	0.733301	0.999005
Animal lipids	miR-3652-3p	Nutrient-miRNA	Yes	-0.16156	-0.214818	-0.0818623	0.0718611	0.138268	0.51347	0.896927	0.794991	0.999005
Folic acid	miR-10226	Nutrient-miRNA	Yes	-0.161401	-0.099801	-0.17529	0.0721455	0.495063	0.159196	0.896927	0.943885	0.999005
Total proteins	miR-3689b-3p, miR-3689c	Nutrient-miRNA	Yes	-0.161385	-0.192413	-0.317649	0.0721742	0.185326	0.0093503	0.896927	0.838611	0.999005
Vitamin C	miR-635-3p	Nutrient-miRNA	Yes	0.161013	0.161998	0.0986129	0.0728418	0.266105	0.430843	0.896927	0.861099	0.999005
Soluble carbohydrates	miR-1291	Nutrient-miRNA	Yes	0.160915	0.250816	0.0385165	0.0730192	0.0821586	0.758809	0.896927	0.715648	0.999005
Vitamin C	miR-3652-3p	Nutrient-miRNA	Yes	0.160652	0.191944	0.142537	0.0734952	0.18642	0.253584	0.896927	0.839039	0.999005
Potassium	miR-632-5p	Nutrient-miRNA	Yes	-0.160501	-0.299082	-0.0765056	0.0737693	0.0368364	0.541494	0.896927	0.660194	0.999005
Total PUFAs	miR-6505-3p	Nutrient-miRNA	No	-0.160351	0.154722	-0.303096	0.0740438	0.288461	0.013368	0.896927	0.888992	0.999005
Total lipids	miR-206	Nutrient-miRNA	No	0.16034	-0.0772862	0.36461	0.0740641	0.597619	0.00261369	0.896927	0.966257	0.935768
Plant lipids	miR-8069	Nutrient-miRNA	Yes	0.160205	0.395392	0.171228	0.0743096	0.00492535	0.169236	0.896927	0.632339	0.999005
Animal proteins	miR-3689b-3p, miR-3689c	Nutrient-miRNA	Yes	-0.160164	-0.129806	-0.325513	0.0743863	0.374028	0.00765281	0.896927	0.92999	0.999005
Food fiber	miR-7851-3p	Nutrient-miRNA	Yes	-0.160014	-0.333469	-0.116074	0.074661	0.0192072	0.35335	0.896927	0.632339	0.999005
Retinol	miR-6070-3p	Nutrient-miRNA	Yes	-0.1599	-0.332857	-0.0343395	0.074871	0.0194432	0.784295	0.896927	0.632339	0.999005
Total saturated	miR-320d	Nutrient-miRNA	Yes	-0.159758	-0.241821	-0.109135	0.075133	0.0941314	0.383054	0.896927	0.741086	0.999005
Food fiber	miR-3137	Nutrient-miRNA	Yes	0.159718	0.228465	0.102773	0.0752073	0.114352	0.411557	0.896927	0.765465	0.999005
Zinc	miR-4326-5p	Nutrient-miRNA	Yes	-0.159708	-0.0514943	-0.0834492	0.0752258	0.725297	0.505313	0.896927	0.984872	0.999005
Soluble carbohydrates	miR-1204-3p	Nutrient-miRNA	Yes	-0.15969	-0.139085	-0.159708	0.075258	0.340536	0.200221	0.896927	0.915316	0.999005
Animal lipids	miR-2861-5p	Nutrient-miRNA	No	-0.159517	-0.254414	0.0376003	0.0755789	0.0777191	0.764378	0.896927	0.710558	0.999005
beta-Carotene	miR-6777-5p	Nutrient-miRNA	Yes	0.15946	0.244082	0.194827	0.0756855	0.0910024	0.116973	0.896927	0.741086	0.999005
beta-Carotene	miR-3137	Nutrient-miRNA	Yes	0.159297	0.180306	0.106819	0.0759882	0.215068	0.39329	0.896927	0.851812	0.999005
Animal lipids	miR-8072-3p	Nutrient-miRNA	Yes	-0.159271	-0.148587	-0.130589	0.0760378	0.308238	0.295967	0.896927	0.893751	0.999005
Edible part	miR-4713-3p	Nutrient-miRNA	Yes	0.159257	0.269694	0.113078	0.0760641	0.0609289	0.365995	0.896927	0.710558	0.999005
Soluble carbohydrates	miR-4767	Nutrient-miRNA	Yes	-0.159192	-0.106939	-0.222832	0.0761844	0.464567	0.0721145	0.896927	0.943784	0.999005
Vitamin B6	Ruminococcus callidus	Nutrient-Species	Yes	-0.159	-0.0728478	-0.0430501	0.0762	0.561049	0.768981	0.670542	0.986774	0.965291
Total lipids	miR-6505-3p	Nutrient-miRNA	No	-0.159139	0.0149006	-0.28745	0.0762845	0.91906	0.0192702	0.896927	0.99467	0.999005
Edible part	miR-3619-3p	Nutrient-miRNA	Yes	-0.159128	-0.0653061	-0.184534	0.0763043	0.655729	0.137998	0.896927	0.973195	0.999005
Food fiber	miR-3154	Nutrient-miRNA	Yes	0.159052	0.123013	0.250248	0.0764472	0.399751	0.0427086	0.896927	0.941941	0.999005
Food fiber	miR-4519-3p	Nutrient-miRNA	Yes	-0.159017	-0.293666	-0.0593462	0.0765129	0.0405607	0.635973	0.896927	0.672009	0.999005
Animal lipids	miR-4721-5p	Nutrient-miRNA	No	-0.158784	-0.361985	0.0808906	0.076951	0.0105943	0.518498	0.896927	0.632339	0.999005
Retinol eq.	miR-635-3p	Nutrient-miRNA	Yes	0.158766	0.230516	0.19184	0.0769837	0.111048	0.122804	0.896927	0.765465	0.999005
Available Glucose	Veillonella atypica	Nutrient-Species	Yes	0.159	0.151983	0.152384	0.077	0.22314	0.295898	0.670542	0.986774	0.836
Niacin	miR-4279-5p	Nutrient-miRNA	Yes	0.158691	0.0377147	0.255961	0.0771257	0.796964	0.0380419	0.896927	0.988727	0.999005
Riboflavin	miR-1193	Nutrient-miRNA	Yes	0.158669	0.217335	0.135192	0.0771664	0.133597	0.27912	0.896927	0.785755	0.999005
Sodium	miR-411-5p	Nutrient-miRNA	Yes	0.158513	0.17005	0.0969225	0.0774615	0.242746	0.438823	0.896927	0.859628	0.999005
Water	miR-635-3p	Nutrient-miRNA	Yes	0.158321	0.145667	0.0871099	0.077826	0.317947	0.48675	0.896927	0.89832	0.999005
Niacin	miR-3689d	Nutrient-miRNA	No	-0.158287	0.0510858	-0.277092	0.0778914	0.727392	0.0242971	0.896927	0.984872	0.999005
Monounsaturated	miR-4682	Nutrient-miRNA	Yes	-0.158087	-0.264918	-0.0547233	0.0782718	0.0658306	0.662541	0.896927	0.710558	0.999005
Vitamin E	miR-664a-5p	Nutrient-miRNA	No	0.157876	-0.0132966	0.328095	0.0786768	0.927749	0.00715774	0.896927	0.99467	0.999005
Edible part	miR-654-5p	Nutrient-miRNA	Yes	-0.157816	-0.238673	-0.261917	0.0787905	0.0986265	0.0336362	0.896927	0.742747	0.999005
Total PUFAs	Streptococcus sanguinis	Nutrient-Species	No	0.158	0.0205412	-0.0274817	0.0789	0.869962	0.851315	0.673065	0.986774	0.978625
Vitamin C	miR-4254	Nutrient-miRNA	Yes	-0.157577	-0.298885	-0.018683	0.0792503	0.0369664	0.881637	0.896927	0.660194	0.999005
Potassium	miR-4254	Nutrient-miRNA	Yes	-0.157499	-0.384388	-0.0140069	0.0794009	0.00639349	0.911122	0.896927	0.632339	0.999005
Plant lipids	miR-3677-5p	Nutrient-miRNA	Yes	-0.157472	-0.173543	-0.0823156	0.0794533	0.233061	0.511133	0.896927	0.855014	0.999005
Thiamine	miR-4505	Nutrient-miRNA	Yes	0.157387	0.220537	0.00354557	0.0796176	0.127828	0.977459	0.896927	0.777733	0.999005
Oleic acid	miR-1260a	Nutrient-miRNA	Yes	0.157228	0.0388305	0.348929	0.0799277	0.791089	0.0040867	0.896927	0.988727	0.999005
Iron	miR-1290	Nutrient-miRNA	Yes	0.157149	0.365395	0.0538863	0.0800808	0.00983182	0.667397	0.896927	0.632339	0.999005
Vitamin B6	miR-3689d	Nutrient-miRNA	Yes	-0.157101	-0.0406812	-0.165987	0.0801745	0.781372	0.182866	0.896927	0.988583	0.999005
Alcohol	miR-4533-3p	Nutrient-miRNA	No	-0.157062	0.0416635	-0.247638	0.0802496	0.776227	0.0449925	0.896927	0.988583	0.999005
Vitamin E	miR-2277-5p	Nutrient-miRNA	No	-0.156911	-0.25779	0.15402	0.0805437	0.0737261	0.216928	0.896927	0.710558	0.999005
Iron	miR-137-3p	Nutrient-miRNA	Yes	-0.156909	-0.239751	-0.0585795	0.080548	0.0970695	0.640349	0.896927	0.741086	0.999005
Edible part	miR-4505	Nutrient-miRNA	Yes	0.156883	0.179388	0.135354	0.0805993	0.217452	0.278539	0.896927	0.851812	0.999005
Oleic acid	miR-6756-5p	Nutrient-miRNA	Yes	0.156799	0.185937	0.104806	0.0807628	0.200844	0.402317	0.896927	0.842854	0.999005
Zinc	miR-4259	Nutrient-miRNA	Yes	0.15667	0.0484292	0.192579	0.0810161	0.741063	0.121342	0.896927	0.984872	0.999005
Potassium	miR-6746-5p	Nutrient-miRNA	Yes	0.156593	0.109388	0.156581	0.0811675	0.454342	0.209289	0.896927	0.943784	0.999005
Folic acid	miR-664a-5p	Nutrient-miRNA	No	0.15655	-0.178678	0.399203	0.0812528	0.219307	0.000898973	0.896927	0.851812	0.744709
Plant lipids	miR-6756-5p	Nutrient-miRNA	Yes	0.156443	0.280546	0.0848625	0.0814625	0.0508748	0.498103	0.896927	0.706242	0.999005
Water	miR-4767	Nutrient-miRNA	No	-0.156386	0.0594898	-0.316066	0.0815763	0.684714	0.00972897	0.896927	0.978855	0.999005
Other PUFAs	miR-4431	Nutrient-miRNA	Yes	0.156313	0.155265	0.0236936	0.0817209	0.286752	0.850221	0.896927	0.88642	0.999005
Monounsaturated	miR-181b-3p	Nutrient-miRNA	No	0.156094	-0.0120928	0.245336	0.0821535	0.934275	0.0470892	0.896927	0.995093	0.999005
Soluble carbohydrates	miR-2277-5p	Nutrient-miRNA	Yes	-0.156022	-0.248425	-0.0101771	0.0822969	0.0852185	0.935361	0.896927	0.726286	0.999005
Thiamine	miR-3652	Nutrient-miRNA	Yes	0.155679	0.00184051	0.14531	0.082981	0.989986	0.244368	0.896927	0.99817	0.999005
Linolenic acid	miR-4509-3p	Nutrient-miRNA	Yes	-0.155637	-0.125071	-0.087672	0.0830658	0.391852	0.483933	0.896927	0.939011	0.999005
Edible part	miR-4519-3p	Nutrient-miRNA	No	-0.155453	-0.387934	0.061606	0.0834351	0.00588349	0.623148	0.896927	0.632339	0.999005
Zinc	Veillonella tobetsuensis	Nutrient-Species	No	-0.155	NA	-0.0685933	0.0835	NA	0.639563	0.69806	NA	0.919313
Linolenic acid	miR-2909	Nutrient-miRNA	Yes	0.155356	0.191103	0.0569146	0.0836296	0.188394	0.649893	0.896927	0.839039	0.999005
Zinc	miR-6081-5p	Nutrient-miRNA	Yes	0.155096	0.248174	0.161633	0.0841553	0.0855445	0.19478	0.896927	0.727379	0.999005
Total PUFAs	miR-148a-3p	Nutrient-miRNA	Yes	0.154932	0.30398	0.044327	0.0844878	0.0337148	0.723783	0.896927	0.643533	0.999005
Water	miR-4505	Nutrient-miRNA	Yes	0.154887	0.193469	0.131054	0.0845792	0.182877	0.294236	0.896927	0.838611	0.999005
Edible part	miR-181a-5p	Nutrient-miRNA	Yes	-0.154812	-0.183776	-0.0287867	0.0847311	0.206224	0.818524	0.896927	0.850215	0.999005
Retinol	miR-411-5p	Nutrient-miRNA	Yes	0.154808	0.136193	0.114527	0.08474	0.350769	0.359843	0.896927	0.918967	0.999005
Alcohol	miR-664a-5p	Nutrient-miRNA	Yes	-0.154783	-0.180061	-0.152992	0.0847899	0.215701	0.220049	0.896927	0.851812	0.999005
Vitamin E	miR-206	Nutrient-miRNA	Yes	0.154604	0.0502514	0.317754	0.0851561	0.731677	0.00932559	0.896927	0.984872	0.999005
Water	miR-345-3p	Nutrient-miRNA	Yes	0.15456	0.158878	0.154201	0.0852451	0.275547	0.216381	0.896927	0.870501	0.999005
Soluble carbohydrates	miR-664a-5p	Nutrient-miRNA	No	0.154553	-0.0721957	0.185268	0.0852602	0.622035	0.136411	0.896927	0.968049	0.999005
Plant lipids	miR-632-5p	Nutrient-miRNA	Yes	-0.154168	-0.0664881	-0.166907	0.0860499	0.649898	0.180419	0.896927	0.973195	0.999005
Phosphorus	miR-3137	Nutrient-miRNA	Yes	0.154093	0.331939	0.134811	0.0862053	0.0198018	0.280489	0.896927	0.632339	0.999005
Riboflavin	miR-3652-3p	Nutrient-miRNA	Yes	0.154019	0.112538	0.125331	0.0863579	0.441372	0.316004	0.896927	0.943784	0.999005
Water	miR-654-5p	Nutrient-miRNA	Yes	-0.154008	-0.227857	-0.256865	0.086381	0.115345	0.0373439	0.896927	0.765465	0.999005
beta-Carotene	miR-6746-5p	Nutrient-miRNA	Yes	0.153973	0.232245	0.073689	0.0864529	0.10832	0.556522	0.896927	0.765465	0.999005
Total proteins	miR-3920	Nutrient-miRNA	Yes	-0.153779	-0.212256	-0.106445	0.0868539	0.143146	0.394956	0.896927	0.800824	0.999005
Calcium	miR-6081-5p	Nutrient-miRNA	Yes	0.153681	0.0163265	0.240499	0.0870577	0.911345	0.0517572	0.896927	0.99467	0.999005
Cholesterol	miR-4509-3p	Nutrient-miRNA	Yes	-0.153403	-0.0993903	-0.15024	0.0876377	0.496848	0.228559	0.896927	0.943885	0.999005
Linolenic acid	miR-4259-5p	Nutrient-miRNA	Yes	-0.153108	-0.0913853	-0.168119	0.0882572	0.532304	0.177228	0.896927	0.954004	0.999005
Phosphorus	miR-137-3p	Nutrient-miRNA	Yes	0.153076	0.121837	0.120658	0.0883241	0.404307	0.334528	0.896927	0.941941	0.999005
Vegetable proteins	miR-3154	Nutrient-miRNA	Yes	0.152951	0.0202899	0.246881	0.0885873	0.889942	0.0456733	0.896927	0.99467	0.999005
Niacin	Veillonella atypica	Nutrient-Species	Yes	-0.153	-0.262986	-0.0748182	0.0888	0.0328922	0.609404	0.711389	0.735412	0.917194
Vitamin E	miR-662	Nutrient-miRNA	Yes	0.152785	0.100403	0.224362	0.0889375	0.49245	0.0701307	0.896927	0.943885	0.999005
Iron	miR-181b-5p	Nutrient-miRNA	Yes	0.152746	0.0979732	0.0944369	0.0890207	0.503035	0.450706	0.896927	0.944991	0.999005
Sodium	Streptococcus sanguinis	Nutrient-Species	No	0.153	0.102259	-0.0453537	0.0892	0.413913	0.756987	0.711389	0.986774	0.963052
Water	miR-5191-5p	Nutrient-miRNA	Yes	0.152475	0.29602	0.184329	0.0895962	0.0389053	0.138444	0.896927	0.667144	0.999005
Vitamin E	miR-4326	Nutrient-miRNA	No	-0.152462	-0.0190389	0.156777	0.0896234	0.89669	0.208712	0.896927	0.99467	0.999005
Oleic acid	miR-6832-5p	Nutrient-miRNA	Yes	-0.152427	-0.179712	-0.0917575	0.0896973	0.216608	0.463713	0.896927	0.851812	0.999005
Phosphorus	miR-3920	Nutrient-miRNA	Yes	-0.152357	-0.158469	-0.138442	0.0898474	0.276799	0.267617	0.896927	0.870501	0.999005
Potassium	miR-3622a-5p	Nutrient-miRNA	Yes	0.152252	0.266837	0.112452	0.0900704	0.063825	0.368672	0.896927	0.710558	0.999005
Other PUFAs	miR-6081-5p	Nutrient-miRNA	Yes	-0.152236	-0.0667145	-0.084836	0.0901053	0.648783	0.498238	0.896927	0.973195	0.999005
Iron	Bifidobacterium longum	Nutrient-Species	Yes	-0.152	-0.218339	-0.0291904	0.0902	0.078201	0.842184	0.711389	0.986774	0.978625
Potassium	miR-4672-5p	Nutrient-miRNA	Yes	0.152139	0.218934	0.0570504	0.0903115	0.130692	0.649113	0.896927	0.782874	0.999005
Total lipids	miR-4309-3p	Nutrient-miRNA	Yes	-0.151996	-0.222846	-0.134779	0.0906183	0.123785	0.280604	0.896927	0.77483	0.999005
Thiamine	miR-550a-5p	Nutrient-miRNA	Yes	-0.151966	-0.0724838	-0.117614	0.090684	0.620643	0.346954	0.896927	0.968049	0.999005
Riboflavin	miR-4279-5p	Nutrient-miRNA	No	0.151727	-0.0371133	0.32095	0.0911982	0.800134	0.00860143	0.896927	0.989195	0.999005
Animal proteins	miR-3920	Nutrient-miRNA	Yes	-0.151653	-0.178785	-0.17313	0.091358	0.219028	0.16448	0.896927	0.851812	0.999005
Monounsaturated	miR-6832-5p	Nutrient-miRNA	Yes	-0.151592	-0.175728	-0.114415	0.0914898	0.227138	0.360319	0.896927	0.852881	0.999005
Animal proteins	miR-4313-3p	Nutrient-miRNA	Yes	0.15152	0.258993	0.17495	0.0916461	0.0723441	0.16002	0.896927	0.710558	0.999005
Total lipids	miR-4259	Nutrient-miRNA	Yes	0.151376	0.129717	0.191378	0.0919572	0.374358	0.123726	0.896927	0.92999	0.999005
Water	miR-3619-3p	Nutrient-miRNA	Yes	-0.151331	-0.0585714	-0.181799	0.092055	0.689334	0.144035	0.896927	0.98103	0.999005
Niacin	miR-3652-3p	Nutrient-miRNA	Yes	0.151165	0.176678	0.110018	0.0924177	0.224596	0.37919	0.896927	0.851812	0.999005
Riboflavin	miR-4309-3p	Nutrient-miRNA	Yes	-0.151145	-0.140777	-0.220126	0.0924617	0.334639	0.075733	0.896927	0.911291	0.999005
Other PUFAs	miR-509-3p	Nutrient-miRNA	Yes	0.151107	0.0546944	0.109837	0.0925437	0.708958	0.379979	0.896927	0.984872	0.999005
Cholesterol	miR-1181	Nutrient-miRNA	No	0.150895	-0.0339796	0.148735	0.0930073	0.816706	0.233307	0.896927	0.989538	0.999005
Other PUFAs	miR-664a-5p	Nutrient-miRNA	Yes	-0.150888	-0.0936967	-0.00877705	0.0930222	0.521941	0.944238	0.896927	0.952915	0.999005
Zinc	miR-641	Nutrient-miRNA	Yes	-0.150825	-0.326028	-0.0951819	0.0931603	0.0222459	0.447126	0.896927	0.632339	0.999005
Calcium	miR-635-3p	Nutrient-miRNA	Yes	0.150825	0.0377561	0.141469	0.0931618	0.796745	0.257193	0.896927	0.988727	0.999005
Starch	miR-5572-5p	Nutrient-miRNA	Yes	0.150702	0.160106	0.120595	0.0934322	0.271804	0.334781	0.896927	0.867343	0.999005
Potassium	Roseburia inulinivorans	Nutrient-Species	Yes	-0.151	-0.343815	-0.0802123	0.0935	0.00470576	0.583778	0.723759	0.396286	0.910587
beta-Carotene	miR-662	Nutrient-miRNA	Yes	0.150633	0.12072	0.300241	0.093584	0.408659	0.0143109	0.896927	0.941941	0.999005
Phosphorus	miR-4750-3p	Nutrient-miRNA	Yes	0.150563	0.155918	0.0843145	0.0937384	0.284704	0.500892	0.896927	0.881845	0.999005
Animal proteins	miR-1290	Nutrient-miRNA	No	0.150384	0.228532	-0.00175364	0.0941329	0.114242	0.98885	0.896927	0.765465	0.999432
Vitamin C	miR-3622a-5p	Nutrient-miRNA	Yes	0.15014	0.250364	0.144391	0.0946752	0.0827312	0.247394	0.896927	0.715648	0.999005
Iron	miR-635-3p	Nutrient-miRNA	No	0.150072	0.329002	-0.0179133	0.0948266	0.0209862	0.88648	0.896927	0.632339	0.999005
Alcohol	miR-3180	Nutrient-miRNA	Yes	-0.150037	-0.127697	-0.0413217	0.0949025	0.381907	0.741834	0.896927	0.935325	0.999005
Retinol	miR-4313-3p	Nutrient-miRNA	No	0.14991	-0.0153061	0.239035	0.0951861	0.916865	0.0532425	0.896927	0.99467	0.999005
Oleic acid	miR-664a-5p	Nutrient-miRNA	Yes	0.149759	0.157086	0.211621	0.0955248	0.281066	0.0880557	0.896927	0.876419	0.999005
Iron	miR-8072-3p	Nutrient-miRNA	Yes	0.149751	0.308317	0.0194392	0.0955426	0.0311373	0.876883	0.896927	0.632594	0.999005
Iron	miR-1229-5p	Nutrient-miRNA	No	-0.149682	-0.424772	0.000564364	0.0956966	0.00234905	0.996412	0.896927	0.632339	0.99982
Total lipids	miR-4721-5p	Nutrient-miRNA	Yes	-0.149569	-0.195244	-0.00323591	0.0959504	0.178817	0.979428	0.896927	0.838611	0.999005
beta-Carotene	miR-944-5p	Nutrient-miRNA	Yes	0.149481	0.137826	0.0832602	0.0961486	0.344968	0.50628	0.896927	0.915581	0.999005
Vitamin E	miR-944-5p	Nutrient-miRNA	No	-0.149372	0.0965947	-0.00852959	0.0963941	0.509091	0.945808	0.896927	0.947097	0.999005
Niacin	miR-3689b-3p, miR-3689c	Nutrient-miRNA	Yes	-0.149371	-0.21358	-0.238498	0.0963972	0.140608	0.053796	0.896927	0.797024	0.999005
beta-Carotene	miR-4254	Nutrient-miRNA	Yes	-0.14934	-0.228061	-0.0124833	0.0964662	0.115011	0.920756	0.896927	0.765465	0.999005
Other PUFAs	miR-4509-3p	Nutrient-miRNA	Yes	-0.149321	-0.207786	-0.171467	0.0965099	0.151959	0.168633	0.896927	0.809443	0.999005
Total PUFAs	miR-181b-5p	Nutrient-miRNA	Yes	0.149311	0.179947	0.203074	0.096531	0.215997	0.101975	0.896927	0.851812	0.999005
Total proteins	miR-3689d	Nutrient-miRNA	No	-0.149294	0.0285736	-0.2304	0.0965703	0.845478	0.0627245	0.896927	0.99467	0.999005
Total lipids	miR-5572-5p	Nutrient-miRNA	Yes	-0.14925	-0.000433762	-0.222232	0.096669	0.99764	0.0729056	0.896927	0.999131	0.999005
Monounsaturated	miR-1260a	Nutrient-miRNA	Yes	0.149237	0.0133684	0.349403	0.0966993	0.92736	0.00403317	0.896927	0.99467	0.999005
Total saturated	miR-3920	Nutrient-miRNA	No	-0.149221	0.0340428	-0.313122	0.0967338	0.816371	0.010469	0.896927	0.989538	0.999005
Monounsaturated	miR-596	Nutrient-miRNA	Yes	-0.149196	-0.180376	-0.0854142	0.0967905	0.214888	0.495303	0.896927	0.851812	0.999005
Iron	miR-2277-5p	Nutrient-miRNA	Yes	-0.149102	-0.335486	-0.0737652	0.0970044	0.0184468	0.556113	0.896927	0.632339	0.999005
Retinol	miR-3909-5p	Nutrient-miRNA	Yes	0.149089	0.147402	0.166877	0.0970333	0.312155	0.180497	0.896927	0.895646	0.999005
Total lipids	miR-138-5p	Nutrient-miRNA	Yes	-0.148903	-0.166973	-0.110688	0.0974562	0.251502	0.376279	0.896927	0.859628	0.999005
Phosphorus	miR-4767	Nutrient-miRNA	Yes	0.148889	0.177449	0.0498706	0.0974878	0.222546	0.690883	0.896927	0.851812	0.999005
Animal proteins	miR-6081-5p	Nutrient-miRNA	Yes	0.148019	0.128221	0.218515	0.0994839	0.37994	0.0779546	0.896927	0.935063	0.999005
Cholesterol	miR-4721-5p	Nutrient-miRNA	Yes	-0.147763	-0.30664	-0.0290793	0.100077	0.0321136	0.816712	0.896927	0.637592	0.999005
Soluble carbohydrates	miR-4309-3p	Nutrient-miRNA	Yes	-0.147655	-0.0881633	-0.210116	0.100328	0.546917	0.0903908	0.896927	0.961028	0.999005
Total saturated	miR-2681-3p	Nutrient-miRNA	Yes	0.147633	0.233451	0.0704875	0.100379	0.106449	0.573842	0.896927	0.765465	0.999005
Animal lipids	miR-8052	Nutrient-miRNA	Yes	-0.147559	-0.00127571	-0.241284	0.10055	0.993059	0.0509756	0.896927	0.998604	0.999005
Retinol	Ruminococcus callidus	Nutrient-Species	No	-0.147	-0.151912	0.134226	0.101	0.22336	0.357835	0.736476	0.986774	0.836
Vitamin D	Bifidobacterium longum	Nutrient-Species	No	-0.147	-0.0719201	0.0135329	0.101	0.566061	0.926468	0.736476	0.986774	0.993415
Animal lipids	miR-8069	Nutrient-miRNA	Yes	-0.14731	-0.271412	-0.0722778	0.101133	0.0592385	0.564126	0.896927	0.710558	0.999005
Plant lipids	miR-4326-5p	Nutrient-miRNA	Yes	0.147294	0.0939406	0.165383	0.10117	0.520853	0.184488	0.896927	0.952915	0.999005
Monounsaturated	miR-1290	Nutrient-miRNA	Yes	0.147187	0.261398	0.0212544	0.10142	0.0696417	0.865489	0.896927	0.710558	0.999005
Retinol	miR-4713-3p	Nutrient-miRNA	No	-0.147174	-0.307755	0.121493	0.101452	0.0314617	0.331169	0.896927	0.632594	0.999005
Cholesterol	miR-4279-5p	Nutrient-miRNA	No	0.147164	-0.0735223	0.195082	0.101475	0.615632	0.116487	0.896927	0.968049	0.999005
Oleic acid	miR-1204-3p	Nutrient-miRNA	Yes	0.14702	0.0792958	0.207867	0.101813	0.588097	0.093973	0.896927	0.966257	0.999005
Riboflavin	miR-206	Nutrient-miRNA	Yes	0.147008	0.00469789	0.213006	0.101843	0.974443	0.0859478	0.896927	0.996692	0.999005
Retinol	miR-3180	Nutrient-miRNA	Yes	0.14683	0.207449	0.106943	0.102262	0.15264	0.392737	0.896927	0.809652	0.999005
Alcohol	miR-1290	Nutrient-miRNA	Yes	-0.146739	-0.151336	-0.0862557	0.102477	0.299269	0.491049	0.896927	0.893751	0.999005
Plant lipids	miR-4283	Nutrient-miRNA	No	-0.14669	0.0354136	-0.14574	0.102593	0.809112	0.242961	0.896927	0.989538	0.999005
Thiamine	miR-10226	Nutrient-miRNA	Yes	-0.146659	-0.00433084	-0.175643	0.102665	0.976439	0.158345	0.896927	0.996692	0.999005
Monounsaturated	miR-599	Nutrient-miRNA	Yes	-0.146646	-0.0768505	-0.19122	0.102698	0.599692	0.124041	0.896927	0.966257	0.999005
Oleic acid	miR-1181	Nutrient-miRNA	Yes	0.146597	0.314981	0.0648253	0.102814	0.0274965	0.605069	0.896927	0.632594	0.999005
Animal proteins	miR-4326-5p	Nutrient-miRNA	Yes	-0.146569	-0.109342	-0.0182879	0.10288	0.45453	0.884123	0.896927	0.943784	0.999005
Phosphorus	miR-622-5p	Nutrient-miRNA	Yes	0.146567	0.0563265	0.242602	0.102883	0.700673	0.0496832	0.896927	0.981871	0.999005
Starch	miR-4309-3p	Nutrient-miRNA	Yes	0.146546	0.261122	0.115481	0.102934	0.0699467	0.35583	0.896927	0.710558	0.999005
Vitamin E	miR-3689b-3p, miR-3689c	Nutrient-miRNA	Yes	0.146526	-0.0974913	-0.0352414	0.102983	0.505148	0.778772	0.896927	0.946244	0.999005
Vegetable proteins	miR-5572-5p	Nutrient-miRNA	Yes	0.146464	0.00193967	0.25801	0.10313	0.989447	0.0364753	0.896927	0.99817	0.999005
Monounsaturated	miR-4767	Nutrient-miRNA	Yes	0.146399	0.247519	0.12259	0.103285	0.0864004	0.32679	0.896927	0.727379	0.999005
Vitamin B6	miR-4750-3p	Nutrient-miRNA	Yes	0.146375	0.294532	0.013126	0.103341	0.0399449	0.91669	0.896927	0.667144	0.999005
Niacin	miR-6746-5p	Nutrient-miRNA	Yes	0.146322	0.10222	0.157121	0.103468	0.484613	0.207701	0.896927	0.943784	0.999005
Folic acid	miR-654-5p	Nutrient-miRNA	Yes	-0.146236	-0.250204	-0.164309	0.103672	0.0829336	0.187392	0.896927	0.715648	0.999005
Total lipids	miR-3920	Nutrient-miRNA	No	-0.146116	0.0297502	-0.309162	0.10396	0.839197	0.0115414	0.896927	0.993698	0.999005
Other PUFAs	Roseburia inulinivorans	Nutrient-Species	No	-0.146	-0.0821737	0.021523	0.104	0.511864	0.883299	0.736476	0.986774	0.978625
Plant lipids	miR-4431	Nutrient-miRNA	Yes	-0.14605	-0.176553	-0.064968	0.104116	0.224928	0.604273	0.896927	0.851812	0.999005
Starch	miR-4313-3p	Nutrient-miRNA	Yes	-0.145966	-0.266837	-0.000782832	0.104319	0.063825	0.995023	0.896927	0.710558	0.99982
Animal lipids	miR-424-3p	Nutrient-miRNA	Yes	-0.145823	-0.0811543	-0.165603	0.104664	0.579353	0.183896	0.896927	0.966257	0.999005
Vitamin E	miR-3652-3p	Nutrient-miRNA	Yes	0.145767	0.26567	0.0316925	0.104798	0.0650391	0.800566	0.896927	0.710558	0.999005
Animal lipids	miR-4259	Nutrient-miRNA	Yes	0.145714	0.162568	0.117197	0.104924	0.264405	0.348678	0.896927	0.859628	0.999005
Retinol	miR-320e	Nutrient-miRNA	Yes	0.145709	0.00765306	0.232695	0.104938	0.958378	0.060081	0.896927	0.996691	0.999005
Other PUFAs	Ruminococcus bicirculans	Nutrient-Species	No	0.146	-0.0101293	0.196899	0.105	0.935664	0.17509	0.736476	0.986774	0.836
Oleic acid	miR-599	Nutrient-miRNA	Yes	-0.145459	-0.0887426	-0.167985	0.105541	0.544276	0.177579	0.896927	0.958907	0.999005
Vitamin D	miR-2861-5p	Nutrient-miRNA	Yes	-0.145449	-0.138185	-0.167642	0.105566	0.343702	0.178479	0.896927	0.915581	0.999005
Retinol	miR-3154	Nutrient-miRNA	Yes	-0.145239	-0.180872	-0.0928106	0.106074	0.213607	0.458577	0.896927	0.851812	0.999005
Vitamin C	miR-4767	Nutrient-miRNA	Yes	-0.145167	-0.0677568	-0.177292	0.106251	0.643661	0.154412	0.896927	0.971625	0.999005
Folic acid	miR-1260a	Nutrient-miRNA	Yes	0.145104	0.242959	0.033755	0.106405	0.0925458	0.78788	0.896927	0.741086	0.999005
Linoleic acid	miR-1260a	Nutrient-miRNA	No	0.145035	-0.000255317	0.177437	0.106573	0.998611	0.154069	0.896927	0.999131	0.999005
Monounsaturated	miR-1181	Nutrient-miRNA	Yes	0.144932	0.305125	0.0719476	0.106823	0.0330177	0.565913	0.896927	0.640069	0.999005
Total proteins	miR-4313-3p	Nutrient-miRNA	Yes	0.144904	0.235879	0.176341	0.106892	0.102754	0.156671	0.896927	0.750914	0.999005
Vitamin D	miR-599	Nutrient-miRNA	Yes	-0.144814	-0.213329	-0.129297	0.107113	0.141086	0.30081	0.896927	0.797024	0.999005
Thiamine	miR-6081-5p	Nutrient-miRNA	Yes	0.144803	0.235748	0.195503	0.107139	0.102951	0.115685	0.896927	0.750914	0.999005
Other PUFAs	miR-4259-5p	Nutrient-miRNA	Yes	0.144728	0.0649824	0.0703626	0.107323	0.657329	0.574523	0.896927	0.973195	0.999005
Linolenic acid	miR-664a-5p	Nutrient-miRNA	Yes	0.144701	0.177918	0.148276	0.107388	0.221307	0.234768	0.896927	0.851812	0.999005
Soluble carbohydrates	miR-4519-3p	Nutrient-miRNA	Yes	-0.144534	-0.124767	-0.153112	0.1078	0.393013	0.219681	0.896927	0.939331	0.999005
Folic acid	miR-3677-5p	Nutrient-miRNA	Yes	-0.144509	-0.300204	-0.0413327	0.107861	0.0361009	0.741768	0.896927	0.660194	0.999005
Folic acid	miR-2681-3p	Nutrient-miRNA	Yes	-0.144486	-0.323061	-0.0255094	0.107918	0.0235656	0.838891	0.896927	0.632339	0.999005
Niacin	Bifidobacterium longum	Nutrient-Species	Yes	-0.145	-0.137552	-0.112056	0.108	0.270735	0.443343	0.736476	0.986774	0.873462
Vitamin D	miR-550a-3-5p	Nutrient-miRNA	Yes	-0.14439	-0.125256	-0.198027	0.108154	0.391147	0.110965	0.896927	0.939011	0.999005
Retinol	miR-4802-3p	Nutrient-miRNA	Yes	-0.144251	-0.182751	-0.116587	0.108499	0.208809	0.351209	0.896927	0.851812	0.999005
beta-Carotene	miR-148a-3p	Nutrient-miRNA	Yes	0.144244	0.258469	0.109877	0.108516	0.0729431	0.379806	0.896927	0.710558	0.999005
beta-Carotene	miR-1290	Nutrient-miRNA	Yes	0.144163	0.264286	0.146251	0.108716	0.0665028	0.241294	0.896927	0.710558	0.999005
Linolenic acid	miR-7851-3p	Nutrient-miRNA	Yes	-0.14416	-0.150427	-0.117366	0.108724	0.302218	0.347979	0.896927	0.893751	0.999005
Plant lipids	miR-1260a	Nutrient-miRNA	Yes	0.144066	0.115372	0.222146	0.108957	0.429881	0.0730192	0.896927	0.943784	0.999005
Vitamin E	miR-4313-3p	Nutrient-miRNA	No	0.143992	0.131533	-0.0807098	0.109142	0.367649	0.519437	0.896927	0.92999	0.999005
Linolenic acid	miR-6081-5p	Nutrient-miRNA	Yes	0.143807	0.172148	0.213365	0.109602	0.236895	0.0854083	0.896927	0.858459	0.999005
Linoleic acid	miR-181b-5p	Nutrient-miRNA	Yes	0.143669	0.149973	0.18718	0.109945	0.303694	0.13234	0.896927	0.893751	0.999005
Soluble carbohydrates	Eubacterium sp CAG 274	Nutrient-Species	Yes	0.143	0.125896	0.308099	0.11	0.31381	0.0312625	0.736476	0.986774	0.836
Monounsaturated	Veillonella tobetsuensis	Nutrient-Species	No	-0.144	NA	-0.18245	0.11	NA	0.209571	0.736476	NA	0.836
Other PUFAs	miR-596	Nutrient-miRNA	No	0.143582	-0.0592625	0.271577	0.110164	0.685857	0.0273994	0.896927	0.978855	0.999005
Soluble carbohydrates	miR-1-3p	Nutrient-miRNA	No	0.143548	-0.04	0.190201	0.11025	0.784945	0.126097	0.896927	0.988583	0.999005
Sodium	miR-6070-3p	Nutrient-miRNA	No	0.143506	-0.00153061	0.366413	0.110354	0.991672	0.00247923	0.896927	0.99826	0.935768
Animal lipids	miR-4519-3p	Nutrient-miRNA	Yes	0.143486	0.0841904	0.155185	0.110405	0.565195	0.21343	0.896927	0.964999	0.999005
Available Glucose	Eubacterium sp CAG 274	Nutrient-Species	Yes	0.143	0.062025	0.304502	0.111	0.620782	0.0333956	0.736476	0.986774	0.836
Vitamin E	Streptococcus sanguinis	Nutrient-Species	Yes	0.143	-0.0777906	-0.117345	0.111	0.534705	0.421982	0.736476	0.986774	0.851848
Linolenic acid	miR-206	Nutrient-miRNA	No	0.143081	-0.0710763	0.297262	0.111425	0.62746	0.0153552	0.896927	0.968049	0.999005
Total PUFAs	miR-6726-5p	Nutrient-miRNA	Yes	-0.143033	-0.38754	-0.0108154	0.111544	0.00593835	0.931317	0.896927	0.632339	0.999005
Monounsaturated	miR-6756-5p	Nutrient-miRNA	Yes	0.142975	0.165676	0.102326	0.111691	0.255256	0.413606	0.896927	0.859628	0.999005
Vitamin E	miR-1291	Nutrient-miRNA	No	0.14297	0.0919253	-0.0694343	0.111706	0.529874	0.579593	0.896927	0.954004	0.999005
Total proteins	miR-4259	Nutrient-miRNA	Yes	0.142666	0.0726057	0.12559	0.112476	0.620053	0.315	0.896927	0.968049	0.999005
Cholesterol	miR-1290	Nutrient-miRNA	Yes	0.142576	0.270408	0.0844606	0.112707	0.0602216	0.500148	0.896927	0.710558	0.999005
Linolenic acid	miR-1291	Nutrient-miRNA	Yes	0.142549	0.0993388	0.206394	0.112774	0.497072	0.0963792	0.896927	0.943885	0.999005
Alcohol	miR-6720-3p	Nutrient-miRNA	Yes	0.14253	0.0396722	0.158939	0.112822	0.786666	0.202423	0.896927	0.988583	0.999005
Riboflavin	miR-509-3p	Nutrient-miRNA	Yes	0.142431	0.183892	0.22045	0.113075	0.205932	0.0752927	0.896927	0.850215	0.999005
Plant lipids	miR-7851-5p	Nutrient-miRNA	Yes	0.142415	0.00418421	0.278825	0.113117	0.977237	0.023386	0.896927	0.996692	0.999005
Plant lipids	miR-12128-5p	Nutrient-miRNA	Yes	-0.142373	-0.0373007	-0.129705	0.113223	0.799146	0.299276	0.896927	0.989037	0.999005
Sodium	miR-7158-3p	Nutrient-miRNA	Yes	0.142363	0.0182306	0.168252	0.113249	0.901054	0.176883	0.896927	0.99467	0.999005
Thiamine	miR-206	Nutrient-miRNA	No	0.142361	-0.0138313	0.197081	0.113254	0.924852	0.112716	0.896927	0.99467	0.999005
Oleic acid	miR-3677-5p	Nutrient-miRNA	Yes	-0.142302	-0.107154	-0.0701908	0.113407	0.463664	0.57546	0.896927	0.943784	0.999005
Total saturated	miR-424-3p	Nutrient-miRNA	Yes	-0.142289	-0.0219923	-0.208027	0.11344	0.880772	0.0937149	0.896927	0.99467	0.999005
Riboflavin	miR-4313-3p	Nutrient-miRNA	Yes	0.142277	0.148554	0.164224	0.113469	0.308346	0.187625	0.896927	0.893751	0.999005
Cholesterol	miR-662	Nutrient-miRNA	No	-0.14186	-0.325833	0.0161268	0.114541	0.0223308	0.897737	0.902854	0.632339	0.999005
Soluble carbohydrates	miR-4713-3p	Nutrient-miRNA	Yes	0.141762	0.250408	0.150098	0.114795	0.0826746	0.229002	0.902854	0.715648	0.999005
Total saturated	miR-4447	Nutrient-miRNA	No	-0.141732	0.0138825	-0.260299	0.114873	0.924574	0.034789	0.902854	0.99467	0.999005
Edible part	Eubacterium sp CAG 274	Nutrient-Species	Yes	0.142	0.104984	0.233569	0.115	0.401515	0.106267	0.739538	0.986774	0.836
Retinol	Haemophilus parainfluenzae	Nutrient-Species	Yes	-0.142	-0.106563	-0.0212184	0.115	0.39443	0.88494	0.739538	0.986774	0.978625
Vitamin C	miR-3137	Nutrient-miRNA	Yes	0.14159	0.27965	0.0114813	0.115241	0.0516504	0.927099	0.903106	0.706242	0.999005
beta-Carotene	miR-664a-5p	Nutrient-miRNA	No	0.141268	-0.0289803	0.32975	0.116079	0.843306	0.00685538	0.903106	0.994663	0.999005
beta-Carotene	miR-6081-5p	Nutrient-miRNA	Yes	0.141242	0.168163	0.064337	0.116147	0.248089	0.607796	0.903106	0.859628	0.999005
Total proteins	miR-3934-3p	Nutrient-miRNA	Yes	0.141193	0.264962	0.135036	0.116275	0.0657838	0.27968	0.903106	0.710558	0.999005
Vitamin E	miR-550a-3-5p	Nutrient-miRNA	No	-0.141107	0.0140874	-0.136882	0.116499	0.923464	0.273099	0.903106	0.99467	0.999005
Zinc	miR-4313-3p	Nutrient-miRNA	Yes	0.141068	0.161482	0.294523	0.116602	0.267653	0.0163725	0.903106	0.862788	0.999005
Animal lipids	miR-5572-5p	Nutrient-miRNA	No	-0.141065	0.0673555	-0.318507	0.116608	0.645631	0.00915043	0.903106	0.972341	0.999005
Alcohol	miR-4660	Nutrient-miRNA	Yes	-0.141005	-0.0245104	-0.197338	0.116767	0.867237	0.112239	0.903106	0.99467	0.999005
Animal proteins	miR-6165	Nutrient-miRNA	No	-0.140934	0.0625064	-0.203547	0.116952	0.669622	0.101164	0.903106	0.973918	0.999005
Cholesterol	miR-137-3p	Nutrient-miRNA	Yes	-0.140822	-0.10449	-0.0985105	0.117247	0.474914	0.431323	0.903106	0.943784	0.999005
Water	miR-181a-5p	Nutrient-miRNA	Yes	-0.1408	-0.191531	-0.00235888	0.117303	0.187388	0.985003	0.903106	0.839039	0.999005
Retinol	miR-4259	Nutrient-miRNA	Yes	0.140652	0.0887755	0.0705585	0.117693	0.544126	0.573455	0.904422	0.958907	0.999005
beta-Carotene	Veillonella atypica	Nutrient-Species	Yes	-0.14	-0.223327	-0.00218802	0.118	0.0714681	0.988095	0.747333	0.986774	0.99476
Vitamin E	miR-137-3p	Nutrient-miRNA	No	0.140512	0.045784	-0.0537293	0.118062	0.754753	0.66831	0.905581	0.987858	0.999005
Niacin	miR-4750-3p	Nutrient-miRNA	No	0.140249	0.316203	-0.059216	0.118761	0.0268691	0.636716	0.907197	0.632339	0.999005
Food fiber	miR-8072-3p	Nutrient-miRNA	Yes	0.140219	0.31731	0.12977	0.118841	0.0263113	0.299032	0.907197	0.632339	0.999005
Total lipids	miR-4750-5p	Nutrient-miRNA	Yes	0.139972	0.163499	0.0610752	0.119497	0.261642	0.626151	0.907197	0.859628	0.999005
Cholesterol	miR-638-3p	Nutrient-miRNA	Yes	-0.13982	-0.168265	-0.0321685	0.119904	0.247798	0.797633	0.907197	0.859628	0.999005
Vitamin E	miR-4519-3p	Nutrient-miRNA	Yes	-0.13971	-0.357298	-0.0931571	0.120198	0.0117248	0.456894	0.907197	0.632339	0.999005
Cholesterol	miR-3154	Nutrient-miRNA	Yes	0.139685	0.11388	0.0778014	0.120263	0.435907	0.534647	0.907197	0.943784	0.999005
Food fiber	miR-4672-5p	Nutrient-miRNA	Yes	0.139599	0.264857	0.0571279	0.120496	0.0658957	0.648667	0.907197	0.710558	0.999005
Iron	miR-181b-3p	Nutrient-miRNA	Yes	0.139588	0.126308	0.162476	0.120524	0.387146	0.192431	0.907197	0.938046	0.999005
Vitamin C	miR-148a-3p	Nutrient-miRNA	Yes	0.139186	0.124034	0.134978	0.121607	0.395821	0.279888	0.907197	0.941031	0.999005
Total PUFAs	miR-4326	Nutrient-miRNA	Yes	-0.138898	-0.0163152	-0.0540445	0.122388	0.911406	0.666479	0.907197	0.99467	0.999005
Oleic acid	miR-1290	Nutrient-miRNA	Yes	0.13883	0.254465	0.0221095	0.122575	0.0776575	0.860131	0.907197	0.710558	0.999005
Zinc	miR-4259-5p	Nutrient-miRNA	Yes	0.138828	0.204853	0.14285	0.12258	0.157956	0.252531	0.907197	0.817431	0.999005
Total saturated	miR-5191-5p	Nutrient-miRNA	Yes	-0.138784	-0.121931	-0.295311	0.122699	0.40394	0.0160738	0.907197	0.941941	0.999005
Other PUFAs	miR-4309-3p	Nutrient-miRNA	Yes	-0.13875	-0.0878154	-0.213725	0.122791	0.548506	0.084869	0.907197	0.96137	0.999005
Water	Eubacterium sp CAG 274	Nutrient-Species	Yes	0.139	0.0875517	0.220742	0.123	0.484535	0.127465	0.757973	0.986774	0.836
Oleic acid	miR-4283	Nutrient-miRNA	Yes	-0.138633	-0.0248501	-0.136521	0.12311	0.865414	0.274378	0.907197	0.99467	0.999005
Food fiber	miR-7158-3p	Nutrient-miRNA	Yes	-0.138577	-0.236203	-0.0616658	0.123264	0.102269	0.62281	0.907197	0.750914	0.999005
Other PUFAs	miR-1260a	Nutrient-miRNA	No	-0.138464	-0.112906	0.0364789	0.123572	0.439871	0.771212	0.907197	0.943784	0.999005
Retinol	miR-6777-5p	Nutrient-miRNA	No	-0.138458	-0.323367	0.120721	0.123589	0.0234265	0.334276	0.907197	0.632339	0.999005
Other PUFAs	miR-4672-5p	Nutrient-miRNA	No	0.138384	0.206028	-0.151169	0.123791	0.155534	0.22566	0.907197	0.815472	0.999005
Sodium	miR-6870-5p	Nutrient-miRNA	Yes	-0.138367	-0.181586	-0.0894516	0.123838	0.211774	0.475068	0.907197	0.851812	0.999005
Total proteins	miR-6165	Nutrient-miRNA	No	-0.138268	0.0634759	-0.23028	0.124111	0.664798	0.0628649	0.907197	0.973536	0.999005
Plant lipids	miR-6081-5p	Nutrient-miRNA	Yes	0.137998	0.108891	0.0800401	0.124853	0.456404	0.52292	0.907197	0.943784	0.999005
Soluble carbohydrates	miR-6505-3p	Nutrient-miRNA	Yes	0.137892	0.229388	0.0308547	0.125147	0.112856	0.805734	0.907197	0.765465	0.999005
Soluble carbohydrates	miR-320e	Nutrient-miRNA	No	-0.137713	-0.205714	0.0319611	0.125641	0.156178	0.798911	0.907197	0.816529	0.999005
Iron	miR-6720-3p	Nutrient-miRNA	Yes	0.137636	0.164548	0.128006	0.125854	0.258551	0.305704	0.907197	0.859628	0.999005
Plant lipids	miR-6720-3p	Nutrient-miRNA	Yes	-0.137571	-0.169103	-0.0369095	0.126036	0.245417	0.768586	0.907197	0.859628	0.999005
Linolenic acid	miR-320c	Nutrient-miRNA	Yes	0.137388	0.0102491	0.268444	0.126545	0.944279	0.0293054	0.907197	0.99609	0.999005
Vitamin E	miR-4326-5p	Nutrient-miRNA	Yes	0.137361	0.0364434	0.124594	0.12662	0.803669	0.318883	0.907197	0.989195	0.999005
Oleic acid	miR-4431	Nutrient-miRNA	Yes	-0.13735	-0.22436	-0.0712563	0.126652	0.121188	0.56966	0.907197	0.77076	0.999005
Animal proteins	miR-5572-5p	Nutrient-miRNA	No	-0.13733	0.0580657	-0.258432	0.126707	0.691883	0.0361596	0.907197	0.98103	0.999005
Riboflavin	miR-4533-3p	Nutrient-miRNA	Yes	0.137123	0.0889967	0.252988	0.127285	0.543119	0.040415	0.907197	0.958447	0.999005
Phosphorus	miR-664a-5p	Nutrient-miRNA	Yes	-0.13697	-0.174851	-0.108301	0.127716	0.229501	0.38672	0.907197	0.854058	0.999005
Linoleic acid	Firmicutes bacterium CAG 83	Nutrient-Species	No	0.137	-0.0790059	0.368571	0.128	0.589467	0.00232641	0.757973	0.986774	0.836
Vitamin E	miR-3909-5p	Nutrient-miRNA	No	-0.136831	-0.0477503	0.10889	0.128105	0.744569	0.384127	0.907197	0.984872	0.999005
Water	miR-138-5p	Nutrient-miRNA	No	-0.136821	-0.362305	0.0873604	0.128133	0.0105206	0.485494	0.907197	0.632339	0.999005
Riboflavin	miR-662	Nutrient-miRNA	No	0.136769	-0.0882443	0.312329	0.128281	0.546547	0.0106765	0.907197	0.960865	0.999005
beta-Carotene	miR-4453	Nutrient-miRNA	Yes	-0.136761	-0.0606122	-0.200006	0.128302	0.679084	0.10737	0.907197	0.978353	0.999005
Total lipids	miR-4259-5p	Nutrient-miRNA	Yes	-0.136724	-0.100732	-0.000647175	0.128408	0.491026	0.995885	0.907197	0.943885	0.99982
Edible part	miR-635-3p	Nutrient-miRNA	Yes	0.136701	0.114238	0.0580524	0.128471	0.434459	0.643365	0.907197	0.943784	0.999005
Total proteins	miR-4533-3p	Nutrient-miRNA	Yes	0.136694	0.0850043	0.186212	0.128491	0.561428	0.13439	0.907197	0.963993	0.999005
Water	miR-181b-3p	Nutrient-miRNA	Yes	0.136628	0.109184	0.145101	0.128677	0.455189	0.245053	0.907197	0.943784	0.999005
Phosphorus	miR-4533-3p	Nutrient-miRNA	Yes	0.136572	0.0727551	0.260184	0.128837	0.619332	0.0348716	0.907197	0.968049	0.999005
Plant lipids	miR-654-5p	Nutrient-miRNA	Yes	-0.136419	-0.317949	-0.0805211	0.129268	0.0259936	0.520417	0.907197	0.632339	0.999005
Alcohol	miR-3652-3p	Nutrient-miRNA	No	-0.136344	0.0735749	-0.125398	0.129482	0.615379	0.315745	0.907197	0.968049	0.999005
Other PUFAs	miR-654-5p	Nutrient-miRNA	No	0.136286	0.355146	-0.0592339	0.129648	0.0122775	0.636613	0.907197	0.632339	0.999005
Potassium	miR-320d	Nutrient-miRNA	Yes	0.13624	0.342245	0.00828724	0.129778	0.0160818	0.947346	0.907197	0.632339	0.999005
Animal lipids	Veillonella tobetsuensis	Nutrient-Species	Yes	-0.136	NA	0.0972438	0.13	NA	0.506234	0.757973	NA	0.900569
Other PUFAs	Veillonella atypica	Nutrient-Species	No	-0.136	-0.0493045	0.136509	0.13	0.694218	0.349641	0.757973	0.986774	0.836
Total lipids	Bifidobacterium longum	Nutrient-Species	No	-0.136	0.0611072	-0.0435597	0.13	0.625969	0.766324	0.757973	0.986774	0.965291
Edible part	miR-6505-3p	Nutrient-miRNA	Yes	0.136117	0.139286	0.0616846	0.130127	0.339834	0.622704	0.907197	0.914615	0.999005
Other PUFAs	miR-6835-5p	Nutrient-miRNA	Yes	0.13599	0.116907	0.0435284	0.13049	0.423728	0.728566	0.907197	0.943784	0.999005
Total PUFAs	miR-3689d	Nutrient-miRNA	Yes	0.135956	0.306541	0.103316	0.130587	0.0321721	0.409078	0.907197	0.637592	0.999005
Total saturated	Veillonella tobetsuensis	Nutrient-Species	Yes	-0.136	NA	0.0345107	0.131	NA	0.813891	0.757973	NA	0.977736
Animal lipids	miR-3920	Nutrient-miRNA	No	-0.135779	0.112256	-0.348007	0.131093	0.442522	0.00419269	0.907197	0.943784	0.999005
beta-Carotene	miR-181b-3p	Nutrient-miRNA	Yes	0.135624	0.205306	0.0762366	0.131539	0.157019	0.542921	0.907197	0.817051	0.999005
Animal proteins	miR-181b-5p	Nutrient-miRNA	Yes	0.135619	0.0593398	0.214653	0.131553	0.685468	0.0834928	0.907197	0.978855	0.999005
Cholesterol	miR-4713-3p	Nutrient-miRNA	Yes	0.13547	0.200714	0.0824148	0.131982	0.166711	0.510622	0.907197	0.832454	0.999005
Other PUFAs	miR-6787-5p	Nutrient-miRNA	Yes	0.135449	0.20765	0.0486546	0.13204	0.152235	0.698054	0.907197	0.809443	0.999005
Monounsaturated	miR-4431	Nutrient-miRNA	Yes	-0.135306	-0.211292	-0.0762702	0.132454	0.145014	0.542743	0.907197	0.801933	0.999005
Retinol	miR-1291	Nutrient-miRNA	Yes	-0.135137	-0.29	-0.120638	0.132941	0.0432528	0.334608	0.907197	0.674353	0.999005
Total PUFAs	miR-1291	Nutrient-miRNA	Yes	0.135121	0.125054	0.152584	0.132987	0.391915	0.221295	0.907197	0.939011	0.999005
Linolenic acid	Veillonella tobetsuensis	Nutrient-Species	No	-0.135	NA	-0.168008	0.133	NA	0.248534	0.757973	NA	0.836
Linolenic acid	miR-6505-3p	Nutrient-miRNA	No	-0.135094	0.0760121	-0.34383	0.133068	0.60369	0.00470376	0.907197	0.966257	0.999005
Water	miR-641	Nutrient-miRNA	No	0.135005	-0.0646939	0.296674	0.133323	0.658757	0.015569	0.907197	0.973195	0.999005
Soluble carbohydrates	miR-3154	Nutrient-miRNA	Yes	0.134989	0.152045	0.134065	0.133372	0.296987	0.283183	0.907197	0.893751	0.999005
Monounsaturated	miR-4283	Nutrient-miRNA	Yes	-0.134807	-0.027962	-0.136986	0.133901	0.848746	0.272731	0.907197	0.99467	0.999005
Other PUFAs	miR-4326-5p	Nutrient-miRNA	No	-0.13479	-0.118732	0.0259719	0.133949	0.416477	0.83601	0.907197	0.942353	0.999005
Niacin	miR-1290	Nutrient-miRNA	No	0.134698	0.294667	-0.0649991	0.134219	0.0398499	0.604099	0.907197	0.667144	0.999005
Available Glucose	miR-5572-5p	Nutrient-miRNA	Yes	0.134691	0.0252054	0.1823	0.134237	0.863508	0.142914	0.907197	0.99467	0.999005
Retinol	miR-6165	Nutrient-miRNA	Yes	-0.134628	-0.0939844	-0.0297679	0.134424	0.520658	0.81245	0.907197	0.952915	0.999005
Linolenic acid	miR-641	Nutrient-miRNA	No	0.134509	-0.0151597	0.146084	0.13477	0.917658	0.241837	0.907197	0.99467	0.999005
Alcohol	miR-12120	Nutrient-miRNA	Yes	-0.134448	-0.169441	-0.0300677	0.134949	0.244462	0.810596	0.907197	0.859628	0.999005
Vitamin B6	Bifidobacterium longum	Nutrient-Species	Yes	-0.135	-0.018629	-0.209185	0.135	0.881977	0.149159	0.757973	0.986774	0.836
Iron	miR-3622a-5p	Nutrient-miRNA	Yes	0.134337	0.117833	0.144665	0.135274	0.420038	0.246489	0.907197	0.942353	0.999005
Sodium	miR-4682	Nutrient-miRNA	No	0.134283	0.278469	-0.00534397	0.135433	0.0526868	0.966032	0.907197	0.706242	0.999005
Niacin	miR-6505-3p	Nutrient-miRNA	Yes	-0.134146	-0.0666497	-0.0176644	0.135834	0.649102	0.888048	0.907197	0.973195	0.999005
Vitamin E	miR-8052	Nutrient-miRNA	No	0.134133	-0.00393038	0.0453282	0.135874	0.978617	0.717802	0.907197	0.996692	0.999005
Linolenic acid	Ruminococcus callidus	Nutrient-Species	Yes	0.134	0.12789	0.0991742	0.136	0.306146	0.497789	0.757973	0.986774	0.900569
Other PUFAs	miR-550a-5p	Nutrient-miRNA	Yes	-0.134063	-0.264181	-0.188051	0.136079	0.0666144	0.130517	0.907197	0.710558	0.999005
Monounsaturated	miR-1204-3p	Nutrient-miRNA	Yes	0.133995	0.0608736	0.19754	0.13628	0.677776	0.111863	0.907197	0.978353	0.999005
Folic acid	miR-6081-5p	Nutrient-miRNA	Yes	0.133826	0.221122	0.0406229	0.136781	0.126794	0.746051	0.907197	0.777143	0.999005
Vitamin C	miR-3677-5p	Nutrient-miRNA	Yes	-0.133789	-0.273221	-0.000208749	0.136888	0.0574997	0.998673	0.907197	0.708189	0.999867
Oleic acid	miR-4254	Nutrient-miRNA	Yes	-0.133542	-0.0982753	-0.0660362	0.137623	0.501713	0.598329	0.907197	0.944588	0.999005
Vegetable proteins	miR-4313-3p	Nutrient-miRNA	Yes	-0.133467	-0.249292	-0.12408	0.137844	0.084099	0.320899	0.907197	0.7199	0.999005
Retinol	Eubacterium sp CAG 274	Nutrient-Species	Yes	-0.133	-0.153926	-0.0710934	0.138	0.217212	0.627377	0.759	0.986774	0.919313
Calcium	miR-944-5p	Nutrient-miRNA	Yes	0.133331	0.0620987	0.172533	0.138251	0.671654	0.165962	0.907197	0.974847	0.999005
Vitamin D	miR-638-3p	Nutrient-miRNA	Yes	0.133293	0.026063	0.176628	0.138363	0.85891	0.155987	0.907197	0.99467	0.999005
Food fiber	miR-4254	Nutrient-miRNA	Yes	-0.133176	-0.201368	-0.160965	0.138713	0.165306	0.196657	0.907197	0.832454	0.999005
beta-Carotene	miR-7158-3p	Nutrient-miRNA	No	-0.133131	-0.200536	0.023178	0.138848	0.167096	0.853444	0.907197	0.832454	0.999005
Food fiber	miR-1193	Nutrient-miRNA	Yes	0.133077	0.181653	0.0524206	0.139009	0.211602	0.675934	0.907197	0.851812	0.999005
Vitamin D	miR-206	Nutrient-miRNA	No	0.133064	-0.141894	0.302976	0.139048	0.330779	0.0134066	0.907197	0.910422	0.999005
Total proteins	miR-4750-3p	Nutrient-miRNA	Yes	0.133028	0.10373	0.0708112	0.139157	0.47815	0.572079	0.907197	0.943784	0.999005
Thiamine	miR-654-5p	Nutrient-miRNA	Yes	-0.133013	-0.0535373	-0.122504	0.139201	0.714851	0.327129	0.907197	0.984872	0.999005
Vitamin D	miR-4261-5p	Nutrient-miRNA	Yes	-0.132997	-0.12578	-0.160021	0.13925	0.389152	0.19933	0.907197	0.938224	0.999005
Soluble carbohydrates	miR-3137	Nutrient-miRNA	Yes	0.132945	0.24	0.0235483	0.139405	0.0967123	0.851129	0.907197	0.741086	0.999005
Alcohol	miR-3677-5p	Nutrient-miRNA	Yes	-0.132905	-0.200608	-0.0166623	0.139526	0.166941	0.894361	0.907197	0.832454	0.999005
Vitamin D	miR-4309-3p	Nutrient-miRNA	Yes	-0.132878	-0.171147	-0.27002	0.139607	0.239674	0.0283329	0.907197	0.859628	0.999005
Water	miR-596	Nutrient-miRNA	No	-0.132803	-0.326896	0.0431061	0.139831	0.0218719	0.731098	0.907197	0.632339	0.999005
beta-Carotene	miR-7851-3p	Nutrient-miRNA	No	-0.132773	-0.277252	0.0110013	0.139924	0.0537732	0.930139	0.907197	0.708189	0.999005
Folic acid	miR-4802-3p	Nutrient-miRNA	Yes	-0.132748	-0.126053	-0.0876336	0.139997	0.388116	0.484125	0.907197	0.938046	0.999005
Vitamin D	miR-3689d	Nutrient-miRNA	No	-0.132744	0.0152294	-0.140384	0.14001	0.917281	0.260898	0.907197	0.99467	0.999005
Plant lipids	miR-8052	Nutrient-miRNA	No	0.132676	-0.000255148	0.206804	0.140216	0.998612	0.0957046	0.907197	0.999131	0.999005
Vegetable proteins	miR-3652-3p	Nutrient-miRNA	Yes	0.132644	0.164816	0.122378	0.140312	0.257764	0.327632	0.907197	0.859628	0.999005
Folic acid	miR-181b-3p	Nutrient-miRNA	Yes	0.132631	0.0243878	0.22013	0.14035	0.867896	0.0757278	0.907197	0.99467	0.999005
beta-Carotene	miR-2277-5p	Nutrient-miRNA	Yes	-0.132599	-0.162963	-0.0636279	0.140447	0.263228	0.611766	0.907197	0.859628	0.999005
Total proteins	miR-3137	Nutrient-miRNA	Yes	0.132576	0.254095	0.2052	0.140517	0.0781051	0.0983629	0.907197	0.710558	0.999005
Niacin	miR-4259	Nutrient-miRNA	Yes	0.13255	0.0874203	0.0578796	0.140595	0.550314	0.644354	0.907197	0.96137	0.999005
Total lipids	Veillonella tobetsuensis	Nutrient-Species	No	-0.132	NA	-0.10204	0.141	NA	0.485386	0.765429	NA	0.889167
Linoleic acid	miR-3920	Nutrient-miRNA	No	-0.13236	0.0337529	-0.278523	0.14117	0.817908	0.0235429	0.907197	0.989538	0.999005
Riboflavin	miR-10226	Nutrient-miRNA	Yes	-0.132202	-0.100485	-0.14449	0.141649	0.492095	0.247067	0.907197	0.943885	0.999005
Linolenic acid	miR-4279-5p	Nutrient-miRNA	Yes	0.132151	0.137669	0.139893	0.141806	0.345525	0.262587	0.907197	0.915915	0.999005
Vitamin D	miR-1204-3p	Nutrient-miRNA	Yes	-0.132129	-0.174754	-0.0997493	0.141874	0.229763	0.425524	0.907197	0.854058	0.999005
Water	miR-206	Nutrient-miRNA	Yes	0.132071	0.0638282	0.175368	0.142047	0.663049	0.159008	0.907197	0.973536	0.999005
Phosphorus	miR-7158-3p	Nutrient-miRNA	Yes	-0.132066	-0.458675	-0.116151	0.142064	0.000917739	0.353029	0.907197	0.632339	0.999005
Water	miR-320d	Nutrient-miRNA	Yes	0.132016	0.261735	0.0922451	0.142217	0.0692693	0.461331	0.907197	0.710558	0.999005
Vitamin D	miR-4509-3p	Nutrient-miRNA	Yes	-0.131935	-0.165555	-0.241884	0.142464	0.255607	0.0503839	0.907197	0.859628	0.999005
Animal lipids	miR-2681-3p	Nutrient-miRNA	Yes	0.131852	0.224819	0.0259925	0.142716	0.120408	0.835882	0.907197	0.77076	0.999005
Total PUFAs	miR-3154	Nutrient-miRNA	No	-0.131716	0.121355	-0.164411	0.143133	0.406181	0.187115	0.907197	0.941941	0.999005
Iron	miR-1291	Nutrient-miRNA	No	0.131627	0.36172	-0.101524	0.143407	0.0106557	0.417295	0.907197	0.632339	0.999005
Total PUFAs	miR-4279-5p	Nutrient-miRNA	Yes	0.131572	0.12973	0.129659	0.143574	0.37431	0.299447	0.907197	0.92999	0.999005
Vitamin E	miR-1181	Nutrient-miRNA	No	-0.131529	0.382044	-0.0354639	0.143707	0.00675134	0.777411	0.907197	0.632339	0.999005
Vegetable proteins	miR-4750-5p	Nutrient-miRNA	Yes	-0.131494	-0.182273	-0.0892824	0.143816	0.210022	0.475907	0.907197	0.851812	0.999005
Available Glucose	miR-139-3p	Nutrient-miRNA	Yes	-0.131473	-0.108653	-0.169789	0.14388	0.457397	0.172902	0.907197	0.943784	0.999005
Phosphorus	miR-1290	Nutrient-miRNA	No	0.131469	0.235714	-0.00866307	0.143892	0.103002	0.944961	0.907197	0.750914	0.999005
Food fiber	miR-6720-3p	Nutrient-miRNA	No	-0.131454	0.00724638	-0.204458	0.143937	0.960588	0.0996128	0.907197	0.996691	0.999005
Linolenic acid	miR-181b-5p	Nutrient-miRNA	Yes	0.131404	0.0573827	0.166905	0.14409	0.69533	0.180424	0.907197	0.98103	0.999005
Monounsaturated	miR-3677-5p	Nutrient-miRNA	Yes	-0.131375	-0.0868944	-0.0727409	0.14418	0.552724	0.561625	0.907197	0.96137	0.999005
Total lipids	miR-4283	Nutrient-miRNA	Yes	-0.131276	-0.113186	-0.142693	0.144485	0.438727	0.253057	0.907197	0.943784	0.999005
Starch	Veillonella tobetsuensis	Nutrient-Species	Yes	0.131	NA	0.0616306	0.145	NA	0.673991	0.777051	NA	0.945043
Total lipids	miR-599	Nutrient-miRNA	Yes	-0.131084	-0.0693562	-0.189355	0.14508	0.635834	0.127822	0.907197	0.97101	0.999005
Thiamine	miR-4279-5p	Nutrient-miRNA	Yes	0.130945	0.0778449	0.186659	0.145509	0.594965	0.133439	0.907197	0.966257	0.999005
Vitamin B6	miR-139-3p	Nutrient-miRNA	Yes	-0.130922	-0.04442	-0.0585508	0.14558	0.761842	0.640513	0.907197	0.988583	0.999005
Vitamin C	miR-3154	Nutrient-miRNA	Yes	0.130881	0.163809	0.100888	0.145709	0.260724	0.420232	0.907197	0.859628	0.999005
Zinc	miR-3689b-3p, miR-3689c	Nutrient-miRNA	Yes	-0.130835	-0.149608	-0.233472	0.145851	0.304887	0.0592057	0.907197	0.893751	0.999005
Total proteins	miR-181b-5p	Nutrient-miRNA	Yes	0.130765	0.0256136	0.207296	0.146069	0.861319	0.0948997	0.907197	0.99467	0.999005
Total lipids	miR-1290	Nutrient-miRNA	No	0.130597	0.307861	-0.0692477	0.146591	0.0314003	0.580615	0.907197	0.632594	0.999005
Total PUFAs	miR-1260a	Nutrient-miRNA	Yes	0.13055	0.00454464	0.149427	0.146738	0.975276	0.231115	0.907197	0.996692	0.999005
Oleic acid	miR-6081-5p	Nutrient-miRNA	Yes	0.130543	0.0784264	0.17721	0.146759	0.592208	0.154607	0.907197	0.966257	0.999005
Vitamin D	miR-6070-3p	Nutrient-miRNA	Yes	-0.130442	-0.0285671	-0.126933	0.147077	0.845513	0.309809	0.907197	0.99467	0.999005
Linoleic acid	miR-635-3p	Nutrient-miRNA	Yes	0.130393	0.380534	0.0775439	0.147229	0.00699088	0.536004	0.907197	0.632339	0.999005
Calcium	miR-2909	Nutrient-miRNA	Yes	0.130299	0.0554096	0.192299	0.147524	0.705323	0.121894	0.907197	0.982329	0.999005
Sodium	miR-664a-5p	Nutrient-miRNA	Yes	-0.130296	-0.100972	-0.0401637	0.147532	0.48999	0.748827	0.907197	0.943885	0.999005
Calcium	miR-4771	Nutrient-miRNA	Yes	0.130226	0.0825594	0.224864	0.147753	0.57278	0.0694895	0.907197	0.966083	0.999005
Linoleic acid	miR-6505-3p	Nutrient-miRNA	No	-0.130208	0.140322	-0.266313	0.147808	0.336217	0.0306647	0.907197	0.912082	0.999005
Linoleic acid	miR-4326	Nutrient-miRNA	Yes	-0.130165	-0.00850228	-0.0457654	0.147943	0.953764	0.715196	0.907197	0.99609	0.999005
Total proteins	miR-2909	Nutrient-miRNA	Yes	0.130034	0.222058	0.190595	0.148356	0.125154	0.125298	0.907197	0.77483	0.999005
Retinol eq.	miR-4505	Nutrient-miRNA	Yes	0.130023	0.0355102	0.111516	0.148391	0.808601	0.372696	0.907197	0.989538	0.999005
Edible part	miR-641	Nutrient-miRNA	No	0.130006	-0.039898	0.2763	0.148443	0.78548	0.0247237	0.907197	0.988583	0.999005
Iron	miR-6870-5p	Nutrient-miRNA	Yes	0.129989	0.273045	0.00758788	0.148498	0.0576671	0.951784	0.907197	0.708189	0.999005
Water	miR-4254	Nutrient-miRNA	No	-0.129844	-0.396939	0.0720802	0.148955	0.00474471	0.565195	0.908641	0.632339	0.999005
Thiamine	miR-635-3p	Nutrient-miRNA	Yes	0.129738	0.25979	0.177231	0.149289	0.0714395	0.154558	0.908641	0.710558	0.999005
Potassium	miR-6081-5p	Nutrient-miRNA	Yes	0.129705	0.225204	0.0279929	0.149393	0.119757	0.823447	0.908641	0.77076	0.999005
Starch	miR-6081-5p	Nutrient-miRNA	Yes	-0.129591	-0.0947959	-0.114625	0.149757	0.517048	0.35943	0.909362	0.949296	0.999005
Food fiber	Roseburia inulinivorans	Nutrient-Species	Yes	-0.13	-0.383355	-0.10886	0.15	0.00148696	0.456535	0.786559	0.188733	0.877991
Iron	miR-4259	Nutrient-miRNA	No	0.129476	-0.0869965	0.226584	0.150119	0.552256	0.0673277	0.909362	0.96137	0.999005
Retinol	miR-2861-5p	Nutrient-miRNA	No	-0.12946	0.020102	-0.265823	0.15017	0.890955	0.0309844	0.909362	0.99467	0.999005
Monounsaturated	miR-3689b-3p, miR-3689c	Nutrient-miRNA	Yes	-0.129294	-0.0885294	-0.203483	0.150699	0.545247	0.101273	0.910165	0.959394	0.999005
Linolenic acid	miR-3622a-5p	Nutrient-miRNA	No	0.12928	0.324172	-0.080817	0.150742	0.0230639	0.51888	0.910165	0.632339	0.999005
Oleic acid	Veillonella tobetsuensis	Nutrient-Species	No	-0.129	NA	-0.182455	0.151	NA	0.209559	0.786559	NA	0.836
Niacin	miR-4767	Nutrient-miRNA	No	0.129158	0.223782	-0.0450488	0.151131	0.122175	0.719469	0.910532	0.77076	0.999005
Vitamin B6	miR-9901	Nutrient-miRNA	No	-0.129124	0.0871717	-0.0803593	0.151242	0.551453	0.521259	0.910532	0.96137	0.999005
Riboflavin	miR-12128-5p	Nutrient-miRNA	Yes	0.128906	0.231913	0.061839	0.151939	0.10884	0.621832	0.912254	0.765465	0.999005
Total saturated	miR-4660	Nutrient-miRNA	Yes	-0.128896	-0.109846	-0.0669242	0.151969	0.452441	0.593407	0.912254	0.943784	0.999005
Monounsaturated	miR-1193	Nutrient-miRNA	Yes	-0.128792	-0.0486031	-0.157021	0.152304	0.740165	0.207996	0.912944	0.984872	0.999005
Vitamin B6	miR-6505-3p	Nutrient-miRNA	Yes	-0.128621	-0.158761	-0.0167345	0.152854	0.275906	0.893906	0.913385	0.870501	0.999005
Available Glucose	miR-320e	Nutrient-miRNA	No	-0.1286	0.00454093	-0.184993	0.15292	0.975297	0.137003	0.913385	0.996692	0.999005
Starch	miR-4802-3p	Nutrient-miRNA	Yes	0.128472	0.0745088	0.120888	0.153335	0.610889	0.333603	0.913385	0.967038	0.999005
Animal proteins	miR-3689d	Nutrient-miRNA	No	-0.128406	0.0639335	-0.234136	0.153546	0.662526	0.058467	0.913385	0.973536	0.999005
Vitamin C	miR-3180	Nutrient-miRNA	No	-0.128373	-0.272558	0.0329197	0.153654	0.0581324	0.793012	0.913385	0.708189	0.999005
beta-Carotene	miR-4505	Nutrient-miRNA	Yes	0.128338	0.18949	0.00576164	0.153767	0.192221	0.963379	0.913385	0.84227	0.999005
Niacin	miR-5572-5p	Nutrient-miRNA	Yes	-0.12823	-0.126668	-0.159334	0.154116	0.385784	0.201289	0.913385	0.937745	0.999005
Edible part	miR-3154	Nutrient-miRNA	Yes	0.128222	0.134595	0.0335038	0.154142	0.356503	0.789422	0.913385	0.921194	0.999005
Water	miR-6505-3p	Nutrient-miRNA	Yes	0.128133	0.178163	0.0348815	0.15443	0.22066	0.780975	0.913785	0.851812	0.999005
Cholesterol	miR-6787-5p	Nutrient-miRNA	Yes	0.127945	0.0104082	0.156956	0.155041	0.943415	0.208186	0.914141	0.99609	0.999005
Starch	miR-4771	Nutrient-miRNA	No	-0.127809	0.00112256	-0.227935	0.155483	0.993892	0.0656679	0.914141	0.99862	0.999005
Oleic acid	miR-4767	Nutrient-miRNA	Yes	0.127748	0.239565	0.10464	0.155683	0.0973364	0.403067	0.914141	0.741086	0.999005
Animal proteins	miR-7851-5p	Nutrient-miRNA	Yes	-0.127704	-0.119751	-0.181606	0.155825	0.41246	0.14447	0.914141	0.942304	0.999005
Animal proteins	Veillonella atypica	Nutrient-Species	Yes	-0.128	-0.153997	-0.106375	0.156	0.216998	0.46694	0.786559	0.986774	0.879306
Riboflavin	miR-6726-5p	Nutrient-miRNA	Yes	0.127578	0.187425	0.0747651	0.156239	0.197201	0.550758	0.914141	0.84227	0.999005
Thiamine	miR-2909	Nutrient-miRNA	Yes	0.127519	0.151305	0.095295	0.156433	0.299372	0.446584	0.914141	0.893751	0.999005
Vitamin E	miR-4771	Nutrient-miRNA	No	0.127495	-0.0874936	0.298152	0.156512	0.549978	0.0150366	0.914141	0.96137	0.999005
Plant lipids	miR-7851-3p	Nutrient-miRNA	Yes	-0.127493	-0.186432	-0.0245091	0.156516	0.199628	0.845128	0.914141	0.84227	0.999005
Thiamine	miR-7851-3p	Nutrient-miRNA	Yes	-0.127442	-0.165596	-0.217378	0.156684	0.255487	0.0795544	0.914141	0.859628	0.999005
Vitamin E	miR-4721-5p	Nutrient-miRNA	No	-0.127438	0.0282776	-0.0489227	0.156697	0.84706	0.69647	0.914141	0.99467	0.999005
Vegetable proteins	miR-6165	Nutrient-miRNA	Yes	0.127071	0.0352212	0.168812	0.157903	0.81013	0.175424	0.916961	0.989538	0.999005
Linoleic acid	miR-4279-5p	Nutrient-miRNA	Yes	0.127055	0.176531	0.0874348	0.157958	0.224988	0.485121	0.916961	0.851812	0.999005
Cholesterol	Veillonella tobetsuensis	Nutrient-Species	No	-0.127	NA	-0.147938	0.158	NA	0.310379	0.786559	NA	0.836
Total saturated	miR-6081-5p	Nutrient-miRNA	No	0.126984	-0.0654826	0.29406	0.158191	0.654857	0.0165499	0.916961	0.973195	0.999005
Soluble carbohydrates	miR-206	Nutrient-miRNA	Yes	0.126865	0.127146	0.136403	0.158584	0.383979	0.274794	0.916961	0.936238	0.999005
Iron	miR-3180	Nutrient-miRNA	Yes	-0.126847	-0.194006	-0.0902146	0.158645	0.181642	0.471294	0.916961	0.838611	0.999005
Retinol	miR-8072-3p	Nutrient-miRNA	Yes	-0.126728	-0.263469	-0.0674056	0.159037	0.0673783	0.590746	0.916961	0.710558	0.999005
Potassium	miR-138-5p	Nutrient-miRNA	No	-0.12671	-0.371744	0.141175	0.159097	0.0085379	0.258193	0.916961	0.632339	0.999005
Edible part	miR-320d	Nutrient-miRNA	Yes	0.126593	0.230816	0.0900324	0.159487	0.110571	0.472194	0.916961	0.765465	0.999005
Monounsaturated	miR-664a-5p	Nutrient-miRNA	Yes	0.126517	0.147719	0.192358	0.15974	0.311103	0.121777	0.916961	0.895475	0.999005
Animal proteins	miR-4533-3p	Nutrient-miRNA	Yes	0.126429	0.0356141	0.150604	0.160032	0.808052	0.227419	0.916961	0.989538	0.999005
Oleic acid	miR-3689b-3p, miR-3689c	Nutrient-miRNA	Yes	-0.12642	-0.100625	-0.174449	0.160062	0.49149	0.161239	0.916961	0.943885	0.999005
Total PUFAs	miR-4505	Nutrient-miRNA	Yes	0.12631	0.196135	0.0455709	0.160428	0.176804	0.716354	0.916961	0.838611	0.999005
Vitamin D	miR-3934-3p	Nutrient-miRNA	Yes	0.126267	0.134761	0.146213	0.160573	0.355905	0.241417	0.916961	0.921194	0.999005
Thiamine	miR-550a-3-5p	Nutrient-miRNA	Yes	-0.126191	-0.0761106	-0.0857366	0.160827	0.60322	0.493671	0.916961	0.966257	0.999005
Animal proteins	miR-6726-5p	Nutrient-miRNA	Yes	0.126117	0.039902	0.154918	0.161075	0.785459	0.214226	0.916961	0.988583	0.999005
Retinol eq.	miR-4771	Nutrient-miRNA	Yes	0.126107	0.105113	0.110261	0.161107	0.472271	0.378133	0.916961	0.943784	0.999005
Calcium	miR-4265-5p	Nutrient-miRNA	No	-0.126005	0.0362245	-0.198399	0.161449	0.804826	0.110283	0.916961	0.989195	0.999005
Starch	miR-10226	Nutrient-miRNA	Yes	0.125866	0.15363	0.0758608	0.161917	0.291918	0.544917	0.916961	0.890281	0.999005
Linolenic acid	miR-4684-3p	Nutrient-miRNA	Yes	0.12586	0.1239	0.138426	0.161936	0.396336	0.267674	0.916961	0.941298	0.999005
Available Glucose	miR-8072-3p	Nutrient-miRNA	Yes	0.12586	0.0202556	0.172197	0.161937	0.890127	0.166801	0.916961	0.99467	0.999005
Potassium	miR-654-5p	Nutrient-miRNA	Yes	-0.125798	-0.199184	-0.163701	0.162145	0.170037	0.189055	0.916961	0.833482	0.999005
Iron	miR-638-3p	Nutrient-miRNA	Yes	-0.125768	-0.192781	-0.0738899	0.162247	0.18447	0.555444	0.916961	0.838611	0.999005
Monounsaturated	miR-6081-5p	Nutrient-miRNA	Yes	0.12576	0.0655152	0.183961	0.162272	0.654696	0.139246	0.916961	0.973195	0.999005
Iron	Roseburia inulinivorans	Nutrient-Species	Yes	-0.126	-0.125733	-0.27082	0.163	0.314443	0.0598172	0.786559	0.986774	0.836
Vitamin D	Eubacterium sp CAG 274	Nutrient-Species	Yes	-0.126	-0.12269	-0.188689	0.163	0.326393	0.194141	0.786559	0.986774	0.836
Iron	miR-2681-3p	Nutrient-miRNA	Yes	-0.125466	-0.210037	-0.0691451	0.163264	0.147472	0.581178	0.91727	0.807892	0.999005
Potassium	miR-4505	Nutrient-miRNA	Yes	0.125451	0.178367	0.0567385	0.163314	0.220123	0.650906	0.91727	0.851812	0.999005
Starch	miR-4721-5p	Nutrient-miRNA	Yes	0.125306	0.231639	0.0035488	0.163807	0.109271	0.977439	0.91727	0.765465	0.999005
Other PUFAs	miR-622-5p	Nutrient-miRNA	No	-0.125295	-0.108916	0.0227971	0.163845	0.4563	0.855826	0.91727	0.943784	0.999005
Vitamin E	miR-4684-3p	Nutrient-miRNA	Yes	-0.125263	0.131617	0.0280033	0.163951	0.367343	0.823382	0.91727	0.92999	0.999005
Riboflavin	Bifidobacterium longum	Nutrient-Species	No	-0.125	-0.14467	0.186133	0.164	0.246475	0.200363	0.786559	0.986774	0.836
Plant lipids	miR-6070-3p	Nutrient-miRNA	Yes	-0.125218	-0.0864906	-0.206802	0.164106	0.554578	0.0957082	0.91727	0.96137	0.999005
Total saturated	miR-4313-3p	Nutrient-miRNA	Yes	0.125215	0.00872761	0.24596	0.164117	0.95254	0.0465134	0.91727	0.99609	0.999005
Cholesterol	miR-5572-5p	Nutrient-miRNA	No	-0.125118	0.039848	-0.26837	0.164444	0.785743	0.0293517	0.91727	0.988583	0.999005
Vitamin C	miR-6870-5p	Nutrient-miRNA	Yes	0.124753	0.176693	0.112812	0.165688	0.224556	0.367128	0.91727	0.851812	0.999005
Zinc	miR-3934-3p	Nutrient-miRNA	Yes	0.124746	0.276935	0.0409624	0.165712	0.0540589	0.744002	0.91727	0.708189	0.999005
Total lipids	miR-4431	Nutrient-miRNA	Yes	-0.124703	-0.118388	-0.0910021	0.165861	0.417836	0.467417	0.91727	0.942353	0.999005
Folic acid	miR-6870-5p	Nutrient-miRNA	Yes	0.12461	0.217761	0.101541	0.166179	0.132819	0.417217	0.91727	0.785755	0.999005
Starch	miR-138-5p	Nutrient-miRNA	No	0.124488	0.236231	-0.0051979	0.166598	0.102228	0.96696	0.91727	0.750914	0.999005
Vegetable proteins	miR-4660	Nutrient-miRNA	Yes	0.124469	0.186324	0.0568821	0.166661	0.199892	0.65008	0.91727	0.84227	0.999005
Total lipids	miR-1229-5p	Nutrient-miRNA	Yes	0.12443	0.0703697	0.0683709	0.166796	0.630895	0.585428	0.91727	0.968916	0.999005
Alcohol	miR-4326-5p	Nutrient-miRNA	No	-0.124341	0.0139899	-0.238868	0.167103	0.923992	0.0534139	0.91727	0.99467	0.999005
Alcohol	miR-1260a	Nutrient-miRNA	Yes	-0.124186	-0.102576	-0.0625359	0.167635	0.483086	0.617902	0.91727	0.943784	0.999005
beta-Carotene	miR-509-3p	Nutrient-miRNA	Yes	0.124179	0.283776	0.0724365	0.167661	0.0481574	0.563268	0.91727	0.704766	0.999005
Total saturated	Bifidobacterium longum	Nutrient-Species	Yes	-0.124	-0.0527553	-0.106384	0.168	0.673981	0.466898	0.786559	0.986774	0.879306
Total proteins	Veillonella atypica	Nutrient-Species	Yes	-0.124	-0.158546	-0.0848683	0.168	0.203557	0.562057	0.786559	0.986774	0.910587
Animal lipids	miR-4660	Nutrient-miRNA	Yes	-0.124034	-0.143907	-0.0675457	0.168161	0.323892	0.589973	0.91727	0.904297	0.999005
Vegetable proteins	miR-2681-3p	Nutrient-miRNA	Yes	-0.123802	-0.157773	-0.107948	0.168965	0.278944	0.38828	0.91727	0.873929	0.999005
Oleic acid	miR-1193	Nutrient-miRNA	Yes	-0.123795	-0.0535286	-0.156513	0.168987	0.714895	0.209488	0.91727	0.984872	0.999005
Calcium	miR-4684-3p	Nutrient-miRNA	Yes	0.123791	0.0274504	0.184075	0.169002	0.851482	0.138998	0.91727	0.99467	0.999005
Linoleic acid	miR-4750-3p	Nutrient-miRNA	No	0.123773	0.280593	-0.046853	0.169066	0.050834	0.708726	0.91727	0.706242	0.999005
Linolenic acid	miR-6165	Nutrient-miRNA	No	0.123696	0.283245	-0.0178726	0.169333	0.0485956	0.886737	0.91727	0.704766	0.999005
beta-Carotene	miR-654-5p	Nutrient-miRNA	Yes	-0.123626	-0.258571	-0.155688	0.169575	0.0728261	0.21193	0.91727	0.710558	0.999005
Vitamin C	miR-6777-5p	Nutrient-miRNA	Yes	0.123611	0.253986	0.0828315	0.169627	0.0782368	0.50848	0.91727	0.710558	0.999005
Other PUFAs	miR-4519-3p	Nutrient-miRNA	No	0.123572	-0.0562424	0.237196	0.169762	0.701099	0.055157	0.91727	0.981871	0.999005
beta-Carotene	miR-3180	Nutrient-miRNA	No	-0.123567	-0.199286	0.01002	0.16978	0.169814	0.936357	0.91727	0.833482	0.999005
Linoleic acid	miR-4313-3p	Nutrient-miRNA	Yes	-0.123562	-0.0451401	-0.167113	0.169797	0.758097	0.179874	0.91727	0.98851	0.999005
Retinol	miR-4326	Nutrient-miRNA	No	-0.123534	0.00816347	-0.156605	0.169896	0.955605	0.209218	0.91727	0.996504	0.999005
Phosphorus	Haemophilus parainfluenzae	Nutrient-Species	Yes	0.123	0.0931192	0.0649941	0.17	0.457077	0.657271	0.786559	0.986774	0.934102
Linoleic acid	Streptococcus sanguinis	Nutrient-Species	No	0.124	0.0363465	-0.0327025	0.17	0.77202	0.823483	0.786559	0.986774	0.978625
Cholesterol	miR-9901	Nutrient-miRNA	Yes	0.123473	0.0871429	0.161573	0.17011	0.551585	0.194947	0.91727	0.96137	0.999005
Retinol	miR-4684-3p	Nutrient-miRNA	Yes	-0.123433	-0.204143	-0.00430027	0.170248	0.159434	0.972663	0.91727	0.818309	0.999005
Edible part	miR-138-5p	Nutrient-miRNA	No	-0.123432	-0.340876	0.0884041	0.170251	0.0165388	0.480275	0.91727	0.632339	0.999005
Soluble carbohydrates	miR-4254	Nutrient-miRNA	Yes	-0.123387	-0.234694	-0.10438	0.170407	0.104545	0.404244	0.91727	0.759693	0.999005
Soluble carbohydrates	miR-3920	Nutrient-miRNA	Yes	0.123274	0.27	0.057722	0.170804	0.0606249	0.645258	0.91727	0.710558	0.999005
Animal proteins	Eubacterium sp CAG 274	Nutrient-Species	Yes	-0.123	-0.0993587	-0.293066	0.171	0.427348	0.0409918	0.786559	0.986774	0.836
Thiamine	miR-4326	Nutrient-miRNA	No	-0.123174	-0.130653	0.0985404	0.171152	0.370892	0.431183	0.91727	0.92999	0.999005
Total PUFAs	miR-4309-3p	Nutrient-miRNA	Yes	-0.123055	-0.38318	-0.0411499	0.171568	0.00657577	0.74287	0.91727	0.632339	0.999005
Alcohol	miR-641	Nutrient-miRNA	No	-0.122938	0.161293	-0.186816	0.171979	0.26822	0.133107	0.91727	0.862788	0.999005
Alcohol	Eubacterium sp CAG 274	Nutrient-Species	No	0.123	0.064778	-0.0491646	0.172	0.605333	0.73727	0.786559	0.986774	0.963052
Zinc	miR-3920	Nutrient-miRNA	Yes	-0.122829	-0.291137	-0.0408053	0.172365	0.0424027	0.74495	0.91727	0.67292	0.999005
Alcohol	miR-4447	Nutrient-miRNA	No	-0.122823	-0.162569	0.0554784	0.172384	0.2644	0.658172	0.91727	0.859628	0.999005
Sodium	miR-423-5p	Nutrient-miRNA	No	0.122659	-0.141939	0.219525	0.172965	0.330623	0.0765567	0.91727	0.910422	0.999005
Folic acid	miR-4254	Nutrient-miRNA	Yes	-0.122633	-0.257041	-0.0323564	0.173053	0.0745982	0.796477	0.91727	0.710558	0.999005
Sodium	miR-654-5p	Nutrient-miRNA	Yes	0.12252	0.263265	0.146437	0.173455	0.0675986	0.240688	0.91727	0.710558	0.999005
Alcohol	miR-181a-5p	Nutrient-miRNA	Yes	-0.122439	-0.0363534	-0.142656	0.17374	0.804145	0.253183	0.91727	0.989195	0.999005
Oleic acid	miR-6870-5p	Nutrient-miRNA	Yes	0.122437	0.227401	0.103704	0.173747	0.116094	0.407311	0.91727	0.765465	0.999005
Animal proteins	miR-3154	Nutrient-miRNA	Yes	-0.122414	-0.06077	-0.0834647	0.173828	0.678294	0.505233	0.91727	0.978353	0.999005
Vitamin B6	Eubacterium sp CAG 274	Nutrient-Species	Yes	-0.122	-0.113222	-0.0488876	0.174	0.365381	0.738698	0.786559	0.986774	0.963052
Animal lipids	miR-7158-3p	Nutrient-miRNA	Yes	0.12228	0.068078	0.103716	0.174305	0.642087	0.407255	0.91727	0.971281	0.999005
Total lipids	miR-181b-5p	Nutrient-miRNA	Yes	0.122216	0.11997	0.200624	0.174532	0.411598	0.106266	0.91727	0.941941	0.999005
Monounsaturated	miR-4254	Nutrient-miRNA	Yes	-0.122211	-0.0763324	-0.0676674	0.174549	0.602162	0.589301	0.91727	0.966257	0.999005
Starch	miR-4283	Nutrient-miRNA	Yes	0.122086	0.0198474	0.190111	0.174993	0.892328	0.126278	0.91727	0.99467	0.999005
Alcohol	Streptococcus sanguinis	Nutrient-Species	Yes	-0.122	-0.0411717	-0.205041	0.175	0.742739	0.157568	0.786559	0.986774	0.836
Food fiber	miR-139-3p	Nutrient-miRNA	No	-0.122079	0.0334337	-0.149285	0.175019	0.819601	0.231562	0.91727	0.989538	0.999005
Thiamine	miR-4326-5p	Nutrient-miRNA	Yes	0.121976	0.0857463	0.217509	0.175387	0.558003	0.0793687	0.91727	0.962752	0.999005
Sodium	miR-4505	Nutrient-miRNA	Yes	0.121912	0.127653	0.140782	0.175615	0.382071	0.259536	0.91727	0.935325	0.999005
Linolenic acid	miR-3934-3p	Nutrient-miRNA	Yes	0.121832	0.191311	0.123255	0.175902	0.187903	0.324152	0.91727	0.839039	0.999005
Retinol eq.	miR-4519-3p	Nutrient-miRNA	Yes	-0.121819	-0.138348	-0.0849185	0.175947	0.343128	0.497819	0.91727	0.915581	0.999005
Niacin	miR-9901	Nutrient-miRNA	Yes	-0.121783	-0.0374075	-0.0430334	0.176075	0.798583	0.731535	0.91727	0.989037	0.999005
Folic acid	miR-922-5p	Nutrient-miRNA	Yes	0.121779	0.159388	0.135354	0.176088	0.273989	0.278539	0.91727	0.870501	0.999005
Animal lipids	miR-4682	Nutrient-miRNA	No	0.121657	0.321972	-0.0394797	0.176527	0.0240664	0.752967	0.91727	0.632339	0.999005
Vitamin C	miR-138-5p	Nutrient-miRNA	No	-0.121651	-0.464054	0.212089	0.176547	0.000783487	0.0873392	0.91727	0.632339	0.999005
Plant lipids	miR-6165	Nutrient-miRNA	Yes	0.121451	0.176843	0.156427	0.177267	0.224156	0.209742	0.91727	0.851812	0.999005
Starch	miR-4505	Nutrient-miRNA	Yes	-0.121439	-0.222041	-0.00144041	0.177309	0.125184	0.990842	0.91727	0.77483	0.999432
Sodium	miR-4254	Nutrient-miRNA	Yes	0.121389	0.175408	0.10548	0.17749	0.227998	0.399283	0.91727	0.852881	0.999005
Starch	miR-635-3p	Nutrient-miRNA	Yes	-0.121354	-0.138269	-0.096923	0.177613	0.343406	0.43882	0.91727	0.915581	0.999005
Total PUFAs	Eubacterium sp CAG 274	Nutrient-Species	Yes	-0.121	-0.0871698	-0.128462	0.178	0.48645	0.379037	0.791532	0.986774	0.836
Total saturated	miR-4261-5p	Nutrient-miRNA	No	0.121146	-0.0534028	0.215128	0.178363	0.715537	0.0827952	0.91727	0.984872	0.999005
Oleic acid	miR-6070-3p	Nutrient-miRNA	Yes	-0.120999	-0.140933	-0.0683953	0.178895	0.334097	0.585293	0.91727	0.911014	0.999005
Retinol	miR-423-5p	Nutrient-miRNA	Yes	0.120909	0.205	0.00239027	0.17922	0.157652	0.984803	0.91727	0.817431	0.999005
Animal lipids	miR-411-5p	Nutrient-miRNA	Yes	0.120907	0.0915707	0.0727488	0.179229	0.531469	0.561583	0.91727	0.954004	0.999005
Potassium	miR-148a-3p	Nutrient-miRNA	Yes	0.120779	0.208571	0.0654636	0.179691	0.150383	0.601512	0.91727	0.807892	0.999005
Vegetable proteins	miR-6870-5p	Nutrient-miRNA	Yes	0.120725	0.196059	0.0190639	0.179889	0.176974	0.879242	0.91727	0.838611	0.999005
Riboflavin	miR-2277-5p	Nutrient-miRNA	No	-0.12071	-0.272687	0.0540504	0.179945	0.0580093	0.666445	0.91727	0.708189	0.999005
Zinc	miR-138-5p	Nutrient-miRNA	Yes	-0.120671	-0.142558	-0.176154	0.180085	0.328496	0.157118	0.91727	0.910422	0.999005
Vitamin E	miR-6505-3p	Nutrient-miRNA	Yes	-0.120522	-0.0453246	-0.137237	0.180627	0.757138	0.271844	0.91727	0.98851	0.999005
Available Glucose	miR-4684-3p	Nutrient-miRNA	Yes	0.120512	0.190423	0.0535023	0.180664	0.19	0.66963	0.91727	0.841703	0.999005
Other PUFAs	miR-599	Nutrient-miRNA	Yes	-0.120309	-0.00955412	-0.186555	0.181404	0.948052	0.133661	0.91727	0.99609	0.999005
beta-Carotene	miR-4682	Nutrient-miRNA	No	-0.120299	-0.22398	0.00883025	0.181443	0.121836	0.943901	0.91727	0.77076	0.999005
Zinc	miR-5191-5p	Nutrient-miRNA	Yes	-0.120288	-0.199796	-0.172733	0.18148	0.168701	0.165464	0.91727	0.832454	0.999005
Potassium	miR-6870-5p	Nutrient-miRNA	Yes	0.120148	0.181484	0.0620212	0.181992	0.212035	0.620803	0.91727	0.851812	0.999005
Alcohol	miR-599	Nutrient-miRNA	Yes	-0.120116	-0.0766972	-0.167942	0.182111	0.600422	0.177692	0.91727	0.966257	0.999005
Animal lipids	miR-654-5p	Nutrient-miRNA	Yes	0.120098	0.289213	0.140945	0.182177	0.0438493	0.258977	0.91727	0.675181	0.999005
Edible part	miR-7851-5p	Nutrient-miRNA	Yes	-0.119874	-0.0423469	-0.0575514	0.182999	0.772653	0.646236	0.91727	0.988583	0.999005
Folic acid	miR-206	Nutrient-miRNA	No	0.119661	-0.0387255	0.278494	0.183784	0.791642	0.0235575	0.91727	0.988727	0.999005
Total saturated	miR-6505-3p	Nutrient-miRNA	Yes	-0.119651	-0.0362885	-0.132853	0.183821	0.804488	0.287599	0.91727	0.989195	0.999005
Alcohol	miR-8069	Nutrient-miRNA	Yes	-0.11961	-0.0181517	-0.11317	0.183972	0.90148	0.365602	0.91727	0.99467	0.999005
Total proteins	Eubacterium sp CAG 274	Nutrient-Species	Yes	-0.119	-0.113522	-0.250852	0.184	0.364104	0.0821138	0.801526	0.986774	0.836
Plant lipids	miR-423-5p	Nutrient-miRNA	Yes	-0.119522	-0.0864906	-0.171682	0.184299	0.554578	0.168091	0.91727	0.96137	0.999005
Linoleic acid	miR-3652-3p	Nutrient-miRNA	No	0.119485	0.259709	-0.00859294	0.184434	0.0715312	0.945406	0.91727	0.710558	0.999005
Total proteins	miR-6726-5p	Nutrient-miRNA	Yes	0.119391	0.00229615	0.169796	0.184784	0.987507	0.172884	0.91727	0.99817	0.999005
Folic acid	miR-4505	Nutrient-miRNA	No	0.119347	0.192755	-0.00263032	0.184946	0.18453	0.983277	0.91727	0.838611	0.999005
Other PUFAs	miR-320e	Nutrient-miRNA	No	0.119336	-0.0791021	0.293266	0.184986	0.589012	0.0168584	0.91727	0.966257	0.999005
Vitamin C	Roseburia sp CAG 309	Nutrient-Species	Yes	0.119	0.168328	0.17351	0.185	0.176682	0.23315	0.801526	0.986774	0.836
Riboflavin	miR-6070-3p	Nutrient-miRNA	Yes	-0.11933	-0.126892	-0.126526	0.18501	0.384938	0.311376	0.91727	0.936238	0.999005
Folic acid	miR-2277-5p	Nutrient-miRNA	No	-0.119243	-0.366846	0.213408	0.185333	0.00952216	0.0853431	0.91727	0.632339	0.999005
Vegetable proteins	miR-8072-3p	Nutrient-miRNA	Yes	0.119239	0.18702	0.0704897	0.185349	0.198188	0.57383	0.91727	0.84227	0.999005
Total lipids	miR-6832-5p	Nutrient-miRNA	Yes	-0.119173	-0.0975174	-0.169685	0.185593	0.505033	0.17317	0.91727	0.946244	0.999005
Linolenic acid	miR-4453	Nutrient-miRNA	Yes	-0.119168	-0.167718	-0.133796	0.185611	0.249363	0.284159	0.91727	0.859628	0.999005
Potassium	miR-3154	Nutrient-miRNA	Yes	0.11915	0.167657	0.121553	0.185678	0.249536	0.330929	0.91727	0.859628	0.999005
Monounsaturated	miR-181b-5p	Nutrient-miRNA	Yes	0.119139	0.154808	0.111345	0.18572	0.288191	0.373432	0.91727	0.888821	0.999005
Other PUFAs	Roseburia sp CAG 309	Nutrient-Species	No	0.119	-0.0115045	0.0210003	0.186	0.926952	0.886114	0.801526	0.986774	0.978625
Vitamin D	miR-4802-3p	Nutrient-miRNA	Yes	-0.118954	-0.0622349	-0.0630904	0.186407	0.670975	0.614783	0.91727	0.974847	0.999005
Linolenic acid	miR-4750-5p	Nutrient-miRNA	Yes	0.118926	0.0446785	0.118461	0.186511	0.760497	0.343467	0.91727	0.988583	0.999005
Other PUFAs	miR-206	Nutrient-miRNA	No	0.118926	-0.0106557	0.319111	0.186511	0.942072	0.00901194	0.91727	0.99609	0.999005
Linoleic acid	miR-1181	Nutrient-miRNA	No	-0.118899	0.0126127	-0.142126	0.186613	0.931456	0.254969	0.91727	0.99467	0.999005
Riboflavin	miR-6787-5p	Nutrient-miRNA	Yes	0.11879	0.166249	0.141183	0.187018	0.253593	0.258167	0.91727	0.859628	0.999005
Animal proteins	miR-3137	Nutrient-miRNA	Yes	0.118772	0.242461	0.198236	0.187088	0.0932368	0.110582	0.91727	0.741086	0.999005
Plant lipids	miR-411-5p	Nutrient-miRNA	Yes	-0.118665	-0.0997957	-0.0396791	0.187487	0.495086	0.75176	0.91727	0.943885	0.999005
Soluble carbohydrates	miR-181b-3p	Nutrient-miRNA	Yes	0.118629	0.188265	0.137031	0.187621	0.195163	0.272571	0.91727	0.84227	0.999005
Oleic acid	miR-7158-3p	Nutrient-miRNA	No	-0.118595	-0.129874	0.00865881	0.18775	0.373775	0.944988	0.91727	0.92999	0.999005
Total lipids	miR-3180	Nutrient-miRNA	No	0.11852	-0.0843008	0.234382	0.188032	0.564684	0.0581955	0.91727	0.964999	0.999005
Total lipids	miR-8072-3p	Nutrient-miRNA	No	-0.118517	0.120583	-0.182963	0.188043	0.409197	0.141443	0.91727	0.941941	0.999005
Linolenic acid	miR-509-3p	Nutrient-miRNA	Yes	0.118508	0.107025	0.101054	0.188074	0.464203	0.419466	0.91727	0.943784	0.999005
Vitamin B6	miR-2277-5p	Nutrient-miRNA	Yes	-0.11845	-0.18484	-0.0309369	0.188294	0.203563	0.805226	0.91727	0.848703	0.999005
Starch	miR-6070-3p	Nutrient-miRNA	Yes	0.118343	0.144796	0.0425225	0.188694	0.320881	0.734604	0.91727	0.901077	0.999005
Riboflavin	miR-3652	Nutrient-miRNA	No	0.118296	-0.0197306	0.119751	0.188874	0.892958	0.338201	0.91727	0.99467	0.999005
Vitamin B6	miR-206	Nutrient-miRNA	Yes	0.118263	0.045027	0.152889	0.188996	0.758685	0.220361	0.91727	0.98851	0.999005
Starch	miR-3154	Nutrient-miRNA	No	0.118248	-0.0238271	0.150822	0.189052	0.870906	0.226738	0.91727	0.99467	0.999005
Water	miR-3154	Nutrient-miRNA	Yes	0.118244	0.130411	0.0306649	0.189069	0.371784	0.806906	0.91727	0.92999	0.999005
Available Glucose	miR-4660	Nutrient-miRNA	Yes	0.118227	0.182166	0.0112319	0.189133	0.210294	0.928679	0.91727	0.851812	0.999005
beta-Carotene	miR-137-3p	Nutrient-miRNA	Yes	-0.118185	-0.2	-0.0597869	0.189291	0.168257	0.633464	0.91727	0.832454	0.999005
Vitamin C	miR-599	Nutrient-miRNA	Yes	-0.118162	-0.219773	-0.0948574	0.189377	0.129187	0.448684	0.91727	0.781158	0.999005
Total proteins	miR-7851-5p	Nutrient-miRNA	Yes	-0.118041	-0.0895964	-0.160117	0.189833	0.540394	0.199056	0.91727	0.956135	0.999005
Oleic acid	miR-7851-3p	Nutrient-miRNA	Yes	-0.117942	-0.136114	-0.0469962	0.190207	0.351051	0.707875	0.91727	0.919122	0.999005
Cholesterol	Streptococcus sanguinis	Nutrient-Species	Yes	0.118	0.069806	0.127077	0.191	0.577561	0.384238	0.814673	0.986774	0.836
Niacin	miR-320e	Nutrient-miRNA	Yes	0.117715	0.0835928	0.0690498	0.19107	0.567969	0.5817	0.91727	0.965488	0.999005
Alcohol	miR-6165	Nutrient-miRNA	No	0.117619	0.204881	-0.000668163	0.191436	0.157898	0.995752	0.91727	0.817431	0.99982
Folic acid	miR-3622a-5p	Nutrient-miRNA	Yes	0.117607	0.149286	0.10281	0.191478	0.305942	0.411389	0.91727	0.893751	0.999005
Total proteins	miR-5572-5p	Nutrient-miRNA	No	-0.117599	0.0223997	-0.204102	0.19151	0.87858	0.100216	0.91727	0.99467	0.999005
Retinol	miR-662	Nutrient-miRNA	Yes	0.117559	0.104189	0.119683	0.191661	0.476194	0.338477	0.91727	0.943784	0.999005
Iron	miR-3154	Nutrient-miRNA	Yes	0.117519	0.225027	0.0900265	0.191816	0.120055	0.472223	0.91727	0.77076	0.999005
Sodium	miR-3677-5p	Nutrient-miRNA	Yes	0.117493	0.153265	0.126354	0.191912	0.29308	0.312039	0.91727	0.890281	0.999005
Monounsaturated	miR-6070-3p	Nutrient-miRNA	Yes	-0.117492	-0.132204	-0.0624896	0.191916	0.365189	0.618163	0.91727	0.92999	0.999005
Food fiber	miR-6870-5p	Nutrient-miRNA	Yes	0.117442	0.188946	0.0776354	0.192107	0.193522	0.535522	0.91727	0.84227	0.999005
Total lipids	miR-6070-3p	Nutrient-miRNA	No	-0.117427	-0.0454163	0.0116491	0.192167	0.756662	0.926036	0.91727	0.98851	0.999005
Thiamine	miR-3619-3p	Nutrient-miRNA	No	0.117289	0.265034	-0.00909169	0.192693	0.0657082	0.942243	0.91727	0.710558	0.999005
Total proteins	miR-4259-5p	Nutrient-miRNA	Yes	0.117232	0.251441	0.0804551	0.192911	0.0813733	0.52076	0.91727	0.715648	0.999005
Animal proteins	miR-4750-3p	Nutrient-miRNA	Yes	0.117223	0.0612786	0.0796451	0.192943	0.675749	0.52498	0.91727	0.976555	0.999005
Soluble carbohydrates	miR-7851-3p	Nutrient-miRNA	Yes	-0.117118	-0.209648	-0.119558	0.193346	0.14824	0.338986	0.91727	0.807892	0.999005
Alcohol	miR-4767	Nutrient-miRNA	Yes	-0.11707	-0.0519772	-0.145525	0.193529	0.722823	0.243662	0.91727	0.984872	0.999005
Vitamin D	miR-6505-3p	Nutrient-miRNA	No	-0.117032	0.150041	-0.145407	0.193676	0.303473	0.24405	0.91727	0.893751	0.999005
Vitamin D	miR-4684-3p	Nutrient-miRNA	Yes	-0.117029	-0.15332	-0.106203	0.193686	0.292907	0.396041	0.91727	0.890281	0.999005
Available Glucose	miR-6070-3p	Nutrient-miRNA	No	0.117005	0.117503	-0.0142367	0.19378	0.421352	0.90967	0.91727	0.942353	0.999005
Vitamin E	Veillonella atypica	Nutrient-Species	No	0.117	-0.0256388	0.0585066	0.194	0.838084	0.689661	0.819111	0.986774	0.957801
Sodium	miR-6720-3p	Nutrient-miRNA	Yes	0.11694	0.229694	0.067613	0.194027	0.112363	0.589602	0.91727	0.765465	0.999005
Starch	miR-596	Nutrient-miRNA	No	0.116809	0.326947	-0.0296426	0.194531	0.0218501	0.813224	0.91727	0.632339	0.999005
Total PUFAs	miR-320d	Nutrient-miRNA	Yes	0.116686	0.261598	0.0127065	0.195005	0.0694203	0.919344	0.91727	0.710558	0.999005
Iron	miR-12128-5p	Nutrient-miRNA	Yes	0.116623	0.171185	0.0990563	0.195246	0.239568	0.428763	0.91727	0.859628	0.999005
beta-Carotene	miR-181b-5p	Nutrient-miRNA	Yes	0.116507	0.0387755	0.178753	0.195694	0.791378	0.150989	0.91727	0.988727	0.999005
Vitamin B6	miR-6165	Nutrient-miRNA	No	-0.116464	0.0400907	-0.0533477	0.19586	0.784469	0.670529	0.91727	0.988583	0.999005
Alcohol	miR-4771	Nutrient-miRNA	Yes	-0.116411	-0.102535	-0.0430756	0.196067	0.48326	0.731282	0.91727	0.943784	0.999005
Vitamin B6	miR-922-5p	Nutrient-miRNA	Yes	0.11636	0.170795	0.107919	0.196262	0.240657	0.388405	0.91727	0.859628	0.999005
Sodium	miR-3909-5p	Nutrient-miRNA	Yes	0.116354	0.00255109	0.210481	0.196286	0.98612	0.0898201	0.91727	0.99817	0.999005
Sodium	miR-6756-5p	Nutrient-miRNA	Yes	-0.116354	-0.277755	-0.0714122	0.196288	0.0533221	0.568814	0.91727	0.708189	0.999005
Monounsaturated	miR-6870-5p	Nutrient-miRNA	Yes	0.116296	0.22936	0.102518	0.196513	0.112901	0.412724	0.91727	0.765465	0.999005
Total lipids	miR-922-5p	Nutrient-miRNA	Yes	0.116286	0.0390886	0.145406	0.19655	0.789732	0.244054	0.91727	0.988727	0.999005
Other PUFAs	miR-3652-3p	Nutrient-miRNA	No	-0.116262	-0.186076	0.027154	0.196642	0.200502	0.828656	0.91727	0.84227	0.999005
Zinc	miR-3137	Nutrient-miRNA	Yes	0.116211	0.216807	0.188922	0.19684	0.134566	0.128711	0.91727	0.785755	0.999005
Potassium	miR-411-5p	Nutrient-miRNA	No	-0.116137	-0.310175	0.0798947	0.19713	0.0300841	0.523677	0.91727	0.632594	0.999005
Oleic acid	miR-6720-3p	Nutrient-miRNA	No	-0.116103	-0.144913	0.00584576	0.197262	0.320486	0.962845	0.91727	0.901077	0.999005
Oleic acid	miR-4519-3p	Nutrient-miRNA	No	-0.116099	-0.19359	0.00534569	0.197277	0.182598	0.966021	0.91727	0.838611	0.999005
Linolenic acid	miR-1204-3p	Nutrient-miRNA	Yes	0.116001	0.0455337	0.139885	0.197656	0.756052	0.262614	0.91727	0.98834	0.999005
Iron	miR-599	Nutrient-miRNA	Yes	-0.115962	-0.206076	-0.0363186	0.19781	0.155435	0.77219	0.91727	0.815472	0.999005
Linoleic acid	miR-9901	Nutrient-miRNA	Yes	-0.115938	-0.0640846	-0.0240848	0.197903	0.661777	0.847777	0.91727	0.973536	0.999005
Edible part	miR-4254	Nutrient-miRNA	No	-0.115896	-0.371122	0.0792193	0.198068	0.00865774	0.527205	0.91727	0.632339	0.999005
Monounsaturated	miR-7851-3p	Nutrient-miRNA	Yes	-0.115851	-0.120165	-0.0521865	0.198243	0.410833	0.677301	0.91727	0.941941	0.999005
Vitamin E	miR-550a-5p	Nutrient-miRNA	No	-0.11577	0.0832483	-0.105317	0.198558	0.569571	0.400016	0.91727	0.965564	0.999005
Potassium	miR-2681-3p	Nutrient-miRNA	No	-0.115748	-0.263571	0.0517483	0.198642	0.0672684	0.679864	0.91727	0.710558	0.999005
Folic acid	miR-12120	Nutrient-miRNA	Yes	-0.11574	-0.304498	-0.112476	0.198673	0.0333985	0.368568	0.91727	0.643425	0.999005
Total lipids	miR-2861-5p	Nutrient-miRNA	No	-0.115732	-0.1487	0.075114	0.198705	0.307865	0.548894	0.91727	0.893751	0.999005
Vitamin C	miR-2681-3p	Nutrient-miRNA	No	-0.115721	-0.315263	0.0775501	0.198747	0.0273506	0.535972	0.91727	0.632594	0.999005
Sodium	Roseburia sp CAG 309	Nutrient-Species	No	0.116	0.188128	-0.0714435	0.199	0.130357	0.625679	0.825282	0.986774	0.919313
Edible part	miR-181b-3p	Nutrient-miRNA	Yes	0.115611	0.0656122	0.127358	0.19918	0.654216	0.308181	0.91727	0.973195	0.999005
Sodium	miR-4261-5p	Nutrient-miRNA	Yes	0.115573	0.134531	0.0448643	0.199328	0.356735	0.720571	0.91727	0.921194	0.999005
Calcium	miR-1291	Nutrient-miRNA	Yes	0.115537	0.0670408	0.134373	0.19947	0.647178	0.28207	0.91727	0.972341	0.999005
Retinol eq.	miR-509-3p	Nutrient-miRNA	Yes	0.115493	0.222857	0.149172	0.19964	0.123766	0.231921	0.91727	0.77483	0.999005
Animal lipids	miR-1291	Nutrient-miRNA	No	0.115435	-0.0305133	0.269364	0.199868	0.835129	0.0287344	0.91727	0.992869	0.999005
Food fiber	miR-509-3p	Nutrient-miRNA	Yes	0.115435	0.13365	0.15587	0.199868	0.359922	0.21139	0.91727	0.925444	0.999005
Soluble carbohydrates	miR-411-5p	Nutrient-miRNA	Yes	-0.115408	-0.0965658	-0.167071	0.199975	0.509218	0.179985	0.91727	0.947097	0.999005
beta-Carotene	miR-922-5p	Nutrient-miRNA	Yes	0.115312	0.163265	0.111035	0.20035	0.262333	0.374776	0.917978	0.859628	0.999005
Linoleic acid	miR-320d	Nutrient-miRNA	Yes	0.115255	0.218296	0.0248166	0.200574	0.131845	0.84321	0.917987	0.785755	0.999005
Total lipids	miR-4326	Nutrient-miRNA	Yes	-0.115096	-0.0626914	-0.0552813	0.201201	0.6687	0.659312	0.91984	0.973553	0.999005
Alcohol	miR-4750-5p	Nutrient-miRNA	Yes	-0.114783	-0.0607082	-0.112409	0.202438	0.678603	0.368855	0.920603	0.978353	0.999005
Other PUFAs	miR-635-3p	Nutrient-miRNA	No	0.114783	0.16183	-0.0130598	0.202438	0.266607	0.917109	0.920603	0.862051	0.999005
Total lipids	miR-7851-3p	Nutrient-miRNA	Yes	-0.114696	-0.0578945	-0.127996	0.202783	0.692746	0.305743	0.920603	0.98103	0.999005
Food fiber	miR-4259	Nutrient-miRNA	Yes	-0.1145	-0.135028	-0.139909	0.20356	0.354946	0.262532	0.920603	0.921194	0.999005
Phosphorus	miR-4771	Nutrient-miRNA	No	0.114227	-0.09154	0.229039	0.204648	0.531608	0.0643361	0.920603	0.954004	0.999005
Edible part	miR-206	Nutrient-miRNA	Yes	0.114221	0.0675527	0.138128	0.204669	0.644663	0.268716	0.920603	0.97204	0.999005
Oleic acid	miR-12120	Nutrient-miRNA	Yes	-0.114194	-0.108101	-0.132564	0.204779	0.459701	0.288657	0.920603	0.943784	0.999005
Total saturated	miR-4283	Nutrient-miRNA	Yes	-0.114191	-0.165803	-0.109219	0.204793	0.254886	0.382683	0.920603	0.859628	0.999005
Folic acid	miR-6832-5p	Nutrient-miRNA	Yes	-0.114105	-0.214898	-0.0951904	0.205134	0.138117	0.447085	0.920603	0.794991	0.999005
Animal proteins	miR-3934-3p	Nutrient-miRNA	Yes	0.11395	0.177662	0.132818	0.205754	0.221982	0.287726	0.920603	0.851812	0.999005
Vegetable proteins	miR-7851-5p	Nutrient-miRNA	Yes	0.11394	0.157926	0.138328	0.205795	0.278471	0.268016	0.920603	0.873148	0.999005
Vitamin B6	Veillonella tobetsuensis	Nutrient-Species	No	-0.114	NA	-0.117318	0.206	NA	0.42209	0.825282	NA	0.851848
Vitamin C	miR-4672-5p	Nutrient-miRNA	No	0.113879	0.239196	-0.0173888	0.206039	0.0978692	0.889783	0.920603	0.741086	0.999005
Retinol	miR-320c	Nutrient-miRNA	Yes	0.113867	0.113013	0.10035	0.206086	0.439433	0.42273	0.920603	0.943784	0.999005
Other PUFAs	miR-3619-3p	Nutrient-miRNA	Yes	-0.113855	-0.0561641	-0.116907	0.206137	0.701496	0.349882	0.920603	0.981871	0.999005
Monounsaturated	miR-6720-3p	Nutrient-miRNA	Yes	-0.113845	-0.133378	-0.00626357	0.206175	0.36091	0.960191	0.920603	0.925629	0.999005
Total lipids	miR-5191-5p	Nutrient-miRNA	Yes	-0.113815	-0.239788	-0.218293	0.206296	0.0970167	0.078266	0.920603	0.741086	0.999005
Alcohol	miR-6832-5p	Nutrient-miRNA	Yes	-0.113597	-0.150775	-0.041969	0.20717	0.301087	0.737934	0.920603	0.893751	0.999005
Folic acid	miR-4672-5p	Nutrient-miRNA	Yes	0.113583	0.242149	0.0842101	0.207226	0.0936724	0.501424	0.920603	0.741086	0.999005
Cholesterol	miR-1260a	Nutrient-miRNA	Yes	-0.11358	-0.167653	-0.0220023	0.20724	0.249548	0.860802	0.920603	0.859628	0.999005
Food fiber	miR-4265-5p	Nutrient-miRNA	Yes	-0.11357	-0.278628	-0.0156186	0.207281	0.0525464	0.900943	0.920603	0.706242	0.999005
Vitamin B6	miR-12128-5p	Nutrient-miRNA	Yes	0.113561	0.131555	0.0201109	0.207315	0.36757	0.872663	0.920603	0.92999	0.999005
Alcohol	miR-1229-5p	Nutrient-miRNA	No	-0.113559	-0.153992	6.26403e-05	0.207324	0.290772	0.999602	0.920603	0.890281	0.999867
Alcohol	miR-2861-5p	Nutrient-miRNA	No	0.113459	0.217865	-0.112022	0.207726	0.132628	0.370518	0.920603	0.785755	0.999005
Vitamin D	Veillonella atypica	Nutrient-Species	Yes	-0.113	-0.142138	-0.0058234	0.208	0.254929	0.968323	0.825282	0.986774	0.99476
Total PUFAs	Firmicutes bacterium CAG 83	Nutrient-Species	No	0.113	-0.0425456	0.334676	0.208	0.771616	0.00602052	0.825282	0.986774	0.836
Starch	miR-181b-3p	Nutrient-miRNA	Yes	-0.113318	-0.184796	-0.158924	0.208299	0.203672	0.202468	0.920603	0.848703	0.999005
Folic acid	miR-632-5p	Nutrient-miRNA	Yes	-0.113313	-0.237959	-0.0618946	0.208319	0.0996693	0.621518	0.920603	0.743764	0.999005
Plant lipids	miR-320d	Nutrient-miRNA	Yes	0.113167	0.274678	0.074487	0.208907	0.0561298	0.552245	0.920603	0.708189	0.999005
Folic acid	Roseburia inulinivorans	Nutrient-Species	Yes	-0.113	-0.321481	-0.0482702	0.209	0.00848614	0.741883	0.825282	0.403275	0.963052
Niacin	miR-7851-5p	Nutrient-miRNA	Yes	-0.112995	-0.00561368	-0.194099	0.209603	0.969463	0.118374	0.920603	0.996692	0.999005
Alcohol	Roseburia sp CAG 309	Nutrient-Species	No	0.113	0.0451829	-0.0204275	0.21	0.718669	0.889201	0.825282	0.986774	0.978625
Thiamine	miR-6070-3p	Nutrient-miRNA	No	-0.112873	0.0810909	-0.154335	0.2101	0.57965	0.215978	0.920603	0.966257	0.999005
Iron	miR-3909-5p	Nutrient-miRNA	No	0.112851	-0.00758175	0.225685	0.210188	0.958765	0.0684505	0.920603	0.996691	0.999005
Food fiber	miR-4684-3p	Nutrient-miRNA	Yes	0.112836	0.167543	0.166039	0.210249	0.249864	0.182729	0.920603	0.859628	0.999005
Linolenic acid	miR-944-5p	Nutrient-miRNA	Yes	0.112787	0.08341	0.11589	0.21045	0.568819	0.354117	0.920603	0.965564	0.999005
Niacin	miR-4261-5p	Nutrient-miRNA	Yes	-0.112718	-0.127725	-0.150831	0.21073	0.381801	0.226711	0.920603	0.935325	0.999005
Linolenic acid	miR-4326-5p	Nutrient-miRNA	Yes	0.112676	0.166757	0.137797	0.210904	0.252125	0.269875	0.920603	0.859628	0.999005
Food fiber	miR-3622a-5p	Nutrient-miRNA	Yes	0.112556	0.199684	0.114381	0.211392	0.168945	0.36046	0.920603	0.832454	0.999005
Oleic acid	miR-9901	Nutrient-miRNA	Yes	0.112551	0.160578	0.140778	0.211413	0.270376	0.259547	0.920603	0.865109	0.999005
Animal proteins	miR-2909	Nutrient-miRNA	Yes	0.112521	0.286399	0.111711	0.211534	0.0460374	0.371856	0.920603	0.693407	0.999005
Sodium	miR-4326-5p	Nutrient-miRNA	Yes	-0.11252	-0.0820408	-0.021814	0.21154	0.575202	0.861981	0.920603	0.966257	0.999005
Thiamine	miR-3689b-3p, miR-3689c	Nutrient-miRNA	Yes	-0.112479	-0.325563	-0.189941	0.211708	0.0224488	0.126626	0.920603	0.632339	0.999005
Food fiber	miR-4505	Nutrient-miRNA	Yes	0.112331	0.164013	0.0820187	0.212312	0.260123	0.512663	0.920603	0.859628	0.999005
Zinc	miR-3689d	Nutrient-miRNA	No	-0.112323	0.0579836	-0.215198	0.212343	0.692296	0.0826928	0.920603	0.98103	0.999005
Retinol eq.	miR-424-3p	Nutrient-miRNA	No	-0.112275	0.0275253	-0.185452	0.212541	0.851082	0.136015	0.920603	0.99467	0.999005
Thiamine	miR-139-3p	Nutrient-miRNA	No	-0.112253	0.00427758	-0.0746682	0.212632	0.976729	0.551275	0.920603	0.996692	0.999005
Potassium	miR-3137	Nutrient-miRNA	Yes	0.112182	0.224694	0.0170756	0.212925	0.12062	0.891756	0.920603	0.77076	0.999005
Vitamin B6	miR-1-3p	Nutrient-miRNA	Yes	0.112146	0.124663	0.136514	0.213069	0.393409	0.274403	0.920603	0.939735	0.999005
Linoleic acid	miR-1291	Nutrient-miRNA	Yes	0.112113	0.105599	0.143622	0.213206	0.470212	0.249949	0.920603	0.943784	0.999005
Total saturated	miR-8069	Nutrient-miRNA	Yes	-0.112112	-0.20661	-0.042802	0.213211	0.154344	0.732925	0.920603	0.813352	0.999005
Vitamin C	miR-664a-5p	Nutrient-miRNA	No	0.112046	-0.222511	0.292526	0.21348	0.124365	0.0171501	0.920603	0.77483	0.999005
Zinc	miR-411-5p	Nutrient-miRNA	Yes	-0.111898	-0.327419	-0.0507952	0.214092	0.021649	0.685449	0.920603	0.632339	0.999005
Vitamin C	miR-8072-3p	Nutrient-miRNA	Yes	0.111807	0.282762	0.0709745	0.214464	0.0489969	0.571191	0.920603	0.706242	0.999005
Folic acid	miR-7851-5p	Nutrient-miRNA	Yes	0.111583	0.141122	0.192761	0.215392	0.33344	0.120984	0.920603	0.910422	0.999005
Thiamine	miR-181a-5p	Nutrient-miRNA	Yes	0.111478	0.0414657	0.127607	0.215827	0.777262	0.307226	0.920603	0.988583	0.999005
Plant lipids	miR-638-3p	Nutrient-miRNA	Yes	0.111441	0.0652634	0.231895	0.215982	0.65594	0.0609917	0.920603	0.973195	0.999005
Starch	Ruminococcus bicirculans	Nutrient-Species	No	0.111	0.0900952	-0.154648	0.216	0.471884	0.288695	0.825282	0.986774	0.836
Animal proteins	miR-4259-5p	Nutrient-miRNA	Yes	0.111433	0.198582	0.109268	0.216012	0.171358	0.382469	0.920603	0.835573	0.999005
Oleic acid	miR-4713-3p	Nutrient-miRNA	Yes	0.11142	0.0599041	0.0752223	0.216067	0.682634	0.548317	0.920603	0.978408	0.999005
Other PUFAs	miR-181b-5p	Nutrient-miRNA	Yes	0.111419	0.0910173	0.0374283	0.216073	0.533964	0.765426	0.920603	0.954004	0.999005
Phosphorus	miR-4259-5p	Nutrient-miRNA	Yes	0.111358	0.203265	0.0478661	0.216324	0.161274	0.702717	0.920603	0.822658	0.999005
Total saturated	miR-4767	Nutrient-miRNA	Yes	0.111305	0.0775787	0.111975	0.216546	0.596229	0.370718	0.920603	0.966257	0.999005
Riboflavin	miR-3619-3p	Nutrient-miRNA	Yes	-0.111295	-0.236246	-0.0362494	0.216586	0.102205	0.772612	0.920603	0.750914	0.999005
Plant lipids	miR-12120	Nutrient-miRNA	Yes	-0.11127	-0.187656	-0.0855732	0.216692	0.196638	0.494498	0.920603	0.84227	0.999005
Linoleic acid	Eubacterium sp CAG 274	Nutrient-Species	Yes	-0.111	-0.107979	-0.10845	0.217	0.38814	0.458242	0.825282	0.986774	0.877991
Total PUFAs	Veillonella tobetsuensis	Nutrient-Species	No	-0.111	NA	-0.126068	0.217	NA	0.388056	0.825282	NA	0.838144
Oleic acid	miR-181b-5p	Nutrient-miRNA	Yes	0.111134	0.164098	0.0997119	0.217254	0.259872	0.425699	0.920603	0.859628	0.999005
Potassium	miR-3689b-3p, miR-3689c	Nutrient-miRNA	Yes	-0.111107	-0.104697	-0.180875	0.217369	0.474036	0.146119	0.920603	0.943784	0.999005
Potassium	miR-206	Nutrient-miRNA	No	0.110928	-0.00836756	0.182131	0.218114	0.954496	0.143291	0.920603	0.996428	0.999005
Total lipids	miR-10226	Nutrient-miRNA	Yes	-0.110884	-0.00609834	-0.115094	0.2183	0.966828	0.357455	0.920603	0.996692	0.999005
Niacin	miR-2909	Nutrient-miRNA	Yes	0.110754	0.309015	0.00849811	0.218842	0.0307379	0.946008	0.920603	0.632594	0.999005
Vitamin C	miR-411-5p	Nutrient-miRNA	No	-0.110708	-0.243259	0.0351006	0.219033	0.0921313	0.779634	0.920603	0.741086	0.999005
Cholesterol	miR-181a-5p	Nutrient-miRNA	Yes	-0.1107	-0.042449	-0.138144	0.219066	0.77212	0.268659	0.920603	0.988583	0.999005
Zinc	miR-4279-5p	Nutrient-miRNA	Yes	0.110645	0.114205	0.0631001	0.219299	0.434592	0.614729	0.920603	0.943784	0.999005
Cholesterol	miR-4684-3p	Nutrient-miRNA	Yes	-0.110644	-0.220521	-0.0969439	0.219303	0.127855	0.438721	0.920603	0.777733	0.999005
Niacin	miR-4326-5p	Nutrient-miRNA	Yes	-0.110573	-0.113651	-0.0348276	0.219601	0.436836	0.781305	0.920603	0.943784	0.999005
Alcohol	miR-4672-5p	Nutrient-miRNA	No	0.110571	0.0967833	-0.0704912	0.219607	0.50826	0.573822	0.920603	0.946954	0.999005
Potassium	miR-1-3p	Nutrient-miRNA	No	0.110473	-0.0567347	0.179209	0.220018	0.698606	0.149933	0.920603	0.981871	0.999005
Other PUFAs	miR-6746-5p	Nutrient-miRNA	Yes	0.110418	0.108759	0.198598	0.220253	0.456956	0.109919	0.920603	0.943784	0.999005
Oleic acid	miR-12128-5p	Nutrient-miRNA	Yes	-0.110379	-0.146699	-0.0323187	0.220416	0.314495	0.796709	0.920603	0.896515	0.999005
Calcium	miR-596	Nutrient-miRNA	Yes	-0.110321	-0.0288783	-0.101974	0.22066	0.843851	0.415223	0.920603	0.994663	0.999005
Total saturated	miR-423-5p	Nutrient-miRNA	No	0.110305	-0.043638	0.178719	0.220728	0.765915	0.151068	0.920603	0.988583	0.999005
Vitamin D	miR-7851-5p	Nutrient-miRNA	No	-0.110303	0.0141558	-0.182208	0.220735	0.923094	0.143121	0.920603	0.99467	0.999005
Edible part	miR-596	Nutrient-miRNA	No	-0.11029	-0.285773	0.0559232	0.220791	0.0465368	0.655604	0.920603	0.698389	0.999005
Cholesterol	miR-148a-3p	Nutrient-miRNA	Yes	0.110261	0.157143	0.192596	0.220913	0.280891	0.121309	0.920603	0.876419	0.999005
Animal proteins	miR-4721-5p	Nutrient-miRNA	No	-0.110228	-0.190933	0.0902714	0.22105	0.188794	0.471014	0.920603	0.839039	0.999005
Thiamine	miR-4283	Nutrient-miRNA	Yes	0.110204	0.0959257	0.000611299	0.221151	0.512043	0.996113	0.920603	0.948865	0.99982
Potassium	miR-8072-3p	Nutrient-miRNA	Yes	0.110188	0.314082	0.0314581	0.221221	0.0279661	0.802011	0.920603	0.632594	0.999005
beta-Carotene	miR-2681-3p	Nutrient-miRNA	Yes	-0.110139	-0.214082	-0.0249457	0.221428	0.139657	0.842405	0.920603	0.797024	0.999005
Potassium	miR-139-3p	Nutrient-miRNA	Yes	-0.110096	-0.0384792	-0.099094	0.221608	0.792937	0.428586	0.920603	0.988727	0.999005
Retinol eq.	miR-2681-3p	Nutrient-miRNA	Yes	-0.110071	-0.224184	-0.0479913	0.221714	0.121488	0.701976	0.920603	0.77076	0.999005
Folic acid	miR-1291	Nutrient-miRNA	No	0.109985	0.253776	-0.134834	0.222076	0.0784926	0.280409	0.920603	0.710558	0.999005
Vitamin B6	miR-6746-5p	Nutrient-miRNA	No	0.109976	-0.0207258	0.166247	0.222116	0.887593	0.182171	0.920603	0.99467	0.999005
Calcium	miR-1204-3p	Nutrient-miRNA	Yes	0.109901	0.082247	0.176358	0.222432	0.574239	0.15663	0.920603	0.966083	0.999005
Linolenic acid	miR-4750-3p	Nutrient-miRNA	No	0.109841	0.221204	-0.0184692	0.222685	0.126651	0.882982	0.920603	0.777143	0.999005
Total PUFAs	Bifidobacterium longum	Nutrient-Species	No	-0.11	0.130597	-0.00266346	0.223	0.295937	0.985509	0.825282	0.986774	0.99476
Phosphorus	miR-6505-3p	Nutrient-miRNA	No	-0.109684	0.0933673	-0.128986	0.223352	0.523412	0.301986	0.920603	0.952915	0.999005
Available Glucose	miR-4505	Nutrient-miRNA	No	-0.109658	-0.225618	0.00826662	0.223464	0.119061	0.947476	0.920603	0.77076	0.999005
Food fiber	miR-424-3p	Nutrient-miRNA	Yes	0.109606	0.0934723	0.117096	0.223682	0.522943	0.349095	0.920603	0.952915	0.999005
Vitamin D	miR-423-5p	Nutrient-miRNA	No	0.109586	0.207737	-0.0161022	0.22377	0.152058	0.897893	0.920603	0.809443	0.999005
Riboflavin	miR-4453	Nutrient-miRNA	Yes	-0.109543	-0.0772001	-0.106094	0.22395	0.598028	0.396527	0.920603	0.966257	0.999005
Cholesterol	miR-3137	Nutrient-miRNA	Yes	0.109503	0.113265	0.0825931	0.224121	0.438406	0.509705	0.920603	0.943784	0.999005
Available Glucose	miR-138-5p	Nutrient-miRNA	Yes	0.109498	0.101077	0.119968	0.224145	0.489538	0.337321	0.920603	0.943885	0.999005
Soluble carbohydrates	miR-4750-5p	Nutrient-miRNA	Yes	0.109471	0.143878	0.0780978	0.224259	0.323992	0.533088	0.920603	0.904297	0.999005
Vitamin D	miR-3909-5p	Nutrient-miRNA	Yes	0.109323	0.0953368	0.169023	0.224891	0.514649	0.174877	0.920603	0.948865	0.999005
Zinc	Veillonella atypica	Nutrient-Species	Yes	-0.109	-0.205594	-0.105097	0.225	0.0977053	0.472339	0.825282	0.986774	0.884735
Riboflavin	Haemophilus parainfluenzae	Nutrient-Species	Yes	0.109	0.0881784	0.0828798	0.225	0.481401	0.571287	0.825282	0.986774	0.910587
Total saturated	miR-2277-5p	Nutrient-miRNA	Yes	0.109242	0.160367	0.0243974	0.225237	0.271012	0.845826	0.920603	0.865543	0.999005
Animal lipids	miR-4313-3p	Nutrient-miRNA	No	0.109137	-0.00244923	0.267258	0.225684	0.986674	0.0300554	0.920603	0.99817	0.999005
Linolenic acid	miR-1181	Nutrient-miRNA	No	0.109128	0.259317	-0.0420136	0.225723	0.0719755	0.737666	0.920603	0.710558	0.999005
Vitamin D	miR-4279-5p	Nutrient-miRNA	No	0.109114	-0.00107321	0.171188	0.225783	0.994161	0.169338	0.920603	0.99862	0.999005
Vitamin E	miR-320d	Nutrient-miRNA	Yes	0.109109	0.292824	0.00662467	0.225803	0.0411668	0.957898	0.920603	0.67292	0.999005
Animal lipids	miR-596	Nutrient-miRNA	Yes	0.109104	0.00357188	0.169316	0.225826	0.980567	0.174119	0.920603	0.996692	0.999005
Available Glucose	miR-181b-5p	Nutrient-miRNA	Yes	-0.109092	-0.121942	-0.149819	0.225878	0.403899	0.229879	0.920603	0.941941	0.999005
Thiamine	Haemophilus parainfluenzae	Nutrient-Species	Yes	0.109	0.0668707	0.142125	0.226	0.593703	0.329982	0.825282	0.986774	0.836
Linoleic acid	miR-4309-3p	Nutrient-miRNA	No	-0.109041	-0.352746	0.0247748	0.226094	0.0129202	0.843471	0.920603	0.632339	0.999005
Thiamine	miR-1290	Nutrient-miRNA	No	0.109038	0.207437	-0.0574615	0.226106	0.152665	0.646752	0.920603	0.809652	0.999005
Potassium	miR-345-3p	Nutrient-miRNA	Yes	0.109023	0.158469	0.115332	0.22617	0.276799	0.356453	0.920603	0.870501	0.999005
Vegetable proteins	miR-181b-3p	Nutrient-miRNA	Yes	-0.109013	-0.162979	-0.13478	0.226213	0.263182	0.280603	0.920603	0.859628	0.999005
Thiamine	miR-622-5p	Nutrient-miRNA	No	0.108995	-0.0917009	0.182847	0.226291	0.530884	0.141699	0.920603	0.954004	0.999005
Sodium	miR-622-5p	Nutrient-miRNA	Yes	-0.108873	-0.0138776	-0.112872	0.226815	0.924601	0.366876	0.920603	0.99467	0.999005
Iron	miR-4259-5p	Nutrient-miRNA	No	0.108746	-0.0730076	0.182143	0.227362	0.618113	0.143265	0.920603	0.968049	0.999005
Vitamin C	miR-638-3p	Nutrient-miRNA	Yes	-0.108729	-0.262099	-0.00818295	0.227433	0.0688693	0.948007	0.920603	0.710558	0.999005
Other PUFAs	miR-320d	Nutrient-miRNA	Yes	-0.10867	-0.0378976	-0.0126378	0.227685	0.796	0.919779	0.920603	0.988727	0.999005
Plant lipids	miR-6777-5p	Nutrient-miRNA	Yes	0.10866	0.179053	0.0371809	0.22773	0.218325	0.766932	0.920603	0.851812	0.999005
Sodium	miR-6505-3p	Nutrient-miRNA	No	-0.108658	0.146939	-0.228557	0.22774	0.313694	0.0649155	0.920603	0.896515	0.999005
Total proteins	miR-4279-5p	Nutrient-miRNA	Yes	0.108607	0.0106641	0.151008	0.227957	0.942026	0.226161	0.920603	0.99609	0.999005
Cholesterol	Eubacterium sp CAG 274	Nutrient-Species	Yes	-0.109	-0.273884	-0.128438	0.228	0.0260635	0.379128	0.825282	0.6555	0.836
Linolenic acid	miR-1290	Nutrient-miRNA	No	0.108571	0.296202	-0.0468504	0.228115	0.0387802	0.708741	0.920603	0.667144	0.999005
Total saturated	miR-4771	Nutrient-miRNA	Yes	0.108553	0.0748813	0.101514	0.228192	0.609101	0.417341	0.920603	0.966257	0.999005
Total saturated	miR-2861-5p	Nutrient-miRNA	No	-0.108525	-0.143776	0.0275185	0.228312	0.324338	0.826392	0.920603	0.904652	0.999005
Vegetable proteins	miR-6720-3p	Nutrient-miRNA	No	-0.108486	0.0157721	-0.201322	0.228482	0.914344	0.105031	0.920603	0.99467	0.999005
Soluble carbohydrates	miR-10226	Nutrient-miRNA	Yes	-0.108461	-0.110516	-0.146102	0.228588	0.449673	0.241779	0.920603	0.943784	0.999005
Linoleic acid	miR-4505	Nutrient-miRNA	Yes	0.108439	0.212934	0.0165064	0.228682	0.141841	0.895344	0.920603	0.798074	0.999005
Calcium	miR-4750-3p	Nutrient-miRNA	Yes	-0.108434	-0.0896939	-0.160968	0.228706	0.539952	0.196648	0.920603	0.955782	0.999005
Vitamin B6	miR-320d	Nutrient-miRNA	No	0.108115	0.321275	-0.048684	0.230086	0.0243911	0.69788	0.920677	0.632339	0.999005
Starch	miR-4660	Nutrient-miRNA	Yes	0.108002	0.193795	0.00605441	0.230573	0.182127	0.961519	0.920677	0.838611	0.999005
Animal proteins	Bifidobacterium longum	Nutrient-Species	Yes	-0.108	-0.0422914	-0.204924	0.231	0.735994	0.157809	0.825282	0.986774	0.836
Available Glucose	Haemophilus parainfluenzae	Nutrient-Species	Yes	0.108	0.093507	0.121339	0.231	0.455197	0.406244	0.825282	0.986774	0.84854
Animal lipids	Streptococcus sanguinis	Nutrient-Species	Yes	0.108	-0.0283446	-0.00883981	0.231	0.821265	0.951931	0.825282	0.986774	0.99476
Vitamin B6	Ruminococcus bicirculans	Nutrient-Species	No	-0.108	0.0281525	-0.0251447	0.231	0.822457	0.863834	0.825282	0.986774	0.978625
Vitamin C	miR-654-5p	Nutrient-miRNA	Yes	-0.107885	-0.22174	-0.121409	0.231085	0.125709	0.331504	0.920677	0.77483	0.999005
Vitamin E	miR-4505	Nutrient-miRNA	Yes	0.107859	0.225704	0.0425074	0.231197	0.118915	0.734695	0.920677	0.77076	0.999005
Folic acid	miR-662	Nutrient-miRNA	No	0.107851	-0.112251	0.336879	0.231232	0.442546	0.0056771	0.920677	0.943784	0.999005
Total PUFAs	miR-9901	Nutrient-miRNA	No	-0.10783	-0.00469783	0.0101151	0.231325	0.974443	0.935754	0.920677	0.996692	0.999005
Niacin	miR-4259-5p	Nutrient-miRNA	Yes	0.107759	0.122021	0.10561	0.231631	0.403592	0.398695	0.920677	0.941941	0.999005
Zinc	miR-654-5p	Nutrient-miRNA	Yes	0.107742	0.295428	0.0667767	0.231706	0.0393164	0.594223	0.920677	0.667144	0.999005
Folic acid	miR-320d	Nutrient-miRNA	Yes	0.107709	0.323469	0.00718103	0.231852	0.0233802	0.954366	0.920677	0.632339	0.999005
Available Glucose	miR-1290	Nutrient-miRNA	No	-0.107642	-0.219904	0.0663194	0.232144	0.128954	0.596757	0.920677	0.780888	0.999005
Vitamin B6	miR-4721-5p	Nutrient-miRNA	Yes	-0.107641	-0.0339953	-0.00596159	0.232148	0.816623	0.962109	0.920677	0.989538	0.999005
Sodium	miR-181b-5p	Nutrient-miRNA	No	0.107619	-0.0616327	0.197954	0.232242	0.67398	0.111099	0.920677	0.975979	0.999005
Animal lipids	miR-6165	Nutrient-miRNA	Yes	-0.107596	-0.0136756	-0.137979	0.232343	0.925695	0.269235	0.920677	0.99467	0.999005
Soluble carbohydrates	miR-8052	Nutrient-miRNA	Yes	0.107554	0.143426	0.0352599	0.232528	0.32553	0.778659	0.920677	0.90731	0.999005
Vegetable proteins	miR-3677-5p	Nutrient-miRNA	Yes	-0.107525	-0.104127	-0.113836	0.232651	0.476458	0.36277	0.920677	0.943784	0.999005
Available Glucose	miR-6505-3p	Nutrient-miRNA	No	0.107454	-0.0502564	0.170652	0.232961	0.731651	0.170697	0.920677	0.984872	0.999005
Edible part	miR-1-3p	Nutrient-miRNA	No	0.10734	-0.154388	0.204676	0.233464	0.289517	0.0992444	0.920677	0.88993	0.999005
Calcium	miR-654-5p	Nutrient-miRNA	Yes	0.107263	0.102959	0.11832	0.233798	0.481443	0.344047	0.920677	0.943784	0.999005
Retinol eq.	miR-320d	Nutrient-miRNA	Yes	0.107263	0.173469	0.125061	0.233801	0.233261	0.317056	0.920677	0.855014	0.999005
Total PUFAs	miR-3652-3p	Nutrient-miRNA	No	0.107223	0.233615	-0.0122888	0.233976	0.106195	0.921987	0.920677	0.765465	0.999005
Vitamin E	miR-3137	Nutrient-miRNA	No	-0.107133	0.140466	-0.0310443	0.23437	0.335718	0.804563	0.920677	0.912082	0.999005
Phosphorus	miR-4721-5p	Nutrient-miRNA	No	-0.107061	-0.235822	0.0791583	0.234687	0.10284	0.527524	0.920677	0.750914	0.999005
Vegetable proteins	Bifidobacterium longum	Nutrient-Species	Yes	0.107	0.0948664	0.141567	0.235	0.44864	0.331906	0.825462	0.986774	0.836
Phosphorus	Veillonella tobetsuensis	Nutrient-Species	No	-0.107	NA	-0.0439517	0.235	NA	0.764281	0.825462	NA	0.965291
Calcium	miR-4672-5p	Nutrient-miRNA	No	0.10695	-0.0220414	0.183365	0.235174	0.880508	0.140555	0.920677	0.99467	0.999005
Iron	miR-320e	Nutrient-miRNA	No	0.10695	-0.0409966	0.256179	0.235175	0.779719	0.0378725	0.920677	0.988583	0.999005
Oleic acid	miR-4326-5p	Nutrient-miRNA	Yes	0.106929	0.0565874	0.201178	0.235269	0.699352	0.105285	0.920677	0.981871	0.999005
Linolenic acid	miR-599	Nutrient-miRNA	Yes	-0.106872	-0.122304	-0.0603321	0.23552	0.402492	0.630365	0.920677	0.941941	0.999005
Retinol	miR-922-5p	Nutrient-miRNA	No	-0.106771	-0.301735	0.060997	0.235962	0.0351175	0.626593	0.920677	0.654525	0.999005
Food fiber	miR-1-3p	Nutrient-miRNA	Yes	0.10676	0.102623	0.0192723	0.236015	0.482884	0.877932	0.920677	0.943784	0.999005
Starch	miR-7851-3p	Nutrient-miRNA	Yes	0.106754	0.13633	0.0794723	0.23604	0.350281	0.525882	0.920677	0.918849	0.999005
Calcium	miR-550a-3-5p	Nutrient-miRNA	Yes	0.106593	0.0629592	0.119342	0.236749	0.667367	0.339867	0.920677	0.973553	0.999005
Plant lipids	miR-6832-5p	Nutrient-miRNA	No	-0.106522	-0.187167	0.00855932	0.237066	0.19783	0.945619	0.920677	0.84227	0.999005
Iron	miR-3689b-3p, miR-3689c	Nutrient-miRNA	Yes	-0.106437	-0.256401	-0.0632847	0.237443	0.0753488	0.613692	0.920677	0.710558	0.999005
Vitamin D	miR-4259-5p	Nutrient-miRNA	Yes	0.106416	0.168081	0.0912188	0.237536	0.248325	0.466353	0.920677	0.859628	0.999005
Retinol eq.	miR-137-3p	Nutrient-miRNA	Yes	-0.106326	-0.0906122	-0.159047	0.237934	0.535793	0.202113	0.920677	0.954004	0.999005
Animal lipids	Roseburia inulinivorans	Nutrient-Species	Yes	0.106	0.182695	0.0087773	0.238	0.142035	0.95227	0.829033	0.986774	0.99476
Vitamin C	miR-6746-5p	Nutrient-miRNA	Yes	0.106296	0.115156	0.121888	0.238067	0.43075	0.329587	0.920677	0.943784	0.999005
Water	miR-1-3p	Nutrient-miRNA	No	0.10625	-0.130918	0.190481	0.238274	0.369912	0.125529	0.920677	0.92999	0.999005
Cholesterol	miR-4326-5p	Nutrient-miRNA	No	-0.106203	-0.0556122	0.012358	0.238482	0.704294	0.921549	0.920677	0.981871	0.999005
Linoleic acid	miR-622-5p	Nutrient-miRNA	Yes	-0.106188	-0.172543	-0.103042	0.238547	0.235804	0.410327	0.920677	0.857507	0.999005
Animal proteins	miR-6505-3p	Nutrient-miRNA	No	-0.106169	0.0167866	-0.100437	0.238631	0.908857	0.422322	0.920677	0.99467	0.999005
Linoleic acid	miR-3154	Nutrient-miRNA	No	-0.106108	0.149466	-0.20424	0.238901	0.30535	0.0999817	0.920677	0.893751	0.999005
Other PUFAs	miR-6165	Nutrient-miRNA	No	0.1061	0.0451435	-0.0265205	0.238939	0.758079	0.832595	0.920677	0.98851	0.999005
Animal lipids	miR-4326-5p	Nutrient-miRNA	Yes	-0.106089	-0.109909	-0.027767	0.238986	0.45218	0.824849	0.920677	0.943784	0.999005
Plant lipids	miR-4713-3p	Nutrient-miRNA	Yes	0.106076	0.0522516	0.0772844	0.239044	0.721419	0.537374	0.920677	0.984872	0.999005
Zinc	miR-8052	Nutrient-miRNA	Yes	-0.106007	-0.0632217	-0.205585	0.239354	0.666062	0.0977198	0.920677	0.973536	0.999005
Vitamin C	miR-1-3p	Nutrient-miRNA	No	0.105986	-0.0308171	0.113392	0.239447	0.833511	0.364655	0.920677	0.992148	0.999005
Vitamin B6	miR-4279-5p	Nutrient-miRNA	Yes	0.105932	0.0822881	0.18612	0.239689	0.574047	0.134586	0.920677	0.966083	0.999005
Sodium	miR-4802-3p	Nutrient-miRNA	Yes	0.10589	0.247563	0.0822252	0.239876	0.0863424	0.511599	0.920677	0.727379	0.999005
Water	miR-632-5p	Nutrient-miRNA	No	-0.105881	-0.241633	0.0208955	0.239916	0.094396	0.867739	0.920677	0.741086	0.999005
Calcium	miR-3180	Nutrient-miRNA	No	-0.105874	-0.166122	0.0518114	0.239944	0.253959	0.679494	0.920677	0.859628	0.999005
Food fiber	miR-320c	Nutrient-miRNA	No	-0.105857	-0.287285	0.0273538	0.240024	0.0453391	0.827415	0.920677	0.690421	0.999005
Linolenic acid	miR-3689d	Nutrient-miRNA	Yes	0.105801	0.166441	0.0630434	0.24027	0.253037	0.615048	0.920677	0.859628	0.999005
Total saturated	miR-4519-3p	Nutrient-miRNA	Yes	0.105754	0.165966	0.115627	0.24048	0.254414	0.355219	0.920677	0.859628	0.999005
Cholesterol	miR-2681-3p	Nutrient-miRNA	No	-0.105749	0.0164286	-0.232423	0.240505	0.910793	0.0603888	0.920677	0.99467	0.999005
Thiamine	miR-1291	Nutrient-miRNA	No	0.105653	0.298867	-0.0260302	0.240933	0.0369785	0.835646	0.921463	0.660194	0.999005
Soluble carbohydrates	miR-599	Nutrient-miRNA	Yes	-0.105576	-0.105011	-0.172105	0.241279	0.472703	0.167031	0.921575	0.943784	0.999005
Monounsaturated	miR-4713-3p	Nutrient-miRNA	Yes	0.105534	0.0646478	0.0714047	0.241469	0.658985	0.568855	0.921575	0.973195	0.999005
Niacin	miR-320d	Nutrient-miRNA	No	0.105498	0.213881	-0.0605099	0.24163	0.140037	0.629355	0.921575	0.797024	0.999005
Vitamin B6	Roseburia inulinivorans	Nutrient-Species	Yes	-0.105	-0.255418	-0.209388	0.242	0.0384669	0.148756	0.832574	0.7486	0.836
Linolenic acid	miR-4767	Nutrient-miRNA	Yes	0.105378	0.180742	0.0652985	0.24217	0.213942	0.602431	0.922406	0.851812	0.999005
Available Glucose	miR-4326-5p	Nutrient-miRNA	Yes	0.10535	0.0571443	0.0417706	0.242293	0.696534	0.739129	0.922406	0.98103	0.999005
Linoleic acid	Veillonella tobetsuensis	Nutrient-Species	No	-0.105	NA	-0.181791	0.243	NA	0.211249	0.832574	NA	0.836
beta-Carotene	miR-1229-5p	Nutrient-miRNA	Yes	-0.10514	-0.253571	-0.0753173	0.243237	0.0787412	0.54781	0.924787	0.710558	0.999005
Retinol	miR-4750-3p	Nutrient-miRNA	Yes	-0.105016	-0.278776	-0.0657259	0.243799	0.0524165	0.600053	0.924787	0.706242	0.999005
Phosphorus	miR-12128-5p	Nutrient-miRNA	No	0.104956	-0.0206122	0.13458	0.24407	0.888205	0.281321	0.924787	0.99467	0.999005
Animal lipids	miR-3622a-5p	Nutrient-miRNA	Yes	-0.104855	-0.0959282	-0.123094	0.244525	0.512032	0.32479	0.924787	0.948865	0.999005
Food fiber	miR-2681-3p	Nutrient-miRNA	No	-0.104727	-0.280312	0.0288145	0.245106	0.0510761	0.818352	0.924787	0.706242	0.999005
beta-Carotene	miR-411-5p	Nutrient-miRNA	No	-0.1047	-0.237968	0.0748193	0.245227	0.0996568	0.550468	0.924787	0.743764	0.999005
Phosphorus	miR-2909	Nutrient-miRNA	Yes	0.10463	0.123013	0.167771	0.245544	0.399749	0.17814	0.924787	0.941941	0.999005
Alcohol	miR-4509-3p	Nutrient-miRNA	Yes	-0.104576	-0.0781976	-0.102554	0.245788	0.593292	0.412561	0.924787	0.966257	0.999005
Iron	Streptococcus sanguinis	Nutrient-Species	Yes	0.105	0.0491505	0.149419	0.246	0.695126	0.305506	0.836	0.986774	0.836
Other PUFAs	miR-6505-3p	Nutrient-miRNA	No	-0.104452	0.0673444	-0.249276	0.246353	0.645686	0.0435479	0.924787	0.972341	0.999005
Monounsaturated	miR-12120	Nutrient-miRNA	Yes	-0.104419	-0.0900092	-0.13709	0.246502	0.538522	0.272363	0.924787	0.955754	0.999005
beta-Carotene	miR-4672-5p	Nutrient-miRNA	No	0.1044	0.123626	-0.000814128	0.246589	0.39739	0.994824	0.924787	0.941941	0.99982
Total PUFAs	miR-635-3p	Nutrient-miRNA	Yes	0.104298	0.325257	0.0735849	0.247055	0.022583	0.557082	0.924787	0.632339	0.999005
Vegetable proteins	miR-4283	Nutrient-miRNA	Yes	0.104297	0.0588536	0.195916	0.247059	0.687914	0.114902	0.924787	0.980502	0.999005
Phosphorus	miR-5572-5p	Nutrient-miRNA	Yes	-0.104111	-0.0637261	-0.136021	0.247908	0.663555	0.276157	0.924787	0.973536	0.999005
Cholesterol	Roseburia sp CAG 309	Nutrient-Species	No	0.104	0.0395641	-0.173506	0.248	0.752456	0.233162	0.836	0.986774	0.836
Vitamin B6	miR-4713-3p	Nutrient-miRNA	Yes	0.104083	0.350744	0.0936751	0.248034	0.0134781	0.454384	0.924787	0.632339	0.999005
Niacin	miR-206	Nutrient-miRNA	Yes	0.104058	0.0773176	0.0794271	0.248148	0.597469	0.526118	0.924787	0.966257	0.999005
Thiamine	miR-4771	Nutrient-miRNA	No	0.104021	-0.0722205	0.162537	0.248321	0.621916	0.192261	0.924787	0.968049	0.999005
Animal proteins	miR-9901	Nutrient-miRNA	Yes	-0.104001	0.0115312	0.0203964	0.24841	0.937321	0.870871	0.924787	0.995819	0.999005
Soluble carbohydrates	miR-4505	Nutrient-miRNA	Yes	0.103973	0.0557143	0.102837	0.248539	0.703776	0.411264	0.924787	0.981871	0.999005
Vitamin D	miR-10226	Nutrient-miRNA	Yes	-0.103845	-0.0591302	-0.09588	0.249126	0.686522	0.443785	0.924787	0.978855	0.999005
Oleic acid	miR-2909	Nutrient-miRNA	No	0.103795	0.208419	-0.0195415	0.249356	0.150687	0.87624	0.924787	0.808478	0.999005
Food fiber	miR-181b-3p	Nutrient-miRNA	Yes	0.103735	0.0593488	0.129416	0.249628	0.685423	0.300362	0.924787	0.978855	0.999005
Soluble carbohydrates	miR-345-3p	Nutrient-miRNA	Yes	0.103701	0.273673	0.0118993	0.249788	0.0570716	0.924453	0.924787	0.708189	0.999005
Animal proteins	miR-4682	Nutrient-miRNA	No	0.10367	0.22195	-0.0794781	0.24993	0.125342	0.525852	0.924787	0.77483	0.999005
Riboflavin	miR-4682	Nutrient-miRNA	Yes	0.103629	0.0457772	0.0903537	0.250115	0.754788	0.470608	0.924787	0.987858	0.999005
Calcium	miR-6165	Nutrient-miRNA	Yes	0.103558	0.169294	0.0334624	0.250442	0.244876	0.789677	0.924787	0.859628	0.999005
Calcium	miR-550a-5p	Nutrient-miRNA	Yes	0.103551	0.0246939	0.122923	0.250474	0.866253	0.325467	0.924787	0.99467	0.999005
Edible part	miR-3920	Nutrient-miRNA	Yes	0.103545	0.146327	0.0943325	0.250501	0.315737	0.451209	0.924787	0.897881	0.999005
Iron	miR-345-3p	Nutrient-miRNA	Yes	0.10354	0.0769388	0.146776	0.250525	0.599272	0.239588	0.924787	0.966257	0.999005
Oleic acid	miR-8069	Nutrient-miRNA	Yes	0.103516	0.239418	0.161071	0.250636	0.0975481	0.196356	0.924787	0.741086	0.999005
Other PUFAs	miR-4265-5p	Nutrient-miRNA	Yes	0.103448	0.222294	0.145338	0.250951	0.124742	0.244275	0.924787	0.77483	0.999005
Phosphorus	miR-6726-5p	Nutrient-miRNA	Yes	0.103419	0.0830144	0.0715292	0.251084	0.57066	0.568179	0.924787	0.965609	0.999005
Vitamin D	miR-12120	Nutrient-miRNA	Yes	-0.10338	-0.235851	-0.0685663	0.251263	0.102797	0.584353	0.924787	0.750914	0.999005
Thiamine	miR-2861-5p	Nutrient-miRNA	Yes	-0.103265	-0.0242515	-0.0802017	0.251793	0.868627	0.522079	0.924787	0.99467	0.999005
Available Glucose	miR-4767	Nutrient-miRNA	Yes	-0.103184	-0.148728	-0.0210838	0.252165	0.307772	0.866558	0.924787	0.893751	0.999005
Retinol eq.	miR-7851-3p	Nutrient-miRNA	Yes	-0.103175	-0.246843	-0.00931029	0.25221	0.0872907	0.940856	0.924787	0.728948	0.999005
Sodium	miR-148a-3p	Nutrient-miRNA	Yes	-0.103102	-0.0669388	-0.141678	0.252548	0.647679	0.256485	0.924787	0.972341	0.999005
Iron	miR-664a-5p	Nutrient-miRNA	No	-0.103065	-0.241799	0.0560509	0.252716	0.094162	0.654867	0.924787	0.741086	0.999005
Monounsaturated	miR-9901	Nutrient-miRNA	Yes	0.103014	0.148532	0.143895	0.252952	0.308419	0.24904	0.924787	0.893751	0.999005
Total proteins	miR-320c	Nutrient-miRNA	No	-0.103012	-0.291502	0.0144465	0.252963	0.0421327	0.908344	0.924787	0.67292	0.999005
Plant lipids	miR-1181	Nutrient-miRNA	Yes	0.102985	0.37913	0.0198117	0.253086	0.00722034	0.874543	0.924787	0.632339	0.999005
Total lipids	miR-4771	Nutrient-miRNA	Yes	0.102971	0.0140346	0.135928	0.253152	0.923751	0.276488	0.924787	0.99467	0.999005
Retinol	miR-4672-5p	Nutrient-miRNA	No	-0.102913	-0.310314	0.115731	0.25342	0.0300065	0.35478	0.924787	0.632594	0.999005
Vitamin E	miR-7851-3p	Nutrient-miRNA	Yes	-0.102913	-0.199194	-0.0571671	0.253423	0.170015	0.648442	0.924787	0.833482	0.999005
Water	miR-7851-5p	Nutrient-miRNA	Yes	-0.102901	-0.0364286	-0.0336708	0.253478	0.803748	0.788397	0.924787	0.989195	0.999005
Plant lipids	miR-4453	Nutrient-miRNA	No	-0.102838	-0.0952673	0.00540704	0.253768	0.514957	0.965631	0.924787	0.948865	0.999005
Zinc	miR-662	Nutrient-miRNA	Yes	-0.102743	-0.126009	-0.0994275	0.254209	0.388281	0.427026	0.924787	0.938046	0.999005
Monounsaturated	miR-7158-3p	Nutrient-miRNA	No	-0.102661	-0.122159	0.0140306	0.254591	0.403055	0.910972	0.924787	0.941941	0.999005
Vegetable proteins	miR-137-3p	Nutrient-miRNA	Yes	0.102621	0.108159	0.0973002	0.254777	0.459456	0.437032	0.924787	0.943784	0.999005
Calcium	miR-320e	Nutrient-miRNA	Yes	-0.102596	-0.0814286	-0.0603492	0.254893	0.578067	0.630267	0.924787	0.966257	0.999005
Plant lipids	Roseburia inulinivorans	Nutrient-Species	Yes	-0.102	-0.140987	-0.0881325	0.255	0.258835	0.547058	0.84927	0.986774	0.910587
Vitamin B6	miR-1291	Nutrient-miRNA	Yes	0.102548	0.208955	0.00858891	0.255119	0.149617	0.945432	0.924787	0.807892	0.999005
Vitamin E	miR-2861-5p	Nutrient-miRNA	No	-0.10253	0.132605	-0.0236774	0.255204	0.363723	0.850322	0.924787	0.928817	0.999005
Edible part	miR-139-3p	Nutrient-miRNA	Yes	-0.102492	-0.119265	-0.0369906	0.255379	0.414373	0.768091	0.924787	0.942353	0.999005
Iron	miR-4519-3p	Nutrient-miRNA	No	-0.102423	-0.364501	0.0690388	0.255701	0.010027	0.58176	0.924787	0.632339	0.999005
Thiamine	miR-1260a	Nutrient-miRNA	No	0.102413	0.0559191	-0.0301423	0.255746	0.702737	0.810134	0.924787	0.981871	0.999005
Soluble carbohydrates	miR-596	Nutrient-miRNA	Yes	-0.10238	-0.06342	-0.125151	0.255901	0.665076	0.316705	0.924787	0.973536	0.999005
Phosphorus	miR-3689b-3p, miR-3689c	Nutrient-miRNA	Yes	-0.102372	-0.0373479	-0.292601	0.25594	0.798897	0.01712	0.924787	0.989037	0.999005
Food fiber	Eubacterium sp CAG 274	Nutrient-Species	Yes	0.102	0.0768319	0.348622	0.256	0.539766	0.0140919	0.84927	0.986774	0.836
Total PUFAs	miR-10226	Nutrient-miRNA	No	-0.10235	0.00852803	-0.125687	0.256041	0.953624	0.314621	0.924787	0.99609	0.999005
Oleic acid	miR-662	Nutrient-miRNA	Yes	0.102312	0.167245	0.177104	0.256217	0.250719	0.154857	0.924787	0.859628	0.999005
Riboflavin	miR-5191-5p	Nutrient-miRNA	Yes	0.102164	0.0971395	0.0722413	0.256912	0.506693	0.564324	0.924787	0.946954	0.999005
Niacin	miR-4505	Nutrient-miRNA	No	0.102116	0.197448	-0.0332415	0.257138	0.173865	0.791034	0.924787	0.838611	0.999005
Folic acid	miR-5191-5p	Nutrient-miRNA	Yes	0.102093	0.0996939	0.098784	0.257243	0.495528	0.430039	0.924787	0.943885	0.999005
Total PUFAs	miR-638-3p	Nutrient-miRNA	No	0.102078	-0.062808	0.116783	0.257314	0.66812	0.350396	0.924787	0.973553	0.999005
Total saturated	miR-3180	Nutrient-miRNA	Yes	0.102049	0.00336855	0.141789	0.257451	0.981673	0.256107	0.924787	0.997141	0.999005
Oleic acid	miR-4750-3p	Nutrient-miRNA	No	0.101975	0.271762	-0.0297928	0.257795	0.0588986	0.812295	0.924787	0.710558	0.999005
Linoleic acid	miR-320c	Nutrient-miRNA	No	0.101963	-0.0180514	0.138293	0.257852	0.902022	0.268136	0.924787	0.99467	0.999005
Total saturated	miR-1193	Nutrient-miRNA	Yes	-0.101945	-0.0728614	-0.0250345	0.257937	0.618819	0.841851	0.924787	0.968049	0.999005
beta-Carotene	miR-4771	Nutrient-miRNA	Yes	0.10191	0.109195	0.123184	0.258101	0.455143	0.324433	0.924787	0.943784	0.999005
Animal proteins	miR-148a-3p	Nutrient-miRNA	No	-0.101762	0.0258176	-0.11261	0.258799	0.860225	0.367996	0.926487	0.99467	0.999005
Animal proteins	miR-3677-5p	Nutrient-miRNA	Yes	0.101626	0.0918414	0.123736	0.259435	0.530251	0.322254	0.927168	0.954004	0.999005
Food fiber	miR-599	Nutrient-miRNA	Yes	-0.101582	-0.227468	-0.106553	0.259646	0.115985	0.394474	0.927168	0.765465	0.999005
Total proteins	miR-6505-3p	Nutrient-miRNA	No	-0.101579	0.0128578	-0.0788268	0.259661	0.930127	0.52926	0.927168	0.99467	0.999005
beta-Carotene	miR-320c	Nutrient-miRNA	No	-0.101442	-0.255619	0.0852669	0.260308	0.076275	0.49605	0.928679	0.710558	0.999005
Phosphorus	Veillonella atypica	Nutrient-Species	Yes	-0.101	-0.166336	-0.0107526	0.261	0.181934	0.941546	0.859039	0.986774	0.99476
Iron	miR-5191-5p	Nutrient-miRNA	Yes	0.101259	0.0162863	0.0856606	0.261171	0.911562	0.494056	0.929753	0.99467	0.999005
Total saturated	miR-6777-5p	Nutrient-miRNA	No	0.101213	-0.0460369	0.129763	0.261389	0.753441	0.299058	0.929753	0.987858	0.999005
Total lipids	miR-1193	Nutrient-miRNA	Yes	-0.101199	-0.0252354	-0.0597083	0.261457	0.863347	0.63391	0.929753	0.99467	0.999005
Zinc	miR-148a-3p	Nutrient-miRNA	Yes	-0.101163	-0.018493	-0.080901	0.261628	0.899637	0.518445	0.929753	0.99467	0.999005
Starch	miR-2277-5p	Nutrient-miRNA	No	0.101141	0.270415	-0.053566	0.261731	0.0602148	0.669259	0.929753	0.710558	0.999005
Cholesterol	miR-4431	Nutrient-miRNA	Yes	0.101049	0.182857	0.0274928	0.262165	0.20854	0.826552	0.930495	0.851812	0.999005
Starch	miR-599	Nutrient-miRNA	Yes	0.100989	0.0699051	0.173851	0.262451	0.633157	0.162701	0.930713	0.97101	0.999005
Thiamine	miR-320d	Nutrient-miRNA	No	0.100808	0.376385	-0.216175	0.263313	0.00768779	0.0812741	0.932684	0.632339	0.999005
Total saturated	miR-654-5p	Nutrient-miRNA	Yes	0.100774	0.193028	0.149318	0.263474	0.183897	0.231459	0.932684	0.838611	0.999005
Vitamin E	miR-181a-5p	Nutrient-miRNA	No	0.10073	-0.0851878	0.150166	0.263682	0.56058	0.22879	0.932684	0.963993	0.999005
Vitamin B6	miR-320e	Nutrient-miRNA	Yes	0.100631	0.0460287	0.159642	0.264156	0.753483	0.200408	0.932782	0.987858	0.999005
Phosphorus	miR-9901	Nutrient-miRNA	No	-0.10063	0.101735	-0.0130885	0.264161	0.4867	0.916928	0.932782	0.943784	0.999005
Food fiber	miR-7851-5p	Nutrient-miRNA	Yes	0.100513	0.193662	0.220932	0.264719	0.182433	0.0746403	0.933787	0.838611	0.999005
Available Glucose	Ruminococcus bicirculans	Nutrient-Species	No	0.1	0.0598397	-0.172414	0.265	0.633163	0.236161	0.861922	0.986774	0.836
Cholesterol	miR-423-5p	Nutrient-miRNA	Yes	0.100378	0.187755	0.0813006	0.265364	0.196398	0.516374	0.933787	0.84227	0.999005
Monounsaturated	miR-4519-3p	Nutrient-miRNA	No	-0.100286	-0.186715	0.0159304	0.265803	0.198933	0.898976	0.933787	0.84227	0.999005
Total proteins	miR-8052	Nutrient-miRNA	Yes	-0.10027	-0.0728646	-0.199063	0.265881	0.618803	0.109073	0.933787	0.968049	0.999005
Retinol	Roseburia inulinivorans	Nutrient-Species	Yes	0.1	0.0533261	0.0947035	0.266	0.670655	0.517458	0.861922	0.986774	0.900569
Zinc	miR-6777-5p	Nutrient-miRNA	Yes	0.100236	0.135786	0.123335	0.266047	0.352226	0.323835	0.933787	0.920992	0.999005
Total saturated	miR-664a-5p	Nutrient-miRNA	No	-0.100195	0.062626	-0.122186	0.266243	0.669026	0.328396	0.933787	0.973684	0.999005
Monounsaturated	miR-662	Nutrient-miRNA	Yes	0.100161	0.147876	0.163686	0.266406	0.310584	0.189095	0.933787	0.895224	0.999005
Total saturated	miR-411-5p	Nutrient-miRNA	No	0.100152	0.219611	-0.0290577	0.266446	0.129476	0.816845	0.933787	0.78137	0.999005
Animal proteins	miR-423-5p	Nutrient-miRNA	No	0.100146	-0.0498495	0.0971941	0.266474	0.733744	0.437535	0.933787	0.984872	0.999005
Soluble carbohydrates	miR-6081-5p	Nutrient-miRNA	Yes	0.100088	0.0428571	0.0558641	0.266757	0.769989	0.655945	0.933987	0.988583	0.999005
Folic acid	miR-6070-3p	Nutrient-miRNA	Yes	-0.0999364	-0.0689796	-0.12715	0.267483	0.637674	0.308976	0.935007	0.97101	0.999005
Retinol	miR-6756-5p	Nutrient-miRNA	Yes	-0.099933	-0.0293878	-0.104417	0.2675	0.841131	0.404075	0.935007	0.993744	0.999005
Zinc	miR-5572-5p	Nutrient-miRNA	No	-0.099787	0.0521853	-0.194039	0.268203	0.721759	0.118491	0.936675	0.984872	0.999005
Animal lipids	miR-632-5p	Nutrient-miRNA	Yes	0.0997121	0.0971528	0.044469	0.268564	0.506635	0.722933	0.937146	0.946954	0.999005
Food fiber	miR-320d	Nutrient-miRNA	No	0.099485	0.351858	-0.068967	0.269661	0.0131653	0.582154	0.940182	0.632339	0.999005
Riboflavin	miR-6081-5p	Nutrient-miRNA	Yes	0.0994352	0.163639	0.0634789	0.269902	0.261227	0.612602	0.940232	0.859628	0.999005
Iron	Veillonella tobetsuensis	Nutrient-Species	No	-0.099	NA	-0.196378	0.27	NA	0.176256	0.867908	NA	0.836
Edible part	miR-320c	Nutrient-miRNA	No	-0.0993259	-0.160973	0.00964439	0.270432	0.269181	0.938738	0.940927	0.862788	0.999005
Total saturated	miR-5572-5p	Nutrient-miRNA	No	-0.0992605	0.13352	-0.285646	0.270749	0.360391	0.0200759	0.940927	0.925444	0.999005
Vitamin C	miR-7158-3p	Nutrient-miRNA	No	-0.0992534	-0.205546	0.0715852	0.270784	0.156524	0.567876	0.940927	0.816529	0.999005
Thiamine	miR-3622a-5p	Nutrient-miRNA	No	-0.0990377	0.10361	-0.123392	0.271831	0.478661	0.323609	0.942216	0.943784	0.999005
Alcohol	Veillonella tobetsuensis	Nutrient-Species	Yes	-0.099	NA	0.205424	0.272	NA	0.156777	0.867908	NA	0.836
Retinol eq.	miR-4259-5p	Nutrient-miRNA	Yes	-0.0989925	-0.161224	-0.127483	0.272051	0.268425	0.307702	0.942216	0.862788	0.999005
Potassium	miR-5191-5p	Nutrient-miRNA	Yes	0.0989684	0.154082	0.114021	0.272169	0.290486	0.361985	0.942216	0.890281	0.999005
Starch	miR-7851-5p	Nutrient-miRNA	Yes	0.0989341	0.102143	0.0830202	0.272336	0.484945	0.507511	0.942216	0.943784	0.999005
Total PUFAs	miR-8072-3p	Nutrient-miRNA	No	-0.0989024	0.165752	-0.184286	0.27249	0.255035	0.138537	0.942216	0.859628	0.999005
Total lipids	miR-411-5p	Nutrient-miRNA	Yes	0.0987859	0.0420348	0.0775516	0.273058	0.774285	0.535964	0.942216	0.988583	0.999005
Sodium	miR-320e	Nutrient-miRNA	Yes	0.0986667	0.0347959	0.0279929	0.27364	0.812381	0.823447	0.942216	0.989538	0.999005
Water	miR-3652-3p	Nutrient-miRNA	Yes	0.0986507	0.0592857	0.0735847	0.273718	0.68574	0.557083	0.942216	0.978855	0.999005
Edible part	miR-1193	Nutrient-miRNA	No	0.0986459	0.121588	-0.0358216	0.273742	0.405275	0.775225	0.942216	0.941941	0.999005
Zinc	miR-181b-5p	Nutrient-miRNA	No	0.0985969	-0.0254917	0.178244	0.273981	0.861973	0.152177	0.942216	0.99467	0.999005
Total lipids	miR-6777-5p	Nutrient-miRNA	Yes	0.098534	0.22999	0.0263045	0.274289	0.111888	0.833939	0.942216	0.765465	0.999005
Water	miR-3920	Nutrient-miRNA	Yes	0.0985135	0.149082	0.0736249	0.274389	0.306611	0.556867	0.942216	0.893751	0.999005
Other PUFAs	miR-4750-3p	Nutrient-miRNA	Yes	-0.0984321	-0.0549043	-0.155496	0.274788	0.70789	0.212502	0.942216	0.984616	0.999005
Vitamin D	miR-6835-5p	Nutrient-miRNA	No	0.098412	-0.00572422	0.152083	0.274886	0.968862	0.222835	0.942216	0.996692	0.999005
Monounsaturated	miR-5572-5p	Nutrient-miRNA	Yes	-0.0984058	-0.0789366	-0.0571238	0.274917	0.589794	0.648691	0.942216	0.966257	0.999005
Linoleic acid	miR-181b-3p	Nutrient-miRNA	Yes	0.0984031	0.0929354	0.156062	0.27493	0.525343	0.210821	0.942216	0.952915	0.999005
Retinol	miR-6870-5p	Nutrient-miRNA	Yes	-0.0983844	-0.104646	-0.122646	0.275022	0.474253	0.326565	0.942216	0.943784	0.999005
Total proteins	miR-4721-5p	Nutrient-miRNA	No	-0.0983042	-0.153175	0.0778673	0.275415	0.293368	0.5343	0.942784	0.890281	0.999005
Retinol eq.	Roseburia inulinivorans	Nutrient-Species	Yes	-0.098	-0.257399	-0.0223492	0.276	0.0369367	0.878852	0.873714	0.7486	0.978625
Vegetable proteins	miR-1260a	Nutrient-miRNA	No	0.0981379	0.25899	-0.0645808	0.276232	0.0723474	0.606434	0.942868	0.710558	0.999005
Retinol eq.	miR-3909-5p	Nutrient-miRNA	Yes	0.0980132	0.075155	0.221944	0.276846	0.60779	0.0732868	0.942868	0.966257	0.999005
Cholesterol	miR-4672-5p	Nutrient-miRNA	No	0.0980106	-0.0501033	0.00768203	0.276859	0.732438	0.951186	0.942868	0.984872	0.999005
Vitamin E	miR-4283	Nutrient-miRNA	No	-0.0979817	0.0978486	-0.106591	0.277001	0.503581	0.394304	0.942868	0.944991	0.999005
Zinc	miR-6070-3p	Nutrient-miRNA	Yes	0.0979164	0.200051	0.133719	0.277323	0.168146	0.284439	0.942868	0.832454	0.999005
Folic acid	miR-7851-3p	Nutrient-miRNA	Yes	-0.0978723	-0.232353	-0.0116067	0.27754	0.108152	0.926305	0.942868	0.765465	0.999005
Phosphorus	miR-2277-5p	Nutrient-miRNA	Yes	-0.0978136	-0.185362	-0.0818303	0.27783	0.202267	0.513635	0.942868	0.846633	0.999005
Alcohol	miR-3689d	Nutrient-miRNA	Yes	0.0977798	0.139316	0.0834073	0.277997	0.339728	0.505527	0.942868	0.914615	0.999005
beta-Carotene	Bifidobacterium longum	Nutrient-Species	Yes	0.098	0.105804	0.205016	0.278	0.397825	0.157618	0.873714	0.986774	0.836
Vegetable proteins	miR-9901	Nutrient-miRNA	No	0.0977323	0.194625	-0.0420099	0.278231	0.180225	0.737688	0.942868	0.838611	0.999005
Soluble carbohydrates	miR-6787-5p	Nutrient-miRNA	Yes	0.0976394	0.147755	0.112411	0.27869	0.310984	0.368846	0.942868	0.895475	0.999005
Sodium	miR-4509-3p	Nutrient-miRNA	Yes	-0.0975797	-0.299344	-0.00561534	0.278986	0.0366631	0.964308	0.942868	0.660194	0.999005
Niacin	miR-3934-3p	Nutrient-miRNA	Yes	0.0975431	0.0873182	0.136869	0.279167	0.550781	0.273144	0.942868	0.96137	0.999005
Zinc	miR-2277-5p	Nutrient-miRNA	Yes	-0.0975018	-0.120284	-0.163985	0.279372	0.410367	0.188276	0.942868	0.941941	0.999005
Vitamin B6	miR-411-5p	Nutrient-miRNA	No	-0.0974154	-0.386524	0.0232017	0.2798	0.00608191	0.853296	0.942868	0.632339	0.999005
Phosphorus	miR-424-3p	Nutrient-miRNA	No	-0.0973623	0.0112348	-0.173125	0.280064	0.938929	0.164492	0.942868	0.996046	0.999005
Total saturated	miR-1291	Nutrient-miRNA	No	0.0973568	-0.0499158	0.275094	0.280091	0.733403	0.0253847	0.942868	0.984872	0.999005
Linolenic acid	miR-922-5p	Nutrient-miRNA	Yes	0.0972541	0.157469	0.00861094	0.280601	0.279882	0.945292	0.942868	0.875581	0.999005
Riboflavin	miR-320e	Nutrient-miRNA	No	0.0972339	-0.04442	0.249384	0.280702	0.761842	0.0434535	0.942868	0.988583	0.999005
Monounsaturated	miR-8069	Nutrient-miRNA	Yes	0.0972208	0.21742	0.166862	0.280767	0.133441	0.180539	0.942868	0.785755	0.999005
Sodium	miR-4431	Nutrient-miRNA	Yes	0.0972144	0.120102	0.0415201	0.280798	0.411081	0.740638	0.942868	0.941941	0.999005
Cholesterol	miR-12120	Nutrient-miRNA	No	-0.0970861	0.0918901	-0.237373	0.281437	0.530033	0.0549705	0.942868	0.954004	0.999005
Available Glucose	miR-206	Nutrient-miRNA	No	-0.0969688	0.0593398	-0.224948	0.282021	0.685468	0.0693833	0.942868	0.978855	0.999005
Alcohol	miR-6835-5p	Nutrient-miRNA	No	-0.0969545	0.191335	-0.239426	0.282092	0.187848	0.0528425	0.942868	0.839039	0.999005
Vegetable proteins	miR-6726-5p	Nutrient-miRNA	Yes	-0.0969234	-0.0856793	-0.0481077	0.282248	0.558312	0.701287	0.942868	0.962752	0.999005
Vitamin C	miR-6505-3p	Nutrient-miRNA	No	0.0968891	-0.0294395	0.102203	0.282419	0.840855	0.414168	0.942868	0.993744	0.999005
Calcium	miR-509-3p	Nutrient-miRNA	Yes	0.096882	0.0280612	0.135854	0.282454	0.848216	0.276752	0.942868	0.99467	0.999005
Oleic acid	miR-320e	Nutrient-miRNA	Yes	0.096835	0.194357	0.0407324	0.282689	0.180839	0.74539	0.942868	0.838611	0.999005
Starch	miR-6787-5p	Nutrient-miRNA	Yes	-0.0968254	-0.015	-0.144503	0.282737	0.918522	0.247024	0.942868	0.99467	0.999005
Niacin	miR-6832-5p	Nutrient-miRNA	Yes	-0.0968115	-0.146772	-0.155117	0.282806	0.314249	0.213632	0.942868	0.896515	0.999005
Edible part	miR-2909	Nutrient-miRNA	Yes	0.096713	0.084543	0.109279	0.283298	0.563562	0.382422	0.942868	0.964177	0.999005
Phosphorus	miR-423-5p	Nutrient-miRNA	No	0.0966708	-0.105612	0.0487443	0.28351	0.470157	0.697523	0.942868	0.943784	0.999005
Other PUFAs	miR-4721-5p	Nutrient-miRNA	No	0.0966562	-0.0484493	0.0668821	0.283583	0.740958	0.593639	0.942868	0.984872	0.999005
Monounsaturated	miR-2909	Nutrient-miRNA	No	0.0966407	0.22436	-0.0296267	0.28366	0.121188	0.813323	0.942868	0.77076	0.999005
Monounsaturated	miR-4750-3p	Nutrient-miRNA	No	0.0966037	0.245019	-0.0209623	0.283846	0.0897293	0.86732	0.942868	0.737418	0.999005
Edible part	miR-3934-3p	Nutrient-miRNA	Yes	-0.0965965	-0.108163	-0.144976	0.283882	0.459439	0.245465	0.942868	0.943784	0.999005
Soluble carbohydrates	Roseburia inulinivorans	Nutrient-Species	Yes	-0.097	-0.327362	-0.0405143	0.284	0.00729545	0.782247	0.882103	0.396286	0.967089
Monounsaturated	miR-320e	Nutrient-miRNA	Yes	0.096519	0.179248	0.0374562	0.28427	0.217815	0.765256	0.942868	0.851812	0.999005
Oleic acid	miR-6165	Nutrient-miRNA	Yes	0.0964897	0.115196	0.100422	0.284417	0.430588	0.422395	0.942868	0.943784	0.999005
Thiamine	miR-6832-5p	Nutrient-miRNA	Yes	-0.0964827	-0.12954	-0.239338	0.284452	0.375017	0.0529325	0.942868	0.930132	0.999005
Riboflavin	miR-599	Nutrient-miRNA	Yes	-0.0964346	-0.187356	-0.0646993	0.284694	0.197369	0.605772	0.942868	0.84227	0.999005
Total proteins	miR-138-5p	Nutrient-miRNA	Yes	-0.0964188	-0.151236	-0.130807	0.284773	0.299594	0.295152	0.942868	0.893751	0.999005
Vitamin E	miR-3689d	Nutrient-miRNA	Yes	-0.0964188	0.0262359	0.0237615	0.284773	0.857984	0.849797	0.942868	0.99467	0.999005
Potassium	Eubacterium sp CAG 274	Nutrient-Species	Yes	0.096	0.00402457	0.224431	0.285	0.974415	0.121067	0.882103	0.989626	0.836
Phosphorus	miR-4261-5p	Nutrient-miRNA	Yes	0.0963355	0.0549658	0.173509	0.285191	0.707577	0.163543	0.94305	0.984616	0.999005
Water	miR-2909	Nutrient-miRNA	Yes	0.0963172	0.0730121	0.127022	0.285283	0.618092	0.309467	0.94305	0.968049	0.999005
Vegetable proteins	miR-4447	Nutrient-miRNA	Yes	0.0962561	0.0564531	0.220886	0.28559	0.700032	0.0747028	0.943312	0.981871	0.999005
Iron	miR-509-3p	Nutrient-miRNA	Yes	0.0961544	0.0539133	0.14824	0.286102	0.712934	0.234884	0.943442	0.984872	0.999005
Alcohol	miR-1204-3p	Nutrient-miRNA	No	0.096122	0.162676	-0.0197743	0.286265	0.264084	0.874778	0.943442	0.859628	0.999005
Iron	miR-632-5p	Nutrient-miRNA	No	-0.0960777	-0.316537	0.0766908	0.286488	0.0267	0.540513	0.943442	0.632339	0.999005
Alcohol	miR-2277-5p	Nutrient-miRNA	Yes	-0.0960673	-0.246388	-0.0746471	0.28654	0.0878946	0.551388	0.943442	0.731043	0.999005
Vitamin C	miR-206	Nutrient-miRNA	Yes	0.0959887	0.00367366	0.18969	0.286936	0.980014	0.127137	0.943996	0.996692	0.999005
Retinol	Roseburia sp CAG 309	Nutrient-Species	Yes	-0.096	-0.0100996	-0.0714435	0.287	0.935853	0.625679	0.882103	0.986774	0.919313
Animal proteins	miR-4750-5p	Nutrient-miRNA	Yes	0.0958325	0.0489821	0.0812839	0.287725	0.738211	0.51646	0.945839	0.984872	0.999005
Food fiber	miR-4660	Nutrient-miRNA	Yes	0.0957437	0.0341431	0.10011	0.288174	0.815839	0.423846	0.946318	0.989538	0.999005
Phosphorus	miR-4447	Nutrient-miRNA	No	0.0956932	0.250204	-0.0795124	0.28843	0.0829336	0.525673	0.946318	0.715648	0.999005
Cholesterol	miR-6726-5p	Nutrient-miRNA	No	-0.0956328	0.013317	-0.0714778	0.288736	0.927638	0.568458	0.946318	0.99467	0.999005
Riboflavin	miR-6756-5p	Nutrient-miRNA	No	-0.0956231	-0.0919719	0.005761	0.288785	0.529665	0.963383	0.946318	0.954004	0.999005
Vitamin D	miR-6081-5p	Nutrient-miRNA	Yes	0.0955417	0.19629	0.0238444	0.289197	0.176454	0.849279	0.946859	0.838611	0.999005
Vegetable proteins	miR-148a-3p	Nutrient-miRNA	No	0.0954493	-0.0449174	0.157163	0.289666	0.759254	0.207579	0.946859	0.988583	0.999005
Plant lipids	miR-1290	Nutrient-miRNA	Yes	0.0954336	0.222426	0.0514603	0.289746	0.124513	0.681549	0.946859	0.77483	0.999005
Monounsaturated	miR-3180	Nutrient-miRNA	No	0.0953853	-0.0561778	0.234947	0.289991	0.701426	0.057575	0.946859	0.981871	0.999005
Available Glucose	miR-424-3p	Nutrient-miRNA	No	0.095344	-0.0466767	0.185389	0.290201	0.750124	0.13615	0.946859	0.986573	0.999005
Plant lipids	miR-6870-5p	Nutrient-miRNA	Yes	0.0951601	0.201587	0.0751581	0.291137	0.164837	0.548659	0.946859	0.832454	0.999005
Folic acid	miR-6787-5p	Nutrient-miRNA	Yes	0.0950778	0.171327	0.0972089	0.291556	0.239174	0.437465	0.946859	0.859628	0.999005
Total PUFAs	miR-12128-5p	Nutrient-miRNA	Yes	0.0949462	0.0627569	0.134714	0.292227	0.668374	0.280839	0.946859	0.973553	0.999005
Thiamine	miR-181b-3p	Nutrient-miRNA	Yes	0.0948908	0.145563	0.169374	0.29251	0.318296	0.173969	0.946859	0.898694	0.999005
Potassium	miR-4767	Nutrient-miRNA	No	-0.0948487	0.0166327	-0.175808	0.292726	0.909689	0.157948	0.946859	0.99467	0.999005
Total saturated	miR-8052	Nutrient-miRNA	Yes	-0.0948315	-0.0572172	-0.077796	0.292814	0.696166	0.534676	0.946859	0.98103	0.999005
Other PUFAs	miR-6870-5p	Nutrient-miRNA	Yes	-0.094759	-0.0280828	-0.170755	0.293184	0.848101	0.170435	0.946859	0.99467	0.999005
Sodium	miR-12120	Nutrient-miRNA	No	0.0947536	0.313222	-0.0233172	0.293212	0.028421	0.852573	0.946859	0.632594	0.999005
Thiamine	miR-423-5p	Nutrient-miRNA	No	0.0947053	-0.0432521	0.0579079	0.293459	0.767928	0.644192	0.946859	0.988583	0.999005
Iron	miR-6746-5p	Nutrient-miRNA	Yes	0.0946785	0.00219533	0.124495	0.293596	0.988056	0.319272	0.946859	0.99817	0.999005
Folic acid	miR-3137	Nutrient-miRNA	Yes	0.0946765	0.178265	0.0921645	0.293607	0.220391	0.461725	0.946859	0.851812	0.999005
Retinol eq.	miR-4750-5p	Nutrient-miRNA	Yes	-0.0946059	-0.0303061	-0.269957	0.293968	0.836233	0.0283717	0.946859	0.993312	0.999005
Oleic acid	Roseburia inulinivorans	Nutrient-Species	Yes	-0.095	-0.0555463	-0.0803225	0.294	0.65778	0.583259	0.897022	0.986774	0.910587
beta-Carotene	miR-3154	Nutrient-miRNA	Yes	0.0945139	0.00949004	0.202927	0.29444	0.9484	0.10223	0.946859	0.99609	0.999005
Available Glucose	miR-1193	Nutrient-miRNA	Yes	0.0945039	0.0134194	0.110754	0.294492	0.927084	0.375992	0.946859	0.99467	0.999005
Potassium	miR-1291	Nutrient-miRNA	No	0.0945011	0.25102	-0.110303	0.294506	0.0819016	0.377951	0.946859	0.715648	0.999005
Monounsaturated	miR-12128-5p	Nutrient-miRNA	Yes	-0.0944883	-0.14695	-0.0153249	0.294572	0.313657	0.902797	0.946859	0.896515	0.999005
Available Glucose	miR-411-5p	Nutrient-miRNA	No	-0.0944755	0.103896	-0.222962	0.294637	0.47744	0.0719449	0.946859	0.943784	0.999005
Total PUFAs	miR-320c	Nutrient-miRNA	No	0.0943299	-0.0634479	0.149933	0.295385	0.664937	0.22952	0.946859	0.973536	0.999005
Total saturated	miR-1290	Nutrient-miRNA	Yes	0.0942594	0.0083193	0.0857918	0.295748	0.954758	0.493392	0.946859	0.996428	0.999005
Sodium	miR-6777-5p	Nutrient-miRNA	No	0.0941567	-0.050102	0.145601	0.296277	0.732445	0.243415	0.946859	0.984872	0.999005
Water	miR-139-3p	Nutrient-miRNA	Yes	-0.0940251	-0.09926	-0.0316884	0.296956	0.497416	0.800591	0.946859	0.943885	0.999005
beta-Carotene	miR-1291	Nutrient-miRNA	No	0.0940127	0.264694	-0.176417	0.297019	0.0660684	0.15649	0.946859	0.710558	0.999005
Linolenic acid	miR-4505	Nutrient-miRNA	No	0.0939735	0.227075	-0.00370907	0.297222	0.116632	0.97642	0.946859	0.766808	0.999005
beta-Carotene	miR-6870-5p	Nutrient-miRNA	Yes	0.093948	0.118064	0.203311	0.297354	0.419122	0.101568	0.946859	0.942353	0.999005
Soluble carbohydrates	miR-148a-3p	Nutrient-miRNA	Yes	0.0939292	0.0577551	0.137094	0.297451	0.693449	0.27235	0.946859	0.98103	0.999005
Animal proteins	miR-2681-3p	Nutrient-miRNA	Yes	0.0939271	0.101077	0.0850513	0.297462	0.489538	0.497144	0.946859	0.943885	0.999005
Edible part	miR-632-5p	Nutrient-miRNA	No	-0.0938926	-0.223776	0.0360505	0.29764	0.122185	0.773826	0.946859	0.77076	0.999005
Total lipids	miR-2909	Nutrient-miRNA	No	0.0938535	0.253955	-0.0269935	0.297842	0.0782746	0.829654	0.946859	0.710558	0.999005
Alcohol	miR-3154	Nutrient-miRNA	Yes	-0.0938505	-0.157161	-0.193767	0.297858	0.280834	0.119018	0.946859	0.876419	0.999005
Starch	miR-2909	Nutrient-miRNA	Yes	-0.0937713	-0.232659	-0.0214178	0.298267	0.107675	0.864464	0.946859	0.765465	0.999005
Linoleic acid	miR-3622a-5p	Nutrient-miRNA	Yes	0.0937226	0.282176	0.0166001	0.29852	0.0494878	0.894753	0.946859	0.706242	0.999005
Starch	miR-4259	Nutrient-miRNA	Yes	-0.0936271	-0.0276531	-0.119146	0.299014	0.850398	0.340666	0.946859	0.99467	0.999005
Vegetable proteins	miR-4721-5p	Nutrient-miRNA	No	0.0936218	0.178092	-0.0247009	0.299042	0.220848	0.843932	0.946859	0.851812	0.999005
Total PUFAs	miR-4750-3p	Nutrient-miRNA	No	0.093566	0.244338	-0.115499	0.299331	0.0906522	0.355755	0.946859	0.740594	0.999005
Plant lipids	miR-3652	Nutrient-miRNA	Yes	-0.0935225	-0.0912361	-0.0642575	0.299556	0.532977	0.60824	0.946859	0.954004	0.999005
Thiamine	miR-320e	Nutrient-miRNA	Yes	0.0935108	0.0134791	0.0791124	0.299617	0.92676	0.527764	0.946859	0.99467	0.999005
Vitamin C	miR-3920	Nutrient-miRNA	Yes	0.0934509	0.160361	0.0601405	0.299928	0.271031	0.631453	0.946859	0.865543	0.999005
Animal lipids	miR-6756-5p	Nutrient-miRNA	Yes	-0.0933093	-0.320135	-0.00640939	0.300664	0.024931	0.959265	0.946859	0.632339	0.999005
Retinol	miR-6505-3p	Nutrient-miRNA	No	-0.0933001	-0.00234694	0.00290164	0.300712	0.987231	0.981552	0.946859	0.99817	0.999005
Vegetable proteins	miR-181b-5p	Nutrient-miRNA	Yes	-0.0932369	-0.131435	-0.054141	0.301042	0.368011	0.665919	0.946859	0.92999	0.999005
beta-Carotene	miR-3689b-3p, miR-3689c	Nutrient-miRNA	Yes	-0.0930499	-0.187097	-0.101391	0.302016	0.198001	0.41791	0.946859	0.84227	0.999005
Niacin	miR-12128-5p	Nutrient-miRNA	Yes	0.0929184	0.0383771	0.0553526	0.302703	0.793475	0.6589	0.946859	0.988727	0.999005
Total saturated	miR-3689d	Nutrient-miRNA	Yes	0.092893	0.254332	0.034545	0.302836	0.0778178	0.783036	0.946859	0.710558	0.999005
Thiamine	miR-6746-5p	Nutrient-miRNA	No	0.0928906	-0.0680449	0.223422	0.302848	0.642249	0.0713444	0.946859	0.971281	0.999005
Soluble carbohydrates	miR-8069	Nutrient-miRNA	No	0.0928888	0.208934	-0.0421068	0.302858	0.149659	0.737104	0.946859	0.807892	0.999005
Available Glucose	miR-6081-5p	Nutrient-miRNA	Yes	-0.0928643	-0.105054	-0.0795959	0.302986	0.472521	0.525237	0.946859	0.943784	0.999005
Phosphorus	miR-4682	Nutrient-miRNA	No	0.0928298	0.175102	-0.0682198	0.303166	0.228823	0.586259	0.946859	0.853861	0.999005
Water	miR-3137	Nutrient-miRNA	No	0.0928147	0.148061	-0.0395161	0.303245	0.309971	0.752747	0.946859	0.894081	0.999005
Oleic acid	miR-320c	Nutrient-miRNA	Yes	0.0927719	0.0433729	0.148842	0.303469	0.767298	0.232967	0.946859	0.988583	0.999005
beta-Carotene	miR-6505-3p	Nutrient-miRNA	Yes	0.0927594	0.105408	0.0239855	0.303535	0.47102	0.848398	0.946859	0.943784	0.999005
Phosphorus	miR-411-5p	Nutrient-miRNA	No	-0.0926317	-0.415984	0.0224288	0.304204	0.00295167	0.858131	0.946859	0.632339	0.999005
Vitamin B6	miR-622-5p	Nutrient-miRNA	No	0.0926211	-0.085166	0.188061	0.30426	0.560681	0.130495	0.946859	0.963993	0.999005
Linolenic acid	miR-662	Nutrient-miRNA	Yes	0.0925544	0.127263	0.0958749	0.304609	0.38354	0.44381	0.946859	0.936238	0.999005
Total saturated	Roseburia inulinivorans	Nutrient-Species	No	0.092	0.173499	-0.00433873	0.305	0.163568	0.976396	0.900308	0.986774	0.99476
Total lipids	miR-320c	Nutrient-miRNA	No	0.092434	-0.0312309	0.144272	0.305241	0.831308	0.247788	0.946859	0.991048	0.999005
Folic acid	miR-509-3p	Nutrient-miRNA	Yes	0.0924275	0.0776531	0.217268	0.305276	0.595876	0.0797108	0.946859	0.966257	0.999005
Retinol	miR-596	Nutrient-miRNA	Yes	0.0924219	0.157708	0.0191633	0.305305	0.279142	0.878617	0.946859	0.873929	0.999005
Animal lipids	miR-509-3p	Nutrient-miRNA	Yes	-0.0924181	-0.162976	-0.0167229	0.305325	0.263191	0.893979	0.946859	0.859628	0.999005
Total proteins	miR-2277-5p	Nutrient-miRNA	Yes	-0.0923547	-0.170982	-0.121957	0.305658	0.240133	0.329311	0.946859	0.859628	0.999005
Total lipids	miR-638-3p	Nutrient-miRNA	Yes	0.0923432	0.145689	0.0342376	0.305719	0.317872	0.78492	0.946859	0.89832	0.999005
Retinol	Veillonella tobetsuensis	Nutrient-Species	No	-0.092	NA	-0.0567198	0.306	NA	0.698682	0.900308	NA	0.957974
Vitamin B6	miR-2909	Nutrient-miRNA	Yes	0.0922897	0.170851	0.119294	0.306	0.240501	0.340062	0.946859	0.859628	0.999005
Zinc	miR-3154	Nutrient-miRNA	Yes	-0.0922674	-0.0285065	-0.0790197	0.306118	0.845836	0.528249	0.946859	0.99467	0.999005
Alcohol	miR-148a-3p	Nutrient-miRNA	No	-0.0922252	0.092977	-0.210776	0.30634	0.525157	0.0893606	0.946859	0.952915	0.999005
Linoleic acid	miR-8072-3p	Nutrient-miRNA	No	-0.0922159	0.163914	-0.188539	0.306389	0.260417	0.129503	0.946859	0.859628	0.999005
Food fiber	miR-320e	Nutrient-miRNA	Yes	-0.0921937	-0.0774138	-0.0121522	0.306506	0.597012	0.922852	0.946859	0.966257	0.999005
Folic acid	miR-4279-5p	Nutrient-miRNA	No	0.0921458	-0.0192862	0.34263	0.306758	0.895356	0.00486047	0.946859	0.99467	0.999005
Sodium	Firmicutes bacterium CAG 83	Nutrient-Species	Yes	-0.092	0.026773	0.00721079	0.307	0.855108	0.954177	0.900308	0.986774	0.99476
Riboflavin	Streptococcus sanguinis	Nutrient-Species	No	0.092	-0.0304939	0.179893	0.307	0.807961	0.216138	0.900308	0.986774	0.836
Alcohol	miR-3689b-3p, miR-3689c	Nutrient-miRNA	Yes	0.0920903	0.134465	0.19692	0.307051	0.356972	0.113017	0.946859	0.921232	0.999005
Iron	miR-4721-5p	Nutrient-miRNA	Yes	-0.0920581	-0.157328	-0.0475325	0.307221	0.280318	0.704694	0.946859	0.876285	0.999005
Vitamin D	miR-664a-5p	Nutrient-miRNA	No	-0.0919451	-0.175649	0.0222775	0.307818	0.227351	0.859079	0.946859	0.852881	0.999005
beta-Carotene	Ruminococcus bicirculans	Nutrient-Species	Yes	0.092	0.0659499	0.0461569	0.308	0.598808	0.752819	0.900308	0.986774	0.963052
Total saturated	miR-4750-5p	Nutrient-miRNA	Yes	0.0918847	0.0194968	0.167598	0.308137	0.89422	0.178596	0.946859	0.99467	0.999005
Edible part	miR-4447	Nutrient-miRNA	No	0.0918743	-0.00857143	0.162342	0.308192	0.953389	0.192803	0.946859	0.99609	0.999005
Available Glucose	miR-4802-3p	Nutrient-miRNA	Yes	0.0918686	0.0227615	0.0653592	0.308222	0.876634	0.602093	0.946859	0.99467	0.999005
Zinc	miR-4265-5p	Nutrient-miRNA	Yes	-0.091833	-0.0427076	-0.182698	0.30841	0.77077	0.14203	0.946859	0.988583	0.999005
Retinol	miR-6787-5p	Nutrient-miRNA	Yes	-0.0918134	-0.0854082	-0.0528788	0.308514	0.559563	0.673261	0.946859	0.963993	0.999005
Calcium	miR-4254	Nutrient-miRNA	Yes	-0.0917484	-0.0188776	-0.0949389	0.308858	0.897561	0.448292	0.946859	0.99467	0.999005
Animal lipids	miR-6870-5p	Nutrient-miRNA	Yes	-0.0917236	-0.130527	-0.0126732	0.308989	0.371357	0.919555	0.946859	0.92999	0.999005
Vegetable proteins	Eubacterium sp CAG 274	Nutrient-Species	Yes	0.092	0.0694003	0.219705	0.309	0.57978	0.129308	0.900308	0.986774	0.836
Thiamine	miR-922-5p	Nutrient-miRNA	Yes	0.0916922	0.232987	0.0960953	0.309156	0.107165	0.442758	0.946859	0.765465	0.999005
Vitamin D	miR-8052	Nutrient-miRNA	No	-0.0916812	0.019676	-0.19153	0.309214	0.893253	0.123422	0.946859	0.99467	0.999005
Sodium	miR-7851-5p	Nutrient-miRNA	Yes	-0.0916591	-0.230918	-0.0966287	0.309331	0.110409	0.440218	0.946859	0.765465	0.999005
Edible part	miR-3137	Nutrient-miRNA	No	0.0915485	0.141122	-0.0460291	0.309918	0.33344	0.713625	0.946859	0.910422	0.999005
Retinol eq.	miR-622-5p	Nutrient-miRNA	Yes	-0.0915027	-0.0502041	-0.0717484	0.310161	0.73192	0.566991	0.946859	0.984872	0.999005
Retinol eq.	miR-4279-5p	Nutrient-miRNA	No	0.0914389	-0.0977576	0.329892	0.3105	0.50398	0.00682984	0.946859	0.944991	0.999005
Available Glucose	miR-4283	Nutrient-miRNA	Yes	0.0914136	0.0647992	0.178973	0.310634	0.658236	0.15048	0.946859	0.973195	0.999005
Riboflavin	miR-4660	Nutrient-miRNA	No	0.0913993	-0.0778344	0.214161	0.31071	0.595015	0.0842205	0.946859	0.966257	0.999005
Water	miR-1193	Nutrient-miRNA	No	0.0913898	0.120414	-0.0269497	0.310761	0.409857	0.829926	0.946859	0.941941	0.999005
Soluble carbohydrates	miR-622-5p	Nutrient-miRNA	No	0.0913272	0.108571	-0.0178389	0.311094	0.457736	0.886949	0.946859	0.943784	0.999005
Oleic acid	miR-635-3p	Nutrient-miRNA	Yes	0.0913205	0.115601	0.0726335	0.311129	0.428957	0.562205	0.946859	0.943784	0.999005
Oleic acid	miR-632-5p	Nutrient-miRNA	No	-0.091314	0.0186243	-0.117166	0.311164	0.898928	0.348808	0.946859	0.99467	0.999005
Soluble carbohydrates	miR-509-3p	Nutrient-miRNA	Yes	0.0912916	0.0576531	0.145547	0.311283	0.693964	0.24359	0.946859	0.98103	0.999005
Total proteins	miR-4750-5p	Nutrient-miRNA	Yes	0.0912776	0.0527578	0.066563	0.311358	0.718831	0.595407	0.946859	0.984872	0.999005
Vitamin D	miR-7158-3p	Nutrient-miRNA	Yes	-0.0912595	-0.376794	-0.0617704	0.311454	0.0076166	0.622219	0.946859	0.632339	0.999005
Vitamin B6	miR-138-5p	Nutrient-miRNA	No	-0.0911456	-0.230252	0.00278556	0.312061	0.111469	0.98229	0.946859	0.765465	0.999005
Vitamin D	miR-4505	Nutrient-miRNA	Yes	0.0910447	0.0413431	0.0690477	0.312599	0.777904	0.581711	0.946859	0.988583	0.999005
Vitamin B6	miR-7851-5p	Nutrient-miRNA	No	-0.0910248	0.0203144	-0.0552681	0.312706	0.889811	0.659388	0.946859	0.99467	0.999005
Total PUFAs	miR-550a-3-5p	Nutrient-miRNA	No	-0.0910222	0.0258381	-0.0808577	0.312719	0.860116	0.518669	0.946859	0.99467	0.999005
Zinc	miR-1291	Nutrient-miRNA	Yes	0.0910111	0.137063	0.0851947	0.312778	0.347673	0.496417	0.946859	0.916062	0.999005
Calcium	miR-3920	Nutrient-miRNA	Yes	-0.091008	-0.0953061	-0.123412	0.312795	0.514785	0.32353	0.946859	0.948865	0.999005
Food fiber	miR-622-5p	Nutrient-miRNA	Yes	0.0910018	0.00790978	0.109122	0.312828	0.956983	0.383111	0.946859	0.996691	0.999005
Monounsaturated	miR-4326-5p	Nutrient-miRNA	Yes	0.0909782	0.0538307	0.196718	0.312954	0.713355	0.113394	0.946859	0.984872	0.999005
Riboflavin	miR-4519-3p	Nutrient-miRNA	No	-0.0909741	-0.346307	0.0252938	0.312976	0.0147884	0.840234	0.946859	0.632339	0.999005
Total proteins	miR-4326-5p	Nutrient-miRNA	No	-0.0909134	-0.0506148	0.0311466	0.3133	0.72981	0.803932	0.946859	0.984872	0.999005
Alcohol	miR-423-5p	Nutrient-miRNA	No	-0.0908564	0.0246611	-0.165376	0.313605	0.866428	0.184507	0.946859	0.99467	0.999005
Niacin	miR-181b-5p	Nutrient-miRNA	Yes	0.0908503	0.0302118	0.114965	0.313638	0.836736	0.357999	0.946859	0.993369	0.999005
Vegetable proteins	miR-4431	Nutrient-miRNA	Yes	-0.0908502	-0.197586	-0.0327918	0.313639	0.17356	0.793798	0.946859	0.838611	0.999005
Retinol	miR-3677-5p	Nutrient-miRNA	No	0.0906302	0.263265	-0.158755	0.314816	0.0675986	0.202954	0.949452	0.710558	0.999005
Total PUFAs	miR-622-5p	Nutrient-miRNA	Yes	-0.0906042	-0.150382	-0.118468	0.314956	0.302364	0.34344	0.949452	0.893751	0.999005
Cholesterol	miR-181b-3p	Nutrient-miRNA	No	0.0904868	-0.017449	0.211039	0.315586	0.905276	0.0889533	0.950659	0.99467	0.999005
Thiamine	Ruminococcus bicirculans	Nutrient-Species	No	-0.09	0.0366284	-0.0225658	0.316	0.7703	0.877687	0.900308	0.986774	0.978625
Soluble carbohydrates	miR-424-3p	Nutrient-miRNA	Yes	0.0903744	0.0516801	0.182369	0.31619	0.724345	0.142761	0.951623	0.984872	0.999005
Total proteins	miR-9901	Nutrient-miRNA	No	-0.0902878	0.0846982	-0.0168258	0.316656	0.562843	0.89333	0.951623	0.964177	0.999005
Animal lipids	miR-6505-3p	Nutrient-miRNA	No	-0.0902707	0.115318	-0.14871	0.316748	0.430098	0.233385	0.951623	0.943784	0.999005
Thiamine	miR-4802-3p	Nutrient-miRNA	No	-0.0902141	0.0474324	-0.0838916	0.317053	0.746212	0.50305	0.951623	0.984872	0.999005
Sodium	miR-3689b-3p, miR-3689c	Nutrient-miRNA	Yes	0.0902137	0.0754611	0.0452448	0.317054	0.606324	0.7183	0.951623	0.966257	0.999005
Retinol	miR-6726-5p	Nutrient-miRNA	No	0.0900686	0.215674	-0.056176	0.317837	0.136665	0.654146	0.951798	0.792812	0.999005
Plant lipids	miR-2681-3p	Nutrient-miRNA	No	-0.0900661	-0.188698	0.0313981	0.31785	0.194121	0.802381	0.951798	0.84227	0.999005
Linolenic acid	miR-4265-5p	Nutrient-miRNA	No	-0.0900478	-0.240847	0.0129709	0.317949	0.0955048	0.917672	0.951798	0.741086	0.999005
Cholesterol	miR-181b-5p	Nutrient-miRNA	No	0.0899853	0.0442857	-0.0210838	0.318286	0.762541	0.866558	0.951798	0.988583	0.999005
Zinc	miR-6726-5p	Nutrient-miRNA	No	0.0899234	-0.03474	0.161365	0.318621	0.812677	0.195531	0.951798	0.989538	0.999005
Vitamin E	miR-1290	Nutrient-miRNA	Yes	0.0898516	0.257095	0.00499462	0.319009	0.0745352	0.968251	0.951798	0.710558	0.999005
Potassium	miR-509-3p	Nutrient-miRNA	Yes	0.0898404	0.0310204	0.200334	0.31907	0.832428	0.106783	0.951798	0.991636	0.999005
Cholesterol	miR-1-3p	Nutrient-miRNA	Yes	-0.0896844	-0.097449	-0.0372203	0.319914	0.505334	0.766692	0.951798	0.946244	0.999005
Linolenic acid	Eubacterium sp CAG 274	Nutrient-Species	Yes	-0.09	-0.122203	-0.157093	0.32	0.328329	0.281044	0.900308	0.986774	0.836
Folic acid	miR-7158-3p	Nutrient-miRNA	No	-0.0896446	-0.317171	0.126076	0.32013	0.0263806	0.313114	0.951798	0.632339	0.999005
Total lipids	miR-6720-3p	Nutrient-miRNA	No	-0.0896274	-0.0977726	0.0362627	0.320223	0.503914	0.772531	0.951798	0.944991	0.999005
Folic acid	miR-6746-5p	Nutrient-miRNA	No	0.0896164	-0.0197959	0.186039	0.320283	0.892606	0.134758	0.951798	0.99467	0.999005
Plant lipids	miR-6726-5p	Nutrient-miRNA	No	-0.0895799	-0.176281	0.0421921	0.320481	0.225654	0.736591	0.951798	0.851812	0.999005
Niacin	miR-7158-3p	Nutrient-miRNA	No	0.0894463	-0.0818797	0.0781469	0.321206	0.575955	0.532829	0.951798	0.966257	0.999005
Linoleic acid	miR-12120	Nutrient-miRNA	No	0.0893987	-0.0132258	0.0730915	0.321464	0.928133	0.559736	0.951798	0.99467	0.999005
Edible part	miR-8052	Nutrient-miRNA	Yes	0.0893769	0.0711261	0.0157396	0.321583	0.627219	0.90018	0.951798	0.968049	0.999005
Potassium	miR-599	Nutrient-miRNA	No	-0.0893322	-0.237779	0.00139863	0.321826	0.0999331	0.991107	0.951798	0.743764	0.999432
Plant lipids	miR-662	Nutrient-miRNA	Yes	0.0893275	0.184242	0.151069	0.321852	0.205054	0.225969	0.951798	0.850215	0.999005
Edible part	miR-3652-3p	Nutrient-miRNA	Yes	0.0893061	0.0467347	0.0583041	0.321968	0.749824	0.641924	0.951798	0.986573	0.999005
Vitamin D	Roseburia inulinivorans	Nutrient-Species	Yes	-0.089	-0.180783	-0.00741082	0.322	0.146329	0.959694	0.900308	0.986774	0.99476
Edible part	miR-4802-3p	Nutrient-miRNA	Yes	-0.0892348	-0.232815	-0.0294541	0.322356	0.107433	0.814391	0.951798	0.765465	0.999005
Food fiber	miR-944-5p	Nutrient-miRNA	Yes	0.0892198	0.027289	0.205548	0.322438	0.852346	0.0977817	0.951798	0.99467	0.999005
Calcium	miR-137-3p	Nutrient-miRNA	Yes	0.089174	0.157041	0.0329618	0.322687	0.281207	0.792753	0.951798	0.876419	0.999005
Retinol	miR-6835-5p	Nutrient-miRNA	Yes	0.0891285	0.0719461	0.140467	0.322935	0.623243	0.260614	0.951798	0.968049	0.999005
Linolenic acid	miR-550a-5p	Nutrient-miRNA	No	0.0891257	0.152611	-0.00862187	0.32295	0.295169	0.945223	0.951798	0.893707	0.999005
Folic acid	Bifidobacterium longum	Nutrient-Species	No	-0.089	-0.049601	0.127432	0.323	0.692471	0.382904	0.900308	0.986774	0.836
Retinol	miR-12128-5p	Nutrient-miRNA	No	0.0889436	-0.127347	0.215911	0.323944	0.383223	0.0816562	0.951798	0.936238	0.999005
Oleic acid	Ruminococcus callidus	Nutrient-Species	Yes	0.089	0.0168605	0.118167	0.324	0.893112	0.418715	0.900308	0.986774	0.851848
Riboflavin	miR-4802-3p	Nutrient-miRNA	No	-0.088929	-0.111888	0.00226556	0.324023	0.444031	0.985596	0.951798	0.943784	0.999005
Riboflavin	miR-3689d	Nutrient-miRNA	Yes	-0.0889287	-0.10565	-0.0203581	0.324025	0.469995	0.871112	0.951798	0.943784	0.999005
Cholesterol	miR-320c	Nutrient-miRNA	No	-0.0889209	-0.286895	0.0497991	0.324068	0.0456456	0.691304	0.951798	0.692543	0.999005
Total lipids	miR-181b-3p	Nutrient-miRNA	No	0.0888537	-0.0343939	0.208716	0.324435	0.81451	0.0926081	0.951798	0.989538	0.999005
Retinol	miR-664a-5p	Nutrient-miRNA	No	-0.0888266	-0.170361	0.075799	0.324583	0.241871	0.545246	0.951798	0.859628	0.999005
Plant lipids	miR-9901	Nutrient-miRNA	Yes	0.0887942	0.200077	0.0983487	0.32476	0.168091	0.432084	0.951798	0.832454	0.999005
Linolenic acid	miR-1193	Nutrient-miRNA	Yes	0.0887259	0.0166552	0.200387	0.325134	0.909567	0.106688	0.951798	0.99467	0.999005
Oleic acid	miR-5572-5p	Nutrient-miRNA	Yes	-0.0885719	-0.0929966	-0.0235083	0.325978	0.52507	0.851379	0.951798	0.952915	0.999005
Niacin	miR-6165	Nutrient-miRNA	No	-0.0884431	0.078672	-0.125592	0.326685	0.591045	0.314989	0.951798	0.966257	0.999005
Plant lipids	miR-2909	Nutrient-miRNA	Yes	0.0884381	0.11586	0.0664078	0.326712	0.42792	0.596267	0.951798	0.943784	0.999005
Iron	miR-6777-5p	Nutrient-miRNA	No	0.0883998	0.368816	-0.0487652	0.326922	0.0091151	0.6974	0.951798	0.632339	0.999005
Available Glucose	miR-181b-3p	Nutrient-miRNA	Yes	-0.0883978	-0.0972474	-0.128528	0.326933	0.506219	0.30372	0.951798	0.946954	0.999005
Linolenic acid	Roseburia inulinivorans	Nutrient-Species	No	-0.088	-0.0208485	0.0122785	0.327	0.868035	0.933268	0.900308	0.986774	0.993415
Animal lipids	miR-4447	Nutrient-miRNA	No	-0.0883797	0.104092	-0.268171	0.327033	0.476606	0.0294765	0.951798	0.943784	0.999005
Thiamine	miR-148a-3p	Nutrient-miRNA	Yes	0.0883731	0.131543	0.147723	0.327069	0.367614	0.236537	0.951798	0.92999	0.999005
Monounsaturated	miR-320c	Nutrient-miRNA	Yes	0.0883601	0.021992	0.140455	0.32714	0.880774	0.260656	0.951798	0.99467	0.999005
Vegetable proteins	miR-4771	Nutrient-miRNA	Yes	-0.0883545	-0.147018	-0.0406318	0.327172	0.313432	0.745998	0.951798	0.896515	0.999005
Phosphorus	miR-3180	Nutrient-miRNA	No	-0.0883504	-0.219184	0.0217307	0.327194	0.130243	0.862503	0.951798	0.782874	0.999005
Starch	miR-3619-3p	Nutrient-miRNA	Yes	0.0883319	0.122857	0.0612064	0.327296	0.400353	0.625408	0.951798	0.941941	0.999005
Vitamin D	miR-4313-3p	Nutrient-miRNA	No	0.0882889	0.276677	-0.0699568	0.327532	0.0542929	0.576737	0.951798	0.708189	0.999005
Food fiber	miR-4767	Nutrient-miRNA	Yes	-0.0882582	-0.11834	-0.0579638	0.327701	0.418026	0.643872	0.951798	0.942353	0.999005
Calcium	miR-4259-5p	Nutrient-miRNA	No	0.0881754	0.196939	-0.0681982	0.328157	0.175001	0.586378	0.951798	0.838611	0.999005
Cholesterol	miR-4265-5p	Nutrient-miRNA	No	-0.0880079	-0.25	0.0462706	0.32908	0.0831932	0.712188	0.951798	0.716396	0.999005
Food fiber	miR-137-3p	Nutrient-miRNA	Yes	0.087989	0.0342417	0.0679028	0.329184	0.815317	0.588004	0.951798	0.989538	0.999005
Vegetable proteins	miR-4519-3p	Nutrient-miRNA	Yes	-0.0879562	-0.0312184	-0.08964	0.329365	0.831374	0.474135	0.951798	0.991048	0.999005
Iron	miR-550a-5p	Nutrient-miRNA	Yes	-0.0878134	-0.0211875	-0.222153	0.330155	0.885106	0.0730099	0.951798	0.99467	0.999005
Animal proteins	miR-1291	Nutrient-miRNA	Yes	0.0877995	0.0624522	0.104958	0.330231	0.669892	0.40163	0.951798	0.973918	0.999005
Thiamine	miR-5191-5p	Nutrient-miRNA	No	0.0877986	0.0586258	-0.0361341	0.330236	0.68906	0.773316	0.951798	0.98103	0.999005
Zinc	miR-4713-3p	Nutrient-miRNA	Yes	0.0877968	0.192797	0.110966	0.330246	0.184432	0.375073	0.951798	0.838611	0.999005
Sodium	miR-4279-5p	Nutrient-miRNA	No	0.0877429	0.131381	-0.0683033	0.330544	0.368209	0.585799	0.951798	0.92999	0.999005
Cholesterol	Bifidobacterium longum	Nutrient-Species	Yes	-0.088	-0.237997	-0.19734	0.331	0.0543167	0.174107	0.900308	0.929417	0.836
Starch	miR-1204-3p	Nutrient-miRNA	No	0.0876051	0.149698	-0.0115027	0.331307	0.304594	0.926964	0.951798	0.893751	0.999005
Other PUFAs	miR-138-5p	Nutrient-miRNA	Yes	0.0875565	0.0307598	0.15349	0.331577	0.833816	0.218533	0.951798	0.992148	0.999005
Vitamin C	miR-139-3p	Nutrient-miRNA	Yes	-0.0875306	-0.0106663	-0.0609768	0.33172	0.942014	0.626708	0.951798	0.99609	0.999005
Plant lipids	miR-1204-3p	Nutrient-miRNA	Yes	0.0874885	0.148824	0.102507	0.331954	0.307458	0.412773	0.951798	0.893751	0.999005
Cholesterol	miR-7851-5p	Nutrient-miRNA	Yes	0.0874294	0.015102	0.0452154	0.332282	0.91797	0.718475	0.951798	0.99467	0.999005
Water	miR-4802-3p	Nutrient-miRNA	Yes	-0.0874257	-0.195152	-0.0335873	0.332302	0.179026	0.78891	0.951798	0.838611	0.999005
Zinc	miR-4533-3p	Nutrient-miRNA	Yes	0.0874033	0.0348915	0.0698056	0.332427	0.811875	0.577563	0.951798	0.989538	0.999005
Folic acid	miR-1290	Nutrient-miRNA	Yes	0.0873798	0.175	0.0489312	0.332557	0.229099	0.69642	0.951798	0.854058	0.999005
Vitamin C	miR-181b-5p	Nutrient-miRNA	Yes	0.0873157	0.170617	0.0624993	0.332913	0.241156	0.618108	0.951798	0.859628	0.999005
Monounsaturated	Ruminococcus callidus	Nutrient-Species	Yes	0.087	0.0167741	0.143761	0.333	0.893656	0.324389	0.900308	0.986774	0.836
Food fiber	miR-345-3p	Nutrient-miRNA	Yes	0.0872976	0.190957	0.00478154	0.333014	0.188736	0.969605	0.951798	0.839039	0.999005
Animal proteins	miR-138-5p	Nutrient-miRNA	Yes	-0.087199	-0.0789856	-0.098308	0.333562	0.589562	0.432276	0.951798	0.966257	0.999005
Retinol eq.	miR-4313-3p	Nutrient-miRNA	Yes	0.0871924	0.145408	0.0122329	0.333599	0.318817	0.922341	0.951798	0.898938	0.999005
Animal proteins	miR-6746-5p	Nutrient-miRNA	No	0.0871311	-0.0392877	0.134216	0.33394	0.788686	0.282639	0.951798	0.988727	0.999005
Animal proteins	miR-424-3p	Nutrient-miRNA	Yes	-0.0870123	-0.0151422	-0.129886	0.334602	0.917752	0.298597	0.951798	0.99467	0.999005
Cholesterol	miR-6720-3p	Nutrient-miRNA	Yes	0.0870116	0.0808163	0.00304776	0.334606	0.580938	0.980624	0.951798	0.966257	0.999005
Oleic acid	miR-4447	Nutrient-miRNA	Yes	-0.0869558	-0.0334218	-0.0597937	0.334917	0.819664	0.633425	0.951798	0.989538	0.999005
Alcohol	miR-6081-5p	Nutrient-miRNA	Yes	-0.0869438	-0.0538153	-0.211327	0.334984	0.713433	0.0885072	0.951798	0.984872	0.999005
Starch	Ruminococcus callidus	Nutrient-Species	No	0.087	0.130376	-0.285119	0.335	0.296762	0.0470622	0.900308	0.986774	0.836
Total lipids	miR-4447	Nutrient-miRNA	Yes	-0.0869192	-0.00739928	-0.239977	0.335122	0.959757	0.0522835	0.951798	0.996691	0.999005
Other PUFAs	miR-1193	Nutrient-miRNA	Yes	0.0868636	0.0783188	0.124229	0.335432	0.592718	0.320313	0.951798	0.966257	0.999005
Vitamin C	miR-6081-5p	Nutrient-miRNA	Yes	0.0868335	0.0813286	0.0285151	0.3356	0.578535	0.820208	0.951798	0.966257	0.999005
Vitamin C	miR-8069	Nutrient-miRNA	Yes	0.0868206	0.324455	0.0116482	0.335672	0.0229376	0.926042	0.951798	0.632339	0.999005
Available Glucose	miR-9901	Nutrient-miRNA	No	0.0868057	0.0122962	-0.0304356	0.335755	0.933172	0.808322	0.951798	0.995093	0.999005
Vitamin D	miR-3619-3p	Nutrient-miRNA	Yes	-0.086802	-0.103383	-0.0700396	0.335776	0.47963	0.576285	0.951798	0.943784	0.999005
Vitamin B6	miR-4771	Nutrient-miRNA	No	0.0867735	-0.0644982	0.160824	0.335935	0.659726	0.197053	0.951798	0.973195	0.999005
Thiamine	Veillonella atypica	Nutrient-Species	No	0.087	-0.0414049	0.210162	0.336	0.741332	0.147227	0.900308	0.986774	0.836
Vitamin B6	miR-4453	Nutrient-miRNA	Yes	-0.0867349	-0.0951432	-0.0835677	0.336151	0.515507	0.504706	0.951798	0.948865	0.999005
Oleic acid	miR-7851-5p	Nutrient-miRNA	No	0.0867129	-0.112358	0.133116	0.336274	0.442105	0.286637	0.951798	0.943784	0.999005
Sodium	miR-181a-5p	Nutrient-miRNA	Yes	0.0866764	0.140816	0.0742109	0.336478	0.334501	0.553723	0.951798	0.911291	0.999005
Vitamin B6	miR-4261-5p	Nutrient-miRNA	Yes	-0.0866145	-0.111635	-0.0258747	0.336825	0.44507	0.836615	0.951798	0.943784	0.999005
Folic acid	miR-138-5p	Nutrient-miRNA	No	-0.0866059	-0.322814	0.21422	0.336873	0.0236783	0.0841329	0.951798	0.632339	0.999005
beta-Carotene	miR-345-3p	Nutrient-miRNA	Yes	0.0866056	0.0484694	0.158505	0.336875	0.740855	0.203677	0.951798	0.984872	0.999005
Plant lipids	Bifidobacterium longum	Nutrient-Species	Yes	0.086	0.18308	0.128011	0.338	0.141184	0.380727	0.900308	0.986774	0.836
Niacin	miR-3652	Nutrient-miRNA	No	0.0863549	-0.166981	0.157727	0.33828	0.251477	0.205933	0.951798	0.859628	0.999005
Riboflavin	miR-7851-3p	Nutrient-miRNA	No	-0.0863423	-0.292209	0.0511591	0.338351	0.0416137	0.683314	0.951798	0.67292	0.999005
Linoleic acid	miR-922-5p	Nutrient-miRNA	No	0.0863092	0.318483	-0.0478561	0.338537	0.0257307	0.702777	0.951798	0.632339	0.999005
Food fiber	miR-3180	Nutrient-miRNA	Yes	-0.0861714	-0.0977751	-0.0258496	0.339312	0.503903	0.836772	0.951798	0.944991	0.999005
Cholesterol	miR-6070-3p	Nutrient-miRNA	No	0.0861501	0.166122	-0.0220232	0.339432	0.253959	0.860671	0.951798	0.859628	0.999005
Calcium	miR-6832-5p	Nutrient-miRNA	Yes	0.0861356	0.259082	0.0199146	0.339514	0.0722428	0.873896	0.951798	0.710558	0.999005
Oleic acid	miR-3180	Nutrient-miRNA	No	0.0861152	-0.0695989	0.233308	0.339628	0.63465	0.0593895	0.951798	0.97101	0.999005
beta-Carotene	miR-3677-5p	Nutrient-miRNA	No	-0.0859727	-0.143367	0.0062834	0.340431	0.325729	0.960065	0.951798	0.90731	0.999005
Total PUFAs	miR-7851-3p	Nutrient-miRNA	Yes	-0.0859706	-0.0739672	-0.0916739	0.340443	0.613491	0.464122	0.951798	0.968049	0.999005
Plant lipids	miR-635-3p	Nutrient-miRNA	No	0.0859466	0.192504	-0.0171604	0.340578	0.185113	0.891222	0.951798	0.838611	0.999005
Alcohol	miR-206	Nutrient-miRNA	Yes	0.0859062	0.208961	0.0501331	0.340806	0.149605	0.689338	0.951798	0.807892	0.999005
Potassium	miR-6777-5p	Nutrient-miRNA	Yes	0.0858926	0.266939	0.0365515	0.340883	0.0637197	0.770769	0.951798	0.710558	0.999005
Linolenic acid	miR-181b-3p	Nutrient-miRNA	No	0.0858188	-0.0652295	0.208064	0.341299	0.656108	0.0936555	0.951798	0.973195	0.999005
beta-Carotene	miR-6720-3p	Nutrient-miRNA	Yes	-0.0857946	-0.11551	-0.060329	0.341436	0.429324	0.630382	0.951798	0.943784	0.999005
Alcohol	miR-4431	Nutrient-miRNA	No	0.0857578	-0.0704603	0.100497	0.341644	0.630454	0.422046	0.951798	0.968916	0.999005
Cholesterol	miR-12128-5p	Nutrient-miRNA	Yes	0.085732	0.148163	0.0898255	0.34179	0.309634	0.473217	0.951798	0.894081	0.999005
Other PUFAs	miR-550a-3-5p	Nutrient-miRNA	Yes	-0.0857315	-0.253893	-0.146148	0.341792	0.0783496	0.24163	0.951798	0.710558	0.999005
Linolenic acid	Bifidobacterium longum	Nutrient-Species	Yes	-0.086	0.0118097	0.103392	0.342	0.92502	0.479591	0.900308	0.986774	0.887788
Linolenic acid	Firmicutes bacterium CAG 83	Nutrient-Species	No	0.086	-0.0942424	0.163705	0.342	0.519509	0.189044	0.900308	0.986774	0.836
Linolenic acid	miR-596	Nutrient-miRNA	Yes	-0.0856229	-0.131743	-0.0450068	0.342406	0.366877	0.71972	0.951798	0.92999	0.999005
Animal lipids	miR-638-3p	Nutrient-miRNA	Yes	-0.0855389	-0.0335749	-0.184223	0.342882	0.818852	0.138675	0.951798	0.989538	0.999005
Food fiber	miR-138-5p	Nutrient-miRNA	No	-0.0854834	-0.295757	0.125489	0.343196	0.0390879	0.31539	0.951798	0.667144	0.999005
Water	miR-320c	Nutrient-miRNA	No	-0.0854613	-0.175617	0.0443391	0.343322	0.227436	0.72371	0.951798	0.852881	0.999005
Phosphorus	miR-138-5p	Nutrient-miRNA	No	-0.0854136	-0.228883	0.0135895	0.343592	0.113672	0.91376	0.951798	0.765465	0.999005
Linoleic acid	miR-3652	Nutrient-miRNA	No	0.0853807	-0.00239998	0.0536264	0.343779	0.986942	0.668908	0.951798	0.99817	0.999005
Animal proteins	miR-6720-3p	Nutrient-miRNA	Yes	0.085357	0.170621	0.0461164	0.343913	0.241144	0.713105	0.951798	0.859628	0.999005
Monounsaturated	miR-4447	Nutrient-miRNA	Yes	-0.0853308	-0.0321963	-0.0799649	0.344062	0.826172	0.523312	0.951798	0.989879	0.999005
Total PUFAs	miR-6070-3p	Nutrient-miRNA	No	-0.0852939	0.0887482	-0.0498229	0.344272	0.54425	0.691164	0.951798	0.958907	0.999005
Plant lipids	miR-4259	Nutrient-miRNA	No	-0.0852875	-0.121495	0.0280373	0.344308	0.405636	0.823171	0.951798	0.941941	0.999005
Calcium	miR-4431	Nutrient-miRNA	Yes	0.0852115	0.258878	0.00551102	0.344739	0.0724757	0.964971	0.951798	0.710558	0.999005
Retinol	miR-4771	Nutrient-miRNA	Yes	0.085174	0.0257169	0.086068	0.344952	0.860765	0.491997	0.951798	0.99467	0.999005
Zinc	miR-4254	Nutrient-miRNA	Yes	-0.085119	-0.121124	-0.163263	0.345265	0.407083	0.190257	0.951798	0.941941	0.999005
Alcohol	miR-6070-3p	Nutrient-miRNA	Yes	-0.0851072	-0.227311	-0.0866106	0.345332	0.116243	0.489261	0.951798	0.765465	0.999005
Calcium	miR-4279-5p	Nutrient-miRNA	No	-0.0850811	0.00295926	-0.142599	0.345481	0.9839	0.253373	0.951798	0.997141	0.999005
Retinol eq.	miR-5572-5p	Nutrient-miRNA	No	-0.0850111	-0.322661	0.203864	0.345879	0.0237484	0.100622	0.951798	0.632339	0.999005
Vitamin E	miR-622-5p	Nutrient-miRNA	Yes	0.0849929	-0.0108207	-0.0588291	0.345983	0.941176	0.638923	0.951798	0.99609	0.999005
Thiamine	Firmicutes bacterium CAG 83	Nutrient-Species	Yes	-0.085	-0.0130647	-0.107812	0.346	0.929006	0.388882	0.900308	0.986774	0.838144
Retinol	miR-4259-5p	Nutrient-miRNA	Yes	-0.0849219	-0.123367	-0.0888652	0.346387	0.398384	0.477979	0.951798	0.941941	0.999005
Water	miR-4447	Nutrient-miRNA	No	0.0849039	-0.000204082	0.150068	0.34649	0.99889	0.229097	0.951798	0.999131	0.999005
Thiamine	miR-138-5p	Nutrient-miRNA	Yes	-0.0848865	-0.330732	-0.0306313	0.346589	0.0202813	0.807113	0.951798	0.632339	0.999005
Phosphorus	miR-4259	Nutrient-miRNA	No	0.0848454	-0.12602	0.171948	0.346824	0.388238	0.167424	0.951798	0.938046	0.999005
Calcium	miR-139-3p	Nutrient-miRNA	No	-0.0847896	0.0955856	-0.247331	0.347142	0.513547	0.045268	0.951798	0.948865	0.999005
Sodium	miR-2681-3p	Nutrient-miRNA	No	0.0847619	0.257041	-0.0710782	0.3473	0.0745982	0.570628	0.951798	0.710558	0.999005
Vegetable proteins	miR-4682	Nutrient-miRNA	No	-0.0847577	-0.183549	0.00215063	0.347324	0.206793	0.986327	0.951798	0.850215	0.999355
Sodium	miR-4533-3p	Nutrient-miRNA	No	0.0847435	0.022449	-0.0152176	0.347405	0.878315	0.903475	0.951798	0.99467	0.999005
Zinc	miR-3180	Nutrient-miRNA	Yes	-0.0847378	-0.227433	-0.00741724	0.347438	0.116042	0.952867	0.951798	0.765465	0.999005
Animal proteins	miR-662	Nutrient-miRNA	Yes	-0.0846979	-0.208082	-0.00362228	0.347666	0.151363	0.976972	0.951798	0.808962	0.999005
Calcium	miR-3652	Nutrient-miRNA	No	-0.0846669	0.032551	-0.11525	0.347843	0.824288	0.356799	0.951798	0.989777	0.999005
Retinol eq.	miR-5191-5p	Nutrient-miRNA	No	0.0846365	-0.0723469	0.155857	0.348017	0.621304	0.211429	0.951798	0.968049	0.999005
Other PUFAs	miR-4313-3p	Nutrient-miRNA	No	-0.0845566	0.146394	-0.125263	0.348474	0.315511	0.316271	0.951798	0.897881	0.999005
Sodium	miR-3154	Nutrient-miRNA	Yes	-0.0845228	-0.155259	-0.0461956	0.348667	0.286771	0.712634	0.951798	0.88642	0.999005
Calcium	miR-664a-5p	Nutrient-miRNA	Yes	0.0845223	0.0803082	0.0723538	0.34867	0.583327	0.563716	0.951798	0.966257	0.999005
Total lipids	Streptococcus sanguinis	Nutrient-Species	Yes	0.084	-0.0138057	-0.211302	0.349	0.912393	0.144994	0.900308	0.986774	0.836
Vegetable proteins	Ruminococcus callidus	Nutrient-Species	No	0.085	0.193373	-0.292389	0.349	0.119785	0.0414826	0.900308	0.986774	0.836
Vitamin B6	miR-10226	Nutrient-miRNA	Yes	-0.0844632	-0.0182838	-0.0473339	0.349008	0.900766	0.705871	0.951798	0.99467	0.999005
Riboflavin	miR-4447	Nutrient-miRNA	No	0.0843394	0.0632111	-0.00524316	0.349717	0.666114	0.966672	0.951798	0.973536	0.999005
Vitamin B6	miR-4326	Nutrient-miRNA	No	-0.0843383	-0.0111346	0.0442736	0.349724	0.939473	0.724103	0.951798	0.996046	0.999005
Total saturated	miR-7158-3p	Nutrient-miRNA	Yes	0.0843364	0.181528	0.0208369	0.349735	0.211923	0.868107	0.951798	0.851812	0.999005
Total proteins	miR-424-3p	Nutrient-miRNA	Yes	-0.0843334	-0.0241561	-0.16025	0.349752	0.86914	0.198677	0.951798	0.99467	0.999005
Animal lipids	miR-6835-5p	Nutrient-miRNA	Yes	-0.0843289	-0.12176	-0.162834	0.349778	0.404607	0.191441	0.951798	0.941941	0.999005
Zinc	miR-509-3p	Nutrient-miRNA	Yes	-0.0843197	-0.117293	-0.0129749	0.34983	0.42219	0.917646	0.951798	0.943209	0.999005
Water	miR-3934-3p	Nutrient-miRNA	Yes	-0.0842619	-0.064898	-0.130927	0.350162	0.657747	0.294706	0.951798	0.973195	0.999005
Linolenic acid	miR-10226	Nutrient-miRNA	Yes	-0.084213	-0.103855	-0.137625	0.350443	0.477618	0.27048	0.951798	0.943784	0.999005
Total proteins	miR-12128-5p	Nutrient-miRNA	No	0.0841895	-0.01995	0.0435677	0.350578	0.891775	0.72833	0.951798	0.99467	0.999005
Iron	miR-148a-3p	Nutrient-miRNA	Yes	0.0841427	0.296932	0.0565311	0.350847	0.0382797	0.6521	0.951798	0.667144	0.999005
Vitamin D	miR-4326-5p	Nutrient-miRNA	Yes	-0.084142	-0.0228434	-0.0892544	0.35085	0.876193	0.476046	0.951798	0.99467	0.999005
Total lipids	miR-4750-3p	Nutrient-miRNA	No	0.0841017	0.209119	-0.0308664	0.351082	0.14929	0.805661	0.951798	0.807892	0.999005
Retinol	miR-1193	Nutrient-miRNA	Yes	-0.0840501	-0.177866	-0.0293092	0.351379	0.221443	0.815288	0.951798	0.851812	0.999005
Total proteins	miR-148a-3p	Nutrient-miRNA	No	-0.0840402	0.037655	-0.0892969	0.351436	0.797278	0.475835	0.951798	0.988727	0.999005
Plant lipids	miR-3689d	Nutrient-miRNA	Yes	0.0840314	0.0472776	0.0796451	0.351486	0.747013	0.52498	0.951798	0.984872	0.999005
Calcium	miR-345-3p	Nutrient-miRNA	Yes	0.0840127	0.153776	0.0422716	0.351594	0.291457	0.736113	0.951798	0.890281	0.999005
Linoleic acid	miR-3619-3p	Nutrient-miRNA	Yes	0.083985	0.0901269	0.0356468	0.351753	0.537989	0.776293	0.951798	0.955553	0.999005
Retinol	miR-4682	Nutrient-miRNA	No	0.0839604	0.273673	-0.158318	0.351895	0.0570716	0.204215	0.951798	0.708189	0.999005
Niacin	miR-2277-5p	Nutrient-miRNA	Yes	-0.0838346	-0.179846	-0.0853578	0.35262	0.216259	0.495589	0.951798	0.851812	0.999005
Vitamin B6	miR-3920	Nutrient-miRNA	Yes	-0.0837745	-0.154955	-0.0739862	0.352966	0.287728	0.554927	0.951798	0.888054	0.999005
Retinol eq.	miR-4326	Nutrient-miRNA	Yes	0.083773	0.150769	0.0929767	0.352974	0.301106	0.45777	0.951798	0.893751	0.999005
Niacin	Eubacterium sp CAG 274	Nutrient-Species	Yes	-0.084	-0.0745307	-0.0890991	0.353	0.552011	0.542653	0.900308	0.986774	0.910587
Retinol eq.	Eubacterium sp CAG 274	Nutrient-Species	Yes	0.084	0.0753408	0.0431758	0.353	0.547685	0.768325	0.900308	0.986774	0.965291
beta-Carotene	miR-320d	Nutrient-miRNA	Yes	0.0837207	0.264796	0.037596	0.353276	0.0659602	0.764405	0.951798	0.710558	0.999005
Soluble carbohydrates	miR-654-5p	Nutrient-miRNA	Yes	-0.0835868	-0.150714	-0.0609167	0.354049	0.301284	0.627048	0.951798	0.893751	0.999005
Other PUFAs	miR-12128-5p	Nutrient-miRNA	Yes	0.0835306	0.128128	0.103149	0.354374	0.380289	0.409838	0.951798	0.935325	0.999005
Niacin	Veillonella tobetsuensis	Nutrient-Species	No	-0.083	NA	-0.144353	0.355	NA	0.322379	0.900308	NA	0.836
beta-Carotene	miR-1193	Nutrient-miRNA	No	0.0833895	0.168427	-0.0570319	0.35519	0.247338	0.649219	0.951798	0.859628	0.999005
Plant lipids	miR-10226	Nutrient-miRNA	Yes	-0.0833666	-0.0317659	-0.133913	0.355323	0.828461	0.283736	0.951798	0.990758	0.999005
Monounsaturated	miR-635-3p	Nutrient-miRNA	Yes	0.0833539	0.130166	0.0722399	0.355396	0.372691	0.564331	0.951798	0.92999	0.999005
Food fiber	miR-6756-5p	Nutrient-miRNA	Yes	0.0833295	0.241478	0.103043	0.355538	0.0946137	0.410322	0.951798	0.741086	0.999005
Total PUFAs	miR-181a-5p	Nutrient-miRNA	Yes	0.0833219	0.0229275	0.0769617	0.355582	0.875742	0.539079	0.951798	0.99467	0.999005
Riboflavin	miR-424-3p	Nutrient-miRNA	No	-0.0832797	0.0930231	-0.174151	0.355827	0.524951	0.161965	0.951798	0.952915	0.999005
Vegetable proteins	miR-6832-5p	Nutrient-miRNA	No	-0.0832782	-0.194013	0.0238028	0.355836	0.181627	0.849539	0.951798	0.838611	0.999005
Edible part	miR-6726-5p	Nutrient-miRNA	Yes	0.0832695	0.126435	0.164203	0.355886	0.386666	0.187681	0.951798	0.938046	0.999005
Niacin	miR-4684-3p	Nutrient-miRNA	Yes	-0.0832675	-0.0295243	-0.170923	0.355897	0.840402	0.17001	0.951798	0.993744	0.999005
Thiamine	miR-4660	Nutrient-miRNA	No	0.0832013	-0.0188401	0.0960497	0.356281	0.897763	0.442975	0.951798	0.99467	0.999005
Riboflavin	miR-4713-3p	Nutrient-miRNA	Yes	0.0831842	0.190991	0.104712	0.356381	0.188658	0.402742	0.951798	0.839039	0.999005
Cholesterol	miR-3652-3p	Nutrient-miRNA	Yes	-0.0829473	-0.0542857	-0.0377325	0.357757	0.711037	0.763574	0.951798	0.984872	0.999005
Riboflavin	miR-4326	Nutrient-miRNA	Yes	0.0829319	0.169072	0.15887	0.357846	0.245506	0.202623	0.951798	0.859628	0.999005
Potassium	Veillonella atypica	Nutrient-Species	No	-0.083	-0.182016	0.134845	0.358	0.143549	0.355604	0.900308	0.986774	0.836
Starch	miR-3137	Nutrient-miRNA	Yes	-0.0828386	-0.251327	-0.035989	0.358389	0.0815171	0.774202	0.951798	0.715648	0.999005
Linolenic acid	miR-6777-5p	Nutrient-miRNA	No	0.0828361	0.212396	-0.0551577	0.358403	0.142875	0.660026	0.951798	0.800797	0.999005
Monounsaturated	Roseburia inulinivorans	Nutrient-Species	Yes	-0.083	-0.0364616	-0.0866481	0.359	0.771317	0.553855	0.900308	0.986774	0.910587
Vitamin D	miR-137-3p	Nutrient-miRNA	Yes	-0.0827241	-0.137929	-0.130874	0.359056	0.344603	0.294905	0.951798	0.915581	0.999005
Vitamin E	miR-424-3p	Nutrient-miRNA	No	-0.0826333	0.0825074	-0.0475229	0.359586	0.573023	0.70475	0.951798	0.966083	0.999005
Available Glucose	miR-2861-5p	Nutrient-miRNA	Yes	0.0826125	0.0364805	0.0175975	0.359707	0.803474	0.888469	0.951798	0.989195	0.999005
Starch	Eubacterium sp CAG 274	Nutrient-Species	Yes	0.083	0.0275516	0.116533	0.36	0.826186	0.425222	0.900308	0.986774	0.851848
Calcium	Veillonella tobetsuensis	Nutrient-Species	Yes	-0.082	NA	0.0455477	0.36	NA	0.75598	0.900308	NA	0.963052
Retinol	miR-4721-5p	Nutrient-miRNA	No	-0.082511	-0.200821	0.0144457	0.3603	0.16648	0.908349	0.951798	0.832454	0.999005
Potassium	miR-10226	Nutrient-miRNA	Yes	-0.0824899	-0.0472983	-0.0986755	0.360423	0.746906	0.430549	0.951798	0.984872	0.999005
Starch	miR-3934-3p	Nutrient-miRNA	Yes	0.0824824	0.0633673	0.0238813	0.360466	0.665338	0.849048	0.951798	0.973536	0.999005
Thiamine	miR-4533-3p	Nutrient-miRNA	Yes	0.0824054	0.0112055	0.110188	0.360917	0.939088	0.378449	0.951798	0.996046	0.999005
Calcium	miR-3622a-5p	Nutrient-miRNA	Yes	0.0823536	0.15602	0.0121492	0.36122	0.284385	0.922871	0.951798	0.881845	0.999005
Total proteins	miR-1291	Nutrient-miRNA	Yes	0.0823185	0.151283	0.0163876	0.361425	0.299442	0.896093	0.951798	0.893751	0.999005
Linoleic acid	miR-138-5p	Nutrient-miRNA	Yes	-0.0823092	-0.170607	-0.0269073	0.36148	0.241182	0.83019	0.951798	0.859628	0.999005
Available Glucose	miR-6756-5p	Nutrient-miRNA	Yes	0.0822775	0.213526	0.00786982	0.361665	0.140712	0.949994	0.951798	0.797024	0.999005
Vitamin C	miR-3689b-3p, miR-3689c	Nutrient-miRNA	Yes	-0.082223	-0.172866	-0.133857	0.361984	0.234916	0.28394	0.951798	0.855582	0.999005
Water	miR-8052	Nutrient-miRNA	Yes	0.082113	0.0704118	0.018182	0.362629	0.63069	0.884789	0.951798	0.968916	0.999005
Niacin	miR-596	Nutrient-miRNA	No	0.0820953	-0.18694	0.162842	0.362733	0.198383	0.191417	0.951798	0.84227	0.999005
Alcohol	miR-3909-5p	Nutrient-miRNA	Yes	0.0820824	0.0540209	0.0451746	0.362809	0.712386	0.718719	0.951798	0.984872	0.999005
Other PUFAs	miR-4767	Nutrient-miRNA	No	0.0820761	0.195262	-0.00673041	0.362846	0.178776	0.957227	0.951798	0.838611	0.999005
Total proteins	Bifidobacterium longum	Nutrient-Species	Yes	-0.082	-0.0118051	-0.141666	0.363	0.925049	0.331563	0.900308	0.986774	0.836
Soluble carbohydrates	Veillonella atypica	Nutrient-Species	Yes	0.082	0.0739879	0.0864581	0.363	0.554918	0.554728	0.900308	0.986774	0.910587
Retinol	miR-345-3p	Nutrient-miRNA	No	-0.0820403	-0.0412245	0.0051979	0.363056	0.778525	0.96696	0.951798	0.988583	0.999005
Potassium	miR-1193	Nutrient-miRNA	Yes	0.0819762	0.0906679	0.0144664	0.363432	0.535541	0.908218	0.951798	0.954004	0.999005
Total proteins	miR-423-5p	Nutrient-miRNA	No	0.0819735	-0.113169	0.057337	0.363448	0.438798	0.647467	0.951798	0.943784	0.999005
Alcohol	miR-4265-5p	Nutrient-miRNA	Yes	-0.0819644	-0.0314518	-0.0285019	0.363501	0.830132	0.820289	0.951798	0.990758	0.999005
Zinc	Eubacterium sp CAG 274	Nutrient-Species	Yes	-0.082	-0.0720017	-0.230174	0.364	0.565619	0.111594	0.900308	0.986774	0.836
Sodium	miR-4283	Nutrient-miRNA	No	0.0817737	-0.105105	0.0878623	0.364623	0.472305	0.48298	0.951798	0.943784	0.999005
Cholesterol	miR-635-3p	Nutrient-miRNA	No	0.0817308	-0.00107146	0.101182	0.364875	0.99417	0.418875	0.951798	0.99862	0.999005
Total PUFAs	miR-3622a-5p	Nutrient-miRNA	No	0.0816999	0.264866	-0.00202719	0.365057	0.065886	0.987111	0.951798	0.710558	0.999432
Riboflavin	miR-664a-5p	Nutrient-miRNA	No	0.0816674	-0.187655	0.25035	0.365248	0.196642	0.0426215	0.951798	0.84227	0.999005
Retinol	miR-4660	Nutrient-miRNA	Yes	-0.0816176	-0.158588	-0.00469738	0.365542	0.276436	0.97014	0.951798	0.870501	0.999005
Oleic acid	miR-4453	Nutrient-miRNA	Yes	-0.0816066	-0.14231	-0.0387807	0.365607	0.329346	0.757205	0.951798	0.910422	0.999005
Zinc	miR-12128-5p	Nutrient-miRNA	Yes	0.0815867	0.0374458	0.00413694	0.365724	0.798381	0.973701	0.951798	0.989037	0.999005
Animal lipids	miR-4283	Nutrient-miRNA	Yes	-0.0815289	-0.173747	-0.073406	0.366065	0.232503	0.558044	0.951798	0.855014	0.999005
Iron	miR-138-5p	Nutrient-miRNA	No	-0.0815018	-0.336431	0.107668	0.366225	0.0180996	0.389518	0.951798	0.632339	0.999005
Monounsaturated	miR-3154	Nutrient-miRNA	Yes	-0.0814336	-0.0178845	-0.153708	0.366627	0.902923	0.217871	0.951798	0.99467	0.999005
Total proteins	miR-654-5p	Nutrient-miRNA	Yes	0.0814231	0.33716	0.0133606	0.366689	0.0178353	0.915207	0.951798	0.632339	0.999005
Vitamin E	miR-5572-5p	Nutrient-miRNA	No	-0.0813987	-0.206748	0.0712831	0.366833	0.154063	0.569515	0.951798	0.813352	0.999005
Sodium	miR-7851-3p	Nutrient-miRNA	No	-0.0813986	0.0726039	-0.133411	0.366834	0.620062	0.28556	0.951798	0.968049	0.999005
Folic acid	miR-8069	Nutrient-miRNA	Yes	0.0813977	0.275109	0.0375334	0.366839	0.0557293	0.764786	0.951798	0.708189	0.999005
Riboflavin	miR-922-5p	Nutrient-miRNA	Yes	0.0813727	0.0953648	0.0738357	0.366987	0.514525	0.555735	0.951798	0.948865	0.999005
Vitamin C	miR-4802-3p	Nutrient-miRNA	Yes	-0.081349	-0.10975	-0.0863176	0.367127	0.452839	0.490737	0.951798	0.943784	0.999005
Potassium	miR-641	Nutrient-miRNA	No	0.0813305	-0.122551	0.202549	0.367236	0.401537	0.102884	0.951798	0.941941	0.999005
Vitamin B6	miR-8069	Nutrient-miRNA	Yes	0.0813248	0.25967	0.0340176	0.36727	0.0715745	0.786269	0.951798	0.710558	0.999005
Iron	miR-6165	Nutrient-miRNA	Yes	0.0812758	0.121745	0.0521514	0.36756	0.404663	0.677506	0.951798	0.941941	0.999005
Retinol eq.	miR-4721-5p	Nutrient-miRNA	Yes	-0.0812697	-0.169494	-0.0363644	0.367596	0.244312	0.77191	0.951798	0.859628	0.999005
Riboflavin	miR-411-5p	Nutrient-miRNA	No	0.0811407	-0.172014	0.22858	0.368359	0.237267	0.0648874	0.951798	0.859054	0.999005
Calcium	miR-2861-5p	Nutrient-miRNA	Yes	0.0811281	0.108776	0.0218351	0.368434	0.456886	0.861849	0.951798	0.943784	0.999005
Starch	miR-3920	Nutrient-miRNA	No	0.0811257	-0.129286	0.227184	0.368448	0.375962	0.0665871	0.951798	0.930804	0.999005
Alcohol	miR-4309-3p	Nutrient-miRNA	No	-0.0810826	-0.199944	0.0702615	0.368703	0.168379	0.575074	0.951798	0.832454	0.999005
Riboflavin	miR-320d	Nutrient-miRNA	Yes	0.0810729	0.151373	0.0027834	0.368761	0.299153	0.982304	0.951798	0.893751	0.999005
Retinol eq.	miR-2277-5p	Nutrient-miRNA	Yes	-0.0810454	-0.141126	-0.0244656	0.368924	0.333428	0.8454	0.951798	0.910422	0.999005
Plant lipids	Firmicutes bacterium CAG 83	Nutrient-Species	No	0.081	-0.0297913	0.071884	0.369	0.838978	0.566257	0.905667	0.986774	0.910587
Iron	miR-4265-5p	Nutrient-miRNA	No	-0.0810106	-0.279369	0.0463311	0.36913	0.0518955	0.711828	0.951798	0.706242	0.999005
Total PUFAs	miR-12120	Nutrient-miRNA	No	0.0808814	-0.0498647	0.0722586	0.369897	0.733665	0.56423	0.951798	0.984872	0.999005
Total proteins	miR-4309-3p	Nutrient-miRNA	No	0.0808744	0.0676565	-0.0173895	0.369938	0.644153	0.889779	0.951798	0.971625	0.999005
Cholesterol	miR-6835-5p	Nutrient-miRNA	No	0.0808196	-0.0898051	0.0608234	0.370264	0.539447	0.627577	0.951798	0.955782	0.999005
Animal lipids	miR-662	Nutrient-miRNA	Yes	-0.080815	-0.122927	-0.0696613	0.370291	0.400083	0.578351	0.951798	0.941941	0.999005
Water	miR-6081-5p	Nutrient-miRNA	No	0.0808146	0.174184	-0.052291	0.370293	0.231312	0.676691	0.951798	0.855014	0.999005
Riboflavin	miR-4265-5p	Nutrient-miRNA	Yes	-0.0807662	-0.243084	-0.0398316	0.370581	0.0923737	0.750837	0.951798	0.741086	0.999005
Animal lipids	miR-4767	Nutrient-miRNA	No	0.0807526	-0.0601082	0.0891687	0.370662	0.68161	0.476472	0.951798	0.978408	0.999005
Calcium	miR-8072-3p	Nutrient-miRNA	No	-0.0807314	-0.245408	0.00306861	0.370788	0.0892043	0.980491	0.951798	0.736025	0.999005
Potassium	miR-181b-5p	Nutrient-miRNA	Yes	0.0806699	0.09	0.0843545	0.371154	0.538564	0.500689	0.951798	0.955754	0.999005
Folic acid	miR-3154	Nutrient-miRNA	Yes	0.0806337	0.0686752	0.179901	0.371369	0.639162	0.148339	0.951798	0.97117	0.999005
Animal proteins	miR-8072-3p	Nutrient-miRNA	Yes	-0.0806116	-0.0360733	-0.0573898	0.3715	0.805625	0.647163	0.951798	0.989297	0.999005
Sodium	miR-6787-5p	Nutrient-miRNA	Yes	0.0805934	0.00132653	0.0811849	0.371609	0.992782	0.516973	0.951798	0.998604	0.999005
Zinc	miR-137-3p	Nutrient-miRNA	Yes	-0.0805722	-0.138391	-0.0168509	0.371735	0.342976	0.893172	0.951798	0.915581	0.999005
Available Glucose	miR-4771	Nutrient-miRNA	No	-0.0805646	0.00683761	-0.153075	0.371781	0.96281	0.219794	0.951798	0.996692	0.999005
Edible part	Ruminococcus callidus	Nutrient-Species	No	-0.081	-0.173408	0.0223214	0.372	0.163793	0.879001	0.905667	0.986774	0.978625
Food fiber	miR-3677-5p	Nutrient-miRNA	No	-0.0805026	-0.258675	0.00803884	0.37215	0.0727071	0.948922	0.951798	0.710558	0.999005
Animal lipids	miR-1290	Nutrient-miRNA	Yes	0.0804295	0.0242882	0.0266397	0.372585	0.86843	0.831854	0.951798	0.99467	0.999005
Starch	miR-1-3p	Nutrient-miRNA	No	-0.0803762	0.0779592	-0.223572	0.372904	0.594423	0.0711495	0.951798	0.966257	0.999005
Sodium	miR-4259	Nutrient-miRNA	Yes	0.0803752	0.102449	0.00680521	0.372909	0.48363	0.956752	0.951798	0.943784	0.999005
Phosphorus	miR-10226	Nutrient-miRNA	No	-0.0803362	-0.116843	0.0203741	0.373142	0.423984	0.871011	0.951798	0.943784	0.999005
Animal proteins	miR-4660	Nutrient-miRNA	No	-0.0803318	-0.191152	0.0433339	0.373168	0.188278	0.729732	0.951798	0.839039	0.999005
Calcium	miR-9901	Nutrient-miRNA	Yes	0.080329	0.0519388	0.079575	0.373185	0.72302	0.525346	0.951798	0.984872	0.999005
Total proteins	miR-411-5p	Nutrient-miRNA	No	-0.0802915	-0.367592	0.041224	0.373409	0.00936623	0.742423	0.951798	0.632339	0.999005
Animal proteins	miR-1260a	Nutrient-miRNA	Yes	-0.0802307	-0.131843	-0.0672436	0.373772	0.36651	0.591641	0.951798	0.92999	0.999005
Phosphorus	miR-4519-3p	Nutrient-miRNA	No	-0.0801939	-0.416365	0.0805395	0.373992	0.00292297	0.520322	0.951798	0.632339	0.999005
Phosphorus	miR-4672-5p	Nutrient-miRNA	Yes	0.0800928	0.106533	0.131178	0.374597	0.466271	0.293775	0.951798	0.943784	0.999005
Iron	miR-550a-3-5p	Nutrient-miRNA	Yes	-0.0800781	-0.0662685	-0.195751	0.374685	0.650979	0.115214	0.951798	0.973195	0.999005
Retinol eq.	miR-4750-3p	Nutrient-miRNA	Yes	-0.0800648	-0.00357143	-0.200129	0.374764	0.98057	0.107149	0.951798	0.996692	0.999005
Thiamine	miR-5572-5p	Nutrient-miRNA	Yes	-0.0800541	-0.104425	-0.0957841	0.374828	0.475191	0.444244	0.951798	0.943784	0.999005
Animal proteins	miR-8052	Nutrient-miRNA	No	-0.0800391	0.02587	-0.201587	0.374918	0.859945	0.104564	0.951798	0.99467	0.999005
Vitamin C	miR-423-5p	Nutrient-miRNA	No	-0.0799876	0.0806143	-0.132956	0.375226	0.581887	0.287221	0.951798	0.966257	0.999005
Vitamin C	miR-4326-5p	Nutrient-miRNA	No	0.0799443	-0.141687	0.175558	0.375486	0.33149	0.158551	0.951798	0.910422	0.999005
Total PUFAs	miR-3652	Nutrient-miRNA	No	0.0799353	-0.0690377	0.0321425	0.375539	0.63739	0.797794	0.951798	0.97101	0.999005
Monounsaturated	miR-6505-3p	Nutrient-miRNA	Yes	-0.0799202	-0.0513815	-0.160222	0.37563	0.725876	0.198757	0.951798	0.984872	0.999005
Vitamin D	Ruminococcus callidus	Nutrient-Species	No	-0.08	-0.0426215	0.0818301	0.376	0.734009	0.576187	0.905667	0.986774	0.910587
Animal proteins	miR-654-5p	Nutrient-miRNA	No	0.0798347	0.336242	-0.00194154	0.376143	0.0181686	0.987656	0.951798	0.632339	0.999432
Niacin	miR-137-3p	Nutrient-miRNA	Yes	-0.079821	-0.194182	-0.0445581	0.376225	0.181238	0.722401	0.951798	0.838611	0.999005
Edible part	miR-6720-3p	Nutrient-miRNA	Yes	0.0797912	0.040102	0.129277	0.376404	0.784409	0.300888	0.951798	0.988583	0.999005
Vitamin B6	miR-4519-3p	Nutrient-miRNA	Yes	-0.079785	-0.368693	-0.00628217	0.376441	0.00914011	0.960073	0.951798	0.632339	0.999005
Zinc	miR-6720-3p	Nutrient-miRNA	No	0.0797575	0.27009	-0.0811926	0.376606	0.0605362	0.516933	0.951798	0.710558	0.999005
Alcohol	miR-638-3p	Nutrient-miRNA	No	-0.0797546	-0.124939	0.0786762	0.376624	0.392353	0.530049	0.951798	0.939011	0.999005
Animal proteins	miR-2277-5p	Nutrient-miRNA	Yes	-0.0797537	-0.1544	-0.0837578	0.376629	0.28948	0.503733	0.951798	0.88993	0.999005
Available Glucose	Roseburia inulinivorans	Nutrient-Species	No	-0.08	-0.215849	0.0984819	0.377	0.0817454	0.500809	0.905667	0.986774	0.900569
Vitamin D	Veillonella tobetsuensis	Nutrient-Species	No	-0.08	NA	-0.0548451	0.377	NA	0.708191	0.905667	NA	0.960857
Iron	miR-8052	Nutrient-miRNA	Yes	-0.0796649	-0.0373481	-0.170398	0.377162	0.798896	0.171344	0.951928	0.989037	0.999005
Vegetable proteins	miR-423-5p	Nutrient-miRNA	No	-0.0796007	0.0147003	-0.0639251	0.377548	0.920145	0.610101	0.951928	0.99467	0.999005
Folic acid	miR-550a-3-5p	Nutrient-miRNA	Yes	-0.0795857	-0.0670408	-0.154914	0.377638	0.647178	0.214239	0.951928	0.972341	0.999005
Vegetable proteins	miR-3920	Nutrient-miRNA	No	0.0795631	-0.0986652	0.207168	0.377774	0.500009	0.0951086	0.951928	0.94426	0.999005
Plant lipids	miR-4259-5p	Nutrient-miRNA	Yes	-0.0794972	-0.0829698	-0.0955095	0.37817	0.570868	0.445557	0.951928	0.965609	0.999005
Monounsaturated	miR-6165	Nutrient-miRNA	Yes	0.0794485	0.117158	0.0787748	0.378463	0.422727	0.529532	0.951928	0.943784	0.999005
Retinol	miR-5572-5p	Nutrient-miRNA	Yes	-0.0794106	-0.0733182	-0.0949816	0.378692	0.616615	0.448087	0.951928	0.968049	0.999005
Iron	miR-10226	Nutrient-miRNA	Yes	-0.0793843	-0.0641275	-0.134153	0.37885	0.661564	0.282866	0.951928	0.973536	0.999005
Vitamin B6	miR-6777-5p	Nutrient-miRNA	Yes	0.0793808	0.292115	0.0613035	0.378871	0.0416822	0.624858	0.951928	0.67292	0.999005
Food fiber	miR-8052	Nutrient-miRNA	Yes	0.079363	0.0244705	0.0357158	0.378979	0.867451	0.775871	0.951928	0.99467	0.999005
Monounsaturated	miR-4802-3p	Nutrient-miRNA	Yes	-0.0792035	-0.0757394	-0.0611951	0.37994	0.604993	0.625472	0.953141	0.966257	0.999005
Total proteins	miR-3154	Nutrient-miRNA	Yes	-0.0791882	0.00946501	0.00812066	0.380033	0.948535	0.948402	0.953141	0.99609	0.999005
Linolenic acid	miR-3154	Nutrient-miRNA	Yes	-0.0791685	-0.136815	-0.0630095	0.380152	0.348555	0.615238	0.953141	0.916062	0.999005
Available Glucose	miR-2909	Nutrient-miRNA	No	-0.0789964	-0.341854	0.0807022	0.381192	0.0162111	0.519476	0.953417	0.632339	0.999005
Starch	miR-4750-3p	Nutrient-miRNA	No	-0.0789445	-0.149694	0.0413122	0.381505	0.304606	0.741891	0.953417	0.893751	0.999005
Vitamin C	miR-12120	Nutrient-miRNA	Yes	-0.0789385	-0.215521	-0.0533776	0.381542	0.136951	0.670356	0.953417	0.793053	0.999005
Niacin	miR-320c	Nutrient-miRNA	Yes	-0.0788851	-0.141162	-0.0929915	0.381865	0.333303	0.457698	0.953417	0.910422	0.999005
Vegetable proteins	miR-7851-3p	Nutrient-miRNA	Yes	0.0788693	0.0587004	0.0841459	0.38196	0.688684	0.501752	0.953417	0.98103	0.999005
Vitamin B6	miR-3652	Nutrient-miRNA	No	0.0788235	-0.110366	0.115432	0.382238	0.450291	0.356035	0.953417	0.943784	0.999005
Soluble carbohydrates	miR-4313-3p	Nutrient-miRNA	No	0.0787955	0.151224	-0.0275882	0.382407	0.299631	0.825959	0.953417	0.893751	0.999005
Retinol eq.	miR-139-3p	Nutrient-miRNA	Yes	-0.0787954	-0.0149528	-0.161951	0.382408	0.918778	0.193893	0.953417	0.99467	0.999005
Monounsaturated	miR-4750-5p	Nutrient-miRNA	Yes	0.0787636	0.0762813	0.00825756	0.382601	0.602405	0.947534	0.953417	0.966257	0.999005
Vitamin E	Roseburia inulinivorans	Nutrient-Species	Yes	0.079	-0.311403	-0.0687085	0.383	0.0109233	0.638999	0.914823	0.437	0.919313
Calcium	miR-7851-5p	Nutrient-miRNA	No	0.0786609	-0.027449	0.137649	0.383223	0.85149	0.270394	0.953417	0.99467	0.999005
Calcium	miR-1193	Nutrient-miRNA	Yes	0.0786552	0.0999541	0.0563529	0.383258	0.494398	0.653126	0.953417	0.943885	0.999005
Other PUFAs	miR-4682	Nutrient-miRNA	No	-0.0786344	-0.128495	0.0535268	0.383384	0.378913	0.669488	0.953417	0.933645	0.999005
Thiamine	miR-4721-5p	Nutrient-miRNA	No	-0.078622	-0.104533	0.109734	0.38346	0.474731	0.380432	0.953417	0.943784	0.999005
Potassium	miR-2909	Nutrient-miRNA	Yes	0.0786179	0.0429093	0.118672	0.383484	0.769717	0.342602	0.953417	0.988583	0.999005
Starch	miR-4519-3p	Nutrient-miRNA	No	0.0784269	0.319183	-0.10192	0.384645	0.0253891	0.415468	0.955213	0.632339	0.999005
Linolenic acid	miR-6832-5p	Nutrient-miRNA	Yes	-0.078423	-0.0555678	-0.09446	0.384668	0.70452	0.450595	0.955213	0.981871	0.999005
Cholesterol	miR-8072-3p	Nutrient-miRNA	No	0.0783355	0.102755	-0.0392034	0.385201	0.482317	0.754642	0.955827	0.943784	0.999005
Soluble carbohydrates	miR-3934-3p	Nutrient-miRNA	Yes	-0.0783025	-0.0762245	-0.0501028	0.385401	0.602676	0.689517	0.955827	0.966257	0.999005
Animal lipids	miR-4254	Nutrient-miRNA	Yes	0.0782665	0.150117	0.0277253	0.38562	0.303225	0.825108	0.955827	0.893751	0.999005
Retinol	miR-4261-5p	Nutrient-miRNA	Yes	-0.0782103	-0.110901	-0.0494582	0.385963	0.448084	0.693312	0.955827	0.943784	0.999005
Linoleic acid	miR-641	Nutrient-miRNA	No	0.0780766	-0.00587229	0.0468426	0.386778	0.968057	0.708788	0.955827	0.996692	0.999005
Linoleic acid	miR-596	Nutrient-miRNA	Yes	-0.0780663	-0.178624	-0.0483787	0.38684	0.219448	0.699684	0.955827	0.851812	0.999005
Soluble carbohydrates	miR-7158-3p	Nutrient-miRNA	Yes	-0.0780581	-0.0537725	-0.112115	0.386891	0.713652	0.370115	0.955827	0.984872	0.999005
Water	miR-944-5p	Nutrient-miRNA	Yes	0.0780423	0.0494945	0.113455	0.386987	0.735571	0.36439	0.955827	0.984872	0.999005
Potassium	miR-320c	Nutrient-miRNA	No	-0.0780415	-0.252353	0.0929995	0.386992	0.080238	0.457659	0.955827	0.715648	0.999005
Available Glucose	Streptococcus sanguinis	Nutrient-Species	Yes	-0.078	0.0292243	0.169972	0.387	0.815813	0.242964	0.915397	0.986774	0.836
Vitamin B6	miR-4533-3p	Nutrient-miRNA	No	0.0779937	-0.0470573	0.233692	0.387284	0.748153	0.0589606	0.955978	0.985438	0.999005
Other PUFAs	Eubacterium sp CAG 274	Nutrient-Species	Yes	0.078	-0.0713587	-0.154476	0.388	0.569104	0.289239	0.915397	0.986774	0.836
Starch	miR-641	Nutrient-miRNA	Yes	-0.0778508	-0.0380612	-0.0947947	0.388157	0.795138	0.448985	0.95668	0.988727	0.999005
Vitamin C	miR-1291	Nutrient-miRNA	No	0.0778273	0.200872	-0.127422	0.388301	0.16637	0.307936	0.95668	0.832454	0.999005
Sodium	miR-4259-5p	Nutrient-miRNA	Yes	0.0778249	0.017449	0.218787	0.388315	0.905276	0.0775763	0.95668	0.99467	0.999005
Soluble carbohydrates	miR-3689b-3p, miR-3689c	Nutrient-miRNA	Yes	-0.0777959	-0.107911	-0.126911	0.388492	0.460493	0.309896	0.95668	0.943784	0.999005
Food fiber	miR-8069	Nutrient-miRNA	Yes	0.0777365	0.256845	0.00737067	0.388856	0.0748277	0.953162	0.957006	0.710558	0.999005
Total PUFAs	miR-4771	Nutrient-miRNA	No	0.0776052	-0.0270153	0.105142	0.38966	0.85381	0.400801	0.957687	0.99467	0.999005
Soluble carbohydrates	miR-181b-5p	Nutrient-miRNA	Yes	-0.0775802	-0.0578571	-0.0891195	0.389813	0.692934	0.476716	0.957687	0.98103	0.999005
Retinol	miR-4326-5p	Nutrient-miRNA	No	-0.0775582	0.0359184	-0.127964	0.389948	0.806443	0.305863	0.957687	0.989538	0.999005
Calcium	Bifidobacterium longum	Nutrient-Species	Yes	0.078	0.0506346	0.185364	0.39	0.686391	0.202261	0.915397	0.986774	0.836
Linoleic acid	miR-12128-5p	Nutrient-miRNA	Yes	0.0774955	0.0216509	0.13462	0.390333	0.88261	0.281178	0.957687	0.99467	0.999005
Other PUFAs	miR-5191-5p	Nutrient-miRNA	No	0.0773772	0.276096	-0.010982	0.391059	0.0548211	0.930261	0.957687	0.708189	0.999005
beta-Carotene	miR-2909	Nutrient-miRNA	Yes	0.0773553	0.0456134	0.164934	0.391193	0.755639	0.185698	0.957687	0.988271	0.999005
Potassium	miR-1290	Nutrient-miRNA	Yes	0.0773519	0.234082	0.00928922	0.391214	0.105479	0.94099	0.957687	0.763802	0.999005
Retinol	miR-3689b-3p, miR-3689c	Nutrient-miRNA	No	0.077325	0.217046	-0.112269	0.391379	0.134127	0.369457	0.957687	0.785755	0.999005
Retinol eq.	miR-6081-5p	Nutrient-miRNA	Yes	0.0773244	0.0655102	0.0754835	0.391383	0.65472	0.546925	0.957687	0.973195	0.999005
Riboflavin	miR-3622a-5p	Nutrient-miRNA	Yes	0.0773143	0.130128	0.0914208	0.391445	0.372832	0.465362	0.957687	0.92999	0.999005
Total PUFAs	Roseburia sp CAG 309	Nutrient-Species	No	-0.077	-0.0453007	0.214511	0.392	0.717966	0.138845	0.915397	0.986774	0.836
Oleic acid	miR-4750-5p	Nutrient-miRNA	No	0.0772147	0.0823553	-0.000438436	0.392057	0.573733	0.997212	0.957734	0.966083	0.999867
Monounsaturated	miR-632-5p	Nutrient-miRNA	No	-0.0771717	0.0380131	-0.112473	0.392322	0.795391	0.368582	0.957734	0.988727	0.999005
Phosphorus	miR-1193	Nutrient-miRNA	Yes	0.0771589	0.179091	0.0296012	0.3924	0.218227	0.813481	0.957734	0.851812	0.999005
Total saturated	miR-3622a-5p	Nutrient-miRNA	Yes	-0.0771073	-0.0363395	-0.133312	0.392718	0.804218	0.28592	0.957734	0.989195	0.999005
Retinol eq.	miR-6070-3p	Nutrient-miRNA	No	-0.0768853	-0.241122	0.0325857	0.394086	0.0951151	0.795066	0.957734	0.741086	0.999005
Starch	miR-4254	Nutrient-miRNA	No	0.0768553	0.289694	-0.0840848	0.394272	0.0434841	0.502063	0.957734	0.674353	0.999005
Edible part	miR-4684-3p	Nutrient-miRNA	No	-0.0767994	0.000204092	-0.12101	0.394617	0.99889	0.333108	0.957734	0.999131	0.999005
Vegetable proteins	miR-1193	Nutrient-miRNA	No	0.0767859	-0.0293765	0.103252	0.3947	0.841191	0.409369	0.957734	0.993744	0.999005
Sodium	miR-632-5p	Nutrient-miRNA	Yes	0.076719	0.064898	0.0838952	0.395113	0.657747	0.503031	0.957734	0.973195	0.999005
Animal lipids	miR-1181	Nutrient-miRNA	No	-0.0766873	-0.345954	0.106893	0.395309	0.0148973	0.392961	0.957734	0.632339	0.999005
Total PUFAs	miR-1181	Nutrient-miRNA	No	-0.0766461	0.0661271	-0.0945047	0.395564	0.651676	0.45038	0.957734	0.973195	0.999005
Sodium	miR-3652	Nutrient-miRNA	Yes	0.076639	0.0127551	0.0941655	0.395607	0.930684	0.452014	0.957734	0.99467	0.999005
Iron	miR-411-5p	Nutrient-miRNA	No	-0.0766001	-0.354506	0.119551	0.395848	0.0124462	0.339012	0.957734	0.632339	0.999005
Linolenic acid	Ruminococcus bicirculans	Nutrient-Species	Yes	0.077	0.0232618	0.0498887	0.396	0.85292	0.733542	0.9196	0.986774	0.963052
Animal lipids	miR-4453	Nutrient-miRNA	Yes	0.0765708	0.0396979	0.0340411	0.396029	0.786531	0.786125	0.957734	0.988583	0.999005
Potassium	miR-4750-3p	Nutrient-miRNA	No	0.0765686	0.222449	-0.0786774	0.396043	0.124473	0.530043	0.957734	0.77483	0.999005
Soluble carbohydrates	miR-3689d	Nutrient-miRNA	Yes	-0.0765533	-0.0984209	-0.0832864	0.396137	0.501076	0.506146	0.957734	0.94426	0.999005
Sodium	miR-4447	Nutrient-miRNA	No	-0.0765102	0.0239796	-0.224465	0.396404	0.870088	0.0699988	0.957734	0.99467	0.999005
Alcohol	miR-4682	Nutrient-miRNA	No	-0.0765037	-0.127748	0.147196	0.396445	0.381715	0.238234	0.957734	0.935325	0.999005
Linolenic acid	miR-423-5p	Nutrient-miRNA	No	0.0763539	-0.0524184	0.195401	0.397373	0.720566	0.115879	0.957734	0.984872	0.999005
Vitamin C	miR-4505	Nutrient-miRNA	No	0.0763454	0.161229	-0.00962351	0.397426	0.268413	0.93887	0.957734	0.862788	0.999005
Folic acid	miR-944-5p	Nutrient-miRNA	No	0.0763383	-0.031203	0.191935	0.397469	0.831456	0.122616	0.957734	0.991048	0.999005
Potassium	miR-5572-5p	Nutrient-miRNA	No	-0.0762707	-0.225669	0.123557	0.397889	0.118975	0.322958	0.957734	0.77076	0.999005
Other PUFAs	miR-3652	Nutrient-miRNA	Yes	0.0762126	0.0380026	0.106377	0.398249	0.795447	0.39526	0.957734	0.988727	0.999005
Vitamin E	miR-3619-3p	Nutrient-miRNA	No	0.0761679	-0.0264394	0.0433429	0.398527	0.856894	0.729678	0.957734	0.99467	0.999005
Total saturated	miR-138-5p	Nutrient-miRNA	No	-0.0761673	0.119893	-0.243742	0.398531	0.411903	0.0485884	0.957734	0.941941	0.999005
Starch	miR-9901	Nutrient-miRNA	No	0.0761609	0.0203061	-0.0193303	0.39857	0.889855	0.877567	0.957734	0.99467	0.999005
Niacin	miR-4721-5p	Nutrient-miRNA	No	-0.0761512	-0.00645589	0.00163909	0.39863	0.964884	0.989579	0.957734	0.996692	0.999432
Water	miR-4672-5p	Nutrient-miRNA	No	0.0761114	0.179647	-0.0739171	0.398878	0.216776	0.555298	0.957734	0.851812	0.999005
Starch	miR-632-5p	Nutrient-miRNA	Yes	0.0761088	0.19449	0.0378257	0.398894	0.180535	0.763008	0.957734	0.838611	0.999005
beta-Carotene	miR-4265-5p	Nutrient-miRNA	No	-0.0760995	-0.202551	0.0731896	0.398952	0.162784	0.559208	0.957734	0.829335	0.999005
Available Glucose	miR-4750-3p	Nutrient-miRNA	Yes	-0.0760838	-0.159851	-0.00801603	0.39905	0.272578	0.949066	0.957734	0.868342	0.999005
Thiamine	miR-6787-5p	Nutrient-miRNA	No	0.0760618	-0.0147782	0.189898	0.399186	0.919723	0.126713	0.957734	0.99467	0.999005
Niacin	miR-6870-5p	Nutrient-miRNA	Yes	0.0760608	0.133405	0.0493412	0.399192	0.360811	0.694001	0.957734	0.925629	0.999005
Folic acid	miR-1193	Nutrient-miRNA	Yes	0.0760393	0.114036	0.0473039	0.399326	0.435274	0.706049	0.957734	0.943784	0.999005
Available Glucose	miR-922-5p	Nutrient-miRNA	Yes	-0.0759884	-0.0949514	-0.0654845	0.399643	0.516358	0.601395	0.957939	0.948865	0.999005
Food fiber	miR-6787-5p	Nutrient-miRNA	Yes	0.0758832	0.106756	0.106837	0.400297	0.465333	0.393207	0.957941	0.943784	0.999005
Water	miR-662	Nutrient-miRNA	No	0.0758096	-0.0181132	0.240635	0.400756	0.901688	0.0516216	0.957941	0.99467	0.999005
Thiamine	Roseburia inulinivorans	Nutrient-Species	Yes	-0.076	-0.178868	-0.28585	0.401	0.150722	0.0464748	0.926066	0.986774	0.836
Alcohol	miR-2681-3p	Nutrient-miRNA	No	-0.075755	0.000919048	-0.0292739	0.401096	0.994999	0.815507	0.957941	0.99862	0.999005
Vitamin E	miR-6726-5p	Nutrient-miRNA	No	0.0756842	-0.101679	0.0272934	0.401538	0.486939	0.82779	0.957941	0.943784	0.999005
beta-Carotene	miR-1181	Nutrient-miRNA	No	0.0756408	0.292449	-0.105419	0.401809	0.0414387	0.399555	0.957941	0.67292	0.999005
Vegetable proteins	miR-4767	Nutrient-miRNA	No	-0.0755966	-0.118112	0.0194183	0.402084	0.41893	0.877014	0.957941	0.942353	0.999005
Sodium	miR-3689d	Nutrient-miRNA	Yes	0.0755953	0.213322	0.0130887	0.402093	0.141101	0.916927	0.957941	0.797024	0.999005
Niacin	miR-654-5p	Nutrient-miRNA	Yes	-0.0755917	-0.0507272	-0.0738633	0.402115	0.729232	0.555587	0.957941	0.984872	0.999005
beta-Carotene	miR-4750-5p	Nutrient-miRNA	Yes	-0.0755429	-0.0458163	-0.225808	0.402419	0.754585	0.0682961	0.957941	0.987858	0.999005
Edible part	miR-4453	Nutrient-miRNA	No	-0.0755394	0.0753061	-0.0769656	0.402442	0.607066	0.539059	0.957941	0.966257	0.999005
Linoleic acid	miR-662	Nutrient-miRNA	No	0.0754903	-0.0284948	0.0952676	0.402748	0.845899	0.446715	0.957941	0.99467	0.999005
Animal proteins	miR-4509-3p	Nutrient-miRNA	Yes	-0.0754153	-0.189045	-0.107255	0.403217	0.193286	0.391351	0.957941	0.84227	0.999005
Folic acid	miR-641	Nutrient-miRNA	No	0.0753461	-0.118776	0.170509	0.40365	0.416305	0.17106	0.957941	0.942353	0.999005
Retinol	miR-3652-3p	Nutrient-miRNA	Yes	-0.075251	-0.21898	-0.0964867	0.404246	0.13061	0.440894	0.957941	0.782874	0.999005
Total lipids	miR-1204-3p	Nutrient-miRNA	Yes	0.075213	0.0106654	0.239527	0.404483	0.942019	0.0527394	0.957941	0.99609	0.999005
Sodium	miR-8052	Nutrient-miRNA	Yes	-0.0751372	-0.0743405	-0.0677389	0.404959	0.611697	0.588907	0.957941	0.967038	0.999005
Niacin	miR-6835-5p	Nutrient-miRNA	No	0.0750842	-0.0928903	0.137993	0.405291	0.525545	0.269186	0.957941	0.952915	0.999005
Animal lipids	miR-6081-5p	Nutrient-miRNA	No	0.0750836	-0.0402082	0.165767	0.405294	0.783852	0.183455	0.957941	0.988583	0.999005
Iron	miR-3689d	Nutrient-miRNA	No	-0.0750807	0.0620836	-0.157074	0.405313	0.67173	0.207839	0.957941	0.974847	0.999005
Oleic acid	miR-4802-3p	Nutrient-miRNA	Yes	-0.0750091	-0.0784719	-0.0559105	0.405762	0.591993	0.655677	0.957941	0.966257	0.999005
Vitamin C	Ruminococcus callidus	Nutrient-Species	Yes	-0.075	-0.0844902	-0.132741	0.406	0.499997	0.363226	0.932462	0.986774	0.836
Cholesterol	miR-411-5p	Nutrient-miRNA	No	-0.0749362	-0.259926	0.00513978	0.40622	0.0712856	0.967329	0.957941	0.710558	0.999005
Retinol eq.	miR-6726-5p	Nutrient-miRNA	Yes	0.0749131	0.0233175	0.12354	0.406365	0.873645	0.323025	0.957941	0.99467	0.999005
Oleic acid	miR-6835-5p	Nutrient-miRNA	Yes	0.074813	0.026434	0.134847	0.406994	0.856923	0.28036	0.957941	0.99467	0.999005
Starch	miR-181b-5p	Nutrient-miRNA	Yes	-0.0747354	-0.101531	-0.0861306	0.407482	0.487579	0.491681	0.957941	0.943885	0.999005
beta-Carotene	miR-4259-5p	Nutrient-miRNA	Yes	-0.0746884	-0.0980612	-0.176248	0.407778	0.50265	0.156893	0.957941	0.944991	0.999005
Zinc	miR-1260a	Nutrient-miRNA	Yes	-0.0746755	-0.0868966	-0.0987642	0.407859	0.552714	0.430132	0.957941	0.96137	0.999005
Total PUFAs	miR-4313-3p	Nutrient-miRNA	No	-0.0746528	0.00970205	-0.132711	0.408003	0.947248	0.288121	0.957941	0.99609	0.999005
Vitamin C	miR-4283	Nutrient-miRNA	No	-0.0746329	0.0362774	-0.091245	0.408128	0.804547	0.466224	0.957941	0.989195	0.999005
Animal proteins	miR-4279-5p	Nutrient-miRNA	No	0.0746183	-0.0201036	0.0672136	0.40822	0.890947	0.591806	0.957941	0.99467	0.999005
Vitamin E	miR-138-5p	Nutrient-miRNA	No	-0.0745313	-0.353317	0.140351	0.408768	0.0127649	0.261011	0.957941	0.632339	0.999005
Animal lipids	miR-4750-5p	Nutrient-miRNA	No	0.0745217	-0.0108174	0.12654	0.408828	0.941194	0.311324	0.957941	0.99609	0.999005
Calcium	miR-641	Nutrient-miRNA	Yes	-0.0745011	-0.0140816	-0.0943345	0.408958	0.923496	0.4512	0.957941	0.99467	0.999005
Oleic acid	miR-3652	Nutrient-miRNA	No	-0.0744521	-0.222421	0.0618606	0.409268	0.124523	0.62171	0.957941	0.77483	0.999005
Starch	miR-8052	Nutrient-miRNA	No	-0.074444	-0.131894	0.0501633	0.409319	0.366323	0.689161	0.957941	0.92999	0.999005
Cholesterol	miR-6746-5p	Nutrient-miRNA	No	0.0743938	-0.213776	0.192051	0.409635	0.140237	0.122386	0.957941	0.797024	0.999005
Vitamin D	miR-4326	Nutrient-miRNA	No	-0.0743903	0.0438227	-0.101563	0.409658	0.764953	0.417113	0.957941	0.988583	0.999005
Sodium	miR-4721-5p	Nutrient-miRNA	No	-0.0743663	-0.23771	0.117713	0.409809	0.100035	0.346544	0.957941	0.743764	0.999005
Total lipids	miR-3689d	Nutrient-miRNA	No	0.0743553	0.292202	-0.0395411	0.409879	0.0416184	0.752595	0.957941	0.67292	0.999005
Water	miR-4684-3p	Nutrient-miRNA	No	-0.0743527	0.00750038	-0.0952093	0.409895	0.959208	0.446995	0.957941	0.996691	0.999005
Phosphorus	miR-181b-3p	Nutrient-miRNA	Yes	0.0743386	0.0929592	0.213176	0.409984	0.525237	0.0856912	0.957941	0.952915	0.999005
Total PUFAs	miR-181b-3p	Nutrient-miRNA	Yes	0.0742781	0.106978	0.146409	0.410366	0.464403	0.240781	0.957941	0.943784	0.999005
Retinol eq.	miR-6787-5p	Nutrient-miRNA	Yes	0.074274	0.17	0.00494755	0.410392	0.242886	0.96855	0.957941	0.859628	0.999005
Riboflavin	miR-4721-5p	Nutrient-miRNA	No	-0.0742634	-0.144799	0.0232168	0.410459	0.320869	0.853201	0.957941	0.901077	0.999005
Animal lipids	miR-3180	Nutrient-miRNA	No	0.0742478	-0.0426574	0.095598	0.410557	0.771032	0.445133	0.957941	0.988583	0.999005
Starch	miR-6756-5p	Nutrient-miRNA	No	0.0742471	0.142959	-0.0131931	0.410562	0.327123	0.916267	0.957941	0.909357	0.999005
Phosphorus	miR-3652	Nutrient-miRNA	No	0.074206	-0.13551	0.113413	0.410822	0.353213	0.364566	0.957941	0.921194	0.999005
Animal lipids	miR-4326	Nutrient-miRNA	No	-0.0741482	0.00969511	-0.0569538	0.411187	0.947286	0.649668	0.957941	0.99609	0.999005
Cholesterol	miR-622-5p	Nutrient-miRNA	No	-0.074139	-0.0684694	0.0390372	0.411245	0.640169	0.755649	0.957941	0.971281	0.999005
Vitamin E	miR-4309-3p	Nutrient-miRNA	Yes	-0.0740701	-0.372397	-0.182189	0.411682	0.00841362	0.143163	0.957941	0.632339	0.999005
Retinol	miR-4254	Nutrient-miRNA	No	0.0740279	0.142755	-0.11068	0.411949	0.327821	0.376314	0.957941	0.910077	0.999005
Total PUFAs	miR-596	Nutrient-miRNA	Yes	-0.0739922	-0.295384	-0.00489034	0.412175	0.0393473	0.968914	0.957941	0.667144	0.999005
Retinol eq.	miR-664a-5p	Nutrient-miRNA	No	0.0739842	-0.0992882	0.304425	0.412226	0.497293	0.012948	0.957941	0.943885	0.999005
Soluble carbohydrates	miR-944-5p	Nutrient-miRNA	Yes	0.0739254	0.128296	0.160972	0.412598	0.379657	0.196635	0.957941	0.934922	0.999005
Available Glucose	miR-3622a-5p	Nutrient-miRNA	No	-0.0738932	-0.177658	0.00851695	0.412803	0.221994	0.945888	0.957941	0.851812	0.999005
Folic acid	miR-4767	Nutrient-miRNA	Yes	-0.0738902	-0.0102041	-0.100974	0.412822	0.944523	0.419836	0.957941	0.99609	0.999005
Animal proteins	miR-4309-3p	Nutrient-miRNA	No	0.0738802	0.0647992	-0.0226094	0.412885	0.658236	0.857001	0.957941	0.973195	0.999005
Retinol eq.	Haemophilus parainfluenzae	Nutrient-Species	No	-0.074	0.030117	-0.11083	0.413	0.810291	0.448378	0.934882	0.986774	0.877991
Animal lipids	miR-4261-5p	Nutrient-miRNA	No	0.073829	-0.0362903	0.123096	0.41321	0.804478	0.324781	0.957941	0.989195	0.999005
Food fiber	miR-9901	Nutrient-miRNA	Yes	0.0738256	0.215962	0.0364566	0.413231	0.136129	0.771347	0.957941	0.79192	0.999005
Vitamin C	miR-5572-5p	Nutrient-miRNA	No	-0.0738166	-0.27532	0.14508	0.413289	0.0555341	0.245122	0.957941	0.708189	0.999005
Iron	miR-6081-5p	Nutrient-miRNA	No	0.0737056	0.305713	-0.0442503	0.413993	0.0326646	0.724242	0.958752	0.640069	0.999005
Vegetable proteins	Ruminococcus bicirculans	Nutrient-Species	Yes	0.074	-0.0201534	-0.0692653	0.414	0.872396	0.636278	0.934882	0.986774	0.919313
Retinol eq.	miR-4684-3p	Nutrient-miRNA	Yes	-0.0736504	-0.00158171	-0.0864428	0.414343	0.991394	0.490106	0.958752	0.99826	0.999005
Water	miR-4453	Nutrient-miRNA	No	-0.073552	0.085	-0.0904717	0.414969	0.561448	0.470027	0.958752	0.963993	0.999005
Total PUFAs	miR-7851-5p	Nutrient-miRNA	Yes	-0.0734184	-0.057191	-0.075424	0.41582	0.696298	0.547242	0.958752	0.98103	0.999005
Sodium	Ruminococcus callidus	Nutrient-Species	Yes	0.073	0.026525	0.26131	0.416	0.832567	0.0697392	0.934882	0.986774	0.836
Alcohol	Ruminococcus callidus	Nutrient-Species	No	-0.073	-0.288491	0.0481011	0.416	0.018818	0.742756	0.934882	0.549538	0.963052
Cholesterol	miR-599	Nutrient-miRNA	No	-0.0733834	0.0402082	-0.186095	0.416042	0.783852	0.134639	0.958752	0.988583	0.999005
Other PUFAs	miR-4750-5p	Nutrient-miRNA	No	-0.0733748	0.0345908	-0.114923	0.416097	0.813467	0.358173	0.958752	0.989538	0.999005
Calcium	miR-411-5p	Nutrient-miRNA	Yes	-0.0733188	-0.0517299	-0.0290102	0.416454	0.72409	0.81714	0.958752	0.984872	0.999005
Total proteins	miR-4672-5p	Nutrient-miRNA	Yes	0.0732894	0.12205	0.104462	0.416642	0.403478	0.403871	0.958752	0.941941	0.999005
Starch	miR-3180	Nutrient-miRNA	No	0.07323	0.276122	-0.0902012	0.41702	0.0547972	0.47136	0.958752	0.708189	0.999005
Retinol eq.	miR-1290	Nutrient-miRNA	Yes	0.0732106	0.17	0.0495152	0.417144	0.242886	0.692976	0.958752	0.859628	0.999005
Zinc	miR-4453	Nutrient-miRNA	No	-0.0731908	-0.317191	0.000720838	0.41727	0.0263709	0.995417	0.958752	0.632339	0.99982
Total proteins	miR-4682	Nutrient-miRNA	No	0.0731784	0.152304	-0.122041	0.417349	0.296155	0.328977	0.958752	0.893751	0.999005
Linoleic acid	miR-7851-3p	Nutrient-miRNA	Yes	-0.0731575	-0.067099	-0.0857822	0.417483	0.646891	0.493441	0.958752	0.972341	0.999005
Phosphorus	miR-6746-5p	Nutrient-miRNA	No	0.0731399	-0.0270408	0.0981119	0.417595	0.853674	0.433199	0.958752	0.99467	0.999005
Total saturated	miR-4721-5p	Nutrient-miRNA	No	-0.0731042	-0.196963	0.0872647	0.417823	0.174946	0.485973	0.958752	0.838611	0.999005
Food fiber	miR-4283	Nutrient-miRNA	Yes	0.0730722	0.162155	0.0985342	0.418027	0.265637	0.431212	0.958752	0.861099	0.999005
Vitamin C	miR-922-5p	Nutrient-miRNA	Yes	0.0729807	0.179035	0.0585331	0.418612	0.218372	0.640614	0.958752	0.851812	0.999005
Available Glucose	miR-4313-3p	Nutrient-miRNA	Yes	-0.0729548	-0.103625	-0.0956819	0.418778	0.478597	0.444732	0.958752	0.943784	0.999005
Phosphorus	miR-6756-5p	Nutrient-miRNA	No	-0.0729435	-0.332143	0.103122	0.41885	0.0197216	0.409963	0.958752	0.632339	0.999005
Starch	miR-654-5p	Nutrient-miRNA	No	0.0729262	-0.00306122	0.208169	0.418961	0.983345	0.0934866	0.958752	0.997141	0.999005
Thiamine	Bifidobacterium longum	Nutrient-Species	Yes	-0.073	0.0626625	0.103549	0.419	0.61719	0.478923	0.936588	0.986774	0.887788
Sodium	miR-4750-3p	Nutrient-miRNA	Yes	-0.0729126	-0.136224	-0.0648373	0.419048	0.350657	0.605002	0.958752	0.918967	0.999005
Phosphorus	miR-4309-3p	Nutrient-miRNA	No	0.0729033	0.119694	-0.0436911	0.419107	0.412684	0.72759	0.958752	0.942304	0.999005
[truncated: 2,564 more rows]
