# Supplementary material for: Gluten-free diet affects fecal small non-coding RNA profiles and microbiome composition in celiac disease supporting a host-gut microbiota crosstalk
Source: Gut Microbes. 2023 Feb 7;15(1):2172955. doi: 10.1080/19490976.2023.2172955 (PMC9928459; doi:10.1080/19490976.2023.2172955)
Supplement: Supplemental Material [file KGMI_A_2172955_SM4401.zip › Supplementary_Table_2_Dataset_Information.xlsx]

## Sheet: A_Stool_sRNA-Seq_statistics
Supplementary Table 2. A. Statistics of quality control and alignment of the sRNA-Seq reads. B. Statistics of the preprocessing and alignment of shotgun metagenomic sequencing reads.
			Low quality (Q <30)		Surviving reads		Mapped reads miRNAs		Mapped reads non miRNAs		Mapped reads genome		Human unmapped reads		Detected annotations (>15 reads)
ID	Class	Raw reads	N°reads	% Raw	N°reads	% Raw	N°reads	% Surviving	N°reads	% Surviving	N°reads	% Surviving	N°reads	% Surviving	miRNAs	sncRNA
409IG	Healthy	3065866	11865	0.00387003	2542978	0.829449	33246	0.0130736	134212	0.0527775	871659	0.342771	1503861	0.591378	807	1288
Cii008	Healthy	14050153	371813	0.0264633	12249776	0.871861	122829	0.010027	387001	0.0315925	4112361	0.335709	7627585	0.622671	1193	5798
Cii010	Healthy	3489029	96640	0.0276983	3078855	0.882439	23812	0.00773404	85328	0.0277142	662178	0.215073	2307537	0.749479	594	4405
Cii011	Healthy	7617295	203924	0.0267712	7147503	0.938326	52265	0.00731234	133545	0.0186841	1502995	0.210283	5458698	0.763721	650	5546
Cii012	Healthy	4211767	117967	0.0280089	3590395	0.852468	38258	0.0106557	99277	0.0276507	983436	0.273907	2469424	0.687786	737	4072
Cii013	Healthy	15444663	456474	0.0295555	11813665	0.764903	50129	0.00424331	161679	0.0136858	1716417	0.145291	9885440	0.83678	758	3175
Cii014	Healthy	2115764	48368	0.0228608	1931154	0.912745	23465	0.0121508	90179	0.0466969	768276	0.397833	1049234	0.54332	689	4832
Cii015	Healthy	9253301	257085	0.0277831	7400573	0.799777	56555	0.00764198	284794	0.0384827	1772334	0.239486	5286890	0.714389	805	4501
Cii018	Healthy	8062305	210158	0.0260667	7496566	0.929829	40732	0.00543342	187505	0.0250121	1290820	0.172188	5977509	0.797366	773	2807
Cii019	Healthy	4948382	127913	0.0258495	3635713	0.734728	41292	0.0113573	160275	0.0440835	1209620	0.332705	2224526	0.611854	1257	4694
Cii020	Healthy	8158141	208227	0.0255238	6734562	0.825502	119383	0.0177269	387581	0.057551	2984518	0.443164	3243080	0.481558	682	3333
Cii021	Healthy	11994962	294715	0.0245699	9748481	0.812715	205137	0.021043	617170	0.0633094	4841457	0.496637	4084717	0.419011	733	4256
Cii022	Healthy	18605987	510418	0.027433	17576594	0.944674	118934	0.00676661	347674	0.0197805	4114778	0.234106	12995208	0.739347	890	4130
Cii023	Healthy	8570432	233469	0.0272412	7510480	0.876325	41811	0.00556702	184227	0.0245293	1379620	0.183693	5904822	0.786211	560	3644
Cii025	Healthy	4884233	115878	0.0237249	3956815	0.81012	78613	0.0198677	254567	0.0643363	1835916	0.463988	1787719	0.451808	836	4050
Cii026	Healthy	16299119	434469	0.026656	14878518	0.912842	81726	0.00549289	481473	0.0323603	2694686	0.181113	11620633	0.781034	686	2962
Cii027	Healthy	2762844	68187	0.02468	2514068	0.909957	22379	0.00890151	72295	0.0287562	649740	0.258442	1769654	0.703901	771	8782
Cii028	Healthy	15637980	47021	0.00300685	12932978	0.827024	203689	0.0130253	533668	0.0412641	4100727	0.317075	8094894	0.625911	632	1227
Cii029	Healthy	13575966	381120	0.0280731	12037311	0.886663	186916	0.0155281	565656	0.0469919	5707855	0.47418	5576884	0.4633	866	4095
Cii032	Healthy	7219855	204670	0.0283482	6006631	0.83196	135414	0.0225441	257296	0.0428353	2797061	0.465662	2816860	0.468958	715	5810
Cii033	Healthy	7308832	190374	0.0260471	6328478	0.865867	79333	0.0125359	353211	0.0558129	2243588	0.354523	3652346	0.577129	777	3399
Cii034	Healthy	6677478	169556	0.0253922	5217126	0.781302	112096	0.0214862	300337	0.0575675	2562950	0.491257	2241743	0.429689	745	3996
Cii035	Healthy	16701448	431840	0.0258564	13128380	0.786062	204047	0.0155424	957142	0.0729063	5331331	0.406092	6635860	0.505459	759	3581
Cii036	Healthy	4912231	20684	0.00421071	3836698	0.78105	65652	0.0171116	207659	0.0541244	1568535	0.408824	1994852	0.51994	896	1698
Cii038	Healthy	11469233	50592	0.00441111	10450978	0.911219	97553	0.00933434	510515	0.0488485	2775737	0.265596	7067173	0.676221	622	2334
Cii039	Healthy	5260862	22947	0.00436183	4777416	0.908105	67558	0.0141411	184530	0.0386255	1567594	0.328126	2957734	0.619107	693	1263
Cii040	Healthy	12631244	62994	0.00498716	11017212	0.872219	129595	0.0102599	527412	0.0478716	2988518	0.271259	7371687	0.669106	575	1128
Cii041	Healthy	9406764	38519	0.00409482	8736870	0.928786	70056	0.00801843	319013	0.0365134	2224610	0.254623	6123191	0.700845	735	1306
Cii043	Healthy	11706822	46524	0.00397409	10103164	0.863015	147487	0.0145981	558477	0.0552774	3202756	0.317005	6194444	0.613119	721	1506
Cii046	Healthy	7343257	28253	0.00384748	6663317	0.907406	121365	0.0182139	306613	0.0460151	2100857	0.315287	4134482	0.620484	808	1444
Cii047	Healthy	12780185	57271	0.00448123	11422140	0.893738	122355	0.0107121	380013	0.0332699	3609960	0.316049	7309812	0.639969	744	1567
Cii049	Healthy	6927282	27847	0.0040199	5247503	0.757513	85591	0.0163108	243613	0.0464246	2500957	0.476599	2417342	0.460665	932	1419
Cii050	Healthy	3056002	12867	0.0042104	2735589	0.895153	29255	0.0106942	91024	0.033274	946624	0.34604	1668686	0.609991	647	1408
Cii051	Healthy	15504413	62994	0.00406297	14193637	0.915458	190016	0.0133874	405213	0.0285489	4467961	0.314786	9130447	0.643277	645	1385
Cii052	Healthy	9058182	40677	0.00449064	8247447	0.910497	81986	0.00994077	245030	0.0297098	2499672	0.303084	5420759	0.657265	900	1659
Cii053	Healthy	11824798	49443	0.0041813	10991871	0.929561	88876	0.00808561	392404	0.0356995	2985808	0.271638	7524783	0.684577	875	1217
Cii054	Healthy	16024727	68748	0.00429012	14510147	0.905485	172925	0.0119175	480925	0.033144	4690453	0.323253	9165844	0.631685	783	1499
Cii055	Healthy	10222693	25788	0.00252262	8849317	0.865654	88341	0.00864166	253676	0.0286662	2335223	0.263887	6172077	0.697464	651	1620
Cii056	Healthy	13312576	54604	0.00410169	8335654	0.626149	109038	0.0130809	349853	0.0419707	2935121	0.352116	4941642	0.592832	660	1524
Cii057	Healthy	15420753	65767	0.00426484	9235584	0.598906	132401	0.014336	575413	0.0623039	3435913	0.37203	5091857	0.55133	767	1533
Cii059	Healthy	10575599	41675	0.00394068	7255848	0.686093	139203	0.0191849	332532	0.0458295	2865742	0.394956	3918371	0.540029	649	1639
Cii060	Healthy	11134122	48732	0.00437682	10332073	0.927965	82973	0.00803062	367686	0.0355869	2774072	0.268491	7107342	0.687891	867	989
Cii061	Healthy	3481553	13464	0.00386724	2792709	0.802145	33930	0.0121495	147643	0.0528673	923173	0.330565	1687963	0.604418	796	983
Cii062	Healthy	1023406	3881	0.00379224	786214	0.768233	10144	0.0129023	39542	0.0502942	277393	0.352821	459135	0.583982	960	2022
Cii063	Healthy	4534301	18460	0.00407119	3711853	0.818616	44516	0.0119929	173695	0.0467947	1198892	0.32299	2294750	0.618222	671	1747
Cii064	Healthy	245586	942	0.00383572	204955	0.834555	2809	0.0137054	10886	0.0531141	74184	0.361953	117076	0.571228	729	1141
Cii065	Healthy	11393305	59799	0.00524861	10392121	0.912125	151643	0.0133098	313987	0.0302139	2815685	0.270944	7110806	0.68425	566	1518
Cii066	Healthy	12699344	58271	0.0045885	10319049	0.812566	210022	0.016538	379953	0.0368205	3008458	0.291544	6720616	0.651282	746	1194
Cii067	Healthy	6603510	25788	0.0039052	5305456	0.80343	78699	0.0148336	197168	0.0371633	1809568	0.341077	3220021	0.606926	600	1398
Cii068	Healthy	21429203	84304	0.00393407	16809208	0.784407	334430	0.0198956	923629	0.0549478	7408796	0.440758	8142353	0.484398	635	1490
Cii070	Healthy	21011590	59163	0.00281573	18952351	0.901995	182576	0.0086893	656022	0.0346143	5886962	0.310619	12226791	0.645133	798	1841
Cii075	Healthy	31218842	45188	0.00144746	26331894	0.843462	319682	0.01024	1113036	0.0422695	8598446	0.326541	16300730	0.619049	658	1315
Cii076	Healthy	4676920	39865	0.00852377	4311407	0.921847	55081	0.0117772	119358	0.0276842	1243987	0.288534	2892981	0.671006	672	2179
Cii077	Healthy	22921638	80928	0.00353064	19430816	0.847706	199819	0.00871748	802864	0.0413191	6325032	0.325516	12103101	0.622882	773	1740
Cii078	Healthy	15261552	88820	0.00581985	13477011	0.883069	157312	0.0103077	567417	0.0421026	4189348	0.310851	8562934	0.635373	776	1328
Cii079	Healthy	13917671	44043	0.00316454	11717295	0.841901	106288	0.00763691	395161	0.0337246	3017936	0.257563	8197910	0.699642	612	1191
Cii080	Healthy	10926101	55268	0.00505835	8947276	0.81889	86647	0.00793028	280652	0.0313673	2541002	0.283997	6038975	0.674951	791	1397
Cii081	Healthy	7679903	21834	0.002843	6967210	0.9072	57550	0.00749358	166409	0.0238846	1636977	0.234954	5106274	0.732901	631	1414
Cii082	Healthy	13624856	73856	0.00542068	11699648	0.858699	140742	0.0103298	420182	0.0359141	4126379	0.352693	7012345	0.599364	938	2134
Cii083	Healthy	25289576	66383	0.00262492	22094439	0.873658	306779	0.0121307	902295	0.0408381	8331899	0.377104	12553466	0.568173	785	2497
Cii088	Healthy	9719914	433523	0.0446015	7831730	0.805741	98559	0.0101399	241777	0.0308715	2594453	0.331275	4896941	0.625269	962	2448
Cii089	Healthy	20931813	177946	0.00850122	19017711	0.908555	221547	0.0105842	573006	0.0301301	5644822	0.296819	12578336	0.661401	886	1452
Cii090	Healthy	21537387	208982	0.00970322	19681764	0.913842	165121	0.00766671	823042	0.0418175	5491179	0.278998	13202422	0.670795	783	1249
Cii091	Healthy	10991359	181822	0.0165423	9830823	0.894414	159969	0.0145541	285166	0.0290073	2748286	0.279558	6637402	0.675162	534	1424
Cii094	Healthy	20032251	225519	0.0112578	17247292	0.860976	199680	0.00996793	718997	0.0416875	6236568	0.361597	10092047	0.585138	918	1295
Cii097	Healthy	11784900	61091	0.00518384	10412856	0.883576	134569	0.0114188	563385	0.0541048	3237502	0.310914	6477400	0.622058	654	1384
351DLEM	tCD-TG-	3632957	15269	0.00420291	3325883	0.915475	30607	0.00920267	103219	0.0310351	748479	0.225047	2443578	0.734716	796	1596
352LGE	tCD-TG-	24621417	107461	0.00436453	21749693	0.883365	306055	0.0140717	922129	0.0423973	7066285	0.324891	13455224	0.61864	778	878
378PF	tCD-TG-	6290826	27205	0.00432455	5681549	0.903148	47758	0.00840581	212176	0.0373447	1512607	0.266231	3909008	0.688018	625	997
381NB	tCD-TG-	8397171	32568	0.00387845	7451978	0.887439	58358	0.00694972	210980	0.0283119	1802778	0.241919	5379862	0.721937	708	1222
383MP	tCD-TG-	36137601	155829	0.0043121	32681842	0.904372	311801	0.0095405	1084459	0.0331823	9091332	0.278177	22194250	0.6791	734	1300
387DCF	tCD-TG-	12790854	52749	0.00412396	12084912	0.944809	100766	0.00833817	412172	0.0341063	2661271	0.220214	8910703	0.737341	632	1232
390CG	tCD-TG-	395562	1637	0.00413842	352276	0.890571	5440	0.0154424	12266	0.0348193	84214	0.239057	250356	0.710681	952	1306
392AB	tCD-TG-	3955255	16356	0.00413526	3583928	0.906118	33991	0.00948429	131686	0.0367435	1061505	0.296185	2356746	0.657587	908	1072
397TE	tCD-TG-	2788372	10508	0.00376851	2564147	0.919586	23746	0.00926078	68121	0.0265667	726837	0.283462	1745443	0.680711	874	2271
398AG	tCD-TG-	281181	1182	0.0042037	243777	0.866975	3784	0.0155224	7737	0.031738	72911	0.299089	159345	0.653651	718	1370
399CE	tCD-TG-	5604587	21545	0.00384417	4332947	0.773107	66478	0.0153424	423002	0.0976245	1733138	0.399991	2110329	0.487042	987	930
401IA	tCD-TG-	3109535	12528	0.0040289	2525938	0.81232	36850	0.0145886	122478	0.0484881	944181	0.373794	1422429	0.563129	705	1539
402BRA	tCD-TG-	4814915	18692	0.0038821	3706787	0.769855	47195	0.0127321	224001	0.06043	1342290	0.362117	2093301	0.564721	788	1467
403LR	tCD-TG-	4171058	16989	0.00407307	3167977	0.759514	51767	0.0163407	178964	0.0564916	1314101	0.414808	1623145	0.51236	848	2214
405GA	tCD-TG-	24178501	94939	0.00392659	19370828	0.801159	300626	0.0124336	883879	0.0456294	6908814	0.356661	11277509	0.58219	676	1908
406BR	tCD-TG-	6393893	24688	0.00386118	5388591	0.842772	97378	0.0180711	268585	0.0498433	2045688	0.379633	2976940	0.552452	661	1363
412VL	tCD-TG-	13122518	51032	0.00388889	10503336	0.800406	152162	0.0115955	308562	0.0293775	3666694	0.349098	6375918	0.607037	618	2287
416ST	tCD-TG-	23362564	90970	0.00389384	21404974	0.916208	227115	0.00972132	758603	0.0354405	6172682	0.288376	14246574	0.665573	747	1325
427AE	tCD-TG-	56621775	213145	0.00376436	48695535	0.860014	463236	0.00818123	2738251	0.0562321	15001600	0.308069	30492448	0.626186	817	1511
436BC	tCD-TG-	12363466	44790	0.00362277	11077158	0.895959	86249	0.00697612	545355	0.0492324	2765403	0.249649	7680151	0.693332	733	1226
437BCM	tCD-TG-	17789850	66784	0.00375405	16396210	0.921661	197578	0.0111062	442892	0.0270119	5015928	0.30592	10739812	0.655018	567	1095
442GM	tCD-TG-	12571211	49474	0.0039355	10169263	0.808933	153273	0.0121924	535028	0.0526123	3600623	0.354069	5880339	0.578246	777	1242
Cii002	tCD-TG-	21686391	556074	0.0256416	19107660	0.88109	106532	0.00557536	643970	0.0337022	3607814	0.188815	14749344	0.771907	871	4769
Cii003	tCD-TG-	29737301	829677	0.0279002	25240053	0.848767	220686	0.00874348	524858	0.0207946	5613511	0.222405	18880998	0.748057	689	4632
Cii004	tCD-TG-	15783543	472828	0.029957	12116302	0.767654	72916	0.00601801	327848	0.0270584	2310929	0.190729	9404609	0.776195	685	3375
Cii005	tCD-TG-	19358791	503623	0.0260152	16587538	0.856848	164869	0.00993933	445931	0.0268835	4175831	0.251745	11800907	0.711432	589	3993
Cii006	tCD-TG-	18935752	494534	0.0261164	16334512	0.862628	150505	0.00921393	372923	0.0228304	4419006	0.270532	11392078	0.697424	816	4997
Cii007	tCD-TG-	7404141	188036	0.0253961	6795228	0.91776	45599	0.00671044	190985	0.0281058	1449875	0.213367	5108769	0.751817	751	3282
Cii009	tCD-TG-	6583245	192710	0.0292728	5482639	0.832817	54213	0.00988812	166912	0.0304437	1298970	0.236924	3962544	0.722744	741	4860
Cii016	tCD-TG-	3889962	100064	0.0257236	3344836	0.859863	54157	0.0161912	169857	0.0507819	1414714	0.422955	1706108	0.510072	857	7030
Cii017	tCD-TG-	17782922	524341	0.0294856	14750997	0.829504	88629	0.00600834	274750	0.0186259	2999598	0.203349	11388020	0.772017	663	3928
Cii024	tCD-TG-	14401833	364005	0.0252749	11471003	0.796496	200460	0.0174754	900170	0.0784735	5666398	0.493976	4703975	0.410075	878	3404
Cii030	tCD-TG-	5133600	119800	0.0233365	4534814	0.883359	76260	0.0168166	218562	0.0481965	1933367	0.426339	2306625	0.508648	689	3406
Cii037	tCD-TG-	3834821	17165	0.00447609	3488991	0.909818	37343	0.0107031	115915	0.0332231	1144424	0.32801	2191309	0.628064	880	1611
Cii042	tCD-TG-	19387663	85552	0.0044127	17937667	0.92521	140337	0.00782359	680347	0.0379284	4498403	0.25078	12618580	0.703468	805	1817
Cii045	tCD-TG-	4181267	18573	0.00444196	3843873	0.919308	32832	0.00854139	152227	0.0396025	985539	0.256392	2673275	0.695464	734	1292
Cii071	tCD-TG-	14315381	97059	0.00678005	12262576	0.856601	131379	0.00917747	644694	0.0525741	4139513	0.337573	7346990	0.599139	862	1571
Cii072	tCD-TG-	24943806	42892	0.00171955	22777490	0.913152	202643	0.00812398	795838	0.0349397	5959672	0.261647	15819337	0.694516	599	1181
Cii073	tCD-TG-	6657656	38771	0.00582352	5563340	0.83563	45250	0.00679669	157820	0.0283679	1569445	0.282105	3790825	0.681394	755	1479
Cii084	tCD-TG-	11166837	43832	0.00392519	10688243	0.957141	115087	0.0103061	295011	0.0276014	2903184	0.271624	7374961	0.690007	770	1520
Cii085	tCD-TG-	10042601	79123	0.00787874	8222864	0.818798	101671	0.010124	253927	0.0308806	2312032	0.281171	5555234	0.675584	649	1649
CMa001	tCD-TG-	16784655	433523	0.0258285	15286303	0.910731	74603	0.00488038	538818	0.0352484	2780737	0.18191	11892145	0.777961	753	2967
CMa002	tCD-TG-	7031608	177946	0.0253066	6141344	0.873391	113424	0.0184689	285588	0.0465025	2711413	0.441502	3030919	0.493527	794	3627
CMa003	tCD-TG-	8784343	208982	0.0237903	8017533	0.912707	51446	0.00641669	200610	0.0250214	1521558	0.189779	6243919	0.778783	651	2380
CMa004	tCD-TG-	6169416	181822	0.0294715	5545408	0.898855	115454	0.0208197	259210	0.0467432	2440810	0.44015	2729934	0.492287	602	2975
CMa005	tCD-TG-	30253508	726348	0.0240087	24191736	0.799634	404530	0.0167218	1597386	0.0660302	11302128	0.46719	10887692	0.450058	757	3647
CMa006	tCD-TG-	14615164	63248	0.00432756	12645263	0.865215	138598	0.0109605	601927	0.047601	4310303	0.340863	7594435	0.600575	845	1239
CMa007	tCD-TG-	8608973	225519	0.0261958	7593962	0.882098	51210	0.00674352	194335	0.0255907	1630661	0.214731	5717756	0.752935	701	3212
CMa011	tCD-TG-	23789704	665160	0.02796	18987432	0.798137	359448	0.0189308	1233243	0.0649505	10325621	0.543813	7069120	0.372305	847	3474
CMa012	tCD-TG-	5388408	22930	0.00425543	5031304	0.933727	43107	0.00856776	148837	0.0295822	1156724	0.229905	3682636	0.731945	764	1150
Cii031	tCD-TG+	7107422	191554	0.0269513	5974425	0.84059	80225	0.0134281	288850	0.0483477	2396028	0.401047	3209322	0.537177	597	3172
380BR	tCD-TG+	4981442	20690	0.00415342	3665237	0.735778	61083	0.0166655	107026	0.0292003	1366440	0.372811	2130688	0.581323	775	1179
388SB	tCD-TG+	15936565	66935	0.00420009	12894553	0.809117	173008	0.010856	501091	0.0388607	4479672	0.347408	7740782	0.600314	778	2004
389GM	tCD-TG+	4741508	21031	0.00443551	3218615	0.678817	53831	0.0167249	150583	0.046785	1289649	0.400684	1724552	0.535806	672	1486
415PM	tCD-TG+	32879563	130611	0.00397241	29260529	0.889931	275891	0.00839096	1070068	0.0365704	7841660	0.267994	20072910	0.686006	778	1277
421FR	tCD-TG+	19264695	76273	0.00395921	16852408	0.874782	160534	0.00833307	546325	0.0324182	5045841	0.299414	11099708	0.658642	890	1813
424MM	tCD-TG+	9633578	39375	0.00408727	8412038	0.8732	87017	0.00903268	235122	0.0279507	2725548	0.324006	5364351	0.637699	1039	1775
438SA	tCD-TG+	22533093	89406	0.00396776	20968165	0.93055	239924	0.0106476	688378	0.0328297	5577356	0.265992	14462507	0.689736	541	1222
442GB	tCD-TG+	25141259	94924	0.00377563	20058303	0.797824	235922	0.00938386	1020755	0.0508894	6281235	0.313149	12520391	0.6242	1002	1645
Cii044b	tCD-TG+	4052414	16035	0.0039569	2908920	0.717824	56282	0.0193481	136467	0.0469133	1180862	0.405945	1535309	0.527793	757	1676
Cii044c	tCD-TG+	11281504	65767	0.00582963	10331572	0.915797	152338	0.0135033	461722	0.0446904	3155534	0.305426	6561978	0.635138	871	1650
Cii074	tCD-TG+	12494259	50096	0.00400952	11079001	0.886727	128985	0.0103235	357318	0.0322518	3343707	0.301806	7248991	0.6543	533	1520
CMa010b	tCD-TG+	2236492	61091	0.0273155	1829779	0.818147	30650	0.0167507	124851	0.0682328	853171	0.46627	821107	0.448747	803	3547
Cii044	Untreated CD-TG+	7027556	29263	0.00416404	4020576	0.572116	84165	0.0209336	194870	0.0484682	1544293	0.384097	2197248	0.546501	607	1437
CMa009	Untreated CD-TG+	4109777	113908	0.0277163	3122000	0.759652	54474	0.0174484	167934	0.0537905	1268851	0.406422	1630741	0.522339	835	3975
CMa010	Untreated CD-TG+	27271385	660522	0.0242203	21200023	0.777372	532346	0.0251106	1400721	0.0660717	12286291	0.579541	6980665	0.329276	845	5506

## Sheet: B_Metagenome_statistics
Supplementary Table 2B
ID	Read type	n_of_bases	n_of_reads	min_read_len	median_read_len	mean_read_len	max_read_len
351DLEM	R1_raw	5269766021	35224045	35	151	149.607	151
351DLEM	R1_trimmed	5250712196	34998632	75	151	150.026	151
351DLEM	R1_trimmed_phiX174	5250711145	34998625	75	151	150.026	151
351DLEM	R1_trimmed_phiX174_genome	5221547529	34802441	75	151	150.034	151
351DLEM	R2_raw	5269626321	35224045	35	151	149.603	151
351DLEM	R2_trimmed	5249288784	34993397	75	151	150.008	151
351DLEM	R2_trimmed_phiX174	5249288784	34993397	75	151	150.008	151
351DLEM	R2_trimmed_phiX174_genome	5213686931	34753554	75	151	150.019	151
352LGE	R1_raw	3579476421	23940853	35	151	149.513	151
352LGE	R1_trimmed	3566611133	23773776	75	151	150.023	151
352LGE	R1_trimmed_phiX174	3566610983	23773775	75	151	150.023	151
352LGE	R1_trimmed_phiX174_genome	3554128996	23689573	75	151	150.029	151
352LGE	R2_raw	3579469264	23940853	35	151	149.513	151
352LGE	R2_trimmed	3564983918	23770294	75	151	149.976	151
352LGE	R2_trimmed_phiX174	3564983918	23770294	75	151	149.976	151
352LGE	R2_trimmed_phiX174_genome	3548344538	23657771	75	151	149.986	151
378PF	R1_raw	3126902215	20917497	35	151	149.487	151
378PF	R1_trimmed	3115062805	20766527	75	151	150.004	151
378PF	R1_trimmed_phiX174	3115062805	20766527	75	151	150.004	151
378PF	R1_trimmed_phiX174_genome	3055971605	20371302	75	151	150.014	151
378PF	R2_raw	3126854443	20917497	35	151	149.485	151
378PF	R2_trimmed	3114078521	20763669	75	151	149.977	151
378PF	R2_trimmed_phiX174	3114078521	20763669	75	151	149.977	151
378PF	R2_trimmed_phiX174_genome	3051859929	20346967	75	151	149.991	151
380BR	R1_raw	5304879771	35515555	35	151	149.368	151
380BR	R1_trimmed	5283382333	35235873	75	151	149.943	151
380BR	R1_trimmed_phiX174	5283381880	35235870	75	151	149.943	151
380BR	R1_trimmed_phiX174_genome	5239809551	34942569	75	151	149.955	151
380BR	R2_raw	5304809339	35515555	35	151	149.366	151
380BR	R2_trimmed	5280527563	35230249	75	151	149.886	151
380BR	R2_trimmed_phiX174	5280527563	35230249	75	151	149.886	151
380BR	R2_trimmed_phiX174_genome	5230088778	34890298	75	151	149.901	151
381NB	R1_raw	3410746711	22844258	35	151	149.304	151
381NB	R1_trimmed	3398089838	22677742	75	151	149.843	151
381NB	R1_trimmed_phiX174	3398089838	22677742	75	151	149.843	151
381NB	R1_trimmed_phiX174_genome	3384422817	22585088	75	151	149.852	151
381NB	R2_raw	3410689623	22844258	35	151	149.302	151
381NB	R2_trimmed	3396282775	22670288	75	151	149.812	151
381NB	R2_trimmed_phiX174	3396282775	22670288	75	151	149.812	151
381NB	R2_trimmed_phiX174_genome	3379171935	22554025	75	151	149.826	151
383MP	R1_raw	5924862509	39647090	35	151	149.44	151
383MP	R1_trimmed	5902624219	39360466	75	151	149.963	151
383MP	R1_trimmed_phiX174	5902623920	39360464	75	151	149.963	151
383MP	R1_trimmed_phiX174_genome	5825134836	38840807	75	151	149.975	151
383MP	R2_raw	5924701706	39647090	35	151	149.436	151
383MP	R2_trimmed	5899720116	39354865	75	151	149.911	151
383MP	R2_trimmed_phiX174	5899719966	39354864	75	151	149.911	151
383MP	R2_trimmed_phiX174_genome	5815624480	38790014	75	151	149.926	151
387DCF	R1_raw	8276051329	55299937	35	151	149.658	151
387DCF	R1_trimmed	8249309256	54967044	75	151	150.077	151
387DCF	R1_trimmed_phiX174	8249308657	54967040	75	151	150.077	151
387DCF	R1_trimmed_phiX174_genome	8225098355	54803486	75	151	150.083	151
387DCF	R2_raw	8275890731	55299937	35	151	149.655	151
387DCF	R2_trimmed	8245150684	54957913	75	151	150.027	151
387DCF	R2_trimmed_phiX174	8245150684	54957913	75	151	150.027	151
387DCF	R2_trimmed_phiX174_genome	8211398604	54729405	75	151	150.036	151
388SB	R1_raw	6807568686	45579758	35	151	149.355	151
388SB	R1_trimmed	6782018728	45243731	75	151	149.9	151
388SB	R1_trimmed_phiX174	6782018580	45243730	75	151	149.9	151
388SB	R1_trimmed_phiX174_genome	6750495442	45030279	75	151	149.91	151
388SB	R2_raw	6807593346	45579758	35	151	149.356	151
388SB	R2_trimmed	6777421876	45226596	75	151	149.855	151
388SB	R2_trimmed_phiX174	6777421876	45226596	75	151	149.855	151
388SB	R2_trimmed_phiX174_genome	6737742022	44957288	75	151	149.87	151
389GM	R1_raw	8926473518	60051703	35	151	148.646	151
389GM	R1_trimmed	8874345210	59337019	75	151	149.558	151
389GM	R1_trimmed_phiX174	8874344762	59337016	75	151	149.558	151
389GM	R1_trimmed_phiX174_genome	8294641042	55449452	75	151	149.589	151
389GM	R2_raw	8925920891	60051703	35	151	148.637	151
389GM	R2_trimmed	8872331653	59321561	75	151	149.563	151
389GM	R2_trimmed_phiX174	8872331653	59321561	75	151	149.563	151
389GM	R2_trimmed_phiX174_genome	8285631630	55385108	75	151	149.6	151
390CG	R1_raw	5121421546	34285703	35	151	149.375	151
390CG	R1_trimmed	5100996228	34010360	75	151	149.984	151
390CG	R1_trimmed_phiX174	5100995628	34010356	75	151	149.984	151
390CG	R1_trimmed_phiX174_genome	5082161421	33882944	75	151	149.992	151
390CG	R2_raw	5121327387	34285703	35	151	149.372	151
390CG	R2_trimmed	5098549933	34005795	75	151	149.932	151
390CG	R2_trimmed_phiX174	5098549785	34005794	75	151	149.932	151
390CG	R2_trimmed_phiX174_genome	5074135794	33840315	75	151	149.944	151
392AB	R1_raw	4497463908	30103672	35	151	149.399	151
392AB	R1_trimmed	4480155753	29875517	75	151	149.961	151
392AB	R1_trimmed_phiX174	4480155602	29875516	75	151	149.961	151
392AB	R1_trimmed_phiX174_genome	4443677813	29630210	75	151	149.971	151
392AB	R2_raw	4497504517	30103672	35	151	149.401	151
392AB	R2_trimmed	4477731846	29870247	75	151	149.906	151
392AB	R2_trimmed_phiX174	4477731846	29870247	75	151	149.906	151
392AB	R2_trimmed_phiX174_genome	4435415300	29585107	75	151	149.921	151
397TE	R1_raw	6081170264	40698250	35	151	149.421	151
397TE	R1_trimmed	6058108769	40400359	75	151	149.952	151
397TE	R1_trimmed_phiX174	6058108468	40400357	75	151	149.952	151
397TE	R1_trimmed_phiX174_genome	6035649208	40248595	75	151	149.959	151
397TE	R2_raw	6081105432	40698250	35	151	149.419	151
397TE	R2_trimmed	6055271172	40394710	75	151	149.903	151
397TE	R2_trimmed_phiX174	6055271172	40394710	75	151	149.903	151
397TE	R2_trimmed_phiX174_genome	6025656897	40194376	75	151	149.913	151
398AG	R1_raw	7456847665	49858652	35	151	149.56	151
398AG	R1_trimmed	7431081830	49534739	75	151	150.018	151
398AG	R1_trimmed_phiX174	7431080928	49534733	75	151	150.018	151
398AG	R1_trimmed_phiX174_genome	7409904231	49391745	75	151	150.023	151
398AG	R2_raw	7456675583	49858652	35	151	149.556	151
398AG	R2_trimmed	7427780959	49527534	75	151	149.973	151
398AG	R2_trimmed_phiX174	7427780959	49527534	75	151	149.973	151
398AG	R2_trimmed_phiX174_genome	7397271665	49321148	75	151	149.982	151
399CE	R1_raw	6680040341	44772455	35	151	149.2	151
399CE	R1_trimmed	6651431352	44371674	75	151	149.903	151
399CE	R1_trimmed_phiX174	6651431053	44371672	75	151	149.903	151
399CE	R1_trimmed_phiX174_genome	6626415293	44202175	75	151	149.912	151
399CE	R2_raw	6679990357	44772455	35	151	149.199	151
399CE	R2_trimmed	6648721450	44367676	75	151	149.855	151
399CE	R2_trimmed_phiX174	6648721450	44367676	75	151	149.855	151
399CE	R2_trimmed_phiX174_genome	6616802916	44151249	75	151	149.867	151
401IA	R1_raw	7441689198	49870901	35	151	149.219	151
401IA	R1_trimmed	7410653518	49442576	75	151	149.884	151
401IA	R1_trimmed_phiX174	7410652769	49442571	75	151	149.884	151
401IA	R1_trimmed_phiX174_genome	7390768653	49307831	75	151	149.89	151
401IA	R2_raw	7441444803	49870901	35	151	149.214	151
401IA	R2_trimmed	7407320201	49437536	75	151	149.832	151
401IA	R2_trimmed_phiX174	7407320201	49437536	75	151	149.832	151
401IA	R2_trimmed_phiX174_genome	7378550134	49242503	75	151	149.841	151
402BRA	R1_raw	5429501292	36348399	35	151	149.374	151
402BRA	R1_trimmed	5406712113	36057698	75	151	149.946	151
402BRA	R1_trimmed_phiX174	5406711964	36057697	75	151	149.946	151
402BRA	R1_trimmed_phiX174_genome	5387239746	35926178	75	151	149.953	151
402BRA	R2_raw	5429310654	36348399	35	151	149.369	151
402BRA	R2_trimmed	5398430635	36040726	75	151	149.787	151
402BRA	R2_trimmed_phiX174	5398430335	36040724	75	151	149.787	151
402BRA	R2_trimmed_phiX174_genome	5364171689	35809945	75	151	149.796	151
403LR	R1_raw	4798087530	32005278	35	151	149.916	151
403LR	R1_trimmed	4784257889	31841983	75	151	150.25	151
403LR	R1_trimmed_phiX174	4784257587	31841981	75	151	150.25	151
403LR	R1_trimmed_phiX174_genome	4766569508	31723335	75	151	150.254	151
403LR	R2_raw	4798063056	32005278	35	151	149.915	151
403LR	R2_trimmed	4781202089	31835026	75	151	150.187	151
403LR	R2_trimmed_phiX174	4781202089	31835026	75	151	150.187	151
403LR	R2_trimmed_phiX174_genome	4756989773	31672140	75	151	150.195	151
405GA	R1_raw	9386981465	62931240	35	151	149.163	151
405GA	R1_trimmed	9350159169	62410602	75	151	149.817	151
405GA	R1_trimmed_phiX174	9350159018	62410601	75	151	149.817	151
405GA	R1_trimmed_phiX174_genome	9320010868	62205378	75	151	149.826	151
405GA	R2_raw	9386823447	62931240	35	151	149.16	151
405GA	R2_trimmed	9344274174	62388484	75	151	149.776	151
405GA	R2_trimmed_phiX174	9344274023	62388483	75	151	149.776	151
405GA	R2_trimmed_phiX174_genome	9304707443	62118590	75	151	149.789	151
406BR	R1_raw	5580200219	37212966	35	151	149.953	151
406BR	R1_trimmed	5564621274	37045406	75	151	150.211	151
406BR	R1_trimmed_phiX174	5564621123	37045405	75	151	150.211	151
406BR	R1_trimmed_phiX174_genome	5541614205	36891137	75	151	150.215	151
406BR	R2_raw	5580097363	37212966	35	151	149.95	151
406BR	R2_trimmed	5561530269	37037978	75	151	150.158	151
406BR	R2_trimmed_phiX174	5561530269	37037978	75	151	150.158	151
406BR	R2_trimmed_phiX174_genome	5530143306	36826912	75	151	150.166	151
409IG	R1_raw	4015131924	26764897	35	151	150.015	151
409IG	R1_trimmed	4005048214	26656824	75	151	150.245	151
409IG	R1_trimmed_phiX174	4005048214	26656824	75	151	150.245	151
409IG	R1_trimmed_phiX174_genome	3989995582	26555977	75	151	150.248	151
409IG	R2_raw	4015035302	26764897	35	151	150.011	151
409IG	R2_trimmed	4003175707	26652996	75	151	150.196	151
409IG	R2_trimmed_phiX174	4003175707	26652996	75	151	150.196	151
409IG	R2_trimmed_phiX174_genome	3983511181	26520814	75	151	150.203	151
412VL	R1_raw	4854020894	32524830	35	151	149.24	151
412VL	R1_trimmed	4835279415	32276529	75	151	149.808	151
412VL	R1_trimmed_phiX174	4835279415	32276529	75	151	149.808	151
412VL	R1_trimmed_phiX174_genome	4818164385	32160283	75	151	149.817	151
412VL	R2_raw	4853693996	32524830	35	151	149.23	151
412VL	R2_trimmed	4832992176	32266330	75	151	149.784	151
412VL	R2_trimmed_phiX174	4832992176	32266330	75	151	149.784	151
412VL	R2_trimmed_phiX174_genome	4811696501	32121428	75	151	149.797	151
415PM	R1_raw	7509289716	50311101	35	151	149.257	151
415PM	R1_trimmed	7481090702	49927151	75	151	149.84	151
415PM	R1_trimmed_phiX174	7481090702	49927151	75	151	149.84	151
415PM	R1_trimmed_phiX174_genome	7432525237	49598749	75	151	149.853	151
415PM	R2_raw	7509162240	50311101	35	151	149.255	151
415PM	R2_trimmed	7473161513	49897807	75	151	149.769	151
415PM	R2_trimmed_phiX174	7473161213	49897805	75	151	149.769	151
415PM	R2_trimmed_phiX174_genome	7414197183	49497443	75	151	149.789	151
416ST	R1_raw	4230417875	28350585	35	151	149.218	151
416ST	R1_trimmed	4213559284	28131860	75	151	149.779	151
416ST	R1_trimmed_phiX174	4213559134	28131859	75	151	149.779	151
416ST	R1_trimmed_phiX174_genome	4199069371	28033409	75	151	149.788	151
416ST	R2_raw	4230318883	28350585	35	151	149.215	151
416ST	R2_trimmed	4211388507	28118873	75	151	149.771	151
416ST	R2_trimmed_phiX174	4211388507	28118873	75	151	149.771	151
416ST	R2_trimmed_phiX174_genome	4192896172	27992693	75	151	149.785	151
421FR	R1_raw	5927423656	39681920	35	151	149.373	151
421FR	R1_trimmed	5907084449	39407054	75	151	149.899	151
421FR	R1_trimmed_phiX174	5907084298	39407053	75	151	149.899	151
421FR	R1_trimmed_phiX174_genome	5890597232	39295380	75	151	149.906	151
421FR	R2_raw	5927330077	39681920	35	151	149.371	151
421FR	R2_trimmed	5903414438	39393688	75	151	149.857	151
421FR	R2_trimmed_phiX174	5903414143	39393686	75	151	149.857	151
421FR	R2_trimmed_phiX174_genome	5881087135	39241972	75	151	149.867	151
424MM	R1_raw	4040829429	26996146	35	151	149.682	151
424MM	R1_trimmed	4028359964	26852365	75	151	150.019	151
424MM	R1_trimmed_phiX174	4028359964	26852365	75	151	150.019	151
424MM	R1_trimmed_phiX174_genome	4009429657	26724855	75	151	150.026	151
424MM	R2_raw	4040776578	26996146	35	151	149.68	151
424MM	R2_trimmed	4026521496	26842868	75	151	150.003	151
424MM	R2_trimmed_phiX174	4026521496	26842868	75	151	150.003	151
424MM	R2_trimmed_phiX174_genome	4003433771	26686847	75	151	150.015	151
427AE	R1_raw	3877259900	25862955	35	151	149.916	151
427AE	R1_trimmed	3868072636	25761573	75	151	150.149	151
427AE	R1_trimmed_phiX174	3868070842	25761561	75	151	150.149	151
427AE	R1_trimmed_phiX174_genome	3853506427	25663751	75	151	150.154	151
427AE	R2_raw	3877272691	25862955	35	151	149.916	151
427AE	R2_trimmed	3865701993	25752172	75	151	150.112	151
427AE	R2_trimmed_phiX174	3865701993	25752172	75	151	150.112	151
427AE	R2_trimmed_phiX174_genome	3847189433	25627171	75	151	150.122	151
436BC	R1_raw	4571108679	30772482	35	151	148.545	151
436BC	R1_trimmed	4547154819	30414630	75	151	149.506	151
436BC	R1_trimmed_phiX174	4547154669	30414629	75	151	149.506	151
436BC	R1_trimmed_phiX174_genome	4529701786	30295373	75	151	149.518	151
436BC	R2_raw	4571049210	30772482	35	151	148.543	151
436BC	R2_trimmed	4544434024	30404934	75	151	149.464	151
436BC	R2_trimmed_phiX174	4544434024	30404934	75	151	149.464	151
436BC	R2_trimmed_phiX174_genome	4521704897	30249470	75	151	149.48	151
437BCM	R1_raw	4628871447	30890693	35	151	149.847	151
437BCM	R1_trimmed	4617018901	30760857	75	151	150.094	151
437BCM	R1_trimmed_phiX174	4617018451	30760854	75	151	150.094	151
437BCM	R1_trimmed_phiX174_genome	4598726565	30637824	75	151	150.1	151
437BCM	R2_raw	4628819483	30890693	35	151	149.845	151
437BCM	R2_trimmed	4613823590	30748915	75	151	150.048	151
437BCM	R2_trimmed_phiX174	4613823590	30748915	75	151	150.048	151
437BCM	R2_trimmed_phiX174_genome	4590375286	30590520	75	151	150.059	151
438SA	R1_raw	7152933035	48299061	35	151	148.097	151
438SA	R1_trimmed	7111015145	47643167	75	151	149.256	151
438SA	R1_trimmed_phiX174	7111014246	47643161	75	151	149.256	151
438SA	R1_trimmed_phiX174_genome	7061744383	47307090	75	151	149.275	151
438SA	R2_raw	7153086363	48299061	35	151	148.1	151
438SA	R2_trimmed	7106233851	47626891	75	151	149.206	151
438SA	R2_trimmed_phiX174	7106233851	47626891	75	151	149.206	151
438SA	R2_trimmed_phiX174_genome	7049489296	47239431	75	151	149.229	151
442GB	R1_raw	7134719060	47908278	35	151	148.925	151
442GB	R1_trimmed	7102067537	47434894	75	151	149.722	151
442GB	R1_trimmed_phiX174	7102067236	47434892	75	151	149.722	151
442GB	R1_trimmed_phiX174_genome	7078290104	47273182	75	151	149.732	151
442GB	R2_raw	7134603845	47908278	35	151	148.922	151
442GB	R2_trimmed	7097251109	47417110	75	151	149.677	151
442GB	R2_trimmed_phiX174	7097251109	47417110	75	151	149.677	151
442GB	R2_trimmed_phiX174_genome	7065803612	47202750	75	151	149.691	151
442GM	R1_raw	1026693101	7011755	35	151	146.425	151
442GM	R1_trimmed	1019870594	6912123	75	151	147.548	151
442GM	R1_trimmed_phiX174	1019870445	6912122	75	151	147.548	151
442GM	R1_trimmed_phiX174_genome	1014475323	6873811	75	151	147.586	151
442GM	R2_raw	1026589017	7011755	35	151	146.41	151
442GM	R2_trimmed	1019576143	6909947	75	151	147.552	151
442GM	R2_trimmed_phiX174	1019576143	6909947	75	151	147.552	151
442GM	R2_trimmed_phiX174_genome	1013340242	6865834	75	151	147.592	151
Cii002	R1_raw	9313334484	62561791	35	151	148.866	151
Cii002	R1_trimmed	9268751084	61909931	75	151	149.713	151
Cii002	R1_trimmed_phiX174	9268751084	61909931	75	151	149.713	151
Cii002	R1_trimmed_phiX174_genome	9152520790	61126515	75	151	149.731	151
Cii002	R2_raw	9313834952	62561791	35	151	148.874	151
Cii002	R2_trimmed	9267718419	61914791	75	151	149.685	151
Cii002	R2_trimmed_phiX174	9267718419	61914791	75	151	149.685	151
Cii002	R2_trimmed_phiX174_genome	9142547259	61070383	75	151	149.705	151
Cii003	R1_raw	5938272911	39870131	35	151	148.94	151
Cii003	R1_trimmed	5909977159	39459738	75	151	149.772	151
Cii003	R1_trimmed_phiX174	5909977159	39459738	75	151	149.772	151
Cii003	R1_trimmed_phiX174_genome	5891070564	39331023	75	151	149.782	151
Cii003	R2_raw	5938647840	39870131	35	151	148.95	151
Cii003	R2_trimmed	5909127345	39463007	75	151	149.738	151
Cii003	R2_trimmed_phiX174	5909127345	39463007	75	151	149.738	151
Cii003	R2_trimmed_phiX174_genome	5884467474	39295047	75	151	149.751	151
Cii004	R1_raw	6172792706	41602021	35	151	148.377	151
Cii004	R1_trimmed	6135591906	41046514	75	151	149.479	151
Cii004	R1_trimmed_phiX174	6135591756	41046513	75	151	149.479	151
Cii004	R1_trimmed_phiX174_genome	6106276278	40846743	75	151	149.492	151
Cii004	R2_raw	6172823320	41602021	35	151	148.378	151
Cii004	R2_trimmed	6135820131	41052847	75	151	149.462	151
Cii004	R2_trimmed_phiX174	6135820131	41052847	75	151	149.462	151
Cii004	R2_trimmed_phiX174_genome	6101153966	40816570	75	151	149.477	151
Cii005	R1_raw	11193611339	75271316	35	151	148.71	151
Cii005	R1_trimmed	11134878413	74398509	75	151	149.665	151
Cii005	R1_trimmed_phiX174	11134878262	74398508	75	151	149.665	151
Cii005	R1_trimmed_phiX174_genome	11101005135	74166154	75	151	149.678	151
Cii005	R2_raw	11194267024	75271316	35	151	148.719	151
Cii005	R2_trimmed	11130738882	74401883	75	151	149.603	151
Cii005	R2_trimmed_phiX174	11130738882	74401883	75	151	149.603	151
Cii005	R2_trimmed_phiX174_genome	11085111678	74089747	75	151	149.617	151
Cii006	R1_raw	4799367756	32475272	35	151	147.785	151
Cii006	R1_trimmed	4764268249	31937291	75	151	149.176	151
Cii006	R1_trimmed_phiX174	4764267496	31937286	75	151	149.176	151
Cii006	R1_trimmed_phiX174_genome	4740785588	31775759	75	151	149.195	151
Cii006	R2_raw	4799561207	32475272	35	151	147.791	151
Cii006	R2_trimmed	4764516458	31938485	75	151	149.178	151
Cii006	R2_trimmed_phiX174	4764514353	31938471	75	151	149.178	151
Cii006	R2_trimmed_phiX174_genome	4736949097	31748917	75	151	149.2	151
Cii007	R1_raw	7313006814	49173709	35	151	148.718	151
Cii007	R1_trimmed	7275162901	48610603	75	151	149.662	151
Cii007	R1_trimmed_phiX174	7275162806	48610602	75	151	149.662	151
Cii007	R1_trimmed_phiX174_genome	7250149793	48439798	75	151	149.673	151
Cii007	R2_raw	7313514410	49173709	35	151	148.728	151
Cii007	R2_trimmed	7274751823	48616005	75	151	149.637	151
Cii007	R2_trimmed_phiX174	7274751728	48616004	75	151	149.637	151
Cii007	R2_trimmed_phiX174_genome	7243083176	48399827	75	151	149.651	151
Cii008	R1_raw	4110168605	27616571	35	151	148.83	151
Cii008	R1_trimmed	4089688956	27318694	75	151	149.703	151
Cii008	R1_trimmed_phiX174	4089688956	27318694	75	151	149.703	151
Cii008	R1_trimmed_phiX174_genome	4076322623	27227656	75	151	149.713	151
Cii008	R2_raw	4110247207	27616571	35	151	148.833	151
Cii008	R2_trimmed	4090240771	27323050	75	151	149.699	151
Cii008	R2_trimmed_phiX174	4090240771	27323050	75	151	149.699	151
Cii008	R2_trimmed_phiX174_genome	4073423158	27208544	75	151	149.711	151
Cii009	R1_raw	7220852403	48507299	35	151	148.861	151
Cii009	R1_trimmed	7186058064	47997698	75	151	149.717	151
Cii009	R1_trimmed_phiX174	7186058064	47997698	75	151	149.717	151
Cii009	R1_trimmed_phiX174_genome	7150436961	47755480	75	151	149.73	151
Cii009	R2_raw	7221402045	48507299	35	151	148.872	151
Cii009	R2_trimmed	7185331978	48001955	75	151	149.688	151
Cii009	R2_trimmed_phiX174	7185331978	48001955	75	151	149.688	151
Cii009	R2_trimmed_phiX174_genome	7141972870	47707179	75	151	149.704	151
Cii010	R1_raw	3719330451	25398394	35	151	146.44	151
Cii010	R1_trimmed	3681633885	24774548	75	151	148.605	151
Cii010	R1_trimmed_phiX174	3681633885	24774548	75	151	148.605	151
Cii010	R1_trimmed_phiX174_genome	3652992152	24576795	75	151	148.636	151
Cii010	R2_raw	3719999228	25398394	35	151	146.466	151
Cii010	R2_trimmed	3681365964	24778551	75	151	148.571	151
Cii010	R2_trimmed_phiX174	3681365964	24778551	75	151	148.571	151
Cii010	R2_trimmed_phiX174_genome	3649084163	24555861	75	151	148.603	151
Cii011	R1_raw	6516220979	43682421	35	151	149.173	151
Cii011	R1_trimmed	6489162868	43303330	75	151	149.854	151
Cii011	R1_trimmed_phiX174	6489162868	43303330	75	151	149.854	151
Cii011	R1_trimmed_phiX174_genome	6470104765	43174127	75	151	149.861	151
Cii011	R2_raw	6516353544	43682421	35	151	149.176	151
Cii011	R2_trimmed	6488227968	43306069	75	151	149.823	151
Cii011	R2_trimmed_phiX174	6488227968	43306069	75	151	149.823	151
Cii011	R2_trimmed_phiX174_genome	6463568520	43138492	75	151	149.833	151
Cii012	R1_raw	5388453617	37205163	35	151	144.831	151
Cii012	R1_trimmed	5317495738	36006121	75	151	147.683	151
Cii012	R1_trimmed_phiX174	5317495738	36006121	75	151	147.683	151
Cii012	R1_trimmed_phiX174_genome	5207591672	35249790	75	151	147.734	151
Cii012	R2_raw	5389867901	37205163	35	151	144.869	151
Cii012	R2_trimmed	5317706757	36014123	75	151	147.656	151
Cii012	R2_trimmed_phiX174	5317706757	36014123	75	151	147.656	151
Cii012	R2_trimmed_phiX174_genome	5202792779	35223430	75	151	147.708	151
Cii013	R1_raw	5034144866	34021191	35	151	147.971	151
Cii013	R1_trimmed	5001012573	33509955	75	151	149.24	151
Cii013	R1_trimmed_phiX174	5001012573	33509955	75	151	149.24	151
Cii013	R1_trimmed_phiX174_genome	4939405908	33092670	75	151	149.26	151
Cii013	R2_raw	5034239000	34021191	35	151	147.974	151
Cii013	R2_trimmed	5001185266	33513773	75	151	149.228	151
Cii013	R2_trimmed_phiX174	5001185266	33513773	75	151	149.228	151
Cii013	R2_trimmed_phiX174_genome	4935971777	33071629	75	151	149.251	151
Cii014	R1_raw	6160431553	41515279	35	151	148.39	151
Cii014	R1_trimmed	6123826328	40940419	75	151	149.579	151
Cii014	R1_trimmed_phiX174	6123826328	40940419	75	151	149.579	151
Cii014	R1_trimmed_phiX174_genome	6100302571	40778468	75	151	149.596	151
Cii014	R2_raw	6161033768	41515279	35	151	148.404	151
Cii014	R2_trimmed	6122449447	40944352	75	151	149.531	151
Cii014	R2_trimmed_phiX174	6122449301	40944351	75	151	149.531	151
Cii014	R2_trimmed_phiX174_genome	6092937292	40741663	75	151	149.551	151
Cii015	R1_raw	5756806393	38740457	35	151	148.599	151
Cii015	R1_trimmed	5725830370	38274652	75	151	149.598	151
Cii015	R1_trimmed_phiX174	5725830370	38274652	75	151	149.598	151
Cii015	R1_trimmed_phiX174_genome	5706654226	38143443	75	151	149.61	151
Cii015	R2_raw	5757306961	38740457	35	151	148.612	151
Cii015	R2_trimmed	5724893261	38277396	75	151	149.563	151
Cii015	R2_trimmed_phiX174	5724893261	38277396	75	151	149.563	151
Cii015	R2_trimmed_phiX174_genome	5699642940	38104778	75	151	149.578	151
Cii016	R1_raw	4934119330	32990868	35	151	149.56	151
Cii016	R1_trimmed	4917012012	32773868	75	151	150.028	151
Cii016	R1_trimmed_phiX174	4917011861	32773867	75	151	150.028	151
Cii016	R1_trimmed_phiX174_genome	4900852996	32664716	75	151	150.035	151
Cii016	R2_raw	4934363192	32990868	35	151	149.568	151
Cii016	R2_trimmed	4915182083	32774075	75	151	149.972	151
Cii016	R2_trimmed_phiX174	4915182083	32774075	75	151	149.972	151
Cii016	R2_trimmed_phiX174_genome	4892268447	32619077	75	151	149.982	151
Cii017	R1_raw	8787824393	59444655	35	151	147.832	151
Cii017	R1_trimmed	8724073721	58454455	75	151	149.246	151
Cii017	R1_trimmed_phiX174	8724073721	58454455	75	151	149.246	151
Cii017	R1_trimmed_phiX174_genome	8689765793	58217553	75	151	149.264	151
Cii017	R2_raw	8788273647	59444655	35	151	147.84	151
Cii017	R2_trimmed	8722062807	58452083	75	151	149.217	151
Cii017	R2_trimmed_phiX174	8722062807	58452083	75	151	149.217	151
Cii017	R2_trimmed_phiX174_genome	8678198803	58150010	75	151	149.238	151
Cii018	R1_raw	7271677852	49100688	35	151	148.097	151
Cii018	R1_trimmed	7225720976	48394612	75	151	149.308	151
Cii018	R1_trimmed_phiX174	7225720825	48394611	75	151	149.308	151
Cii018	R1_trimmed_phiX174_genome	6968752992	46660810	75	151	149.349	151
Cii018	R2_raw	7272161764	49100688	35	151	148.107	151
Cii018	R2_trimmed	7224361450	48398366	75	151	149.269	151
Cii018	R2_trimmed_phiX174	7224361450	48398366	75	151	149.269	151
Cii018	R2_trimmed_phiX174_genome	6961745795	46625542	75	151	149.312	151
Cii019	R1_raw	10291444702	69061205	35	151	149.019	151
Cii019	R1_trimmed	10245556981	68399406	75	151	149.79	151
Cii019	R1_trimmed_phiX174	10245556830	68399405	75	151	149.79	151
Cii019	R1_trimmed_phiX174_genome	10205693596	68128744	75	151	149.8	151
Cii019	R2_raw	10292046003	69061205	35	151	149.028	151
Cii019	R2_trimmed	10243751775	68404327	75	151	149.753	151
Cii019	R2_trimmed_phiX174	10243751775	68404327	75	151	149.753	151
Cii019	R2_trimmed_phiX174_genome	10194551367	68069810	75	151	149.766	151
Cii020	R1_raw	7313554664	48902520	35	151	149.554	151
Cii020	R1_trimmed	7288704280	48576467	75	151	150.046	151
Cii020	R1_trimmed_phiX174	7288704130	48576466	75	151	150.046	151
Cii020	R1_trimmed_phiX174_genome	7262171580	48397742	75	151	150.052	151
Cii020	R2_raw	7313663949	48902520	35	151	149.556	151
Cii020	R2_trimmed	7286033911	48577137	75	151	149.989	151
Cii020	R2_trimmed_phiX174	7286033911	48577137	75	151	149.989	151
Cii020	R2_trimmed_phiX174_genome	7250688672	48338786	75	151	149.997	151
Cii021	R1_raw	4760873945	31849955	35	151	149.478	151
Cii021	R1_trimmed	4743189459	31614298	75	151	150.033	151
Cii021	R1_trimmed_phiX174	4743189459	31614298	75	151	150.033	151
Cii021	R1_trimmed_phiX174_genome	4724781032	31489979	75	151	150.041	151
Cii021	R2_raw	4761058599	31849955	35	151	149.484	151
Cii021	R2_trimmed	4741389346	31614746	75	151	149.974	151
Cii021	R2_trimmed_phiX174	4741389346	31614746	75	151	149.974	151
Cii021	R2_trimmed_phiX174_genome	4716918605	31449331	75	151	149.985	151
Cii022	R1_raw	4440822868	29883726	35	151	148.603	151
Cii022	R1_trimmed	4418266216	29552150	75	151	149.507	151
Cii022	R1_trimmed_phiX174	4418266216	29552150	75	151	149.507	151
Cii022	R1_trimmed_phiX174_genome	4396042337	29400286	75	151	149.524	151
Cii022	R2_raw	4441441180	29883726	35	151	148.624	151
Cii022	R2_trimmed	4418138760	29556043	75	151	149.483	151
Cii022	R2_trimmed_phiX174	4418138760	29556043	75	151	149.483	151
Cii022	R2_trimmed_phiX174_genome	4390588427	29367789	75	151	149.504	151
Cii023	R1_raw	5794142482	39244884	35	151	147.641	151
Cii023	R1_trimmed	5750033756	38532704	75	151	149.225	151
Cii023	R1_trimmed_phiX174	5750033756	38532704	75	151	149.225	151
Cii023	R1_trimmed_phiX174_genome	5699314841	38186686	75	151	149.249	151
Cii023	R2_raw	5794822801	39244884	35	151	147.658	151
Cii023	R2_trimmed	5749436669	38536691	75	151	149.194	151
Cii023	R2_trimmed_phiX174	5749436669	38536691	75	151	149.194	151
Cii023	R2_trimmed_phiX174_genome	5693334887	38153705	75	151	149.221	151
Cii024	R1_raw	11605639363	78279179	35	151	148.26	151
Cii024	R1_trimmed	11534914631	77187322	75	151	149.441	151
Cii024	R1_trimmed_phiX174	11534914631	77187322	75	151	149.441	151
Cii024	R1_trimmed_phiX174_genome	11478438677	76802048	75	151	149.455	151
Cii024	R2_raw	11607283346	78279179	35	151	148.281	151
Cii024	R2_trimmed	11530597498	77193934	75	151	149.372	151
Cii024	R2_trimmed_phiX174	11530597498	77193934	75	151	149.372	151
Cii024	R2_trimmed_phiX174_genome	11459192115	76707194	75	151	149.389	151
Cii025	R1_raw	6831677018	46023396	35	151	148.439	151
Cii025	R1_trimmed	6792599460	45431886	75	151	149.512	151
Cii025	R1_trimmed_phiX174	6792599460	45431886	75	151	149.512	151
Cii025	R1_trimmed_phiX174_genome	6763357087	45231743	75	151	149.527	151
Cii025	R2_raw	6832280792	46023396	35	151	148.452	151
Cii025	R2_trimmed	6790173579	45433618	75	151	149.453	151
Cii025	R2_trimmed_phiX174	6790173579	45433618	75	151	149.453	151
Cii025	R2_trimmed_phiX174_genome	6752642991	45177218	75	151	149.47	151
Cii026	R1_raw	8774371551	59274484	35	151	148.029	151
Cii026	R1_trimmed	8718075667	58391950	75	151	149.303	151
Cii026	R1_trimmed_phiX174	8718075063	58391946	75	151	149.303	151
Cii026	R1_trimmed_phiX174_genome	8690909386	58204588	75	151	149.317	151
Cii026	R2_raw	8774962316	59274484	35	151	148.039	151
Cii026	R2_trimmed	8715697008	58386446	75	151	149.276	151
Cii026	R2_trimmed_phiX174	8715697008	58386446	75	151	149.276	151
Cii026	R2_trimmed_phiX174_genome	8680525499	58143749	75	151	149.294	151
Cii027	R1_raw	9724739523	66115805	35	151	147.086	151
Cii027	R1_trimmed	9640874205	64754441	75	151	148.884	151
Cii027	R1_trimmed_phiX174	9640874055	64754440	75	151	148.884	151
Cii027	R1_trimmed_phiX174_genome	9598749667	64462567	75	151	148.904	151
Cii027	R2_raw	9726383461	66115805	35	151	147.111	151
Cii027	R2_trimmed	9640730339	64765708	75	151	148.855	151
Cii027	R2_trimmed_phiX174	9640730339	64765708	75	151	148.855	151
Cii027	R2_trimmed_phiX174_genome	9588043794	64401531	75	151	148.879	151
Cii028	R1_raw	5489117202	36639650	35	151	149.814	151
Cii028	R1_trimmed	5474938895	36470019	75	151	150.122	151
Cii028	R1_trimmed_phiX174	5474938895	36470019	75	151	150.122	151
Cii028	R1_trimmed_phiX174_genome	5447997544	36288911	75	151	150.128	151
Cii028	R2_raw	5489102422	36639650	35	151	149.813	151
Cii028	R2_trimmed	5470926199	36455418	75	151	150.072	151
Cii028	R2_trimmed_phiX174	5470926048	36455417	75	151	150.072	151
Cii028	R2_trimmed_phiX174_genome	5438040271	36233435	75	151	150.083	151
Cii029	R1_raw	7017258434	47146571	35	151	148.839	151
Cii029	R1_trimmed	6980524903	46626465	75	151	149.712	151
Cii029	R1_trimmed_phiX174	6980524015	46626459	75	151	149.712	151
Cii029	R1_trimmed_phiX174_genome	6954158018	46446711	75	151	149.723	151
Cii029	R2_raw	7017621987	47146571	35	151	148.847	151
Cii029	R2_trimmed	6980671548	46631145	75	151	149.7	151
Cii029	R2_trimmed_phiX174	6980671548	46631145	75	151	149.7	151
Cii029	R2_trimmed_phiX174_genome	6946370263	46397509	75	151	149.714	151
Cii030	R1_raw	5077407950	34272934	35	151	148.146	151
Cii030	R1_trimmed	5045895469	33784573	75	151	149.355	151
Cii030	R1_trimmed_phiX174	5045895469	33784573	75	151	149.355	151
Cii030	R1_trimmed_phiX174_genome	4979342287	33332340	75	151	149.385	151
Cii030	R2_raw	5077896585	34272934	35	151	148.161	151
Cii030	R2_trimmed	5045109292	33788211	75	151	149.316	151
Cii030	R2_trimmed_phiX174	5045109292	33788211	75	151	149.316	151
Cii030	R2_trimmed_phiX174_genome	4973528529	33301507	75	151	149.348	151
Cii031	R1_raw	11944576883	80791270	35	151	147.845	151
Cii031	R1_trimmed	11858633040	79415715	75	151	149.324	151
Cii031	R1_trimmed_phiX174	11858632739	79415713	75	151	149.324	151
Cii031	R1_trimmed_phiX174_genome	11626505444	77837645	75	151	149.369	151
Cii031	R2_raw	11945937693	80791270	35	151	147.862	151
Cii031	R2_trimmed	11856539847	79423492	75	151	149.283	151
Cii031	R2_trimmed_phiX174	11856539847	79423492	75	151	149.283	151
Cii031	R2_trimmed_phiX174_genome	11613803681	77772661	75	151	149.33	151
Cii032	R1_raw	9334494591	62542655	35	151	149.25	151
Cii032	R1_trimmed	9296548031	62012855	75	151	149.913	151
Cii032	R1_trimmed_phiX174	9296547731	62012853	75	151	149.913	151
Cii032	R1_trimmed_phiX174_genome	9245508404	61668210	75	151	149.923	151
Cii032	R2_raw	9334944153	62542655	35	151	149.257	151
Cii032	R2_trimmed	9290007403	62000891	75	151	149.837	151
Cii032	R2_trimmed_phiX174	9290007403	62000891	75	151	149.837	151
Cii032	R2_trimmed_phiX174_genome	9225925984	61567041	75	151	149.852	151
Cii033	R1_raw	8506189356	56999365	35	151	149.233	151
Cii033	R1_trimmed	8471030921	56507202	75	151	149.911	151
Cii033	R1_trimmed_phiX174	8471030017	56507196	75	151	149.911	151
Cii033	R1_trimmed_phiX174_genome	8424350902	56191607	75	151	149.922	151
Cii033	R2_raw	8506730069	56999365	35	151	149.243	151
Cii033	R2_trimmed	8466151894	56505649	75	151	149.828	151
Cii033	R2_trimmed_phiX174	8466150386	56505639	75	151	149.828	151
Cii033	R2_trimmed_phiX174_genome	8407327259	56107775	75	151	149.842	151
Cii034	R1_raw	10157158462	67989269	35	151	149.394	151
Cii034	R1_trimmed	10118960512	67467541	75	151	149.983	151
Cii034	R1_trimmed_phiX174	10118960361	67467540	75	151	149.983	151
Cii034	R1_trimmed_phiX174_genome	10084779009	67236468	75	151	149.99	151
Cii034	R2_raw	10157558406	67989269	35	151	149.399	151
Cii034	R2_trimmed	10113179527	67455836	75	151	149.923	151
Cii034	R2_trimmed_phiX174	10113179141	67455833	75	151	149.923	151
Cii034	R2_trimmed_phiX174_genome	10066502427	67139255	75	151	149.935	151
Cii035	R1_raw	2762834098	18543692	35	151	148.991	151
Cii035	R1_trimmed	2750149682	18356722	75	151	149.817	151
Cii035	R1_trimmed_phiX174	2750149682	18356722	75	151	149.817	151
Cii035	R1_trimmed_phiX174_genome	2740672419	18292356	75	151	149.826	151
Cii035	R2_raw	2762919892	18543692	35	151	148.995	151
Cii035	R2_trimmed	2749467570	18358379	75	151	149.766	151
Cii035	R2_trimmed_phiX174	2749467570	18358379	75	151	149.766	151
Cii035	R2_trimmed_phiX174_genome	2737550006	18277391	75	151	149.778	151
Cii036	R1_raw	7880078586	52653601	35	151	149.659	151
Cii036	R1_trimmed	7853718406	52334758	75	151	150.067	151
Cii036	R1_trimmed_phiX174	7853717954	52334755	75	151	150.067	151
Cii036	R1_trimmed_phiX174_genome	7808125357	52028304	75	151	150.075	151
Cii036	R2_raw	7879741242	52653601	35	151	149.652	151
Cii036	R2_trimmed	7849992339	52320335	75	151	150.037	151
Cii036	R2_trimmed_phiX174	7849992339	52320335	75	151	150.037	151
Cii036	R2_trimmed_phiX174_genome	7795793077	51954745	75	151	150.05	151
Cii037	R1_raw	10526359288	70451562	35	151	149.413	151
Cii037	R1_trimmed	10485419950	69924193	75	151	149.954	151
Cii037	R1_trimmed_phiX174	10485413165	69924148	75	151	149.954	151
Cii037	R1_trimmed_phiX174_genome	10441542791	69626776	75	151	149.964	151
Cii037	R2_raw	10526086844	70451562	35	151	149.409	151
Cii037	R2_trimmed	10480665151	69912934	75	151	149.91	151
Cii037	R2_trimmed_phiX174	10480657760	69912885	75	151	149.91	151
Cii037	R2_trimmed_phiX174_genome	10422681566	69519952	75	151	149.924	151
Cii038	R1_raw	24936097644	166725423	35	151	149.564	151
Cii038	R1_trimmed	24845220902	165623880	75	151	150.01	151
Cii038	R1_trimmed_phiX174	24845220602	165623878	75	151	150.01	151
Cii038	R1_trimmed_phiX174_genome	24770078715	165115991	75	151	150.016	151
Cii038	R2_raw	24935916452	166725423	35	151	149.563	151
Cii038	R2_trimmed	24837754205	165598333	75	151	149.988	151
Cii038	R2_trimmed_phiX174	24837754205	165598333	75	151	149.988	151
Cii038	R2_trimmed_phiX174_genome	24731594367	164879758	75	151	149.998	151
Cii039	R1_raw	4594636991	30728164	35	151	149.525	151
Cii039	R1_trimmed	4578041668	30518641	75	151	150.008	151
Cii039	R1_trimmed_phiX174	4578025605	30518534	75	151	150.008	151
Cii039	R1_trimmed_phiX174_genome	4559417165	30392159	75	151	150.02	151
Cii039	R2_raw	4594567194	30728164	35	151	149.523	151
Cii039	R2_trimmed	4576484443	30514263	75	151	149.979	151
Cii039	R2_trimmed_phiX174	4576469136	30514161	75	151	149.979	151
Cii039	R2_trimmed_phiX174_genome	4552065587	30348378	75	151	149.994	151
Cii040	R1_raw	15588599616	104274307	35	151	149.496	151
Cii040	R1_trimmed	15537740861	103593671	75	151	149.987	151
Cii040	R1_trimmed_phiX174	15537740124	103593666	75	151	149.987	151
Cii040	R1_trimmed_phiX174_genome	15464096779	103097911	75	151	149.994	151
Cii040	R2_raw	15588408192	104274307	35	151	149.494	151
Cii040	R2_trimmed	15527306234	103557014	75	151	149.94	151
Cii040	R2_trimmed_phiX174	15527305913	103557011	75	151	149.94	151
Cii040	R2_trimmed_phiX174_genome	15437685740	102951648	75	151	149.951	151
Cii041	R1_raw	9381149894	62714706	35	151	149.585	151
Cii041	R1_trimmed	9348497600	62313860	75	151	150.023	151
Cii041	R1_trimmed_phiX174	9348497450	62313859	75	151	150.023	151
Cii041	R1_trimmed_phiX174_genome	9300777677	61993010	75	151	150.029	151
Cii041	R2_raw	9380577901	62714706	35	151	149.575	151
Cii041	R2_trimmed	9344571945	62304101	75	151	149.983	151
Cii041	R2_trimmed_phiX174	9344571794	62304100	75	151	149.983	151
Cii041	R2_trimmed_phiX174_genome	9287469538	61919399	75	151	149.993	151
Cii042	R1_raw	5924368557	39611833	35	151	149.561	151
Cii042	R1_trimmed	5903116079	39345816	75	151	150.032	151
Cii042	R1_trimmed_phiX174	5903116079	39345816	75	151	150.032	151
Cii042	R1_trimmed_phiX174_genome	5884227518	39218065	75	151	150.039	151
Cii042	R2_raw	5924196636	39611833	35	151	149.556	151
Cii042	R2_trimmed	5899368295	39339448	75	151	149.961	151
Cii042	R2_trimmed_phiX174	5899368144	39339447	75	151	149.961	151
Cii042	R2_trimmed_phiX174_genome	5873169698	39162149	75	151	149.971	151
Cii043	R1_raw	16772410885	112241412	35	151	149.432	151
Cii043	R1_trimmed	16706840697	111389701	75	151	149.986	151
Cii043	R1_trimmed_phiX174	16706838936	111389689	75	151	149.986	151
Cii043	R1_trimmed_phiX174_genome	16390357843	109268519	75	151	150.001	151
Cii043	R2_raw	16772145921	112241412	35	151	149.429	151
Cii043	R2_trimmed	16700038521	111373170	75	151	149.947	151
Cii043	R2_trimmed_phiX174	16700038521	111373170	75	151	149.947	151
Cii043	R2_trimmed_phiX174_genome	16364740752	109123192	75	151	149.966	151
Cii044	R1_raw	6910198164	46170443	35	151	149.667	151
Cii044	R1_trimmed	6887018958	45885831	75	151	150.09	151
Cii044	R1_trimmed_phiX174	6887018380	45885827	75	151	150.09	151
Cii044	R1_trimmed_phiX174_genome	6862105372	45717859	75	151	150.097	151
Cii044	R2_raw	6910083192	46170443	35	151	149.665	151
Cii044	R2_trimmed	6884718197	45880929	75	151	150.056	151
Cii044	R2_trimmed_phiX174	6884718046	45880928	75	151	150.056	151
Cii044	R2_trimmed_phiX174_genome	6852239898	45661653	75	151	150.066	151
Cii044b	R1_raw	3865212797	25875900	35	151	149.375	151
Cii044b	R1_trimmed	3849930012	25677812	75	151	149.932	151
Cii044b	R1_trimmed_phiX174	3849930012	25677812	75	151	149.932	151
Cii044b	R1_trimmed_phiX174_genome	3836485212	25586712	75	151	149.941	151
Cii044b	R2_raw	3865211889	25875900	35	151	149.375	151
Cii044b	R2_trimmed	3849105384	25675830	75	151	149.912	151
Cii044b	R2_trimmed_phiX174	3849105384	25675830	75	151	149.912	151
Cii044b	R2_trimmed_phiX174_genome	3831548644	25556680	75	151	149.924	151
Cii044c	R1_raw	4800329905	31997518	35	151	150.022	151
Cii044c	R1_trimmed	4790169939	31896912	75	151	150.177	151
Cii044c	R1_trimmed_phiX174	4790169939	31896912	75	151	150.177	151
Cii044c	R1_trimmed_phiX174_genome	4724476020	31458238	75	151	150.182	151
Cii044c	R2_raw	4800270459	31997518	35	151	150.02	151
Cii044c	R2_trimmed	4786760119	31880096	75	151	150.149	151
Cii044c	R2_trimmed_phiX174	4786759817	31880094	75	151	150.149	151
Cii044c	R2_trimmed_phiX174_genome	4716671186	31410567	75	151	150.162	151
Cii045	R1_raw	4604771406	30796592	35	151	149.522	151
Cii045	R1_trimmed	4588028807	30589592	75	151	149.987	151
Cii045	R1_trimmed_phiX174	4588028508	30589590	75	151	149.987	151
Cii045	R1_trimmed_phiX174_genome	4514111314	30094564	75	151	149.998	151
Cii045	R2_raw	4604626153	30796592	35	151	149.517	151
Cii045	R2_trimmed	4585529313	30581783	75	151	149.943	151
Cii045	R2_trimmed_phiX174	4585529313	30581783	75	151	149.943	151
Cii045	R2_trimmed_phiX174_genome	4505561186	30045263	75	151	149.959	151
Cii046	R1_raw	4390335213	29403690	35	151	149.312	151
Cii046	R1_trimmed	4374709858	29206357	75	151	149.786	151
Cii046	R1_trimmed_phiX174	4374709562	29206355	75	151	149.786	151
Cii046	R1_trimmed_phiX174_genome	4359142902	29100898	75	151	149.794	151
Cii046	R2_raw	4390213502	29403690	35	151	149.308	151
Cii046	R2_trimmed	4374231548	29205932	75	151	149.772	151
Cii046	R2_trimmed_phiX174	4374231548	29205932	75	151	149.772	151
Cii046	R2_trimmed_phiX174_genome	4355149805	29076587	75	151	149.782	151
Cii047	R1_raw	5463024035	36524126	35	151	149.573	151
Cii047	R1_trimmed	5443836111	36279817	75	151	150.051	151
Cii047	R1_trimmed_phiX174	5443835358	36279812	75	151	150.051	151
Cii047	R1_trimmed_phiX174_genome	5428281362	36174706	75	151	150.057	151
Cii047	R2_raw	5462850875	36524126	35	151	149.568	151
Cii047	R2_trimmed	5441718810	36275462	75	151	150.011	151
Cii047	R2_trimmed_phiX174	5441718810	36275462	75	151	150.011	151
Cii047	R2_trimmed_phiX174_genome	5419849038	36127481	75	151	150.02	151
Cii049	R1_raw	7103903083	47472312	35	151	149.643	151
Cii049	R1_trimmed	7080049308	47180304	75	151	150.064	151
Cii049	R1_trimmed_phiX174	7080049308	47180304	75	151	150.064	151
Cii049	R1_trimmed_phiX174_genome	7011928599	46722775	75	151	150.075	151
Cii049	R2_raw	7103653344	47472312	35	151	149.638	151
Cii049	R2_trimmed	7077979989	47177362	75	151	150.029	151
Cii049	R2_trimmed_phiX174	7077979989	47177362	75	151	150.029	151
Cii049	R2_trimmed_phiX174_genome	7003017610	46673112	75	151	150.044	151
Cii050	R1_raw	5426662688	36296174	35	151	149.511	151
Cii050	R1_trimmed	5407890763	36057732	75	151	149.979	151
Cii050	R1_trimmed_phiX174	5407890763	36057732	75	151	149.979	151
Cii050	R1_trimmed_phiX174_genome	5391803846	35949065	75	151	149.985	151
Cii050	R2_raw	5426524815	36296174	35	151	149.507	151
Cii050	R2_trimmed	5405810353	36052814	75	151	149.941	151
Cii050	R2_trimmed_phiX174	5405810210	36052813	75	151	149.941	151
Cii050	R2_trimmed_phiX174_genome	5383238216	35900025	75	151	149.951	151
Cii051	R1_raw	4800099086	32079110	35	151	149.633	151
Cii051	R1_trimmed	4783952194	31885678	75	151	150.035	151
Cii051	R1_trimmed_phiX174	4783952194	31885678	75	151	150.035	151
Cii051	R1_trimmed_phiX174_genome	4772229458	31806496	75	151	150.039	151
Cii051	R2_raw	4799862188	32079110	35	151	149.626	151
Cii051	R2_trimmed	4782928659	31882086	75	151	150.019	151
Cii051	R2_trimmed_phiX174	4782928659	31882086	75	151	150.019	151
Cii051	R2_trimmed_phiX174_genome	4766733504	31772418	75	151	150.027	151
Cii052	R1_raw	7768474445	51915841	35	151	149.636	151
Cii052	R1_trimmed	7742287707	51596807	75	151	150.054	151
Cii052	R1_trimmed_phiX174	7742287405	51596805	75	151	150.054	151
Cii052	R1_trimmed_phiX174_genome	7718064110	51433426	75	151	150.059	151
Cii052	R2_raw	7768185051	51915841	35	151	149.63	151
Cii052	R2_trimmed	7738306307	51587918	75	151	150.002	151
Cii052	R2_trimmed_phiX174	7738306156	51587917	75	151	150.002	151
Cii052	R2_trimmed_phiX174_genome	7703473370	51352654	75	151	150.011	151
Cii053	R1_raw	5882994459	39299806	35	151	149.695	151
Cii053	R1_trimmed	5863011099	39068078	75	151	150.072	151
Cii053	R1_trimmed_phiX174	5863011099	39068078	75	151	150.072	151
Cii053	R1_trimmed_phiX174_genome	5843318843	38935313	75	151	150.078	151
Cii053	R2_raw	5882883291	39299806	35	151	149.692	151
Cii053	R2_trimmed	5861095485	39062357	75	151	150.045	151
Cii053	R2_trimmed_phiX174	5861095485	39062357	75	151	150.045	151
Cii053	R2_trimmed_phiX174_genome	5833521284	38876156	75	151	150.054	151
Cii054	R1_raw	5268657959	35200546	35	151	149.675	151
Cii054	R1_trimmed	5251888786	34996182	75	151	150.07	151
Cii054	R1_trimmed_phiX174	5251888101	34996177	75	151	150.07	151
Cii054	R1_trimmed_phiX174_genome	5238093346	34903034	75	151	150.076	151
Cii054	R2_raw	5268436195	35200546	35	151	149.669	151
Cii054	R2_trimmed	5249540932	34991361	75	151	150.024	151
Cii054	R2_trimmed_phiX174	5249540849	34991360	75	151	150.024	151
Cii054	R2_trimmed_phiX174_genome	5229374691	34855006	75	151	150.032	151
Cii055	R1_raw	5949125130	39706037	35	151	149.829	151
Cii055	R1_trimmed	5933781297	39523797	75	151	150.132	151
Cii055	R1_trimmed_phiX174	5933781297	39523797	75	151	150.132	151
Cii055	R1_trimmed_phiX174_genome	5908823150	39356169	75	151	150.137	151
Cii055	R2_raw	5949001924	39706037	35	151	149.826	151
Cii055	R2_trimmed	5929644919	39510012	75	151	150.08	151
Cii055	R2_trimmed_phiX174	5929644919	39510012	75	151	150.08	151
Cii055	R2_trimmed_phiX174_genome	5898982603	39303294	75	151	150.089	151
Cii056	R1_raw	4482000892	29948814	35	151	149.655	151
Cii056	R1_trimmed	4467015762	29767977	75	151	150.061	151
Cii056	R1_trimmed_phiX174	4467015614	29767976	75	151	150.061	151
Cii056	R1_trimmed_phiX174_genome	4454550924	29683887	75	151	150.066	151
Cii056	R2_raw	4481935097	29948814	35	151	149.653	151
Cii056	R2_trimmed	4466198563	29765581	75	151	150.046	151
Cii056	R2_trimmed_phiX174	4466198563	29765581	75	151	150.046	151
Cii056	R2_trimmed_phiX174_genome	4449487883	29652542	75	151	150.054	151
Cii057	R1_raw	5393544655	36055168	35	151	149.591	151
Cii057	R1_trimmed	5374602403	35807637	75	151	150.097	151
Cii057	R1_trimmed_phiX174	5374601954	35807634	75	151	150.097	151
Cii057	R1_trimmed_phiX174_genome	5357116130	35689783	75	151	150.102	151
Cii057	R2_raw	5393480674	36055168	35	151	149.59	151
Cii057	R2_trimmed	5371536679	35798563	75	151	150.049	151
Cii057	R2_trimmed_phiX174	5371536679	35798563	75	151	150.049	151
Cii057	R2_trimmed_phiX174_genome	5348016235	35639261	75	151	150.06	151
Cii059	R1_raw	5437211938	36317885	35	151	149.712	151
Cii059	R1_trimmed	5419160438	36105601	75	151	150.092	151
Cii059	R1_trimmed_phiX174	5419160138	36105599	75	151	150.092	151
Cii059	R1_trimmed_phiX174_genome	5401931562	35989483	75	151	150.098	151
Cii059	R2_raw	5437210448	36317885	35	151	149.712	151
Cii059	R2_trimmed	5417845089	36100730	75	151	150.076	151
Cii059	R2_trimmed_phiX174	5417845089	36100730	75	151	150.076	151
Cii059	R2_trimmed_phiX174_genome	5394433373	35942531	75	151	150.085	151
Cii060	R1_raw	5098740021	34106270	35	151	149.496	151
Cii060	R1_trimmed	5079296585	33863330	75	151	149.994	151
Cii060	R1_trimmed_phiX174	5079296283	33863328	75	151	149.994	151
Cii060	R1_trimmed_phiX174_genome	5063636692	33757417	75	151	150.001	151
Cii060	R2_raw	5098568130	34106270	35	151	149.491	151
Cii060	R2_trimmed	5077852768	33857517	75	151	149.977	151
Cii060	R2_trimmed_phiX174	5077852768	33857517	75	151	149.977	151
Cii060	R2_trimmed_phiX174_genome	5056821165	33714972	75	151	149.987	151
Cii061	R1_raw	6807128176	45548131	35	151	149.449	151
Cii061	R1_trimmed	6783031123	45246627	75	151	149.912	151
Cii061	R1_trimmed_phiX174	6783030972	45246626	75	151	149.912	151
Cii061	R1_trimmed_phiX174_genome	6751805358	45036266	75	151	149.919	151
Cii061	R2_raw	6806976799	45548131	35	151	149.446	151
Cii061	R2_trimmed	6781584153	45243825	75	151	149.89	151
Cii061	R2_trimmed_phiX174	6781584002	45243824	75	151	149.89	151
Cii061	R2_trimmed_phiX174_genome	6743862467	44989279	75	151	149.899	151
Cii062	R1_raw	6648827521	44859781	35	151	148.214	151
Cii062	R1_trimmed	6606927176	44228048	75	151	149.383	151
Cii062	R1_trimmed_phiX174	6606924323	44228029	75	151	149.383	151
Cii062	R1_trimmed_phiX174_genome	6568286311	43965241	75	151	149.397	151
Cii062	R2_raw	6648505186	44859781	35	151	148.206	151
Cii062	R2_trimmed	6603625098	44222012	75	151	149.329	151
Cii062	R2_trimmed_phiX174	6603624947	44222011	75	151	149.329	151
Cii062	R2_trimmed_phiX174_genome	6557083374	43905454	75	151	149.346	151
Cii063	R1_raw	7226331988	48207660	35	151	149.9	151
Cii063	R1_trimmed	7206405671	47976086	75	151	150.208	151
Cii063	R1_trimmed_phiX174	7206405220	47976083	75	151	150.208	151
Cii063	R1_trimmed_phiX174_genome	7185704068	47836964	75	151	150.212	151
Cii063	R2_raw	7226060440	48207660	35	151	149.894	151
Cii063	R2_trimmed	7202821073	47969904	75	151	150.153	151
Cii063	R2_trimmed_phiX174	7202821073	47969904	75	151	150.153	151
Cii063	R2_trimmed_phiX174_genome	7174818866	47781134	75	151	150.16	151
Cii064	R1_raw	5747531827	38390637	35	151	149.712	151
Cii064	R1_trimmed	5727614266	38155178	75	151	150.114	151
Cii064	R1_trimmed_phiX174	5727614115	38155177	75	151	150.114	151
Cii064	R1_trimmed_phiX174_genome	5675947797	37808617	75	151	150.123	151
Cii064	R2_raw	5747377714	38390637	35	151	149.708	151
Cii064	R2_trimmed	5725698641	38150317	75	151	150.083	151
Cii064	R2_trimmed_phiX174	5725698641	38150317	75	151	150.083	151
Cii064	R2_trimmed_phiX174_genome	5668585390	37766520	75	151	150.096	151
Cii065	R1_raw	5508711489	36740200	35	151	149.937	151
Cii065	R1_trimmed	5496835912	36606133	75	151	150.162	151
Cii065	R1_trimmed_phiX174	5496835912	36606133	75	151	150.162	151
Cii065	R1_trimmed_phiX174_genome	5477661181	36477558	75	151	150.165	151
Cii065	R2_raw	5508585576	36740200	35	151	149.933	151
Cii065	R2_trimmed	5493523384	36594256	75	151	150.12	151
Cii065	R2_trimmed_phiX174	5493523233	36594255	75	151	150.12	151
Cii065	R2_trimmed_phiX174_genome	5469678500	36433563	75	151	150.127	151
Cii066	R1_raw	4556729065	30415288	35	151	149.817	151
Cii066	R1_trimmed	4544686098	30277202	75	151	150.103	151
Cii066	R1_trimmed_phiX174	4544686098	30277202	75	151	150.103	151
Cii066	R1_trimmed_phiX174_genome	4526131650	30152417	75	151	150.108	151
Cii066	R2_raw	4556716345	30415288	35	151	149.817	151
Cii066	R2_trimmed	4541727034	30266512	75	151	150.058	151
Cii066	R2_trimmed_phiX174	4541727034	30266512	75	151	150.058	151
Cii066	R2_trimmed_phiX174_genome	4518565581	30110087	75	151	150.068	151
Cii067	R1_raw	6606504186	44186569	35	151	149.514	151
Cii067	R1_trimmed	6582780391	43881331	75	151	150.013	151
Cii067	R1_trimmed_phiX174	6582780391	43881331	75	151	150.013	151
Cii067	R1_trimmed_phiX174_genome	6557582203	43711413	75	151	150.02	151
Cii067	R2_raw	6606273017	44186569	35	151	149.509	151
Cii067	R2_trimmed	6578849084	43873490	75	151	149.95	151
Cii067	R2_trimmed_phiX174	6578848934	43873489	75	151	149.95	151
Cii067	R2_trimmed_phiX174_genome	6545710686	43649716	75	151	149.96	151
Cii068	R1_raw	8308388439	55515863	35	151	149.658	151
Cii068	R1_trimmed	8281075100	55175904	75	151	150.085	151
Cii068	R1_trimmed_phiX174	8281075100	55175904	75	151	150.085	151
Cii068	R1_trimmed_phiX174_genome	8244019423	54925365	75	151	150.095	151
Cii068	R2_raw	8308157435	55515863	35	151	149.654	151
Cii068	R2_trimmed	8276294358	55166333	75	151	150.024	151
Cii068	R2_trimmed_phiX174	8276294209	55166332	75	151	150.024	151
Cii068	R2_trimmed_phiX174_genome	8229801421	54851654	75	151	150.037	151
Cii070	R1_raw	3933053260	26380223	35	151	149.091	151
Cii070	R1_trimmed	3917001567	26148409	75	151	149.799	151
Cii070	R1_trimmed_phiX174	3917001567	26148409	75	151	149.799	151
Cii070	R1_trimmed_phiX174_genome	3903651764	26057822	75	151	149.807	151
Cii070	R2_raw	3933055623	26380223	35	151	149.091	151
Cii070	R2_trimmed	3914367024	26138596	75	151	149.754	151
Cii070	R2_trimmed_phiX174	3914366873	26138595	75	151	149.754	151
Cii070	R2_trimmed_phiX174_genome	3896867097	26019532	75	151	149.767	151
Cii071	R1_raw	5866839380	39216690	35	151	149.601	151
Cii071	R1_trimmed	5848984617	38992728	75	151	150.002	151
Cii071	R1_trimmed_phiX174	5848984164	38992725	75	151	150.002	151
Cii071	R1_trimmed_phiX174_genome	5822128030	38811677	75	151	150.01	151
Cii071	R2_raw	5866745777	39216690	35	151	149.598	151
Cii071	R2_trimmed	5844413256	38971767	75	151	149.965	151
Cii071	R2_trimmed_phiX174	5844413256	38971767	75	151	149.965	151
Cii071	R2_trimmed_phiX174_genome	5811872359	38751192	75	151	149.979	151
Cii072	R1_raw	3348409348	22793360	35	151	146.903	151
Cii072	R1_trimmed	3320932248	22351100	75	151	148.58	151
Cii072	R1_trimmed_phiX174	3320932248	22351100	75	151	148.58	151
Cii072	R1_trimmed_phiX174_genome	3309474623	22270621	75	151	148.603	151
Cii072	R2_raw	3348637211	22793360	35	151	146.913	151
Cii072	R2_trimmed	3319464993	22345510	75	151	148.552	151
Cii072	R2_trimmed_phiX174	3319464843	22345509	75	151	148.552	151
Cii072	R2_trimmed_phiX174_genome	3303761097	22235881	75	151	148.578	151
Cii073	R1_raw	4382264351	29293104	35	151	149.601	151
Cii073	R1_trimmed	4369121622	29128438	75	151	149.995	151
Cii073	R1_trimmed_phiX174	4369121622	29128438	75	151	149.995	151
Cii073	R1_trimmed_phiX174_genome	4353540298	29023245	75	151	150.002	151
Cii073	R2_raw	4382207149	29293104	35	151	149.599	151
Cii073	R2_trimmed	4365265748	29111201	75	151	149.951	151
Cii073	R2_trimmed_phiX174	4365265748	29111201	75	151	149.951	151
Cii073	R2_trimmed_phiX174_genome	4344591747	28970717	75	151	149.965	151
Cii074	R1_raw	4544607696	30334055	35	151	149.819	151
Cii074	R1_trimmed	4532640588	30195628	75	151	150.109	151
Cii074	R1_trimmed_phiX174	4532640588	30195628	75	151	150.109	151
Cii074	R1_trimmed_phiX174_genome	4517213271	30091761	75	151	150.115	151
Cii074	R2_raw	4544584335	30334055	35	151	149.818	151
Cii074	R2_trimmed	4529899806	30185193	75	151	150.07	151
Cii074	R2_trimmed_phiX174	4529899806	30185193	75	151	150.07	151
Cii074	R2_trimmed_phiX174_genome	4509649873	30048257	75	151	150.08	151
Cii075	R1_raw	6054224059	40701459	35	151	148.747	151
Cii075	R1_trimmed	6026593898	40300988	75	151	149.54	151
Cii075	R1_trimmed_phiX174	6026593747	40300987	75	151	149.54	151
Cii075	R1_trimmed_phiX174_genome	6009948903	40186964	75	151	149.55	151
Cii075	R2_raw	6054034159	40701459	35	151	148.742	151
Cii075	R2_trimmed	6023820610	40289407	75	151	149.514	151
Cii075	R2_trimmed_phiX174	6023820465	40289406	75	151	149.514	151
Cii075	R2_trimmed_phiX174_genome	6002338565	40142086	75	151	149.527	151
Cii076	R1_raw	7129155466	47645097	35	151	149.63	151
Cii076	R1_trimmed	7107954256	47374481	75	151	150.038	151
Cii076	R1_trimmed_phiX174	7107954256	47374481	75	151	150.038	151
Cii076	R1_trimmed_phiX174_genome	7075055962	47152764	75	151	150.045	151
Cii076	R2_raw	7129111483	47645097	35	151	149.629	151
Cii076	R2_trimmed	7101627743	47356368	75	151	149.961	151
Cii076	R2_trimmed_phiX174	7101627592	47356367	75	151	149.961	151
Cii076	R2_trimmed_phiX174_genome	7058094537	47062324	75	151	149.973	151
Cii077	R1_raw	5076113735	33886643	35	151	149.797	151
Cii077	R1_trimmed	5061616697	33718113	75	151	150.116	151
Cii077	R1_trimmed_phiX174	5061616547	33718112	75	151	150.116	151
Cii077	R1_trimmed_phiX174_genome	5023175442	33460522	75	151	150.122	151
Cii077	R2_raw	5076103084	33886643	35	151	149.797	151
Cii077	R2_trimmed	5057923432	33706259	75	151	150.059	151
Cii077	R2_trimmed_phiX174	5057923432	33706259	75	151	150.059	151
Cii077	R2_trimmed_phiX174_genome	5013159577	33405463	75	151	150.07	151
Cii078	R1_raw	7794603358	52020200	35	151	149.838	151
Cii078	R1_trimmed	7774649356	51785010	75	151	150.133	151
Cii078	R1_trimmed_phiX174	7774647747	51784999	75	151	150.133	151
Cii078	R1_trimmed_phiX174_genome	7743755209	51577557	75	151	150.138	151
Cii078	R2_raw	7794240712	52020200	35	151	149.831	151
Cii078	R2_trimmed	7768678248	51767306	75	151	150.069	151
Cii078	R2_trimmed_phiX174	7768677797	51767303	75	151	150.069	151
Cii078	R2_trimmed_phiX174_genome	7728373312	51495739	75	151	150.078	151
Cii079	R1_raw	10056197519	67156797	35	151	149.742	151
Cii079	R1_trimmed	10026818383	66798974	75	151	150.104	151
Cii079	R1_trimmed_phiX174	10026818234	66798973	75	151	150.104	151
Cii079	R1_trimmed_phiX174_genome	9994758148	66582948	75	151	150.11	151
Cii079	R2_raw	10056131220	67156797	35	151	149.741	151
Cii079	R2_trimmed	10017922875	66772536	75	151	150.031	151
Cii079	R2_trimmed_phiX174	10017922724	66772535	75	151	150.031	151
Cii079	R2_trimmed_phiX174_genome	9971184494	66456521	75	151	150.041	151
Cii080	R1_raw	7505688445	50452882	35	151	148.766	151
Cii080	R1_trimmed	7470059493	49925274	75	151	149.625	151
Cii080	R1_trimmed_phiX174	7470059047	49925271	75	151	149.625	151
Cii080	R1_trimmed_phiX174_genome	7449933975	49787597	75	151	149.634	151
Cii080	R2_raw	7505847144	50452882	35	151	148.769	151
Cii080	R2_trimmed	7462998278	49908941	75	151	149.532	151
Cii080	R2_trimmed_phiX174	7462997834	49908938	75	151	149.532	151
Cii080	R2_trimmed_phiX174_genome	7430159238	49684994	75	151	149.545	151
Cii081	R1_raw	7674141826	51333930	35	151	149.495	151
Cii081	R1_trimmed	7649158475	51003801	75	151	149.972	151
Cii081	R1_trimmed_phiX174	7649158174	51003799	75	151	149.972	151
Cii081	R1_trimmed_phiX174_genome	7611436298	50749408	75	151	149.981	151
Cii081	R2_raw	7674160470	51333930	35	151	149.495	151
Cii081	R2_trimmed	7642440356	50984461	75	151	149.897	151
Cii081	R2_trimmed_phiX174	7642440356	50984461	75	151	149.897	151
Cii081	R2_trimmed_phiX174_genome	7591598665	50641053	75	151	149.91	151
Cii082	R1_raw	7194173267	48105851	35	151	149.549	151
Cii082	R1_trimmed	7169187692	47797498	75	151	149.991	151
Cii082	R1_trimmed_phiX174	7169186642	47797491	75	151	149.991	151
Cii082	R1_trimmed_phiX174_genome	7138262415	47588944	75	151	149.998	151
Cii082	R2_raw	7194203334	48105851	35	151	149.549	151
Cii082	R2_trimmed	7166324025	47782456	75	151	149.978	151
Cii082	R2_trimmed_phiX174	7166324025	47782456	75	151	149.978	151
Cii082	R2_trimmed_phiX174_genome	7126214815	47511112	75	151	149.99	151
Cii083	R1_raw	9478402954	63329713	35	151	149.668	151
Cii083	R1_trimmed	9451477451	62997334	75	151	150.03	151
Cii083	R1_trimmed_phiX174	9451477301	62997333	75	151	150.03	151
Cii083	R1_trimmed_phiX174_genome	9373818383	62475942	75	151	150.039	151
Cii083	R2_raw	9478124694	63329713	35	151	149.663	151
Cii083	R2_trimmed	9445208215	62977268	75	151	149.978	151
Cii083	R2_trimmed_phiX174	9445208064	62977267	75	151	149.978	151
Cii083	R2_trimmed_phiX174_genome	9358207235	62391856	75	151	149.991	151
Cii084	R1_raw	6760018683	45425171	35	151	148.817	151
Cii084	R1_trimmed	6728099046	44954268	75	151	149.665	151
Cii084	R1_trimmed_phiX174	6728099046	44954268	75	151	149.665	151
Cii084	R1_trimmed_phiX174_genome	6707959105	44816889	75	151	149.675	151
Cii084	R2_raw	6760043402	45425171	35	151	148.817	151
Cii084	R2_trimmed	6724034665	44941406	75	151	149.618	151
Cii084	R2_trimmed_phiX174	6724034665	44941406	75	151	149.618	151
Cii084	R2_trimmed_phiX174_genome	6695874424	44749170	75	151	149.631	151
Cii085	R1_raw	6990039323	46773631	35	151	149.444	151
Cii085	R1_trimmed	6966256041	46458922	75	151	149.944	151
Cii085	R1_trimmed_phiX174	6966255739	46458920	75	151	149.944	151
Cii085	R1_trimmed_phiX174_genome	6944568833	46312034	75	151	149.952	151
Cii085	R2_raw	6989999694	46773631	35	151	149.443	151
Cii085	R2_trimmed	6958747789	46435079	75	151	149.86	151
Cii085	R2_trimmed_phiX174	6958747638	46435078	75	151	149.86	151
Cii085	R2_trimmed_phiX174_genome	6926413763	46215277	75	151	149.873	151
Cii086	R1_raw	5667216116	37974821	35	151	149.236	151
Cii086	R1_trimmed	5645370703	37674332	75	151	149.847	151
Cii086	R1_trimmed_phiX174	5645370553	37674331	75	151	149.847	151
Cii086	R1_trimmed_phiX174_genome	5624779625	37534629	75	151	149.856	151
Cii086	R2_raw	5667225575	37974821	35	151	149.236	151
Cii086	R2_trimmed	5641622324	37662625	75	151	149.794	151
Cii086	R2_trimmed_phiX174	5641622324	37662625	75	151	149.794	151
Cii086	R2_trimmed_phiX174_genome	5613695093	37472906	75	151	149.807	151
Cii087	R1_raw	5330858330	35656422	35	151	149.506	151
Cii087	R1_trimmed	5312851505	35418886	75	151	150.001	151
Cii087	R1_trimmed_phiX174	5312851356	35418885	75	151	150.001	151
Cii087	R1_trimmed_phiX174_genome	5291483392	35274559	75	151	150.008	151
Cii087	R2_raw	5330807094	35656422	35	151	149.505	151
Cii087	R2_trimmed	5308458317	35405931	75	151	149.931	151
Cii087	R2_trimmed_phiX174	5308458317	35405931	75	151	149.931	151
Cii087	R2_trimmed_phiX174_genome	5280962319	35219804	75	151	149.943	151
Cii088	R1_raw	4990324893	33354083	35	151	149.617	151
Cii088	R1_trimmed	4974464319	33156539	75	151	150.03	151
Cii088	R1_trimmed_phiX174	4974464319	33156539	75	151	150.03	151
Cii088	R1_trimmed_phiX174_genome	4955742002	33030384	75	151	150.036	151
Cii088	R2_raw	4990186724	33354083	35	151	149.612	151
Cii088	R2_trimmed	4971156917	33148240	75	151	149.967	151
Cii088	R2_trimmed_phiX174	4971156917	33148240	75	151	149.967	151
Cii088	R2_trimmed_phiX174_genome	4947908498	32991272	75	151	149.976	151
Cii089	R1_raw	4990637975	33285447	35	151	149.935	151
Cii089	R1_trimmed	4977830241	33149448	75	151	150.163	151
Cii089	R1_trimmed_phiX174	4977830241	33149448	75	151	150.163	151
Cii089	R1_trimmed_phiX174_genome	4940644074	32900215	75	151	150.171	151
Cii089	R2_raw	4990514434	33285447	35	151	149.931	151
Cii089	R2_trimmed	4975286152	33138865	75	151	150.134	151
Cii089	R2_trimmed_phiX174	4975286152	33138865	75	151	150.134	151
Cii089	R2_trimmed_phiX174_genome	4931406006	32844108	75	151	150.146	151
Cii090	R1_raw	10189208503	68186684	35	151	149.431	151
Cii090	R1_trimmed	10155657358	67739876	75	151	149.921	151
Cii090	R1_trimmed_phiX174	10155657207	67739875	75	151	149.921	151
Cii090	R1_trimmed_phiX174_genome	10015779062	66800476	75	151	149.936	151
Cii090	R2_raw	10188943201	68186684	35	151	149.427	151
Cii090	R2_trimmed	10148298351	67719441	75	151	149.858	151
Cii090	R2_trimmed_phiX174	10148298200	67719440	75	151	149.858	151
Cii090	R2_trimmed_phiX174_genome	9997470107	66705063	75	151	149.876	151
Cii091	R1_raw	9573444680	64173785	35	151	149.18	151
Cii091	R1_trimmed	9536238588	63656327	75	151	149.808	151
Cii091	R1_trimmed_phiX174	9536238445	63656326	75	151	149.808	151
Cii091	R1_trimmed_phiX174_genome	9500729293	63415210	75	151	149.818	151
Cii091	R2_raw	9573638753	64173785	35	151	149.183	151
Cii091	R2_trimmed	9528848594	63634019	75	151	149.745	151
Cii091	R2_trimmed_phiX174	9528848594	63634019	75	151	149.745	151
Cii091	R2_trimmed_phiX174_genome	9480152637	63302957	75	151	149.758	151
Cii093	R1_raw	13579058862	90870281	35	151	149.433	151
Cii093	R1_trimmed	13532757081	90259236	75	151	149.932	151
Cii093	R1_trimmed_phiX174	13532756930	90259235	75	151	149.932	151
Cii093	R1_trimmed_phiX174_genome	13468677036	89826657	75	151	149.941	151
Cii093	R2_raw	13578864417	90870281	35	151	149.431	151
Cii093	R2_trimmed	13524193026	90232866	75	151	149.881	151
Cii093	R2_trimmed_phiX174	13524193026	90232866	75	151	149.881	151
Cii093	R2_trimmed_phiX174_genome	13442847661	89682690	75	151	149.893	151
Cii094	R1_raw	5307017344	35474751	35	151	149.6	151
Cii094	R1_trimmed	5291010863	35267068	75	151	150.027	151
Cii094	R1_trimmed_phiX174	5291010863	35267068	75	151	150.027	151
Cii094	R1_trimmed_phiX174_genome	5259621725	35056317	75	151	150.033	151
Cii094	R2_raw	5307006680	35474751	35	151	149.6	151
Cii094	R2_trimmed	5287300379	35254942	75	151	149.973	151
Cii094	R2_trimmed_phiX174	5287300379	35254942	75	151	149.973	151
Cii094	R2_trimmed_phiX174_genome	5250028286	35003882	75	151	149.984	151
Cii095	R1_raw	6875514079	45943983	35	151	149.65	151
Cii095	R1_trimmed	6855473799	45692253	75	151	150.036	151
Cii095	R1_trimmed_phiX174	6855473648	45692252	75	151	150.036	151
Cii095	R1_trimmed_phiX174_genome	6819860037	45452829	75	151	150.043	151
Cii095	R2_raw	6875404617	45943983	35	151	149.648	151
Cii095	R2_trimmed	6850698483	45675669	75	151	149.986	151
Cii095	R2_trimmed_phiX174	6850698483	45675669	75	151	149.986	151
Cii095	R2_trimmed_phiX174_genome	6807403093	45383576	75	151	149.997	151
Cii097	R1_raw	5017386462	33567513	35	151	149.471	151
Cii097	R1_trimmed	5000784817	33341784	75	151	149.986	151
Cii097	R1_trimmed_phiX174	5000784817	33341784	75	151	149.986	151
Cii097	R1_trimmed_phiX174_genome	4972149876	33149483	75	151	149.992	151
Cii097	R2_raw	5017350900	33567513	35	151	149.47	151
Cii097	R2_trimmed	4996730315	33328996	75	151	149.921	151
Cii097	R2_trimmed_phiX174	4996730315	33328996	75	151	149.921	151
Cii097	R2_trimmed_phiX174_genome	4961952902	33094616	75	151	149.932	151
Cii098	R1_raw	6909505000	46247233	35	151	149.404	151
Cii098	R1_trimmed	6884659356	45917972	75	151	149.934	151
Cii098	R1_trimmed_phiX174	6884659356	45917972	75	151	149.934	151
Cii098	R1_trimmed_phiX174_genome	6836098374	45590482	75	151	149.946	151
Cii098	R2_raw	6909389676	46247233	35	151	149.401	151
Cii098	R2_trimmed	6879149429	45899727	75	151	149.873	151
Cii098	R2_trimmed_phiX174	6879149279	45899726	75	151	149.873	151
Cii098	R2_trimmed_phiX174_genome	6820300577	45501981	75	151	149.89	151
CMa001	R1_raw	6129132330	41184011	35	151	148.823	151
CMa001	R1_trimmed	6099210343	40738910	75	151	149.715	151
CMa001	R1_trimmed_phiX174	6099210343	40738910	75	151	149.715	151
CMa001	R1_trimmed_phiX174_genome	6076738025	40586167	75	151	149.724	151
CMa001	R2_raw	6129431435	41184011	35	151	148.83	151
CMa001	R2_trimmed	6097332644	40734660	75	151	149.684	151
CMa001	R2_trimmed_phiX174	6097332644	40734660	75	151	149.684	151
CMa001	R2_trimmed_phiX174_genome	6068981635	40541217	75	151	149.699	151
CMa002	R1_raw	5246923659	35143829	35	151	149.299	151
CMa002	R1_trimmed	5226278199	34866437	75	151	149.894	151
CMa002	R1_trimmed_phiX174	5226277903	34866435	75	151	149.894	151
CMa002	R1_trimmed_phiX174_genome	5180171467	34556096	75	151	149.906	151
CMa002	R2_raw	5247020594	35143829	35	151	149.301	151
CMa002	R2_trimmed	5225110947	34866743	75	151	149.859	151
CMa002	R2_trimmed_phiX174	5225110947	34866743	75	151	149.859	151
CMa002	R2_trimmed_phiX174_genome	5173870529	34521438	75	151	149.874	151
CMa003	R1_raw	7280199082	48980849	35	151	148.634	151
CMa003	R1_trimmed	7240635858	48388508	75	151	149.635	151
CMa003	R1_trimmed_phiX174	7240635858	48388508	75	151	149.635	151
CMa003	R1_trimmed_phiX174_genome	7201597808	48123262	75	151	149.649	151
CMa003	R2_raw	7280740468	48980849	35	151	148.645	151
CMa003	R2_trimmed	7240102760	48392947	75	151	149.611	151
CMa003	R2_trimmed_phiX174	7240102459	48392945	75	151	149.611	151
CMa003	R2_trimmed_phiX174_genome	7194327469	48081583	75	151	149.628	151
CMa004	R1_raw	8536794777	57235433	35	151	149.152	151
CMa004	R1_trimmed	8500533462	56720310	75	151	149.868	151
CMa004	R1_trimmed_phiX174	8500533462	56720310	75	151	149.868	151
CMa004	R1_trimmed_phiX174_genome	8463464430	56469482	75	151	149.877	151
CMa004	R2_raw	8537387619	57235433	35	151	149.163	151
CMa004	R2_trimmed	8495583761	56718664	75	151	149.785	151
CMa004	R2_trimmed_phiX174	8495583761	56718664	75	151	149.785	151
CMa004	R2_trimmed_phiX174_genome	8446042752	56383371	75	151	149.797	151
CMa005	R1_raw	7313949713	49204120	35	151	148.645	151
CMa005	R1_trimmed	7274419695	48611399	75	151	149.644	151
CMa005	R1_trimmed_phiX174	7274419096	48611395	75	151	149.644	151
CMa005	R1_trimmed_phiX174_genome	7109068616	47499720	75	151	149.665	151
CMa005	R2_raw	7314513412	49204120	35	151	148.657	151
CMa005	R2_trimmed	7271530405	48611978	75	151	149.583	151
CMa005	R2_trimmed_phiX174	7271530255	48611977	75	151	149.583	151
CMa005	R2_trimmed_phiX174_genome	7098666701	47448650	75	151	149.607	151
CMa006	R1_raw	6117781494	40924983	35	151	149.488	151
CMa006	R1_trimmed	6095375646	40633492	75	151	150.009	151
CMa006	R1_trimmed_phiX174	6095375646	40633492	75	151	150.009	151
CMa006	R1_trimmed_phiX174_genome	6068807417	40454190	75	151	150.017	151
CMa006	R2_raw	6117839222	40924983	35	151	149.489	151
CMa006	R2_trimmed	6091952282	40626027	75	151	149.952	151
CMa006	R2_trimmed_phiX174	6091952282	40626027	75	151	149.952	151
CMa006	R2_trimmed_phiX174_genome	6057281148	40391662	75	151	149.964	151
CMa007	R1_raw	3323250268	22620103	35	151	146.916	151
CMa007	R1_trimmed	3292973523	22121637	75	151	148.858	151
CMa007	R1_trimmed_phiX174	3292973372	22121636	75	151	148.858	151
CMa007	R1_trimmed_phiX174_genome	3275218932	21999224	75	151	148.879	151
CMa007	R2_raw	3323616396	22620103	35	151	146.932	151
CMa007	R2_trimmed	3293105710	22125194	75	151	148.84	151
CMa007	R2_trimmed_phiX174	3293105710	22125194	75	151	148.84	151
CMa007	R2_trimmed_phiX174_genome	3272377930	21982345	75	151	148.864	151
CMa009	R1_raw	5379354221	36148183	35	151	148.814	151
CMa009	R1_trimmed	5352764648	35751391	75	151	149.722	151
CMa009	R1_trimmed_phiX174	5352764199	35751388	75	151	149.722	151
CMa009	R1_trimmed_phiX174_genome	5312059002	35476707	75	151	149.734	151
CMa009	R2_raw	5379774247	36148183	35	151	148.826	151
CMa009	R2_trimmed	5352080472	35754660	75	151	149.689	151
CMa009	R2_trimmed_phiX174	5352080472	35754660	75	151	149.689	151
CMa009	R2_trimmed_phiX174_genome	5306160683	35444376	75	151	149.704	151
CMa010	R1_raw	9680723477	65141241	35	151	148.611	151
CMa010	R1_trimmed	9627082871	64322762	75	151	149.668	151
CMa010	R1_trimmed_phiX174	9627082871	64322762	75	151	149.668	151
CMa010	R1_trimmed_phiX174_genome	9580648056	64007105	75	151	149.681	151
CMa010	R2_raw	9681749037	65141241	35	151	148.627	151
CMa010	R2_trimmed	9624806396	64326978	75	151	149.623	151
CMa010	R2_trimmed_phiX174	9624806396	64326978	75	151	149.623	151
CMa010	R2_trimmed_phiX174_genome	9566521386	63930694	75	151	149.639	151
CMa010b	R1_raw	12196834765	81938526	35	151	148.853	151
CMa010b	R1_trimmed	12135173115	81033271	75	151	149.755	151
CMa010b	R1_trimmed_phiX174	12135172212	81033265	75	151	149.755	151
CMa010b	R1_trimmed_phiX174_genome	12032089719	80336448	75	151	149.771	151
CMa010b	R2_raw	12197784295	81938526	35	151	148.865	151
CMa010b	R2_trimmed	12130908053	81035364	75	151	149.699	151
CMa010b	R2_trimmed_phiX174	12130908053	81035364	75	151	149.699	151
CMa010b	R2_trimmed_phiX174_genome	12013945839	80243813	75	151	149.718	151
CMa011	R1_raw	5239780881	35312938	35	151	148.381	151
CMa011	R1_trimmed	5208465704	34831188	75	151	149.535	151
CMa011	R1_trimmed_phiX174	5208465704	34831188	75	151	149.535	151
CMa011	R1_trimmed_phiX174_genome	5186345767	34679791	75	151	149.55	151
CMa011	R2_raw	5240444555	35312938	35	151	148.4	151
CMa011	R2_trimmed	5207249832	34834222	75	151	149.487	151
CMa011	R2_trimmed_phiX174	5207249832	34834222	75	151	149.487	151
CMa011	R2_trimmed_phiX174_genome	5178436662	34637263	75	151	149.505	151
CMa012	R1_raw	3109413997	20763203	35	151	149.756	151
CMa012	R1_trimmed	3099843863	20649789	75	151	150.115	151
CMa012	R1_trimmed_phiX174	3099843712	20649788	75	151	150.115	151
CMa012	R1_trimmed_phiX174_genome	3089993205	20583410	75	151	150.121	151
CMa012	R2_raw	3109386904	20763203	35	151	149.755	151
CMa012	R2_trimmed	3098160249	20646179	75	151	150.06	151
CMa012	R2_trimmed_phiX174	3098160249	20646179	75	151	150.06	151
CMa012	R2_trimmed_phiX174_genome	3083852933	20549610	75	151	150.069	151
