# Supplementary material for: Gluten-free diet affects fecal small non-coding RNA profiles and microbiome composition in celiac disease supporting a host-gut microbiota crosstalk
Source: Gut Microbes. 2023 Feb 7;15(1):2172955. doi: 10.1080/19490976.2023.2172955 (PMC9928459; doi:10.1080/19490976.2023.2172955)
Supplement: Supplemental Material [file KGMI_A_2172955_SM4401.zip › Supplementary_Table_3_DEmiRNA_analysis.xlsx]

## Sheet: A_DE_analysis
Supplementary Table 3. A. Results of the stool miRNA differential expression analysis with DESeq2. B. Analysis of DEmiRNAs expression changes considering an independent group of healthy individuals. H, healthy from this study; H2, healthy omnivorous from Tarallo et al., 2021. C. Results of the Spearman correlation analysis between DEmiRNA stool levels and the years of GFD or the subjects age. D. …
		New analysis		Median expression				Average expression				log2FC			p-value			adjusted p-value
ID	DE class	Median > 15	Adjusted p-value < 0.05	Healthy (H)	Untreated CD-TG+	tCD-TG+	tCD-TG-	Healthy (H)	Untreated CD-TG+	tCD-TG+	tCD-TG-	tCD-TG- vs H	tCD-TG+ vs H	tCD-TG+ vs tCD-TG-	tCD-TG- vs H	tCD-TG+ vs H	tCD-TG+ vs tCD-TG-	tCD-TG- vs H	tCD-TG+ vs H	tCD-TG+ vs tCD-TG-
miR-4672-5p	Common (tCD-TG- / tCD-TG+ vs Healthy)	3	2	26.92	11.62	15.14	15.38	16.92	17.92	24.75	41.73	-0.75	-1.25	-0.69	0.000736	0.00177	0.0884	0.0286	0.0364	0.417
miR-622-5p	Common (tCD-TG- / tCD-TG+ vs Healthy)	3	2	20.92	8.4	33.2	30.56	16.9	47.75	45.35	25.22	0.78	0.88	0.15	0.000226	0.00223	0.687	0.0139	0.0414	0.896
miR-944-5p	Common (tCD-TG- / tCD-TG+ vs Healthy)	1	2	5.78	16.14	0.74	2.35	16.48	2.16	4.25	9.11	-0.99	-2.4	-1.39	0.00144	0.000101	0.0361	0.0443	0.00595	0.29
miR-1229-5p	Common (tCD-TG- / tCD-TG+ vs Healthy)	4	2	27.89	35.71	48.82	50.65	59.32	71.53	62.91	36.9	0.67	0.97	0.48	0.000229	0.000252	0.143	0.0139	0.0111	0.507
miR-3934-3p	Common (tCD-TG- / tCD-TG+ vs Healthy)	1	2	18.88	10.76	8.14	12.32	18.33	11.5	15.3	24.17	-0.69	-1.16	-0.49	0.000418	0.000543	0.126	0.0199	0.0178	0.479
miR-4447	Common (tCD-TG- / tCD-TG+ vs Healthy)	3	2	21.24	8.82	35.66	37.06	10.78	293.32	68.06	38.65	0.99	2.1	1.46	0.000242	3.61e-06	0.00842	0.0139	0.000526	0.134
miR-596	Common (tCD-TG- / tCD-TG+ vs Healthy)	1	2	9.31	20.22	12.44	8.85	239.31	83.25	50.17	18.49	1.47	1.86	0.53	1.47e-05	0.000115	0.458	0.00292	0.00652	0.786
miR-641	Common (tCD-TG- vs Healthy and tCD-TG+ vs tCD-TG-)	4	2	25.49	42.38	38.54	26.19	39.06	55.5	28.96	47.93	-0.68	0.2	0.88	0.00141	0.563	0.000383	0.0438	0.801	0.0201
miR-6777-5p	Common (tCD-TG- vs Healthy and tCD-TG+ vs tCD-TG-)	4	2	322.64	156.62	345.6	220.5	1004.39	973.55	357.3	594.7	-0.78	0.68	1.49	0.00106	0.132	0.00133	0.0361	0.404	0.0499
miR-3652-3p	Common (tCD-TG+ vs Healthy and tCD-TG+ vs tCD-TG-)	1	2	10.85	14.37	22.76	14.53	23.37	59.33	16.33	15.68	0.03	1.35	1.53	0.877	3.84e-05	2.61e-05	0.979	0.00328	0.00397
miR-4259-5p	Common (tCD-TG+ vs Healthy and tCD-TG+ vs tCD-TG-)	4	2	71.77	99.82	38.63	66.27	101.33	41.22	96.1	85.21	0.1	-1.03	-1.21	0.562	6.82e-05	0.000303	0.864	0.00461	0.0171
miR-4326-5p	Common (tCD-TG+ vs Healthy and tCD-TG+ vs tCD-TG-)	4	2	24.3	31.63	64.21	30.05	86.37	275.37	71.39	56.33	0.39	2.46	2.05	0.204	2.68e-07	0.000123	0.628	8.27e-05	0.00935
miR-4509-3p	Common (tCD-TG+ vs Healthy and tCD-TG+ vs tCD-TG-)	2	2	11.49	18.29	13.25	16.21	23.51	134.84	22.03	18.78	-0.02	2.07	1.79	0.937	5.08e-06	1.87e-05	0.997	0.00067	0.00336
miR-5191-5p	Common (tCD-TG+ vs Healthy and tCD-TG+ vs tCD-TG-)	4	2	19.81	21	33.28	19.28	46.48	55.83	22.37	24.11	-0.1	1.09	1.19	0.526	7.79e-06	3.44e-05	0.847	0.000981	0.00431
miR-632-5p	Common (tCD-TG+ vs Healthy and tCD-TG+ vs tCD-TG-)	4	2	75.32	420.23	229.51	166.03	812.46	2392.48	393.95	392.97	0.31	2.12	2.21	0.375	0.000486	0.000142	0.766	0.0166	0.0105
miR-922-5p	Common (tCD-TG+ vs Healthy and tCD-TG+ vs tCD-TG-)	4	2	405.57	263.99	582.13	421.1	678.53	3216.57	639.55	974.54	-0.47	1.55	1.97	0.0925	0.00167	0.000241	0.451	0.0359	0.0144
miR-138-5p	Common (tCD-TG+ vs Healthy and tCD-TG+ vs tCD-TG-)	3	2	14.65	23.67	26	15.37	19.67	53.95	18.81	19.34	-0.07	1.23	1.58	0.696	3.15e-05	1.33e-05	0.915	0.00283	0.00334
miR-3137	Common (tCD-TG+ vs Healthy and tCD-TG+ vs tCD-TG-)	2	2	55.17	14.37	13.64	34.66	113.24	22.71	83.43	95.96	-0.29	-2.2	-2.05	0.309	5.43e-05	7.87e-05	0.723	0.00418	0.00749
miR-3180	Common (tCD-TG+ vs Healthy and tCD-TG+ vs tCD-TG-)	4	2	39.73	71.83	74.95	42.11	123.66	211.72	68.25	82.98	-0.27	1.56	1.72	0.333	2.82e-06	1.01e-05	0.743	0.000454	0.00308
miR-320d	Common (tCD-TG+ vs Healthy and tCD-TG+ vs tCD-TG-)	4	2	32.86	63.68	51.37	33.5	57.03	70.2	36.78	35.73	0.06	0.93	0.8	0.642	9.04e-06	0.000974	0.892	0.00109	0.0395
miR-320e	Common (tCD-TG+ vs Healthy and tCD-TG+ vs tCD-TG-)	4	2	799.6	747.08	1210.9	664.28	765.19	2551.77	929.33	1012.19	-0.22	1.17	1.45	0.24	8.83e-05	1.53e-05	0.66	0.00556	0.00334
miR-4505	Common (tCD-TG+ vs Healthy and tCD-TG+ vs tCD-TG-)	3	2	15.89	9.47	21.32	20.28	18.18	154.18	27.24	31.37	-0.22	1.39	1.64	0.334	0.00195	0.000176	0.744	0.0379	0.0122
miR-4682	Common (tCD-TG+ vs Healthy and tCD-TG+ vs tCD-TG-)	4	2	26.66	41.74	41.39	32.8	73.33	146.14	39.06	35.84	0.16	1.78	1.78	0.437	5.78e-08	4.33e-06	0.802	2.29e-05	0.0022
miR-4750-3p	Common (tCD-TG+ vs Healthy and tCD-TG+ vs tCD-TG-)	4	2	20.81	38.86	25.14	20.77	30.36	96.96	24.37	25.09	-0.1	1.74	1.65	0.617	2.16e-06	6.83e-05	0.879	0.000434	0.00694
miR-664a-5p	Common (tCD-TG+ vs Healthy and tCD-TG+ vs tCD-TG-)	2	2	10.23	27.75	22.27	11.36	23.32	51.01	16.93	16.57	0.06	1.46	1.58	0.797	0.000236	0.000646	0.955	0.0109	0.0277
miR-7851-3p	Common (tCD-TG+ vs Healthy and tCD-TG+ vs tCD-TG-)	4	2	16.49	16.16	23.77	16.89	20.52	50.6	18.41	21.1	-0.08	0.93	1.17	0.644	0.00131	0.000402	0.894	0.0314	0.0204
miR-8069	Common (tCD-TG+ vs Healthy and tCD-TG+ vs tCD-TG-)	1	2	10.85	17.96	14.7	11.32	13.79	44.4	12.47	13.11	-0.13	1.53	1.6	0.457	2.35e-06	4.11e-07	0.811	0.000434	0.000313
miR-1-2-5p	Not DE	0	0	0.6	2.37	1.86	1.56	2.58	2.49	1.83	1.68	0.33	0.48	0.16	0.373	0.376	0.718	0.766	0.67	0.911
miR-10226-3p	Not DE	0	0	5.26	6.88	12.53	6.51	6.29	15.1	10.34	7.87	0.34	0.94	0.59	0.209	0.0191	0.123	0.632	0.145	0.472
miR-103b-3p	Not DE	0	0	0	0	0	0	0.5	0.38	0.35	0.41	0.02	-0.25	-0.34	1	0.859	1	1	NA	NA
miR-10522-3p	Not DE	0	0	2.64	3.59	2.26	3.22	14.87	9.41	5.13	5.26	-0.04	0.6	0.45	0.865	0.233	0.35	0.975	0.533	0.715
miR-10523-3p	Not DE	4	0	85.03	89.79	57.43	68.16	90.43	78.24	119.61	115.29	0.09	-0.51	-0.72	0.705	0.144	0.111	0.917	0.424	0.456
miR-10524-3p	Not DE	0	0	2	3.15	3.39	2.69	5.38	5.59	4.48	3.64	0.28	0.33	0.02	0.425	0.55	0.969	0.793	0.792	0.997
miR-10525-5p	Not DE	0	0	8.68	14.37	5.59	6.52	23.59	9.78	8.57	14.27	-0.76	-0.49	0.24	0.00372	0.254	0.53	0.0802	0.553	0.828
miR-10526-5p	Not DE	0	0	0.56	1.8	1.04	0.37	1.46	2.05	0.97	0.99	0.05	0.69	0.56	1	0.204	0.325	1	NA	0.701
miR-10527-3p	Not DE	0	0	1.72	1.05	2.66	2.53	2.93	3.83	6.5	6.86	0.41	0.47	-0.34	0.35	0.418	0.649	0.751	0.704	0.884
miR-107-5p	Not DE	0	0	8.22	9.47	8.35	5.15	22.66	10.55	11.44	14.03	-0.29	-0.05	0.07	0.338	0.917	0.89	0.746	0.97	0.966
miR-11399-3p	Not DE	0	0	7.2	5.39	6.78	8.46	5.54	7.26	9.07	8.89	0.06	-0.06	-0.25	0.758	0.842	0.425	0.937	0.943	0.762
miR-11400-3p	Not DE	0	0	4.03	3.23	3.55	4.34	2.97	6.15	9.69	10.5	0.08	0.06	-0.9	0.799	0.9	0.115	0.955	0.962	0.464
miR-11401-3p	Not DE	0	0	2.54	5.25	2.26	2.05	4.12	3.08	2.74	2.94	-0.22	-0.06	0.35	0.404	0.876	0.455	0.781	0.955	0.783
miR-1179-3p	Not DE	0	0	1.79	3.59	1.19	1.51	3.85	2.74	3.27	2.52	0.37	-0.07	-0.43	0.232	0.882	0.471	0.654	0.957	0.791
miR-1181-3p	Not DE	0	0	6	7.96	14.7	7.58	9.45	16.56	11.54	10	0.12	0.69	0.65	0.629	0.0626	0.0568	0.887	0.275	0.348
miR-1182-5p	Not DE	4	0	19.2	30.53	19.87	18.04	27.45	32.73	21.46	23.44	-0.11	0.48	0.53	0.551	0.0834	0.0839	0.857	0.32	0.41
miR-1183-5p	Not DE	0	1	4.94	0	6.78	5.54	5.45	30.97	6.94	6.74	0.01	1.44	1.49	0.956	0.00125	0.00779	1	0.0304	0.128
miR-1184-5p	Not DE	4	0	96.3	172.4	87.54	102.76	169.23	111.84	117.96	141.49	-0.27	-0.41	-0.17	0.0994	0.2	0.42	0.46	0.503	0.758
miR-1193-3p	Not DE	1	0	13.83	16.16	9.65	9.77	15.75	9.84	11.59	16.13	-0.48	-0.8	-0.33	0.0049	0.0121	0.323	0.0959	0.111	0.7
miR-1197-5p	Not DE	3	0	16.52	18.07	12.62	16.2	23.39	17.28	18.63	21.74	-0.28	-0.22	-0.23	0.162	0.511	0.485	0.571	0.764	0.8
miR-1200-3p	Not DE	0	0	2.92	1.08	5.32	3.26	1.56	7.2	4.17	5.08	-0.22	0.59	0.59	0.453	0.23	0.249	0.81	0.532	0.637
miR-1202-3p	Not DE	4	0	30.01	18.07	39.91	45.99	23.34	53.62	60.92	42.04	0.67	0.46	-0.08	0.00323	0.181	0.822	0.0729	0.479	0.941
miR-1203-3p	Not DE	4	0	508.93	394.86	586.12	550.13	417.8	772.61	1063.73	718.28	0.63	0.09	-0.51	0.00524	0.804	0.191	0.099	0.93	0.562
miR-1205-3p	Not DE	0	0	1.24	2.37	1.66	1.62	1.99	1.99	1.59	2.62	-0.36	-0.18	0.34	0.287	0.756	0.405	0.71	0.908	0.748
miR-1206-3p	Not DE	0	0	0	0.65	0	0	0.57	1.21	0.47	0.38	0.28	0.66	0.37	0.616	0.301	0.558	0.879	NA	NA
miR-1208-3p	Not DE	0	0	4.25	3.15	4.7	2.37	3.37	6.92	3.24	5.33	-0.59	0.28	0.88	0.0134	0.44	0.0268	0.176	0.721	0.248
miR-12113-3p	Not DE	0	0	1.34	3.15	1.86	2.11	8.66	2.42	3.24	1.98	0.35	0.3	-0.09	0.196	0.462	0.854	0.616	0.736	0.955
miR-12114-3p	Not DE	0	1	2.36	14.37	2.61	1.81	17.48	30.31	6.79	12.33	0.86	2.66	1.75	0.018	4.92e-07	0.0197	0.204	0.000136	0.212
miR-12115-3p	Not DE	0	0	3.37	2.58	3.31	3.12	2.26	6.66	3.43	4.24	-0.24	0.47	0.83	0.21	0.172	0.0326	0.633	0.463	0.275
miR-12116-3p	Not DE	0	0	4.61	2.37	3.55	5.09	3.88	4.17	5.16	5.22	-0.16	-0.28	-0.2	0.371	0.363	0.574	0.766	0.662	0.85
miR-12117-3p	Not DE	0	0	3.47	2.1	5.93	3.89	2.88	22.05	13.31	7.13	0.9	1.44	0.47	0.00734	0.00436	0.506	0.127	0.0643	0.815
miR-12118-3p	Not DE	0	0	4.61	12.57	3.25	4.08	10.11	10.27	12.13	30.78	-0.81	-0.78	0.2	0.0926	0.199	0.719	0.451	0.5	0.911
miR-12119-3p	Not DE	3	0	29.71	12.57	18.61	18.23	32.14	19.57	28.51	37.23	-0.46	-0.88	-0.44	0.0233	0.0148	0.179	0.229	0.124	0.551
miR-12120-3p	Not DE	1	0	8.73	22.59	8.08	7.97	22.91	13.19	10.96	11.02	0.07	0.31	0.3	0.741	0.336	0.451	0.931	0.637	0.782
miR-12121-3p	Not DE	4	0	95.42	19.75	63	104.44	143.29	206.63	387.43	200.79	0.95	0.09	-0.83	0.00387	0.852	0.171	0.0819	0.949	0.538
miR-12122-3p	Not DE	0	0	3.81	5.39	4.2	3.28	4.5	5.25	4.31	4.85	-0.04	0.1	0.17	0.823	0.744	0.7	0.964	0.903	0.902
miR-12123-3p	Not DE	3	0	22.75	34.66	14.99	16.87	38.24	29.15	27.27	29.72	-0.09	-0.09	-0.2	0.732	0.827	0.689	0.925	0.937	0.897
miR-12124-5p	Not DE	3	0	15.17	14.37	16.27	17.3	19.7	21.27	21.83	20.32	0.12	0.09	-0.23	0.548	0.751	0.487	0.855	0.905	0.801
miR-12125-5p	Not DE	0	0	6.82	3.01	5.65	4.46	2.2	11.27	8.68	8.98	-0.01	0.22	0.21	0.962	0.514	0.647	1	0.767	0.882
miR-12126-5p	Not DE	0	0	6.67	7.18	12.6	9.02	10.61	14.01	10.52	8.41	0.32	0.68	0.37	0.0888	0.0186	0.249	0.442	0.143	0.637
miR-12127-5p	Not DE	4	0	36.15	70.35	27.46	44.98	61.08	37.69	75.32	71.43	0.25	-0.89	-1.06	0.294	0.0229	0.0159	0.714	0.16	0.186
miR-12129-5p	Not DE	0	0	4.61	3.66	4.88	4.15	3.67	6	5.46	6.25	-0.2	0.18	0.29	0.339	0.594	0.427	0.746	0.82	0.762
miR-12130-5p	Not DE	0	0	2.8	6.67	0.93	2.37	5.32	2.13	3.79	4.19	-0.06	-1	-0.87	0.81	0.043	0.0987	0.96	0.23	0.434
miR-12131-5p	Not DE	0	0	1.97	1.8	3.55	2.48	2.01	3.36	4.49	3.09	0.28	0.05	-0.2	0.279	0.908	0.629	0.703	0.967	0.876
miR-12132-5p	Not DE	0	1	11.71	14.37	8.4	8.77	14.21	7.8	15.94	22.9	-0.34	-1.58	-1.16	0.209	0.000507	0.0155	0.632	0.0171	0.182
miR-12133-5p	Not DE	0	0	1.01	1.29	2.09	0.44	1.13	2.27	1.13	1.5	-0.37	0.52	0.9	0.272	0.284	0.0935	0.698	0.588	0.428
miR-12135-5p	Not DE	0	0	3	3.01	2.22	2.09	2.55	4.21	3.47	5.23	-0.49	-0.46	-0.2	0.0992	0.348	0.692	0.46	0.648	0.898
miR-12136-3p	Not DE	4	0	116.03	177.79	114.37	115.79	143.82	140.82	154.89	147.57	0.11	-0.06	-0.13	0.582	0.825	0.704	0.871	0.937	0.904
miR-1231-3p	Not DE	4	0	18.47	23.35	23.92	20.96	29.84	28.01	29.67	21.21	0.41	0.42	0	0.0183	0.0897	0.988	0.204	0.331	1
miR-1234-5p	Not DE	4	0	39.37	32.33	48.29	53.02	39.12	79.16	88.29	69.03	0.34	0.04	-0.01	0.192	0.918	0.978	0.611	0.97	1
miR-1243-3p	Not DE	0	0	0	0	0	0	0.07	0.54	0.33	0.6	0.14	0.38	-0.07	1	0.715	1	1	NA	NA
miR-1244-5p	Not DE	0	0	6.65	5.25	5.32	6.12	5.08	7.88	10.7	9.14	-0.02	-0.26	0.17	0.945	0.503	0.669	1	0.757	0.889
miR-1245a-5p	Not DE	0	0	0	0	2.1	0	0.36	1.65	0.75	1.22	-0.35	0.9	0.86	0.365	0.211	0.165	0.76	NA	0.532
miR-1246-3p	Not DE	0	0	1.73	1.8	1.11	0.75	1.59	1.45	1.66	3	-0.9	-1.01	0.01	0.013	0.102	0.956	0.171	0.353	0.992
miR-1248-3p	Not DE	0	0	1.33	1.8	0.42	1.56	2.15	1.25	5.59	2.74	0.4	-0.73	-1.07	0.336	0.286	0.136	0.744	0.59	0.495
miR-1253-3p	Not DE	1	0	10.41	26.94	11.86	10.56	21.74	21.93	26.35	37.2	-0.16	-0.45	-0.36	0.678	0.42	0.526	0.909	0.706	0.828
miR-1255a-3p	Not DE	0	0	5.23	5.39	4.2	4.86	5.41	4.85	7.15	6.65	0.17	-0.35	-0.61	0.489	0.383	0.151	0.831	0.675	0.515
miR-1255b-1-3p	Not DE	0	0	10.23	8.98	14.69	13.63	263.37	44.07	48	33.68	0.18	0.54	0.17	0.61	0.369	0.78	0.879	0.665	0.927
miR-1256-3p	Not DE	0	0	2.73	1.8	2.66	2.3	1.73	5.73	3.62	3.28	0.26	0.79	0.17	0.333	0.0316	0.713	0.743	0.188	0.91
miR-1257-3p	Not DE	4	0	39.73	25.2	33.92	36.85	59.81	63.27	56.64	59.74	-0.05	0.18	0.17	0.825	0.591	0.659	0.964	0.819	0.884
miR-1258-5p	Not DE	0	0	6.67	3.59	3.72	6.14	4.77	5.12	7.22	10.4	-0.49	-0.82	-0.36	0.0389	0.0375	0.44	0.295	0.211	0.775
miR-1260a-3p	Not DE	0	0	5.06	7.35	4.2	4.7	7.79	6.43	6.9	16.84	-0.02	0.02	-0.2	0.958	0.949	0.643	1	0.981	0.882
miR-1260b-3p	Not DE	4	0	60.69	43.24	51.96	44.28	69	53.79	59.62	77.42	-0.38	-0.44	-0.15	0.0601	0.152	0.675	0.365	0.431	0.892
miR-1261-3p	Not DE	0	0	3	2.8	3.65	2.99	4.03	2.86	9.56	4.87	0.9	-0.72	-2	0.00432	0.104	0.00347	0.0877	0.359	0.0839
miR-1262-3p	Not DE	0	0	0.95	1.8	1.26	1.67	14.58	2.9	2.73	2.75	0.02	-0.23	-0.07	1	0.773	0.973	1	0.917	0.998
miR-1263-3p	Not DE	0	0	4.51	3.66	2.96	4.27	4.66	3.64	6.51	8.94	-0.23	-1.18	-0.84	0.498	0.0302	0.0958	0.834	0.183	0.434
miR-1264-5p	Not DE	0	0	0.31	1.8	0.59	0.73	1.89	1.78	1.08	1.16	0.1	0.6	0.44	0.84	0.292	0.399	0.969	NA	0.746
miR-1265-3p	Not DE	0	0	1.01	0	1.62	1.06	0.43	1.81	1.56	1.51	0.03	0.27	0.07	0.952	0.595	0.857	1	0.82	0.957
miR-1267-3p	Not DE	0	0	6.91	7.18	10.98	8.33	7.31	11.2	14.27	11.7	0.34	0.03	-0.36	0.205	0.937	0.432	0.629	0.978	0.767
miR-1268a-3p	Not DE	0	0	2.04	1.8	2.91	1.68	1.81	2.15	2.85	2.76	0.04	-0.35	-0.78	0.914	0.468	0.145	0.993	0.74	0.509
miR-1268b-3p	Not DE	0	0	0	0	0.59	0	0.14	1.1	0.68	0.73	0.01	0.67	0.49	1	0.253	0.362	1	NA	NA
miR-1269a-5p	Not DE	0	0	11.57	5.39	6.62	9.91	5.14	10.01	21.4	47.59	-0.51	-1.31	-0.97	0.175	0.0115	0.0606	0.591	0.11	0.355
miR-1269b-3p	Not DE	0	0	0.75	2.1	0	0	2.02	0.57	0.6	1.16	-0.7	-0.78	-0.23	0.0404	0.212	0.845	0.301	NA	NA
miR-1270-3p	Not DE	1	0	8.66	22.16	13.36	9.84	19.17	16.09	20.9	53.56	0.11	-0.3	-0.62	0.744	0.582	0.253	0.932	0.814	0.638
miR-1272-3p	Not DE	4	0	61.99	62.86	55.32	56.65	50.09	64.71	66.71	76.12	-0.25	-0.19	0.08	0.104	0.454	0.754	0.464	0.729	0.92
miR-1273c-3p	Not DE	0	0	10.5	6.67	14.9	9.57	6.57	18.48	14.43	14.27	-0.02	0.42	0.43	0.937	0.256	0.298	0.997	0.557	0.689
miR-1275-3p	Not DE	0	0	0.48	0	0.74	0	1	1.69	0.9	0.86	0.15	0.87	0.64	0.716	0.0935	0.283	0.921	NA	0.672
miR-1276-3p	Not DE	0	0	3.1	4.2	1.94	2.29	3.62	2.49	3.27	3.85	-0.08	-0.72	-0.41	0.76	0.101	0.409	0.938	0.352	0.751
miR-1278-5p	Not DE	0	0	5.33	8.98	4.2	4.64	6.29	5.88	9.84	7.25	0.48	-0.41	-0.88	0.0915	0.284	0.102	0.45	0.588	0.443
miR-1279-3p	Not DE	0	0	0	0.86	1.13	0.54	2.04	1.39	0.95	1.18	-0.31	0.49	0.59	0.399	0.447	0.25	0.776	NA	0.637
miR-1281-5p	Not DE	4	0	22.33	25.2	31.46	27.36	113.82	96.91	135.85	109.67	0.44	0.14	0.38	0.342	0.822	0.594	0.748	0.935	0.859
miR-1282-3p	Not DE	3	0	17.34	27.75	11.63	15.43	23.45	13.42	19.9	19.18	0.05	-0.48	-0.59	0.771	0.0475	0.0597	0.942	0.243	0.352
miR-1283-1-3p	Not DE	4	0	26.92	26.25	31.66	25.5	35.43	35.78	39.55	33.45	0.13	0.16	0.05	0.549	0.622	0.921	0.855	0.837	0.98
miR-1283-2-3p	Not DE	0	0	4.26	3.59	2.97	3.99	4.09	4.1	5.38	5.86	0.11	-0.49	-0.38	0.635	0.208	0.397	0.89	0.507	0.745
miR-1284-3p	Not DE	4	0	32.02	53.88	28.15	36.85	45.63	30.01	45.79	40.64	0.18	-0.44	-0.71	0.32	0.171	0.0366	0.734	0.462	0.292
miR-1285-2	Not DE	1	0	14.46	8.4	12.77	17.12	30.39	20.31	26.28	18.67	0.52	0.14	-0.51	0.013	0.663	0.205	0.171	0.862	0.584
miR-1286-5p	Not DE	1	0	5.4	71.83	10.07	6.3	73.65	37.08	27.18	25.29	0.51	0.3	0.4	0.163	0.618	0.553	0.572	0.834	0.838
miR-1289-1-5p	Not DE	0	0	6	1.8	8.91	5.6	3.89	10.83	6.84	7.02	0.09	0.63	0.52	0.637	0.0257	0.139	0.89	0.17	0.501
miR-1289-2-5p	Not DE	0	0	4.11	3.15	5.94	3.79	3.8	5.85	4.51	6.42	-0.4	-0.09	0.34	0.0911	0.809	0.364	0.449	0.931	0.722
miR-1290-5p	Not DE	0	0	1.97	1.8	2.79	2.29	7.33	6.99	4.2	6.79	-0.39	-0.03	-0.13	0.285	0.975	0.857	0.71	0.992	0.956
miR-1291-3p	Not DE	0	1	2.92	2.1	2.1	2.16	3.17	11.12	2.65	6.23	-1.12	0.35	1.33	0.000154	0.475	0.00328	0.0102	0.744	0.0815
miR-1293-3p	Not DE	4	0	15.47	17.96	28.87	21.68	39.96	31.03	34.77	30.39	0.13	0.09	-0.22	0.603	0.823	0.602	0.878	0.935	0.865
miR-1294-3p	Not DE	4	0	20.38	91	28.13	22.12	82.83	28.91	37.93	38.82	0	-0.45	-0.42	0.991	0.27	0.327	1	0.571	0.703
miR-1295a-5p	Not DE	0	0	5.36	3.15	3.33	3.36	3.08	3.93	5.07	6.2	-0.18	-0.73	-0.45	0.442	0.0751	0.335	0.806	0.303	0.708
miR-1297-5p	Not DE	0	1	0.87	0.65	0.84	1.3	0.81	0.96	5.63	1.64	1.75	-0.31	-2.36	6.77e-05	0.62	0.00616	0.00546	0.835	0.113
miR-1299-5p	Not DE	0	0	2.3	3.59	1.86	2.06	3.12	3.03	3.01	3.46	-0.13	-0.13	-0.06	0.624	0.77	0.911	0.884	0.916	0.974
miR-1302-3-5p	Not DE	0	0	0	0.43	0	0.15	1.94	2.11	0.75	0.92	-0.37	0.81	0.89	0.343	0.259	0.226	0.748	NA	0.608
miR-1302-4-5p	Not DE	0	1	1.66	3.66	2.37	1.44	4.66	6.4	1.65	2.06	-0.4	1.29	1.79	0.168	0.00754	9.35e-05	0.58	0.0858	0.00837
miR-1302-5-5p	Not DE	0	0	4.77	5.39	6.51	4.28	5.47	6.89	6.56	6.19	0.14	0.15	-0.09	0.57	0.688	0.811	0.869	0.877	0.938
miR-1302-6-5p	Not DE	0	0	1.69	1.08	1.04	1.08	0.96	1.37	1.38	2.56	-0.54	-0.84	-0.24	0.0786	0.12	0.69	0.416	0.385	0.898
miR-1302-7-5p	Not DE	0	0	1.2	0	1.57	0.83	1.58	2.72	1.86	1.97	-0.19	0.56	0.5	0.547	0.307	0.393	0.855	0.609	0.743
miR-1302-8-5p	Not DE	0	0	1.01	0	1.94	0.76	1.15	2.8	1.35	2.12	-0.22	0.09	0.71	0.549	0.879	0.234	0.855	0.956	0.621
miR-1302	Not DE	4	0	127.31	175.38	130.74	123.06	238.45	133.14	148.82	149.11	-0.05	-0.19	0.06	0.745	0.485	0.824	0.933	0.748	0.941
miR-1303-5p	Not DE	0	0	3.43	3.87	4.2	3.88	3.44	6.35	8.74	13.16	-0.21	-0.35	-0.64	0.565	0.552	0.188	0.865	0.793	0.56
miR-1305-5p	Not DE	0	0	2.43	1.05	1.04	1.67	0.92	2.12	2.88	4.45	-0.42	-1.41	-0.8	0.183	0.0141	0.203	0.595	0.12	0.582
miR-1321-5p	Not DE	0	0	0.61	1.05	0	0	1	1.23	0.92	0.73	0.36	0.2	-0.14	0.399	0.731	1	0.776	NA	1
miR-1322-5p	Not DE	0	0	1.18	1.8	0.97	1.46	1.67	1.19	1.7	1.95	-0.07	-0.79	-0.77	0.803	0.204	0.198	0.958	0.506	0.573
miR-1323-3p	Not DE	0	0	1.16	0	0.93	0.92	0.43	2.52	1.56	1.37	0.36	0.84	0.24	0.245	0.0852	0.637	0.667	0.324	0.88
miR-1324-5p	Not DE	4	0	22.56	23.88	21.01	30.02	20.86	49.19	55.1	41.91	0.52	0.33	0.01	0.0676	0.411	0.987	0.38	0.704	1
miR-133b-5p	Not DE	1	0	16.13	7.18	7.91	11.28	10.03	13.46	22.02	23.36	0	-0.71	-0.86	1	0.0649	0.0901	1	0.281	0.417
miR-1469-3p	Not DE	0	0	3.85	3.15	3.65	3.24	2.27	17.16	7.31	8.88	0.01	0.71	0.82	1	0.211	0.187	1	0.508	0.559
miR-1470-3p	Not DE	0	0	6.05	7.35	8.4	4.34	7.57	9.54	5.87	8.07	-0.38	0.14	0.33	0.0805	0.706	0.305	0.42	0.886	0.693
miR-1471-3p	Not DE	0	0	0	1.8	0	0	1.67	0.69	0.93	0.89	0.36	-0.52	-1.19	0.441	0.487	0.186	0.806	NA	0.559
miR-147a-5p	Not DE	0	0	2.6	2.58	2.66	2.32	4.45	4.57	3.82	3.12	0.51	0.47	-0.2	0.0282	0.167	0.661	0.252	0.455	0.886
miR-151b-5p	Not DE	4	0	28.61	16.16	26.68	27.64	31.45	32.15	29.51	33.21	-0.18	-0.07	0.32	0.288	0.812	0.312	0.711	0.931	0.695
miR-153-1-5p	Not DE	1	0	10.11	29.4	8.4	11.26	36.15	17.36	19.23	23.6	-0.19	-0.32	-0.22	0.538	0.52	0.689	0.851	0.772	0.897
miR-1538-5p	Not DE	1	0	16.49	12.69	10.5	14.41	12.52	17.45	19.19	24.7	-0.38	-0.53	-0.2	0.0929	0.194	0.607	0.451	0.494	0.867
miR-1539-5p	Not DE	0	0	3.02	3.59	2.66	3.05	3.38	6.43	4.4	6.72	0.12	0.29	0.45	0.661	0.477	0.344	0.901	0.745	0.712
miR-1587-3p	Not DE	0	0	1.2	1.8	2.1	1.74	1.6	2.13	2.07	1.79	0	0.18	0.17	0.997	0.684	0.7	1	0.875	0.902
miR-1825-5p	Not DE	0	0	4.26	1.8	2.79	3.48	2.22	2.73	4.54	4.91	-0.22	-0.93	-0.84	0.297	0.0117	0.0421	0.717	0.11	0.313
miR-1827-5p	Not DE	0	0	4.28	5.39	5.94	4.35	14.89	16.44	8.42	24.24	-0.09	0.44	0.8	0.767	0.322	0.14	0.94	0.623	0.501
miR-184-5p	Not DE	0	0	5.83	8.61	5.2	4.97	8.21	5.65	5.61	7.09	-0.4	-0.49	-0.08	0.0586	0.183	0.82	0.362	0.48	0.941
miR-1843-3p	Not DE	3	0	15.19	21.55	14.9	15.53	22.61	21.38	22.97	19.11	0.3	0.03	-0.3	0.127	0.931	0.392	0.509	0.974	0.743
miR-1913-5p	Not DE	4	0	28.01	25.14	42.97	33.56	61.02	40.95	41.32	34.79	0.29	0.24	-0.08	0.1	0.356	0.8	0.461	0.656	0.934
miR-194-1-3p	Not DE	4	0	206.64	97.66	258.51	232.26	142.17	217.12	258.86	251.37	0.05	-0.28	-0.24	0.753	0.337	0.397	0.935	0.637	0.745
miR-1972-5p	Not DE	0	0	0.73	1.29	0.42	0.81	1.13	1.59	1.29	1.51	-0.14	-0.29	-0.01	0.636	0.659	1	0.89	NA	1
miR-1973-5p	Not DE	0	0	2.36	3.01	3.36	3.64	2.2	3.74	4.63	3.33	0.5	0.37	-0.38	0.0308	0.33	0.386	0.259	0.631	0.74
miR-1976-5p	Not DE	0	0	5.27	8.98	6.52	6.48	6.85	11.42	7.41	8.24	-0.09	0.33	0.35	0.658	0.376	0.315	0.9	0.67	0.698
miR-198-3p	Not DE	0	0	0	0	0.84	0	0.86	1.24	0.83	0.81	0.15	0.66	0.23	0.777	0.274	0.662	0.944	NA	0.886
miR-2052-3p	Not DE	0	1	0.66	1.94	2.61	0.15	1.84	14.3	2.51	2.35	0.19	2.62	2.85	0.742	0.00026	0.00293	0.931	0.0111	0.0796
miR-2053-5p	Not DE	0	0	5.39	8.98	8.35	4.94	9.64	8.27	6.37	8.78	-0.46	-0.15	0.35	0.0613	0.714	0.367	0.365	0.887	0.725
miR-2054-3p	Not DE	0	0	0	0	0	0	0	0.11	0.48	0.07	0.85	0.25	-0.26	0.523	0.946	0.94	NA	NA	NA
miR-206-5p	Not DE	0	0	3.41	2.8	3.13	2.76	3.28	3.45	3.49	4.51	-0.19	-0.41	-0.35	0.388	0.312	0.416	0.772	0.612	0.755
miR-2110-3p	Not DE	4	0	43.69	44.9	103.92	40.81	775.41	252.12	162.93	162.47	-0.28	0.64	0.7	0.463	0.243	0.173	0.812	0.541	0.539
miR-2113-5p	Not DE	0	0	5.57	7.1	3.88	5.54	6.06	11.29	7.11	10.87	-0.45	-0.36	0.21	0.108	0.446	0.632	0.475	0.726	0.877
miR-2117-5p	Not DE	0	0	3.76	5.39	4.18	4.37	4.72	5.55	4.72	5.6	-0.25	0.08	0.2	0.227	0.811	0.547	0.649	0.931	0.836
miR-2278-3p	Not DE	0	0	4.77	10.78	9.76	7.38	13.13	19.51	9.1	7.34	0.42	1.31	0.85	0.102	0.0033	0.0516	0.462	0.0535	0.334
miR-2392-5p	Not DE	3	0	21.68	12.57	23.26	21.51	20.89	34.98	27.69	33.97	-0.23	0.05	0.17	0.274	0.892	0.606	0.698	0.961	0.867
miR-23c-5p	Not DE	4	0	68.49	219.1	71.42	72.49	185.93	153.18	128.93	124.64	0.06	0.33	0.14	0.818	0.435	0.74	0.962	0.717	0.917
miR-2909-3p	Not DE	0	0	1.13	2.37	1.19	1.22	2.58	1.39	1.72	1.54	-0.07	-0.21	-0.31	0.765	0.712	0.61	0.938	0.887	0.867
miR-297-3p	Not DE	0	0	0	0	0	0	0	0.1	0.14	0.13	0.24	-0.05	-0.52	0.812	0.933	0.687	NA	NA	NA
miR-298-3p	Not DE	0	0	11.73	8.98	6.3	7.27	8.62	12.21	10.4	14.06	-0.4	-0.42	0.09	0.0835	0.267	0.831	0.428	0.569	0.943
miR-300-5p	Not DE	4	0	50.35	91.59	81.13	59.15	143.28	84.24	95.5	110.03	-0.13	-0.19	-0.09	0.608	0.658	0.826	0.879	0.858	0.941
miR-302e-3p	Not DE	0	0	5.09	7.75	8.91	4.64	6.52	12.24	7.99	9.66	-0.13	0.38	0.56	0.686	0.412	0.245	0.911	0.704	0.633
miR-302f-5p	Not DE	0	0	0	0	0	0	0.29	1.39	0.8	0.78	0.12	0.53	0.61	0.824	0.43	0.351	0.964	NA	0.715
miR-3115-3p	Not DE	0	0	0	0.43	0	0	1.34	1.29	0.64	0.67	0.23	0.51	0.56	0.68	0.367	0.447	0.909	NA	NA
miR-3116-5p	Not DE	0	0	3.33	1.05	2.52	1.93	1.21	3.16	2.49	3.37	-0.37	-0.19	-0.05	0.0795	0.608	0.922	0.418	0.831	0.981
miR-3118-2-5p, miR-3118-3-5p, miR-3118-4-5p	Not DE	0	1	11.23	7.35	8.89	5.07	7.24	17.57	14.12	28.34	-1.16	-1.07	0.43	0.00114	0.081	0.49	0.0379	0.315	0.804
miR-3119-3p	Not DE	0	0	0.75	1.08	1.19	0.91	0.96	1.67	1.1	1.21	-0.14	0.52	0.55	0.583	0.28	0.251	0.871	NA	0.637
miR-3122-3p	Not DE	0	0	3.39	8.4	3.72	2.52	8.59	4.19	3.76	4.68	-0.26	-0.13	0.15	0.225	0.721	0.685	0.647	0.893	0.896
miR-3123-5p	Not DE	0	0	10.67	10.33	7.75	8.16	12.84	9.65	9.78	12.91	-0.32	-0.39	-0.08	0.113	0.221	0.824	0.482	0.521	0.941
miR-3125-3p	Not DE	4	0	2585.91	4105.36	3478.93	2843.42	4067.18	3876.62	3593.44	3921.14	-0.08	-0.18	0.06	0.687	0.598	0.855	0.911	0.823	0.955
miR-3128-3p	Not DE	0	0	0	0.43	0	0	0.74	1.05	0.3	0.56	-0.33	0.36	0.48	0.358	0.631	0.555	0.755	NA	NA
miR-3131-3p	Not DE	0	0	1.46	1.8	0.32	1.08	1.74	4.86	1.64	1.87	-0.1	1	0.8	0.72	0.0957	0.204	0.921	0.342	0.583
miR-3132-3p	Not DE	0	0	3.81	0.86	5.65	4.2	1.48	6.06	6.68	6.49	-0.02	-0.12	-0.11	0.966	0.796	0.8	1	0.925	0.934
miR-3133-3p	Not DE	0	0	0.87	1.8	1.04	0.96	2.1	1.61	1.64	1.9	-0.25	-0.41	-0.33	0.392	0.509	0.61	0.774	0.763	0.868
miR-3134-5p	Not DE	0	0	1.73	1.8	2.26	2.17	3.32	18.55	3.94	4.33	0.18	1.84	1.13	0.631	0.00756	0.108	0.888	0.0858	0.455
miR-3135a-3p	Not DE	3	0	17.28	8.82	19.3	19.43	14.17	28.5	22.88	21.66	0	0.4	0.41	0.996	0.144	0.0894	1	0.424	0.417
miR-3135b-3p	Not DE	0	0	7.92	8.98	13.36	8.75	10.21	22.56	11.97	12.55	-0.13	0.57	0.82	0.57	0.11	0.0321	0.869	0.372	0.274
miR-3137-3p	Not DE	4	0	82.3	57.47	57.17	83.44	48.14	68.97	117.31	123.08	-0.07	-0.86	-0.78	0.706	0.0129	0.0173	0.917	0.114	0.192
miR-3138-5p	Not DE	0	0	3.93	3.44	2.52	3.98	3.54	4.87	5.75	5.61	0.03	-0.43	-0.33	0.905	0.256	0.43	0.989	0.557	0.766
miR-3139-3p	Not DE	0	0	3.64	1.8	3.23	4.02	3.6	4.96	4.33	5.5	-0.33	-0.35	-0.17	0.175	0.437	0.639	0.591	0.718	0.881
miR-3141-3p	Not DE	0	0	5.25	4.2	7.42	4.98	6.16	9.79	6.23	6.09	0.05	0.73	0.69	0.835	0.00678	0.058	0.968	0.0807	0.349
miR-3142-5p	Not DE	0	0	3.55	3.15	2.97	3.26	2.2	6.04	3.85	4.45	-0.23	0.62	0.86	0.288	0.0945	0.0231	0.711	0.341	0.234
miR-3143-3p	Not DE	0	0	1.24	2.8	1.29	1.06	2.73	2.29	1.73	1.73	-0.04	0.29	0.26	0.868	0.552	0.588	0.975	0.793	0.857
miR-3146-5p	Not DE	0	0	7.2	6.24	4.62	6.45	6.18	6.85	8.49	12.69	-0.55	-0.9	-0.39	0.0369	0.05	0.331	0.284	0.249	0.704
miR-3147-3p	Not DE	0	0	7.67	12.57	8.91	7.61	12.46	13.55	10.49	11.04	-0.04	0.19	0.23	0.882	0.616	0.548	0.981	0.833	0.837
miR-3148-3p	Not DE	0	0	4.45	2.1	3.65	3.21	3.67	5.52	5.64	7.64	-0.39	-0.58	-0.15	0.179	0.231	0.769	0.591	0.532	0.923
miR-3149-5p	Not DE	1	0	13.01	9.68	18.09	11.2	9.97	18.88	30.97	26.45	0.13	-0.47	0.11	0.652	0.293	0.756	0.896	0.594	0.92
miR-3153-5p	Not DE	0	0	6.06	4.2	4.2	4.89	4.37	6.27	7.97	7	0.08	-0.2	-0.15	0.714	0.557	0.72	0.921	0.796	0.911
miR-3154-5p	Not DE	4	0	199.26	122.12	306.45	171.22	783.99	532.78	309.82	346.29	-0.23	0.53	0.72	0.393	0.197	0.107	0.774	0.498	0.452
miR-3155a-5p	Not DE	4	0	27.82	25.17	26.45	20.85	22.61	23.14	30.47	38.19	-0.3	-0.58	-0.3	0.165	0.0592	0.386	0.574	0.271	0.74
miR-3155b-5p	Not DE	3	0	20.38	24.74	12.28	15.01	20.42	14.52	22.86	26.3	-0.3	-0.84	-0.41	0.212	0.0186	0.318	0.635	0.143	0.699
miR-3159-3p	Not DE	0	0	8.99	12.57	8.38	8.12	12.01	14.31	9.58	12.89	-0.48	0.01	0.47	0.0238	0.977	0.197	0.232	0.992	0.573
miR-3161-3p	Not DE	0	0	1.28	4.2	1.19	0.72	7.35	2.64	2.21	4.53	-0.4	-0.28	0.15	0.331	0.681	0.786	0.742	0.873	0.931
miR-3163-3p	Not DE	0	1	4.26	2.15	6.62	6.22	3.46	20.08	21.15	8.94	1.25	1.21	-0.03	0.000305	0.0252	0.959	0.0156	0.168	0.993
miR-3164-3p	Not DE	0	0	8.67	14.7	10.63	8.41	12.39	14.86	11.87	11.3	0.07	0.47	0.24	0.736	0.187	0.473	0.927	0.484	0.794
miR-3165-3p	Not DE	0	0	1.12	0	0.97	0.8	0.5	1.8	1.18	1.47	-0.37	0.56	0.83	0.202	0.203	0.0662	0.625	0.505	0.37
miR-3166-5p	Not DE	0	0	1.74	1.8	1.78	2.08	1.59	3.01	2.84	2.29	0.18	0.66	0.05	0.512	0.118	0.904	0.842	0.383	0.97
miR-3167-5p	Not DE	0	0	2.05	3.59	2.66	2.19	2.42	3.89	2.54	2.85	-0.04	0.34	0.4	0.87	0.42	0.343	0.975	0.706	0.712
miR-3168-3p	Not DE	0	0	3.76	7.18	7.91	4.4	28.83	24.94	19	13.97	0.71	1.1	1.01	0.1	0.0571	0.167	0.461	0.267	0.533
miR-3169-3p	Not DE	4	0	60.24	106.71	34.46	85.3	104.72	85.66	122.77	138.94	0.02	-0.49	-0.72	0.954	0.31	0.097	1	0.612	0.434
miR-3170-3p	Not DE	4	0	29.72	52.08	44.7	35.91	63.98	52.3	47.79	61.63	-0.08	0.21	0.16	0.762	0.631	0.638	0.938	0.842	0.88
miR-3171-3p	Not DE	0	0	2.3	7.18	2.37	1.81	5.41	8.64	5.38	7.22	-0.4	0.11	0.7	0.353	0.869	0.31	0.752	0.954	0.694
miR-3174-3p	Not DE	0	0	1.81	3.59	2.79	1.11	5.19	4.52	2.4	2.95	-0.35	0.66	0.85	0.237	0.147	0.0984	0.659	0.427	0.434
miR-3175-3p	Not DE	0	0	3	1.05	3.31	2.09	0.71	7.44	3.44	3.64	-0.38	0.89	1.26	0.13	0.0128	0.00584	0.516	0.114	0.112
miR-3176-5p	Not DE	0	0	8.6	8.98	7.56	9.17	9.91	9.69	11.31	11.59	-0.14	0	-0.1	0.438	0.998	0.696	0.803	1	0.9
miR-3178-3p	Not DE	0	0	7.36	8.4	5.94	8.65	7.15	8.29	10.56	10.57	-0.11	-0.52	-0.53	0.606	0.169	0.156	0.878	0.457	0.524
miR-3179-5p	Not DE	0	0	3.97	2.1	5.94	2.15	2.16	7.45	5.94	9.35	-0.77	-0.57	0.99	0.0488	0.287	0.111	0.335	0.591	0.457
miR-3180-4-3p, miR-3180-5-3p	Not DE	4	0	57.25	41.31	38.85	49.38	45.46	68.29	61.32	60.3	0.02	0.07	-0.08	0.88	0.781	0.788	0.98	0.92	0.931
miR-3181-3p	Not DE	0	0	6	7.18	7.75	6.05	6.73	11.88	8.56	7.7	0.13	0.42	0.34	0.538	0.24	0.361	0.851	0.54	0.719
miR-3182-3p	Not DE	0	0	5.49	4.2	8.28	5.55	5.04	9.64	8.19	9.25	-0.2	0.17	0.38	0.472	0.708	0.299	0.817	0.886	0.69
miR-3183-3p	Not DE	0	0	7.94	14.37	6.52	6.4	14.55	10.32	8.02	9.34	-0.3	0.07	0.33	0.115	0.83	0.337	0.484	0.938	0.71
miR-3185-3p	Not DE	0	0	4.56	7.96	5.94	4.42	7.4	7.12	5.25	7.85	-0.42	0.03	0.32	0.0951	0.951	0.305	0.453	0.981	0.693
miR-3188-5p	Not DE	0	0	13.12	7.35	5.88	13.26	12.76	11.69	13.7	14.79	-0.06	-0.34	-0.44	0.702	0.251	0.151	0.916	0.549	0.515
miR-3193-3p	Not DE	0	0	0	1.51	0	0	2.6	0.28	0.59	0.99	-0.76	-1	-0.58	0.0933	0.183	0.482	0.451	NA	NA
miR-3195-3p	Not DE	4	0	22.37	17.96	16.8	21.31	17.29	34.99	24.98	30.41	-0.36	0.02	0.44	0.0567	0.958	0.147	0.359	0.984	0.509
miR-3196-3p	Not DE	0	0	4.99	5.39	4.97	5.29	3.66	20.3	9.2	8.59	0.13	0.95	0.89	0.621	0.0438	0.141	0.883	0.233	0.501
miR-3197-3p	Not DE	4	0	77.72	34.12	77.82	78.64	162.6	403.87	372.16	175.07	0.83	0.95	1.24	0.0323	0.077	0.138	0.268	0.307	0.499
miR-3198-5p	Not DE	0	0	5.44	5.39	4.97	4.16	5.66	7.16	5.6	8.32	-0.6	-0.2	0.31	0.0154	0.615	0.426	0.188	0.833	0.762
miR-3199-3p	Not DE	1	0	6.39	52.08	8.28	7.44	41.89	28.09	14.35	17.98	-0.19	0.23	0.66	0.548	0.649	0.198	0.855	0.853	0.573
miR-3201-3p	Not DE	0	0	0	0	0	0	0.07	0.18	1.16	0.3	0.88	-0.64	-1.46	0.117	0.403	0.268	0.484	NA	0.653
miR-3202-3p	Not DE	0	0	5.64	4.09	7.12	7.4	6.61	10.67	13.63	9.28	0.36	0.28	0	0.224	0.527	0.997	0.645	0.776	1
miR-320b-1-5p	Not DE	0	0	2.38	5.39	3.71	2.91	4.37	6.43	3.48	3.68	0.09	0.99	0.57	0.744	0.0364	0.189	0.932	0.206	0.561
miR-320b-2-5p	Not DE	0	0	5.13	9.25	3.31	4.3	13.73	6.73	6.73	5.67	-0.01	-0.04	0.07	0.969	0.916	0.883	1	0.97	0.965
miR-320c-1-5p	Not DE	0	2	10.85	3.59	4.15	2.06	5.41	4.77	11.35	35.44	-1.76	-2.33	-0.16	5.46e-05	0.00113	0.782	0.00544	0.0303	0.928
miR-320c-2-5p	Not DE	1	0	13.63	12.6	16.15	11.75	15.87	17.14	15.6	22.87	-0.36	-0.12	0.04	0.125	0.728	0.918	0.504	0.897	0.978
miR-320d-1-5p	Not DE	0	0	7.23	4.2	7.71	6.44	14.65	16.21	8.41	8.05	0.06	0.97	0.65	0.772	0.00757	0.088	0.942	0.0858	0.417
miR-320d-2-5p	Not DE	0	1	12.3	6.3	4.97	7.96	7.7	9.12	14	39.18	-1.42	-1.41	-0.36	3.68e-05	0.0229	0.487	0.0045	0.16	0.801
miR-320e-5p	Not DE	1	0	9.84	18.72	14.86	10.5	16.22	18.31	13.7	16.67	-0.2	0.34	0.29	0.372	0.325	0.368	0.766	0.626	0.726
miR-325-3p	Not DE	0	0	1.21	1.8	2.23	0.8	2.02	3.09	1.49	1.5	-0.14	0.66	0.84	0.593	0.142	0.0791	0.873	0.42	0.4
miR-326-5p	Not DE	0	0	12.13	10.5	13.25	11.6	22.17	19.72	12.58	18.21	-0.61	-0.06	0.52	0.00417	0.867	0.116	0.0866	0.954	0.464
miR-346-3p	Not DE	0	0	5.46	5.38	7.71	5.14	5.19	11.84	7.31	9.01	-0.33	0.56	0.79	0.181	0.168	0.0399	0.594	0.456	0.306
miR-3609-5p	Not DE	0	0	10.65	7.1	4.7	4.5	5.77	7.12	10.33	19.71	-1.01	-1.54	-0.77	0.002	0.00676	0.147	0.0528	0.0807	0.509
miR-3610-5p	Not DE	0	0	4.84	3.59	5.59	4.86	18.1	7.92	7.88	7.2	0.02	0.04	-0.21	0.944	0.914	0.649	1	0.97	0.884
miR-3611-5p	Not DE	0	0	1.2	3.59	1.13	0.17	3.55	3.14	1.07	2.18	-1.03	0.33	1.59	0.00526	0.571	0.0107	0.099	0.807	0.149
miR-3612-3p	Not DE	1	0	8.03	12.57	15.42	10.98	11.22	14.64	18.96	19.19	0.05	-0.39	-0.38	0.868	0.44	0.338	0.975	0.721	0.71
miR-3615-5p	Not DE	1	0	14.95	14.7	15.83	14.81	15.98	23.28	16.85	16.8	0.07	0.37	0.25	0.619	0.14	0.338	0.88	0.418	0.71
miR-3618-5p	Not DE	0	0	5.25	7.18	5.46	4.3	6.35	11.2	7.56	6.57	0.25	0.55	0.44	0.339	0.124	0.346	0.746	0.394	0.713
miR-3621-3p	Not DE	3	0	22.68	8.4	21.35	17.51	10.7	26.88	36.73	34.5	-0.01	-0.23	-0.25	0.979	0.524	0.615	1	0.775	0.87
miR-3646-5p	Not DE	0	0	8	12.91	10.5	8.31	26.3	11.4	15.32	13.99	0.23	-0.03	-0.44	0.336	0.939	0.314	0.744	0.978	0.697
miR-3648-3p	Not DE	4	0	39.93	26.94	33.86	33.77	29.28	59.72	40.62	42.58	-0.13	0.3	0.36	0.372	0.286	0.225	0.766	0.59	0.608
miR-3649-5p	Not DE	4	0	24.33	18.93	34.39	27.58	21.24	30.12	29.47	26.75	0.19	0.23	0.05	0.174	0.317	0.827	0.591	0.617	0.942
miR-3650-3p	Not DE	0	0	0.51	1.29	0.52	0.57	1.03	1.26	1.46	0.96	0.1	0.33	0.06	0.807	0.574	0.892	0.959	NA	0.966
miR-3651-5p	Not DE	0	0	4.33	3.59	3.55	3.2	3.33	5.33	3.43	5.21	-0.46	-0.05	0.63	0.0323	0.875	0.0837	0.268	0.955	0.409
miR-3654-5p	Not DE	0	1	2.56	5.38	2.96	5.22	14.12	5.35	8.85	4.36	1.1	0.04	-0.79	7.06e-05	0.928	0.113	0.00556	0.974	0.461
miR-3655-3p	Not DE	0	0	1.99	1.08	2.66	2.35	2.46	4.1	2.58	4.04	-0.37	0.29	0.41	0.232	0.567	0.317	0.654	0.803	0.699
miR-3657-5p	Not DE	0	0	1.32	1.8	2.26	1.84	2.24	2.68	3.14	2.48	0.42	0.11	-0.55	0.218	0.822	0.351	0.639	0.935	0.715
miR-3658-3p	Not DE	0	0	0	0	0	0	0.57	0.94	0.65	0.59	0.16	0.49	0.24	0.825	0.443	0.686	0.964	NA	NA
miR-3659-5p	Not DE	0	0	3.55	5.38	6.78	3.36	6.08	7.29	6.47	6.02	0.11	0.31	0.09	0.691	0.447	0.848	0.913	0.726	0.954
miR-3660-5p	Not DE	0	0	2.63	3.01	3.36	2.84	4.95	4.69	3.02	3.6	-0.33	0.37	0.6	0.165	0.295	0.104	0.574	0.596	0.447
miR-3661-3p	Not DE	0	0	6.96	5.81	8.38	6.57	6.53	18.1	9.35	8.42	0.12	0.81	0.92	0.589	0.0148	0.0343	0.873	0.124	0.282
miR-3662-5p	Not DE	0	0	10.71	10.78	14.86	7.69	12.87	15.2	14.48	19.11	-0.49	-0.31	0.28	0.0769	0.451	0.549	0.409	0.728	0.837
miR-3665-3p	Not DE	0	0	7.3	9.47	9.76	9.42	8.15	12.6	12.52	11.83	0.22	0.08	0.05	0.276	0.827	0.884	0.701	0.937	0.965
miR-3666-3p	Not DE	0	0	3.6	3.23	3.88	3.71	4.42	5.84	4.51	4.84	-0.02	0.37	0.37	0.923	0.3	0.398	0.996	0.603	0.745
miR-3668-3p	Not DE	0	0	2.79	3.15	3.31	4.18	25.04	8.06	26.48	7.59	1.36	0.07	-1.55	0.00393	0.899	0.0687	0.0827	0.962	0.377
miR-3670-5p	Not DE	0	0	2.04	0	2.58	1.73	1.36	2.75	2.79	2.57	0.01	0.14	-0.05	1	0.712	0.952	1	0.887	0.989
miR-3671-5p	Not DE	0	0	2.17	5.25	2.79	2.04	4.29	8.46	3.8	8.63	-0.72	0.43	0.58	0.0818	0.536	0.338	0.422	0.783	0.71
miR-3672-3p	Not DE	0	0	0.59	0	1.19	0	0.22	4.06	0.96	1.45	-0.54	0.85	1.57	0.179	0.207	0.343	0.591	0.507	0.712
miR-3674-3p	Not DE	0	0	0.69	3.59	2.26	0.79	3.12	7.27	3.58	2.63	0.48	1.57	0.4	0.275	0.061	0.643	0.699	0.272	0.882
miR-3683-3p	Not DE	0	0	0.87	1.05	0.97	0.71	0.78	1.85	1.33	1.34	-0.06	0.27	0.3	0.839	0.565	0.515	0.969	NA	0.821
miR-3684-5p	Not DE	0	0	1.07	0	1.63	1.6	5.38	2.46	3.01	2.2	0.57	-0.16	-0.37	0.0981	0.799	0.55	0.458	0.926	0.837
miR-3685-3p	Not DE	0	0	0.75	0	0.59	0.5	0.14	1.22	1.22	1.94	-0.99	-0.97	-0.18	0.00739	0.221	0.853	0.128	0.521	0.955
miR-3686-5p	Not DE	0	0	5.87	12.57	4.2	5.16	11.26	5.51	6.63	7.94	-0.2	-0.63	-0.5	0.353	0.0904	0.177	0.752	0.331	0.548
miR-3689c-5p	Not DE	0	0	0.87	1.51	1.04	0.61	2.05	1.02	1.21	1.35	-0.18	0.12	-0.1	0.552	0.785	0.946	0.858	NA	0.989
miR-3689d-3p	Not DE	0	0	9.6	12.57	8.89	8.21	12.11	10.99	10.71	12.36	-0.17	-0.15	-0.03	0.36	0.583	0.92	0.755	0.816	0.98
miR-3689e-3p	Not DE	0	0	1.59	1.51	0.56	1.73	1.45	1.11	2.06	2.1	0.08	-0.74	-0.93	0.787	0.155	0.0765	0.95	0.438	0.391
miR-3689f-3p	Not DE	0	0	1.23	1.05	0.84	1.31	1.83	1.7	1.51	2.18	-0.34	-0.01	0.25	0.251	1	0.591	0.674	1	0.858
miR-3690-3p	Not DE	0	0	1.6	2.58	0.84	0.95	2.41	1.98	2.05	2.8	-0.29	-0.13	-0.11	0.352	0.815	0.877	0.752	0.933	0.964
miR-3713-3p	Not DE	0	0	0.59	1.05	0	0.7	1.21	0.77	1.29	0.95	0.42	0.1	-0.38	0.224	0.837	0.559	0.645	NA	0.84
miR-3714-3p	Not DE	0	0	8.02	7.75	6.14	7.98	7.97	9.91	11.32	10.16	0.07	-0.05	-0.3	0.763	0.9	0.451	0.938	0.962	0.782
miR-378b-5p	Not DE	0	0	7.62	4.2	4.2	5.52	4.8	7.67	6.87	9.23	-0.39	-0.26	0.02	0.0737	0.527	0.96	0.4	0.777	0.994
miR-378c-3p	Not DE	1	0	14.4	15.27	9.04	12.98	17.77	32.08	22.3	26.65	-0.05	0.56	0.32	0.855	0.205	0.522	0.972	0.506	0.826
miR-378d-1	Not DE	0	0	3.12	8.98	4.88	2.42	6.71	4.89	4.39	4.44	-0.04	0.19	0.2	0.876	0.628	0.64	0.979	0.84	0.881
miR-378d-2-3p	Not DE	0	0	5.34	5.38	6.62	4.42	4.89	8.85	5.31	6.44	-0.16	0.45	0.68	0.425	0.19	0.0464	0.793	0.487	0.315
miR-378e-5p	Not DE	0	0	9.77	12.6	8.91	7.01	21.63	17.66	17.05	19.78	-0.16	0.17	0.03	0.594	0.691	0.945	0.874	0.878	0.989
miR-378f-5p	Not DE	0	0	10.74	10.33	6.11	9.01	10.43	7.22	12.05	13.96	-0.18	-0.96	-0.92	0.396	0.006	0.0533	0.775	0.0732	0.338
miR-378g-3p	Not DE	0	0	2.36	1.8	2.1	2.22	2.97	4.37	3.09	3.15	-0.03	0.27	0.54	0.886	0.539	0.252	0.982	0.784	0.637
miR-378h-3p	Not DE	4	0	80.16	34.66	66.12	84.4	37.82	85.16	119.79	124.81	-0.08	-0.47	-0.44	0.746	0.234	0.325	0.933	0.533	0.701
miR-378i-3p	Not DE	4	0	93.13	44.9	57.18	49.49	40.63	252.39	141	110.21	0.33	1.38	0.76	0.248	0.00556	0.255	0.672	0.0717	0.64
miR-378j-3p	Not DE	0	0	5.08	8.98	3.31	4.45	9.43	3.67	10.69	12.14	0.03	-1.42	-1.11	0.932	0.00965	0.041	0.997	0.0988	0.309
miR-384-5p	Not DE	0	0	1.26	0.65	1.19	0.87	0.57	3.05	2.99	2.43	0.07	0.18	0.08	0.925	0.762	0.886	0.996	0.911	0.965
miR-3907-5p	Not DE	4	0	28.09	51.42	27.31	25.57	99.52	37.51	39.07	34.1	0.18	0.06	-0.23	0.312	0.818	0.521	0.728	0.934	0.826
miR-3908-3p	Not DE	0	0	5.56	3.44	5.88	5.13	3.85	8.04	6.32	6.22	-0.14	0.3	0.37	0.453	0.312	0.341	0.81	0.612	0.712
miR-3910-5p	Not DE	0	0	1.59	2.1	2.66	2.83	2.73	6.23	3.55	3.22	0.13	0.83	0.48	0.686	0.0966	0.339	0.911	0.344	0.71
miR-3911-3p	Not DE	1	0	13.45	14.37	26.17	13.48	48.28	35.68	26.08	28.52	-0.16	0.25	0.63	0.577	0.538	0.17	0.87	0.784	0.537
miR-3914-5p	Not DE	0	0	1.81	2.1	2.09	1.96	2.42	3.98	2.55	2.94	0.01	0.31	0.31	1	0.495	0.471	1	0.754	0.791
miR-3915-3p	Not DE	0	0	2.17	3.87	2.1	2.01	3.99	2.66	2.21	2.77	-0.17	-0.07	0.07	0.487	0.868	0.851	0.829	0.954	0.955
miR-3916-3p	Not DE	0	0	4.92	7.96	3.72	4.76	7.19	6.65	6.09	6.44	-0.1	-0.1	0.17	0.668	0.796	0.656	0.903	0.925	0.884
miR-3917-5p	Not DE	0	0	7.8	3.15	5.32	6.43	6.17	15.55	14.27	20.69	-0.32	-0.53	-0.24	0.305	0.337	0.646	0.723	0.637	0.882
miR-3918-3p	Not DE	1	0	11.96	5.39	15.95	9.55	7.21	18.43	17.39	20.38	-0.27	-0.06	0.17	0.298	0.879	0.69	0.718	0.956	0.898
miR-3919-5p	Not DE	0	0	1.53	1.8	4.2	1.69	7.4	14.57	10.23	5.21	1.06	1.73	0.6	0.0265	0.00581	0.425	0.242	0.0728	0.762
miR-3920-5p	Not DE	4	0	49.99	28.73	44.7	39.81	92.46	88.61	53.1	73.13	-0.42	0.33	0.63	0.0439	0.354	0.0893	0.315	0.654	0.417
miR-3921-5p	Not DE	0	0	6.66	10.78	6.62	8.07	8.51	8.75	9.16	8.36	0.22	0.1	-0.1	0.326	0.783	0.798	0.738	0.92	0.934
miR-3923-5p	Not DE	0	0	2.89	3.15	2.1	2.56	2.8	2.24	3.04	3.82	-0.11	-0.83	-0.44	0.647	0.0549	0.283	0.894	0.263	0.671
miR-3924-5p	Not DE	0	0	0.4	0.86	1.13	0.88	0.89	1.18	1.45	0.89	0.63	0.27	-0.52	0.0549	0.558	0.406	0.354	NA	0.748
miR-3926-3p	Not DE	0	0	0.48	0	0.32	0	0.07	0.69	0.69	1.17	-0.66	-0.84	0.03	0.0738	0.198	0.919	0.4	NA	NA
miR-3929-5p	Not DE	0	0	11.8	13.65	9.65	11.93	20.12	12.53	12.12	14.8	-0.24	-0.41	-0.24	0.129	0.163	0.332	0.513	0.449	0.706
miR-3935-5p	Not DE	4	0	68.3	105.96	114.6	81.99	161.93	193.86	147.12	117.26	0.35	0.75	0.43	0.101	0.0268	0.273	0.461	0.171	0.658
miR-3936-5p	Not DE	1	0	12.79	16.14	12.59	12.66	26.08	23.91	23.64	20.4	0.26	0.06	-0.06	0.293	0.88	0.893	0.714	0.956	0.966
miR-3937-5p	Not DE	1	0	8.88	19.75	8.33	8.97	18.88	10.84	10.8	10.2	0.11	0.16	-0.01	0.529	0.541	0.974	0.847	0.785	0.999
miR-3938-5p	Not DE	0	0	3.18	2.1	5.32	3.34	3.52	5.71	5.15	4.49	0.14	0.25	-0.09	0.573	0.575	0.822	0.869	0.809	0.941
miR-3939-5p	Not DE	0	0	4.61	7.18	2.97	5.87	6.12	4.67	8.06	6.94	0.23	-0.39	-0.73	0.366	0.29	0.106	0.762	0.593	0.452
miR-3941-5p	Not DE	4	0	31.77	50.41	61.14	30.49	69.77	88.87	48.93	54.03	-0.11	0.54	1.01	0.657	0.15	0.0112	0.9	0.43	0.155
miR-3943-3p	Not DE	0	0	6	5.39	5.94	4.81	11.53	8.86	7.48	8.27	-0.11	0.11	0.36	0.672	0.776	0.37	0.907	0.918	0.729
miR-3945-3p	Not DE	0	0	4.72	6.02	5.32	5.86	7.65	5.3	7.04	12.14	-0.52	-0.85	-0.71	0.0608	0.0882	0.0854	0.365	0.329	0.413
miR-3960-5p	Not DE	3	0	20.23	24.15	14.43	19.47	20.02	35.16	23.9	22.73	-0.12	0.56	0.24	0.436	0.0727	0.465	0.802	0.3	0.79
miR-3972-5p	Not DE	4	0	23.13	67.21	24.5	27.45	59.14	47.07	63.05	28.56	0.6	0.68	0.6	0.0194	0.0239	0.258	0.208	0.163	0.641
miR-3973-5p	Not DE	0	0	3.08	4.09	3.13	3.21	3.51	8.03	3.74	4.72	-0.14	0.6	0.92	0.59	0.188	0.0133	0.873	0.485	0.172
miR-3974-3p	Not DE	0	1	3.67	4.95	7.45	4.78	4.74	18.66	7.55	5.52	0.47	1.71	1.19	0.0757	5.21e-05	0.0106	0.405	0.00413	0.149
miR-3975-5p	Not DE	0	0	6.91	6.3	7.56	7.96	8.85	8.96	11.25	11.13	0.06	-0.11	-0.44	0.816	0.754	0.315	0.961	0.906	0.697
miR-3976-3p	Not DE	4	0	42.13	46.69	28.15	28.76	54.02	44.54	36.22	53.38	-0.43	-0.35	0.24	0.0336	0.314	0.481	0.271	0.614	0.798
miR-3977-3p	Not DE	0	0	0	0	0.74	0	0.14	1.17	0.43	0.47	0.08	1.08	1.11	1	0.0902	0.0937	1	NA	NA
miR-3978-3p	Not DE	0	2	2.56	1.8	3.55	1.84	1.53	12.46	3.84	4.8	-0.19	2.31	1.65	0.665	1.32e-09	0.000645	0.902	1.83e-06	0.0277
miR-421-5p	Not DE	0	0	0	0	0	0	0.14	0.8	0.67	1.67	-1.01	-0.73	0.44	0.0339	0.319	0.495	0.271	NA	NA
miR-422a-3p	Not DE	3	0	25.61	26.25	10.5	16.43	24.02	16.15	47.69	100.04	-0.15	-1.48	-1.12	0.656	0.00398	0.0242	0.9	0.06	0.239
miR-4251-5p	Not DE	1	0	10.28	32.27	8.08	8.79	24.68	16.04	15.01	20.3	-0.35	-0.32	0.04	0.232	0.498	0.924	0.654	0.755	0.981
miR-4252-5p	Not DE	4	0	52.2	116.73	51.68	53.93	94.15	83.96	84.64	66.5	0.18	0.31	0.23	0.347	0.282	0.512	0.75	0.587	0.82
miR-4253-5p	Not DE	0	0	9.54	10.78	10.24	12.87	31.96	15.09	15.46	17.8	-0.18	-0.14	-0.13	0.465	0.713	0.731	0.814	0.887	0.914
miR-4254-5p	Not DE	4	0	222.13	247.41	206.73	206.17	259.65	272.14	275.24	292.75	-0.17	-0.1	-0.03	0.381	0.762	0.937	0.767	0.911	0.987
miR-4255-3p	Not DE	0	0	0	0	0.97	0	0.22	1.22	0.75	1.14	-0.55	-0.16	0.56	0.242	0.963	0.345	0.663	NA	0.712
miR-4256-3p	Not DE	0	0	1.87	1.29	2.97	1.71	2.58	4.35	3.5	5.19	-0.02	0.09	0.2	0.973	0.864	0.721	1	0.954	0.911
miR-4257-5p	Not DE	0	0	10.28	13.34	14.9	9.81	13.13	20.17	12.78	13.9	-0.11	0.56	0.61	0.6	0.0625	0.0611	0.878	0.275	0.356
miR-4258-3p	Not DE	2	0	14.38	44.1	17.07	12.25	54	18.48	26.56	20.99	0.26	-0.13	-0.44	0.288	0.705	0.331	0.711	0.886	0.704
miR-4260-3p	Not DE	0	0	13.33	6.88	11.49	14.59	10.28	11.91	17.83	16.24	0.16	-0.46	-0.72	0.286	0.0753	0.0128	0.71	0.303	0.168
miR-4262-3p	Not DE	0	0	1.46	1.05	1.48	1.66	1.43	1.74	1.9	1.83	0.06	0.04	-0.13	0.846	0.915	0.84	0.971	0.97	0.948
miR-4263-5p	Not DE	1	0	12.48	46.04	14.7	14.27	34.56	25.48	18.45	15.85	0.15	0.54	0.52	0.492	0.0921	0.16	0.831	0.336	0.527
miR-4264-3p	Not DE	0	0	3.28	7.18	4.88	2.8	9.72	4.83	4.5	4.49	-0.09	0.08	0.04	0.728	0.84	0.929	0.924	0.942	0.984
miR-4266-5p	Not DE	0	1	1.94	0.86	1.13	1.06	0.89	1.67	1.28	2.76	-0.92	-0.54	0.16	0.000627	0.255	0.686	0.0262	0.555	0.896
miR-4267-3p	Not DE	0	0	3.04	1.8	4.2	2.98	1.46	7.18	3.54	4.2	-0.1	0.59	0.8	0.667	0.146	0.0411	0.903	0.426	0.309
miR-4268-5p	Not DE	4	0	28.2	41.31	33.11	39.49	47.45	101.44	64.38	56.46	0.23	0.7	0.52	0.43	0.147	0.298	0.8	0.427	0.688
miR-4269-3p	Not DE	0	0	4.48	5.39	4.97	4.56	7.36	12.59	6.67	7.67	0.02	0.89	0.88	0.959	0.0448	0.035	1	0.235	0.286
miR-4270-3p	Not DE	0	0	7.2	7.35	9.31	9.72	12.68	28.97	24.99	18.32	-0.7	0.69	1.11	0.0108	0.176	0.00292	0.156	0.469	0.0796
miR-4271-5p	Not DE	1	0	9.37	13.65	23.11	13.73	19.37	29.19	21.65	18.09	0.19	0.65	0.41	0.507	0.138	0.379	0.84	0.415	0.734
miR-4272-5p	Not DE	0	0	0	0	0.59	0	0.07	1.05	0.71	0.57	0.26	0.9	0.52	0.699	0.151	0.428	0.916	NA	NA
miR-4273-3p	Not DE	0	0	3.96	12.05	4.45	4.09	11.76	7.08	7.24	10.66	-0.44	-0.01	0.06	0.199	0.989	0.905	0.622	0.997	0.971
miR-4274-5p	Not DE	4	0	66.02	52.08	65.91	79.58	63.86	71.93	83.54	88.26	-0.01	-0.32	-0.27	0.943	0.229	0.342	0.999	0.53	0.712
miR-4275-3p	Not DE	0	0	1.01	0	0.84	1.08	0.79	1.53	1.43	1.83	-0.18	-0.45	0.14	0.561	0.416	0.77	0.863	0.704	0.923
miR-4276-3p	Not DE	0	0	0.6	0	0.56	1.08	1.15	0.99	1.35	1.1	0.37	-0.18	-0.9	0.326	0.838	0.161	0.738	NA	0.527
miR-4277-3p	Not DE	2	0	18.26	20.22	14.7	14.76	22.07	18.95	23.53	26.08	-0.2	-0.39	-0.18	0.36	0.27	0.658	0.755	0.571	0.884
miR-4278-5p	Not DE	0	0	1.7	1.8	2.78	1.71	1.39	3.92	2.29	2.2	-0.05	0.76	0.57	0.837	0.0604	0.245	0.969	0.272	0.634
miR-4280-3p	Not DE	0	0	0	3.23	0	0.72	2.27	2.02	1.35	1.11	0.17	0.73	0.35	0.732	0.28	0.554	0.925	NA	0.838
miR-4281-5p	Not DE	4	0	26.62	30.45	37.81	35.61	42.15	45.8	42.03	41.46	0.14	0.15	0.04	0.516	0.692	0.918	0.842	0.879	0.978
miR-4282-5p	Not DE	0	0	1.46	3.15	3.33	1.59	3.23	3.42	2.13	1.88	0.17	0.74	0.66	0.593	0.0776	0.127	0.873	0.308	0.481
miR-4283-3p	Not DE	2	0	17.4	13.65	13.29	15.08	25.59	15	18.88	21.41	-0.22	-0.54	-0.35	0.224	0.0519	0.316	0.645	0.253	0.698
miR-4284-3p	Not DE	0	1	6.36	4.2	7.91	7.73	4.82	36.96	10.06	12.68	-0.32	1.12	1.71	0.224	0.0328	0.000336	0.645	0.193	0.0186
miR-4285-3p	Not DE	2	0	13.51	16.16	23.11	13.46	14.25	25.25	14.96	16.71	-0.14	0.38	0.55	0.447	0.226	0.0521	0.808	0.526	0.335
miR-4286-3p	Not DE	0	0	2.68	7.1	3.78	3.35	5.11	6.24	5.22	4.19	0.33	0.44	-0.05	0.24	0.29	0.928	0.66	0.593	0.983
miR-4287-3p	Not DE	0	0	0.64	0	0	0.84	0.29	0.5	1.44	1.05	0.48	-0.57	-1.04	0.171	0.326	0.13	0.588	NA	0.487
miR-4288-5p	Not DE	1	0	11.91	70.04	5.94	9.47	48.42	13.02	15.83	22.01	-0.25	-0.67	-0.39	0.403	0.173	0.443	0.781	0.464	0.779
miR-4289-3p	Not DE	0	0	1.16	2.15	0	1.2	1.91	1.35	1.47	1.49	-0.13	-0.37	-0.1	0.597	0.49	0.961	0.875	NA	0.994
miR-429-5p	Not DE	1	0	2.6	34.12	4.97	2.63	117.56	49.33	16.52	21.96	1.09	1.52	1.56	0.00708	0.0184	0.0723	0.124	0.142	0.385
miR-4290-5p	Not DE	4	0	29.71	29.69	31.34	29.9	32.43	34.14	33.09	36.2	-0.12	-0.05	0.04	0.404	0.826	0.86	0.781	0.937	0.959
miR-4291-3p	Not DE	0	0	6.02	5.25	4.97	5.46	5.82	5.11	7.41	8.63	-0.09	-0.68	-0.63	0.708	0.0871	0.161	0.92	0.327	0.527
miR-4292-5p	Not DE	0	0	2.54	3.59	2.09	2.22	2.56	1.94	3.69	4.62	-0.29	-0.88	-0.55	0.304	0.0724	0.271	0.723	0.3	0.655
miR-4293-5p	Not DE	0	1	7.28	11.83	8.91	6.54	11.58	14.79	9.1	8.86	0.05	0.89	0.92	0.825	0.00264	0.0169	0.964	0.0446	0.191
miR-4294-3p	Not DE	0	0	2.17	1.8	1.66	2.01	1.88	2.08	2.24	2.97	-0.36	-0.56	-0.14	0.16	0.222	0.804	0.568	0.522	0.936
miR-4295-3p	Not DE	0	0	4.19	5.39	5.32	4.32	4.08	9.29	6.05	4.89	0.31	0.84	0.35	0.208	0.0217	0.391	0.632	0.154	0.743
miR-4296-3p	Not DE	0	0	9.45	7.18	9.66	9.32	5.96	38.26	12.93	18.75	-0.34	1	1.07	0.26	0.0234	0.0112	0.685	0.161	0.155
miR-4297-3p	Not DE	0	0	3.12	2.37	2.66	3.88	7.72	3.32	5.3	3.71	0.41	-0.07	-0.59	0.109	0.87	0.229	0.476	0.954	0.612
miR-4298-3p	Not DE	0	0	2.69	4.2	2.23	2.59	4.41	3.54	4.5	4.75	0.01	-0.47	-0.58	1	0.432	0.358	1	0.715	0.718
miR-4299-5p	Not DE	0	1	1.4	1.29	2.66	1.26	1.13	2.99	1.91	6.59	-1.39	-0.79	0.38	0.00181	0.324	0.459	0.0499	0.626	0.786
miR-4300-5p	Not DE	1	0	12.13	19.79	11.89	13.23	41.24	24.99	18	16.17	0.17	0.55	0.14	0.395	0.131	0.713	0.775	0.404	0.91
miR-4301-3p	Not DE	0	0	2.99	6.45	2.61	2.12	4.55	12.29	4.09	7.98	-0.76	0.52	1.08	0.0326	0.399	0.0729	0.268	0.69	0.386
miR-4302-3p	Not DE	0	0	0.85	6.3	2.09	1.51	4.49	3.03	1.88	1.44	0.43	0.98	0.47	0.182	0.0454	0.287	0.595	0.236	0.676
miR-4303-3p	Not DE	0	0	2.67	3.59	1.57	3.76	5.36	3.56	7.67	4.27	0.94	-0.74	-1.38	0.00551	0.206	0.0486	0.103	0.506	0.323
miR-4304-3p	Not DE	0	0	6.13	6.88	4.7	5.55	7.39	11.88	7.81	7.1	0.06	0.31	0.25	0.75	0.385	0.577	0.934	0.676	0.853
miR-4305-3p	Not DE	0	0	2.6	0	4.18	2.7	1.36	5.19	3.69	3.47	0.08	0.46	0.41	0.785	0.225	0.345	0.949	0.525	0.712
miR-4306-5p	Not DE	1	0	6.94	17.64	7.91	5.91	13.27	8.08	10.51	8.91	0.05	-0.17	-0.16	0.852	0.608	0.682	0.972	0.831	0.896
miR-4307-5p	Not DE	0	0	1.32	3.59	1.04	1.19	2.77	2.57	4.36	7.65	0.06	-0.56	-0.76	0.928	0.449	0.317	0.996	0.728	0.699
miR-4308-5p	Not DE	0	0	2.17	5.39	3.71	3.36	9.9	5.19	4.74	6.72	-0.24	-0.08	-0.05	0.486	0.892	0.924	0.829	0.961	0.981
miR-4310-5p	Not DE	0	0	1.9	1.8	2.23	2.03	1.82	4.09	2.52	2.9	-0.21	0.26	0.55	0.436	0.569	0.202	0.802	0.805	0.58
miR-4311-3p	Not DE	4	0	52.2	53.14	40.83	53.5	54.14	45.56	62.68	63.57	0	-0.33	-0.35	0.989	0.169	0.182	1	0.457	0.555
miR-4312-5p	Not DE	0	0	6.67	12.05	5.88	7.82	10.1	8.36	9.93	8.52	0.06	-0.07	-0.16	0.738	0.812	0.626	0.929	0.931	0.873
miR-4314-3p	Not DE	0	1	8.54	1.8	4.66	8.55	4.32	4.77	9.14	9.11	-0.05	-0.83	-0.76	0.748	0.00098	0.0107	0.934	0.0272	0.149
miR-4315-3p	Not DE	0	0	3.16	3.59	2.37	1.98	4.19	3.18	4.45	5.58	-0.49	-0.67	-0.36	0.103	0.133	0.538	0.464	0.404	0.831
miR-4316-3p	Not DE	0	0	11.54	11.83	9.04	11.97	14.03	12.58	14.51	16.4	-0.23	-0.55	-0.18	0.266	0.145	0.546	0.692	0.424	0.836
miR-4317-3p	Not DE	0	0	2.36	1.8	0.74	1.05	1.72	1.54	2.2	3.26	-0.57	-1.02	-0.83	0.0713	0.0511	0.157	0.393	0.253	0.524
miR-4318-5p	Not DE	0	0	1.99	3.59	1.19	1.45	2.91	4.46	1.94	2.34	-0.09	0.82	0.95	0.724	0.0621	0.056	0.922	0.274	0.348
miR-4319-3p	Not DE	0	0	1.18	1.51	1.48	0.88	2.05	2.24	1.57	3.47	-0.43	0.29	0.41	0.25	0.613	0.454	0.674	0.832	0.783
miR-4320-5p	Not DE	0	0	3.08	8.98	4.2	5.93	8.11	5.02	6.76	6.61	0.14	-0.26	-0.29	0.618	0.597	0.476	0.88	0.822	0.794
miR-4321-5p	Not DE	0	0	3.62	1.05	5.94	3.49	1.64	5.96	4.61	5.14	-0.05	0.19	0.17	0.827	0.646	0.642	0.965	0.851	0.882
miR-4322-5p	Not DE	0	0	9.01	5.81	8.91	9.71	6.23	28.59	12.7	13.5	-0.03	1.07	0.85	0.902	0.0153	0.0533	0.989	0.127	0.338
miR-4323-5p	Not DE	4	0	93.64	58.81	105.77	106.21	49.16	200.97	173.51	233.28	-0.45	-0.43	0.15	0.11	0.359	0.734	0.478	0.658	0.914
miR-4324-5p	Not DE	0	0	2.94	3.59	6.51	2.2	4.12	6.72	3.31	3.59	-0.1	0.96	0.94	0.666	0.0045	0.014	0.903	0.0643	0.176
miR-4325-3p	Not DE	0	0	5.34	3.15	9.76	4.31	3.18	11.7	6.2	6.28	-0.17	0.78	0.88	0.457	0.0156	0.0251	0.811	0.129	0.243
miR-4327-3p	Not DE	1	0	3.04	21.55	14.62	3.72	59.87	33.7	16.36	14.16	0.31	1.12	1.34	0.493	0.0486	0.0477	0.831	0.244	0.319
miR-4328-5p	Not DE	1	0	2.43	21.55	4.52	2.82	33.86	66.3	18.98	17.45	0.36	1.75	1.97	0.515	0.0205	0.0676	0.842	0.149	0.375
miR-4329-5p	Not DE	3	0	14.16	17.96	16.81	15.43	16.15	21.96	17.58	16.37	0.15	0.3	0.18	0.451	0.312	0.599	0.81	0.612	0.863
miR-4330-5p	Not DE	4	0	28.61	16.57	20.88	26.23	20.21	36.68	38.51	41.29	-0.09	-0.15	-0.06	0.657	0.658	0.868	0.9	0.858	0.96
miR-4418-5p	Not DE	4	0	34.49	73.51	41.24	37.23	60.27	70.36	91.23	59.42	0.5	0.04	-0.47	0.0757	0.916	0.321	0.405	0.97	0.699
miR-4420-5p	Not DE	0	0	4.84	2.58	4.66	3.13	2.51	13.13	7.63	10.5	-0.52	0.53	0.89	0.142	0.384	0.168	0.536	0.675	0.535
miR-4421-5p	Not DE	4	0	24.79	64.06	25.21	31.72	61.73	49.72	47.95	37.25	0.37	0.22	-0.1	0.114	0.531	0.821	0.483	0.779	0.941
miR-4422-3p	Not DE	3	0	13.5	21.55	31.46	26.61	37.23	40.28	32.27	20.87	0.66	0.98	0.31	0.00241	0.00337	0.335	0.0618	0.0542	0.708
miR-4424-3p	Not DE	0	0	1.5	7.35	2.97	1.52	22.75	3.04	2.76	9.08	-0.75	-0.69	0.07	0.0581	0.346	0.874	0.362	0.646	0.963
miR-4425-5p	Not DE	0	0	8.67	8.4	11.31	7.82	8.9	17.38	12.56	10.18	0.35	0.71	0.39	0.096	0.0211	0.328	0.455	0.151	0.703
miR-4426-3p	Not DE	0	0	2.89	1.29	4.44	1.93	2.88	12.7	9.05	10.22	0.13	0.23	0.58	0.749	0.708	0.358	0.934	0.886	0.718
miR-4427-5p	Not DE	0	0	0.99	1.72	0.93	0.74	1.17	2.42	1.72	1.68	0.07	0.54	0.66	0.903	0.326	0.303	0.989	0.627	0.693
miR-4428-5p	Not DE	0	0	7.6	6.3	8.28	8.51	83.28	28.48	11.93	16.31	-0.44	0.57	1.07	0.133	0.227	0.0239	0.519	0.527	0.237
miR-4429-3p	Not DE	0	0	7.7	9.45	8.28	12.22	10.21	8.45	13.35	11.88	0.21	-0.4	-0.7	0.316	0.27	0.0684	0.729	0.571	0.376
miR-4430-3p	Not DE	0	0	3.85	3.59	2.1	2.84	3.66	5.79	3.42	4.84	-0.51	0.06	0.34	0.019	0.874	0.387	0.205	0.955	0.741
miR-4431-3p	Not DE	3	0	19.49	29.47	10.49	21.19	26.14	14.98	24.52	33.86	-0.38	-1.23	-0.78	0.108	0.00302	0.0404	0.475	0.0503	0.306
miR-4432-5p	Not DE	0	0	5.95	4.2	7.12	6.25	4.63	12.81	12.93	8.47	0.56	0.53	0.15	0.0222	0.156	0.755	0.222	0.438	0.92
miR-4434-3p	Not DE	0	0	2.58	5.39	2.79	3.3	5	4.06	4.42	4.27	0.12	-0.02	-0.52	0.665	0.962	0.226	0.902	0.986	0.608
miR-4435-3p	Not DE	0	0	2.3	3.59	2.61	2.52	4.77	3.34	3.17	3.47	-0.16	-0.13	0.09	0.496	0.747	0.802	0.832	0.904	0.935
miR-4436a-5p	Not DE	0	0	6.24	4.73	5.34	5.99	4.92	6.44	6.89	7.2	0.02	-0.14	-0.17	0.939	0.636	0.64	0.998	0.845	0.881
miR-4437-5p	Not DE	4	0	87.26	226.97	73.49	79.94	214.4	105.18	89.58	106.3	-0.22	-0.07	0.18	0.134	0.786	0.479	0.523	0.92	0.796
miR-4438-5p	Not DE	0	0	4.35	1.8	6.46	4.19	2.6	6.95	11.25	5.38	0.91	0.41	-0.55	0.00288	0.286	0.337	0.0668	0.59	0.71
miR-4439-3p	Not DE	0	0	0.45	3.59	1.11	0.26	3.06	1.98	1.09	1.48	-0.4	0.41	0.86	0.29	0.512	0.142	0.713	0.765	0.504
miR-4440-5p	Not DE	0	0	7.2	9.68	4.88	6.69	9.33	5.38	12.91	12.45	0.21	-1.2	-1.3	0.404	0.00533	0.00397	0.781	0.0703	0.0884
miR-4441-5p	Not DE	4	0	46.21	30.55	46.21	41.86	47.52	64.51	53.31	54.42	-0.05	0.21	0.39	0.809	0.474	0.226	0.959	0.744	0.608
miR-4442-5p	Not DE	0	0	8.12	5.39	7.12	7.83	10.79	8.35	10.04	10.95	-0.11	-0.4	-0.32	0.623	0.262	0.416	0.883	0.562	0.755
miR-4443-3p	Not DE	3	0	19.2	28.73	13.88	16.24	23.04	18.54	23.19	24.27	-0.09	-0.3	-0.14	0.628	0.331	0.677	0.886	0.631	0.894
miR-4444-5p	Not DE	0	2	4.61	7.18	6.78	4.34	5.18	68.41	8.6	8.66	0.03	2.24	1.77	0.937	0.000155	0.000625	0.997	0.00779	0.0276
miR-4447-5p	Not DE	0	0	11.25	11.55	5.94	8.42	9.78	6.55	13.43	15.63	-0.13	-1.05	-1.16	0.575	0.00478	0.00735	0.869	0.0666	0.125
miR-4448-5p	Not DE	0	0	3.12	5.25	3.88	2.18	5.32	17.94	4.67	5.22	-0.21	1.02	1.4	0.445	0.038	0.0258	0.807	0.213	0.243
miR-4449-5p	Not DE	4	0	55.37	61.06	37.81	62.07	59.78	134.55	93.88	82.37	0.17	0.68	0.34	0.412	0.0777	0.345	0.786	0.308	0.712
miR-4450-3p	Not DE	0	0	1.32	0	0.56	0.73	0.29	0.71	1.11	1.51	-0.3	-1.23	-1.01	0.256	0.0196	0.0962	0.68	NA	0.434
miR-4451-5p	Not DE	1	0	13.81	27.11	11.31	11.27	27.41	15.7	15.17	17.02	-0.15	-0.06	0.01	0.383	0.8	0.967	0.767	0.926	0.997
miR-4452-5p	Not DE	4	0	20.78	61.06	24.77	20.76	59.08	71.59	46.51	52.49	-0.11	0.24	0.68	0.717	0.589	0.16	0.921	0.819	0.527
miR-4453-3p	Not DE	0	0	13.09	10.97	9.69	9.67	9.9	15.12	12.17	16.04	-0.44	-0.02	0.25	0.0249	0.95	0.486	0.237	0.981	0.801
miR-4454-3p	Not DE	0	0	0.99	3.15	2.23	1.06	3.18	2.83	2.24	1.83	0.22	0.55	0.47	0.589	0.303	0.365	0.873	0.606	0.723
miR-4455-3p	Not DE	0	0	2.8	3.59	3.25	2.11	3.48	2.92	2.54	3.22	-0.3	-0.18	0.23	0.165	0.618	0.529	0.574	0.834	0.828
miR-4456-3p	Not DE	0	2	2.31	0	2.1	2.56	1	26.3	3.26	3.55	-0.17	1.69	2.15	0.496	0.00247	0.000226	0.832	0.0428	0.0143
miR-4457-5p	Not DE	0	0	4.88	4.2	3.55	5.44	4.72	7.93	6.03	5.84	0.11	0.38	0.34	0.597	0.283	0.379	0.875	0.588	0.734
miR-4458-3p	Not DE	0	0	0.97	1.05	1.04	1.51	1.16	5	1.79	2.42	-0.27	0.8	1.13	0.421	0.19	0.0253	0.792	0.487	0.243
miR-4460-3p	Not DE	0	0	2.38	1.72	2.97	1.95	1.17	4.98	2.57	2.73	-0.01	0.69	0.68	0.966	0.0685	0.118	1	0.291	0.464
miR-4462-5p	Not DE	0	0	9.89	7.1	8.28	10.09	7.86	9.14	12.67	11.38	0.27	-0.16	-0.59	0.207	0.599	0.0803	0.631	0.823	0.403
miR-4463-5p	Not DE	0	0	4.88	10.78	7.91	5.5	43.43	17.16	8.63	9.07	-0.14	0.82	1.07	0.612	0.0723	0.026	0.879	0.3	0.243
miR-4464-3p	Not DE	0	0	2.01	7.18	0.59	2.07	4.83	2.01	3.74	3.45	0.26	-1.09	-1.11	0.458	0.0857	0.103	0.811	0.325	0.445
miR-4465-5p	Not DE	0	0	1.03	0.86	1.66	1.46	0.64	1.89	1.66	1.8	0.09	0.4	0	0.799	0.377	1	0.955	0.67	1
miR-4466-3p	Not DE	0	0	5.69	6.3	9.93	7.04	5.31	20.45	7.92	7.68	-0.02	1.01	1.1	0.937	0.00907	0.00687	0.997	0.0953	0.122
miR-4467-3p	Not DE	0	0	2.56	3.59	3.71	2.52	3.03	6.66	3.35	3.74	-0.09	0.66	0.81	0.727	0.117	0.0814	0.923	0.381	0.404
miR-4468-5p	Not DE	0	0	6.98	8.98	8.28	7.91	10.36	16.52	13.05	16.04	-0.18	0.23	0.03	0.521	0.646	0.944	0.846	0.851	0.989
miR-4469-5p	Not DE	0	0	5.07	1.8	10.5	6.26	15.22	21.69	8.88	8.78	0	1.02	0.9	1	0.0211	0.0201	1	0.151	0.214
miR-4470-5p	Not DE	0	0	6.98	10.78	11.39	7.09	10.96	17.69	16.13	12.71	0.37	0.5	0.01	0.204	0.228	0.986	0.628	0.528	1
miR-4471-5p	Not DE	0	0	7.1	4.52	4.2	6.69	8.54	5.61	11.37	10.07	0.09	-0.68	-0.76	0.714	0.0666	0.0987	0.921	0.286	0.434
miR-4472-1-5p	Not DE	3	0	21.63	10.78	25.98	15.05	13.79	22.79	22.46	34.54	-0.58	-0.61	-0.16	0.0118	0.122	0.65	0.162	0.39	0.884
miR-4472-2-3p	Not DE	0	0	8.75	8.98	6.3	7.54	8.87	8.46	10.58	11.21	0	-0.3	-0.34	0.999	0.373	0.44	1	0.667	0.775
miR-4473-5p	Not DE	4	0	24.96	27.3	18.09	26.25	41.58	31.2	43.65	36.94	0.32	-0.23	-0.63	0.177	0.538	0.171	0.591	0.784	0.539
miR-4475-5p	Not DE	0	0	1.21	1.05	0	1.93	2.36	1.41	2.54	1.84	0.67	-0.4	-0.94	0.0364	0.454	0.124	0.281	0.729	0.473
miR-4476-5p	Not DE	0	0	6.67	4.73	6.11	5.96	5.23	10.26	7.24	8.32	-0.31	0.29	0.58	0.0667	0.328	0.0767	0.379	0.628	0.391
miR-4477b-3p	Not DE	0	0	1.86	4.2	1.67	1.5	4.06	4.41	2.11	2.54	-0.22	0.69	0.39	0.414	0.134	0.451	0.786	0.406	0.782
miR-4477b-5p	Not DE	0	0	0.87	3.59	1.68	1.28	7.08	18.49	3.41	3.8	0.09	1.6	1.46	0.862	0.0459	0.0658	0.974	0.238	0.37
miR-4478-3p	Not DE	0	0	4.48	5.25	4.2	4.02	7.02	6.59	6.4	5.5	0.25	0.19	-0.22	0.242	0.572	0.579	0.664	0.808	0.854
miR-4479-5p	Not DE	0	0	6.98	5.81	6.3	7.36	6.73	10.2	8.16	8.7	0.02	0.23	0.08	0.936	0.497	0.828	0.997	0.755	0.942
miR-448-5p	Not DE	0	0	7.58	7.53	9.24	8	8.45	9.58	10.81	9.11	0.14	0.04	0.01	0.455	0.889	0.984	0.811	0.96	1
miR-4480-5p	Not DE	0	1	3.63	7.1	5.65	4.93	7.01	20.81	7.94	6.83	0.28	1.5	1.18	0.354	0.00108	0.0313	0.753	0.0294	0.273
miR-4481-3p	Not DE	0	0	0	0	0	0	0.07	0.36	0.56	0.63	0.02	-1.26	-1.39	1	0.114	0.172	1	NA	NA
miR-4483-5p	Not DE	0	0	0	0	0	0	0	0.43	0.3	0.66	-0.59	-0.27	0.32	0.135	0.714	0.62	0.524	NA	NA
miR-4484-5p	Not DE	0	0	3.63	3.59	2.97	2.58	3.91	6.66	4.43	7.29	-0.74	-0.01	0.3	0.0168	0.99	0.534	0.198	0.997	0.83
miR-4486-3p	Not DE	0	0	1.73	3.66	1.67	0.98	3.61	3.58	1.56	2.03	-0.29	0.62	0.83	0.307	0.158	0.134	0.723	0.442	0.492
miR-4487-5p	Not DE	4	0	125.25	178.53	129.15	125.14	200.8	282.07	150.14	173.46	-0.12	0.71	0.63	0.531	0.0292	0.0396	0.847	0.18	0.306
miR-4488-3p	Not DE	4	0	42.97	25.14	35.39	51.08	70.23	46.9	56.69	50.57	0.16	-0.05	-0.24	0.294	0.855	0.36	0.714	0.951	0.719
miR-4489-3p	Not DE	4	0	26.29	36.57	29.24	25.03	35.32	28.91	29.27	35.85	-0.25	-0.36	-0.19	0.189	0.273	0.53	0.607	0.574	0.828
miR-4490-5p	Not DE	0	0	3.18	7.18	3.23	3.37	8.71	3.68	4.65	5.15	-0.23	-0.55	-0.4	0.371	0.202	0.38	0.766	0.505	0.734
miR-4491-5p	Not DE	0	0	1.7	2.37	1.66	1.93	5.58	4.42	3.49	3.06	0.09	0.43	0.29	0.741	0.381	0.633	0.931	0.673	0.877
miR-4492-5p	Not DE	0	0	7.2	3.59	9.05	5.8	18.45	11.31	9.34	11.05	-0.21	0.07	0.08	0.39	0.853	0.846	0.774	0.949	0.953
miR-4493-5p	Not DE	0	0	12.3	5.39	8.14	9.57	33.32	21.3	23.1	23.44	0.04	-0.21	0.2	0.906	0.668	0.745	0.99	0.863	0.92
miR-4494-5p	Not DE	4	0	32.76	18.07	18.21	33.48	28.73	31.64	45.79	53.47	-0.16	-0.63	-0.69	0.47	0.0975	0.0559	0.817	0.346	0.348
miR-4495-3p	Not DE	0	0	0	0	0	0	0.6	0.36	0.26	0.47	0.01	-0.14	-0.1	1	0.804	0.951	1	NA	NA
miR-4496-5p	Not DE	0	0	2.69	3.44	3.71	3.7	4.84	6.09	4.63	3.2	0.34	0.86	0.42	0.145	0.0228	0.321	0.541	0.16	0.699
miR-4497-3p	Not DE	4	0	19.77	27.3	17.9	22.36	22.29	26.11	22.73	26.17	-0.28	-0.04	0.11	0.0937	0.889	0.675	0.451	0.96	0.892
miR-4498-3p	Not DE	0	0	3.56	0	2.66	3.19	0.5	3.29	4.59	4.77	-0.25	-0.26	-0.17	0.244	0.465	0.659	0.666	0.738	0.884
miR-4499-3p	Not DE	0	0	2.67	3.44	4.52	2.18	3.15	6.99	4.41	4.34	-0.05	0.71	0.96	0.861	0.0938	0.0527	0.974	0.34	0.338
miR-449a-3p	Not DE	0	0	2.99	1.8	3.25	3.2	11.92	5.23	9.39	8.98	0.19	-0.4	-0.34	0.663	0.524	0.646	0.901	0.775	0.882
miR-4500-5p	Not DE	0	0	6.4	12.57	10.63	8.01	13.97	15.85	15.75	19.5	-0.24	0.34	-0.25	0.445	0.548	0.58	0.807	0.79	0.855
miR-4501-3p	Not DE	0	0	0.85	1.8	0	0.72	2.03	2.21	1.59	1.52	0.06	0.43	0.33	0.919	0.45	0.624	0.993	0.728	0.872
miR-4502-5p	Not DE	0	0	2.24	3.44	1.63	2.12	4.74	6.53	3.19	4.49	-0.06	0.74	0.8	0.858	0.24	0.159	0.974	0.539	0.527
miR-4503-3p	Not DE	0	0	0	0.43	0	0	0.74	0.3	0.61	0.63	-0.01	-0.97	-0.68	0.942	0.184	0.43	0.999	NA	NA
miR-4504-5p	Not DE	4	0	92.28	74.56	81.74	113.28	66.5	85.03	110.51	99.59	0.16	-0.21	-0.41	0.187	0.378	0.0343	0.601	0.67	0.282
miR-4505-3p	Not DE	4	0	52.45	138.28	48.02	67.07	224.71	166.18	102.13	115.23	-0.16	0.52	0.69	0.56	0.243	0.124	0.863	0.541	0.473
miR-4506-5p	Not DE	3	0	17.87	11.55	19.53	24.33	12.2	40.26	29.87	25.15	0.24	0.46	0.12	0.307	0.284	0.786	0.723	0.588	0.931
miR-4507-5p	Not DE	0	0	6.57	5.39	5.22	5.23	10.18	15.94	9.08	12.42	-0.45	0.14	0.51	0.0996	0.795	0.361	0.46	0.925	0.719
miR-4508-3p	Not DE	0	0	2.99	4.2	3.33	2.99	8.99	4.01	3.74	4.29	-0.12	-0.11	-0.14	0.632	0.793	0.763	0.888	0.924	0.921
miR-4510-3p	Not DE	0	0	1.5	0	0.93	1.04	0.57	2.54	1.93	2.13	0.03	0.33	0.19	0.954	0.497	0.707	1	0.755	0.907
miR-4511-3p	Not DE	0	0	2.56	5.39	4.52	3.22	5.22	4.48	5.87	7.34	0.4	0.43	0.03	0.268	0.292	0.959	0.694	0.594	0.993
miR-4512-5p	Not DE	4	0	31.55	22.37	45.19	39	28.42	52.16	40.65	39.28	0.08	0.47	0.43	0.631	0.0685	0.124	0.887	0.291	0.475
miR-4513-3p	Not DE	4	0	29.48	34.12	27.31	25.61	51.43	30.92	35.22	33.26	0.05	-0.14	-0.12	0.765	0.586	0.721	0.938	0.818	0.911
miR-4514-3p	Not DE	3	0	15.6	10.5	22.2	15.66	17.22	23.58	18.94	17.54	0.21	0.5	0.33	0.251	0.0516	0.308	0.674	0.253	0.693
miR-4515-3p	Not DE	4	0	76.21	82.96	71.77	77.83	87.52	79.89	95.82	104.9	-0.12	-0.38	-0.16	0.567	0.281	0.612	0.866	0.587	0.869
miR-4516-3p	Not DE	0	0	6.4	11.55	8.88	6.63	10.05	11.78	7.8	7.89	-0.19	0.39	0.63	0.301	0.215	0.0105	0.72	0.515	0.149
miR-4517-3p	Not DE	2	0	8.47	17.96	22.61	10.87	15.7	26.12	28.22	17.26	0.75	0.55	-0.02	0.0066	0.141	0.965	0.118	0.419	0.996
miR-4518-5p	Not DE	4	0	39.3	48.49	34.89	29.96	93.46	38.53	36.55	39.47	-0.09	-0.1	0.05	0.5	0.659	0.853	0.834	0.858	0.955
miR-451a-3p	Not DE	0	0	0	0	0	0	0.29	0.25	0.62	0.63	0.01	-0.38	-0.64	1	0.555	0.375	1	NA	NA
miR-451b-3p	Not DE	0	0	0	0.43	0	0	0.84	0.62	0.6	0.56	0.1	0.02	-0.69	0.848	1	0.384	0.971	NA	NA
miR-4521-3p	Not DE	0	0	0.25	0	0.65	0	0.36	0.95	1.13	0.95	-0.24	-0.13	-0.02	0.511	0.893	1	0.842	NA	1
miR-4522-5p	Not DE	0	0	12.79	8.98	5.17	11.93	16.91	11.63	16.15	20.52	-0.27	-0.89	-0.69	0.21	0.016	0.0781	0.633	0.13	0.397
miR-4523-3p	Not DE	0	3	4.26	2.1	3.33	2.43	3.52	158.16	3.02	8.57	-1.43	2.4	3.79	2.92e-06	0.00028	1.54e-07	0.000899	0.0116	0.000156
miR-4525-3p	Not DE	0	0	2.05	1.8	1.13	1.96	1.79	1.69	2.48	2.56	-0.23	-0.64	-0.55	0.356	0.133	0.264	0.754	0.404	0.647
miR-4526-5p	Not DE	0	0	4.1	5.39	7.31	4.73	4.78	7.52	8.03	5.51	0.43	0.44	0.11	0.113	0.206	0.807	0.482	0.506	0.937
miR-4527-3p	Not DE	0	0	2.77	3.23	2.79	2.11	3.57	5.64	2.87	3.53	-0.18	0.34	0.65	0.476	0.441	0.111	0.82	0.721	0.456
miR-4528-5p	Not DE	0	0	1.2	3.59	1.11	0.84	3.49	5.83	2.69	1.96	-0.18	1.24	1.15	0.702	0.0537	0.0551	0.916	0.259	0.345
miR-4530-5p	Not DE	0	0	8.54	9.47	11.27	7.85	10.55	22.19	11.57	11.21	0.01	0.89	0.73	0.978	0.0125	0.0586	1	0.113	0.349
miR-4531-5p	Not DE	0	0	2.89	5.39	5.2	3.01	4.72	6.8	3.58	4.01	-0.17	0.71	0.74	0.474	0.0701	0.0506	0.818	0.295	0.33
miR-4534-5p	Not DE	3	0	20.86	44.9	13.89	16.79	65.63	37.08	32.44	34.11	0	0.02	-0.12	0.999	0.969	0.81	1	0.99	0.938
miR-4535-5p	Not DE	0	0	7.23	14.63	4.2	8.82	13.91	6.65	12.92	10.19	0.45	-0.65	-1.08	0.0806	0.148	0.0127	0.42	0.427	0.167
miR-4537-3p	Not DE	0	0	2.6	2.15	2.26	2.08	3.07	3.23	2.58	3.13	-0.1	-0.04	0.09	0.656	0.931	0.804	0.9	0.974	0.936
miR-4538-3p	Not DE	0	0	2.01	0	2.23	2.21	0.36	3.14	2.7	3.19	0.05	0.13	0.07	0.89	0.748	0.85	0.985	0.904	0.954
miR-4539-5p	Not DE	0	0	3.07	2.1	3.25	1.98	1.78	4.4	3.6	5.36	-0.52	-0.26	0.03	0.0882	0.595	0.931	0.439	0.82	0.985
miR-4540-5p	Not DE	0	0	2.6	2.58	1.63	1.81	3.36	3.03	3.72	3.29	0.2	-0.04	-0.46	0.532	0.949	0.438	0.847	0.981	0.775
miR-4634-5p	Not DE	4	0	36.12	45.16	48.46	48.85	34.64	82.74	56.49	51.69	0.08	0.39	0.39	0.703	0.293	0.262	0.916	0.594	0.646
miR-4635-5p	Not DE	0	1	9.77	8.4	9.31	6.56	11.58	11.44	8.55	18.97	-0.94	-0.74	0.32	0.000286	0.0998	0.314	0.0154	0.348	0.697
miR-4636-3p	Not DE	4	0	42.2	25.14	43.33	45.15	36.83	64.98	67.19	75.43	-0.17	-0.03	-0.1	0.47	0.943	0.793	0.817	0.979	0.933
miR-4637-5p	Not DE	0	0	0.38	0	1.11	0	0.29	2.33	0.8	2.61	-0.87	0.42	1.45	0.118	0.607	0.0395	0.484	0.83	0.306
miR-4641-5p	Not DE	0	0	4.23	3.23	4.7	3.26	4.77	5.25	4.01	4.77	-0.24	0.09	0.39	0.218	0.752	0.219	0.639	0.905	0.6
miR-4642-3p	Not DE	0	0	3.46	2.58	3.31	2.7	2.66	3.85	3.67	7.2	-0.15	-0.15	-0.06	0.508	0.682	0.9	0.841	0.873	0.969
miR-4643-5p	Not DE	0	0	1.66	0	1.66	1.66	0.86	1.72	2.32	2.82	0.06	-0.37	-0.48	0.945	0.479	0.448	1	0.745	0.782
miR-4644-5p	Not DE	4	0	20.32	16.16	24.41	22.02	20.6	41.87	33.34	38.31	-0.2	0.11	0.4	0.449	0.805	0.215	0.809	0.93	0.597
miR-4647-3p	Not DE	0	0	9.84	14.37	13.29	9.57	12.71	25.21	13.72	18.42	-0.37	0.54	0.66	0.129	0.259	0.052	0.514	0.559	0.335
miR-4648-3p	Not DE	0	0	8.7	12.57	13.04	10.38	11.66	27.58	13.52	14.65	-0.12	0.96	0.75	0.613	0.0219	0.0257	0.879	0.155	0.243
miR-4651-3p	Not DE	0	0	3.62	3.15	2.66	4.3	5.59	4.74	5.87	5.22	0.09	-0.25	-0.37	0.695	0.521	0.392	0.915	0.773	0.743
miR-4654-3p	Not DE	4	0	18.07	62.86	22.78	17.92	55.81	26.17	28.58	24.76	0.03	0.09	0.2	0.879	0.788	0.613	0.98	0.921	0.869
miR-4656-3p	Not DE	0	0	4.94	3.15	5.59	4.81	2.72	6.26	5.84	6.33	-0.09	0	0.01	0.699	1	0.978	0.916	1	1
miR-4657-3p	Not DE	0	0	0.6	0.86	0	0.53	0.64	0.54	1.02	1.31	-0.27	-1.12	-0.91	0.435	0.113	0.212	0.802	NA	0.594
miR-4658-5p	Not DE	0	0	11.92	6.3	8.91	12.59	11.62	15.08	27.21	23.67	0.25	-0.41	-0.88	0.392	0.339	0.087	0.774	0.638	0.416
miR-466-5p	Not DE	0	0	0.51	0.86	1.57	0	0.89	2.9	1.73	1.87	0.26	0.46	1.25	0.596	0.456	0.0762	0.875	0.73	0.391
miR-4660-3p	Not DE	0	0	2.99	1.8	2.97	1.84	2.02	5.5	2.44	3.93	-0.48	0.35	0.91	0.0607	0.375	0.0121	0.365	0.67	0.162
miR-4662b-5p	Not DE	0	0	0	0	0.97	0	0.29	2.24	0.62	0.77	-0.04	1.11	1.24	0.878	0.0543	0.0637	0.979	NA	0.365
miR-4663-3p	Not DE	0	0	4.42	6.3	5	4.12	6.41	6.37	6.79	5.79	0.25	0.06	-0.18	0.261	0.871	0.673	0.686	0.954	0.891
miR-4666b-3p	Not DE	0	0	0.51	0	0	0	0.72	0.6	0.96	1.37	-0.4	-0.63	-0.37	0.293	0.317	0.639	0.714	NA	0.881
miR-4669-5p	Not DE	0	0	3.08	3.15	2.97	2.97	2.34	4.11	3.74	4.68	-0.03	-0.27	0.11	0.903	0.561	0.76	0.989	0.8	0.92
miR-4673-3p	Not DE	0	0	1.97	3.15	2.26	2.29	3.49	3.96	3.1	2.47	0.26	0.56	0.15	0.324	0.165	0.727	0.738	0.453	0.914
miR-4674-5p	Not DE	4	0	56.73	76.66	35.66	45.69	75.07	56.69	60.24	79.11	-0.24	-0.6	-0.1	0.233	0.0617	0.781	0.654	0.274	0.928
miR-4675-5p	Not DE	4	0	40.76	82.61	30.22	34.51	173.08	78.94	72.07	99.38	-0.62	-0.42	0.21	0.0255	0.358	0.667	0.238	0.658	0.889
miR-4678-3p	Not DE	0	0	0	0.65	0	0.15	0.81	0.45	0.97	0.73	0.48	-0.25	-0.99	0.282	0.69	0.175	0.707	NA	0.546
miR-4679-3p	Not DE	0	0	0.6	0	1.66	0.52	0.65	2.86	1.05	0.92	0.52	1.55	0.59	0.164	0.00521	0.301	0.574	NA	0.69
miR-4681-3p	Not DE	0	0	2.89	1.8	2.1	4.27	8.05	5.92	4.89	5.26	-0.1	0.07	-0.19	0.689	0.877	0.666	0.911	0.956	0.889
miR-4682-3p	Not DE	0	0	6.67	5.39	6.51	5.49	5.35	6.2	6.74	11.35	-0.51	-0.83	-0.28	0.0486	0.0735	0.43	0.334	0.301	0.765
miR-4683-5p	Not DE	4	0	27.86	24.1	24.87	32.11	25.56	47.63	41.78	39.39	0.09	0.19	0.13	0.674	0.58	0.74	0.908	0.813	0.917
miR-4686-3p	Not DE	0	0	1.8	0.65	1.63	1.93	1.41	2.16	2.38	3.01	-0.27	-0.18	-0.46	0.314	0.728	0.293	0.729	0.897	0.682
miR-4688-5p	Not DE	0	0	3.9	8.98	3.23	2.9	23.13	31.66	8.24	11.76	-0.11	0.86	1.24	0.783	0.161	0.0658	0.949	0.444	0.37
miR-4689-3p	Not DE	0	0	2.29	4.2	2.66	3.12	4.13	4.79	7.02	3.67	0.85	0.67	-0.02	0.00993	0.166	0.971	0.151	0.453	0.997
miR-4692-5p	Not DE	0	0	7.34	14.37	7.91	8.46	14.27	8.72	10.82	10.8	0.08	-0.05	-0.18	0.702	0.897	0.569	0.916	0.962	0.846
miR-4696-3p	Not DE	0	0	1.21	1.29	1.04	0.91	1.03	3.26	1.69	1.71	-0.18	0.74	0.67	0.554	0.159	0.282	0.859	0.442	0.67
miR-4698-5p	Not DE	3	0	32.42	10.5	34.17	30.76	79.93	45.45	59.24	50.97	0.15	-0.07	-0.12	0.579	0.869	0.754	0.871	0.954	0.92
miR-4705-3p	Not DE	0	0	0.61	1.08	1.86	0.93	0.96	1.86	2.73	2.1	0.56	-0.15	-0.94	0.237	0.895	0.218	0.659	0.962	0.6
miR-4706-3p	Not DE	1	0	10.46	18.5	8.08	11.91	17	18.67	16.4	17.87	-0.02	0.1	0.03	0.94	0.789	0.933	0.998	0.922	0.985
miR-4710-3p	Not DE	0	0	5.78	14.37	4.52	5.17	12.61	5.25	8.65	9.75	-0.26	-0.61	-0.61	0.308	0.155	0.214	0.723	0.438	0.595
miR-4718-3p	Not DE	0	0	0.51	1.29	0	0.33	1.63	0.2	0.76	1.37	-0.29	-1.65	-1.42	0.435	0.0235	0.0376	0.802	NA	NA
miR-4719-5p	Not DE	0	0	0	0.22	0	0	0.42	1.69	0.84	2.21	-0.3	-0.16	0.15	0.528	1	0.778	0.847	1	0.927
miR-4729-3p	Not DE	0	0	1.03	2.58	0.97	1.32	2.06	1.5	1.96	1.51	0.51	-0.1	-0.5	0.148	0.94	0.474	0.547	NA	0.794
miR-4730-3p	Not DE	0	0	2.54	1.05	0.93	2.46	1.57	3.96	3.94	3.76	-0.03	-0.22	-0.28	0.905	0.663	0.566	0.989	0.862	0.845
miR-4734-5p	Not DE	3	0	16.53	19.75	16.65	14.01	16.53	32.19	17.4	19.49	-0.25	0.53	0.52	0.174	0.114	0.149	0.591	0.378	0.51
miR-4736-3p	Not DE	0	0	0	0	0	0	0.22	0.51	0.46	0.37	0.29	-0.29	-0.3	0.587	1	1	0.873	NA	NA
miR-4737-3p	Not DE	0	0	9.04	10.5	11.49	8.42	23.01	15.61	15.14	15.41	0.11	0.07	0.13	0.718	0.876	0.778	0.921	0.955	0.927
miR-4739-3p	Not DE	4	0	30.38	16.16	26.58	38.28	24.55	52.64	73.98	55.82	0.39	-0.2	-0.21	0.216	0.664	0.69	0.639	0.862	0.898
miR-4741-5p	Not DE	3	0	20.46	10.78	21.4	16.05	13.37	23.67	19.13	24.07	-0.35	0.03	0.29	0.033	0.914	0.244	0.268	0.97	0.632
miR-4744-3p	Not DE	0	0	1.78	0	0.97	1.07	0.72	1.29	2.11	2.33	-0.02	-0.68	-0.77	0.932	0.21	0.242	0.997	0.508	0.631
miR-4748-3p	Not DE	4	0	20.59	17.85	21.52	26.73	18.04	19.27	32.76	25.37	0.47	-0.36	-0.76	0.00742	0.189	0.0257	0.128	0.486	0.243
miR-4751-3p	Not DE	1	0	3.1	17.96	2.97	4.27	14.21	3.05	7.5	6.62	0.15	-1.23	-1.35	0.62	0.0397	0.00593	0.882	0.219	0.112
miR-4752-3p	Not DE	0	0	2.3	5.39	2.23	1.27	5.22	3.67	1.73	2.94	-0.65	0.15	0.71	0.00938	0.697	0.14	0.146	0.882	0.501
miR-4754-3p	Not DE	0	0	8.93	10.5	6.62	11.61	9.56	13.26	14.69	13.03	0.31	-0.01	-0.13	0.163	0.973	0.74	0.572	0.992	0.917
miR-4759-3p	Not DE	0	0	5.39	1.8	5.32	6.35	4.96	5.22	8.24	6.53	0.32	-0.31	-0.75	0.135	0.369	0.0575	0.523	0.665	0.349
miR-4765-5p	Not DE	1	0	11.73	19.75	6.78	8.41	21.39	10.29	11.12	15.44	-0.59	-0.81	-0.22	0.00431	0.048	0.557	0.0877	0.243	0.84
miR-4767-3p	Not DE	3	0	16.64	5.39	24.87	19.14	6.57	25.8	27.31	26.98	0.09	-0.14	-0.15	0.711	0.727	0.697	0.92	0.897	0.9
miR-4770-5p	Not DE	0	0	10.91	10.54	7.22	7.41	15.29	7.72	10.62	15.81	-0.4	-0.94	-0.46	0.0524	0.0099	0.154	0.345	0.1	0.521
miR-4771-5p	Not DE	0	0	4.36	5.39	5.59	4.21	5.86	8.69	4.4	6.62	-0.53	0.62	0.79	0.0602	0.179	0.0935	0.365	0.474	0.428
miR-4773-5p	Not DE	0	1	3.81	4.95	2.23	2.17	4.85	2.51	2.54	4.59	-0.77	-0.85	-0.26	0.000463	0.0308	0.521	0.0209	0.185	0.826
miR-4775-3p	Not DE	0	0	0.51	0	0.32	0	0.5	1.88	0.73	1.33	-0.56	0.18	1.64	0.193	0.801	0.0252	0.612	NA	0.243
miR-4779-5p	Not DE	0	0	2.98	1.51	3.25	1.88	2.65	3.05	2.94	3.8	-0.36	-0.28	0.24	0.144	0.472	0.554	0.539	0.742	0.838
miR-4780-5p	Not DE	0	0	9.03	9.45	10.63	11.16	7.67	14.83	16.14	15.45	0	-0.05	-0.07	0.987	0.9	0.862	1	0.962	0.959
miR-4784-3p	Not DE	0	0	7.47	5.39	7.97	8.28	4.59	9.7	11.02	12.48	-0.15	-0.33	-0.01	0.505	0.403	0.97	0.838	0.693	0.997
miR-4785-5p	Not DE	3	0	19.15	12.26	18.87	17.4	12.52	21.02	21.97	28.35	-0.28	-0.48	-0.11	0.154	0.15	0.738	0.561	0.43	0.917
miR-4788-3p	Not DE	0	0	2.38	5.25	3.56	1.84	4.93	4.07	2.89	2.78	-0.05	0.26	0.43	0.82	0.504	0.35	0.962	0.757	0.715
miR-4791-3p	Not DE	0	0	3.08	7.1	4.97	4.58	6.06	5.66	4.95	5.52	-0.08	0.09	0.35	0.757	0.827	0.338	0.936	0.937	0.71
miR-4794-3p	Not DE	0	0	2.89	5.16	2.37	2.17	4.92	8.11	4.44	6.12	-0.41	0.11	0.27	0.224	0.847	0.643	0.645	0.946	0.882
miR-4801-5p	Not DE	0	0	0.4	0	0	0	0.07	0.3	0.24	1.19	-1.12	-1.29	0.19	0.00898	0.0661	0.763	0.144	NA	NA
miR-4803-3p	Not DE	0	0	3.2	4.73	3.25	2.75	6.63	3.82	3.68	5.96	-0.44	-0.34	0.03	0.149	0.476	0.928	0.548	0.744	0.983
miR-484-3p	Not DE	0	0	1.2	0.86	1.11	1.06	1.34	1.65	1.47	1.79	-0.17	-0.1	-0.05	0.507	0.866	1	0.84	0.954	1
miR-492-3p	Not DE	0	0	4.01	3.59	4.7	3.15	4.18	8.83	3.94	4.37	-0.07	0.77	0.92	0.743	0.0186	0.024	0.932	0.143	0.237
miR-496-5p	Not DE	1	0	5.49	19.75	11.86	8.18	49.68	63.46	22.65	26.7	0.71	1.14	1.05	0.0504	0.0611	0.109	0.34	0.272	0.456
miR-5047-5p	Not DE	0	0	1.7	3.59	3.13	2.55	5.48	6.56	3.42	4.31	0.36	0.66	1.05	0.182	0.242	0.00992	0.595	0.54	0.146
miR-507-5p	Not DE	0	0	3.04	2.1	8.28	3.51	2.64	7.59	16.51	54.3	-0.39	-0.51	-0.31	0.362	0.429	0.645	0.757	0.712	0.882
miR-5087-3p	Not DE	0	0	3.96	9.25	7.42	4.49	10.12	9.89	8.77	6.04	0.43	0.65	0.38	0.123	0.113	0.476	0.501	0.375	0.794
miR-5090-3p	Not DE	1	0	14.1	12.57	19.31	12.68	18.83	56.24	17.72	20.84	-0.19	1.05	0.86	0.405	0.0143	0.0397	0.781	0.122	0.306
miR-5091-3p	Not DE	4	0	29.99	40.88	16.27	27.6	32.19	26.58	36.8	57.89	-0.57	-0.77	-0.33	0.0181	0.0556	0.389	0.204	0.264	0.742
miR-5092-5p	Not DE	4	0	26.65	30.53	55.5	38.77	44.4	76.32	50.23	55.99	-0.14	0.36	0.48	0.546	0.368	0.117	0.855	0.665	0.464
miR-5093-5p	Not DE	4	0	19.55	21.55	20.49	19.04	29.56	21.22	28.27	27.46	-0.01	-0.35	-0.57	0.971	0.285	0.101	1	0.589	0.44
miR-5094-3p	Not DE	1	0	7.62	17.96	6.26	6.31	14.99	15.46	7.8	10.87	-0.57	0.3	1.08	0.0118	0.413	0.00328	0.162	0.704	0.0815
miR-5100-5p	Not DE	4	0	28.21	30.45	35.63	32.4	52.06	41.7	42.83	66.86	-0.44	-0.49	-0.13	0.0975	0.267	0.7	0.457	0.569	0.902
miR-5186-5p	Not DE	3	0	20.74	12.57	16.8	15.59	31.66	19.04	27.21	31.9	-0.2	-0.59	-0.64	0.354	0.119	0.116	0.753	0.384	0.464
miR-5188-5p	Not DE	0	0	2.54	2.15	2.94	2.56	3.11	4.6	3.85	4.28	-0.05	0.02	0.2	0.864	0.954	0.676	0.974	0.982	0.892
miR-518b-5p	Not DE	0	0	1	0.86	0.93	0.94	0.89	1.37	1.25	1.29	0.01	0	-0.08	1	1	1	1	NA	1
miR-5190-5p	Not DE	0	0	5.91	7.18	6.11	6.7	44.11	16.88	12	13.27	0.01	0.55	0.29	0.975	0.356	0.598	1	0.656	0.863
miR-5192-5p	Not DE	0	0	4.35	3.59	4.52	3.53	4.04	4.1	5.62	6.25	-0.22	-0.42	-0.41	0.41	0.329	0.333	0.785	0.63	0.706
miR-5193-5p	Not DE	4	0	62.64	46.69	67.88	57.29	48.07	65.97	69.08	73.3	-0.12	-0.12	-0.01	0.388	0.592	0.97	0.773	0.82	0.997
miR-5194-5p	Not DE	2	0	17.06	17.96	10.44	12.48	18.7	11.18	13.22	20.89	-0.57	-0.91	-0.39	0.00268	0.00593	0.25	0.0648	0.0731	0.637
miR-520h-5p	Not DE	0	0	0.69	1.8	0	0.88	1.39	0.73	1.12	1.26	0.15	-0.46	-0.47	0.686	0.435	0.467	0.911	NA	0.79
miR-521-1-5p	Not DE	0	0	8.02	1.8	6.52	8.91	12.85	8.72	16.27	13.21	0.45	-0.29	-0.82	0.0952	0.489	0.108	0.453	0.751	0.455
miR-521-2-5p	Not DE	0	0	2.56	1.8	2.37	1.73	3.32	2.7	2.11	3.55	-0.62	-0.19	0.4	0.0252	0.681	0.332	0.238	0.873	0.706
miR-526a-2-3p	Not DE	0	0	1.28	1.08	2.09	1.15	1.56	3.88	2.02	2.02	0.08	0.29	0.37	0.865	0.613	0.553	0.975	0.832	0.838
miR-527-3p	Not DE	0	0	1.27	0.86	1.19	0.92	0.89	2.69	2.34	6.14	-0.48	-0.77	-0.43	0.216	0.241	0.494	0.639	0.54	0.808
miR-543-5p	Not DE	0	0	3.67	3.87	4.52	5.15	3.09	4.04	6.48	5.76	0.18	-0.39	-0.65	0.516	0.376	0.169	0.842	0.67	0.536
miR-544a-5p	Not DE	0	0	1.87	1.8	2.37	1.69	1.24	2.6	3.32	2.32	0.41	0.03	-0.41	0.178	0.938	0.485	0.591	0.978	0.8
miR-544b-5p	Not DE	1	0	5.2	16.16	10.02	7.59	20.79	15.68	14.67	13.5	0.22	0.36	0.11	0.53	0.488	0.837	0.847	0.751	0.946
miR-548a-1-5p	Not DE	0	1	1.07	1.8	0.59	0.43	1.59	0.71	0.67	2.19	-1.46	-1.19	-0.12	3.09e-05	0.0981	1	0.0045	0.346	NA
miR-548a-2-5p	Not DE	0	0	1.57	1.8	2.97	1.86	2.49	5	3.3	2.38	0.15	0.82	0.62	0.589	0.0668	0.214	0.873	0.286	0.595
miR-548aa-5p	Not DE	2	0	23.96	39.91	4.66	11.82	39.78	23.17	27.7	46.27	-0.71	-1.32	-0.79	0.0178	0.0274	0.235	0.203	0.174	0.621
miR-548ab-3p	Not DE	0	0	0	0.22	0	0	1.27	0.51	0.32	0.29	0	0.43	0.31	1	0.603	0.803	1	NA	NA
miR-548ac-5p	Not DE	0	0	0	0	0.56	0	0.29	8.51	0.71	1.15	-0.53	1.99	2.96	0.239	0.00526	0.00144	0.66	0.0702	0.0521
miR-548ae-1-5p	Not DE	0	0	0	0	0	0	0.14	0.32	0.21	0.26	-0.27	-0.56	-0.48	0.513	0.701	1	NA	NA	NA
miR-548ag-1-3p	Not DE	0	0	1.66	2.8	1.13	1.79	2.13	1.57	3.4	2.68	0.44	-0.82	-0.98	0.208	0.194	0.137	0.632	0.494	0.499
miR-548ag-2-3p	Not DE	0	0	0.8	0.86	0.56	0	2.08	1.08	1.1	1.09	-0.08	0	-0.25	0.778	1	0.916	0.945	NA	0.977
miR-548ai-3p	Not DE	0	0	0	1.05	0	0	0.85	1.31	0.48	0.91	-0.65	0.43	0.9	0.126	0.529	0.192	0.506	NA	NA
miR-548aj-1-5p	Not DE	0	0	0	1.05	0	0	1.09	0.56	0.58	0.57	-0.08	-0.08	-0.34	0.793	1	0.676	0.953	NA	NA
miR-548ak-3p	Not DE	0	0	0	0	0	0	0.14	0.28	0.14	0.13	0.18	0.26	0.12	0.909	0.777	0.858	NA	NA	NA
miR-548al-5p	Not DE	0	0	0	0	0	0	0	0.2	0.49	0.75	-0.09	-0.51	-0.98	0.719	0.401	0.288	0.921	NA	NA
miR-548an-3p	Not DE	0	0	2.13	3.59	2.1	1.87	3.48	2.93	2.47	2.97	-0.47	-0.09	0.13	0.0908	0.843	0.762	0.448	0.943	0.921
miR-548aw-3p	Not DE	0	0	2.25	0	1.94	1.62	1.15	1.77	4.31	5.42	-0.29	-1.51	-1.04	0.45	0.0292	0.0887	0.81	0.18	0.417
miR-548ax-3p	Not DE	0	0	0	0	0	0	0.07	0.11	0.02	0.15	-0.31	-0.18	-0.11	0.644	0.918	1	NA	NA	NA
miR-548ba-3p	Not DE	0	0	0	0	0	0	0	0.09	0	0.02	0.07	0.09	-0.11	1	0.961	1	NA	NA	NA
miR-548bc-5p	Not DE	0	0	2.54	2.1	3.72	2.34	2.52	3.86	2.45	2.94	-0.1	0.2	0.41	0.658	0.599	0.307	0.9	0.823	0.693
miR-548f-2-5p	Not DE	0	0	0	0.22	0	0	0.67	0.56	0.41	0.51	-0.08	-0.19	-0.1	0.761	0.795	0.871	0.938	NA	NA
miR-548f-3-5p	Not DE	0	0	0	0.65	0.42	0	0.81	1.14	0.59	0.82	-0.08	0.38	0.64	0.77	0.445	0.23	0.942	NA	NA
miR-548f-4-5p	Not DE	0	0	0	0	0	0	0.07	0.8	0.37	0.46	0	0.37	0.36	1	0.63	0.588	1	NA	NA
miR-548f-5-5p	Not DE	0	0	1.91	3.59	0.84	1.47	4.01	1.26	2.34	2.34	0.06	-0.94	-1.03	0.868	0.0649	0.109	0.975	0.281	0.456
miR-548h-1-3p	Not DE	0	0	1.46	0.43	0.84	0.87	1.94	1.31	1.46	2.98	-0.76	-1.02	-0.28	0.0287	0.107	0.678	0.253	0.362	0.894
miR-548h-2-3p	Not DE	4	0	49.92	43.67	41.03	46.32	59.24	87.77	113.51	76.07	0.57	0.22	-0.54	0.0506	0.621	0.34	0.34	0.836	0.711
miR-548h-3-3p	Not DE	0	0	5.09	7.53	5.93	2.68	9.4	8.19	9.81	7.83	0.38	0.15	-0.52	0.248	0.741	0.435	0.672	0.903	0.77
miR-548h-5-3p	Not DE	0	0	0	0	0	0	0.14	0.66	0.49	0.33	0.52	0.64	0.01	0.332	0.402	0.953	0.743	NA	NA
miR-548i-3p	Not DE	4	0	118.58	155.42	225.94	83.97	155.36	337.06	147.71	206.98	-0.47	0.69	1.26	0.0619	0.0832	0.00621	0.366	0.32	0.113
miR-548i-4-3p	Not DE	0	0	0.48	0.65	0.65	0.53	0.81	2.56	0.95	1.24	0.15	1.09	0.69	0.789	0.0666	0.293	0.952	NA	0.681
miR-548k-3p	Not DE	0	0	0	0.43	0	0.14	1.94	0.41	0.99	1.09	0.16	-0.67	-0.43	0.992	0.268	0.692	1	NA	0.898
miR-548l-3p	Not DE	0	0	0.97	0	1.13	0.49	0.14	1.28	0.95	2.82	-1.35	-0.99	-0.22	0.00247	0.191	0.723	0.0626	0.49	0.912
miR-548m-3p	Not DE	0	2	0.8	0	1.19	0.58	0.14	8.06	1.71	2.49	0.01	2.38	2.4	0.984	6.68e-05	0.000602	1	0.00461	0.0273
miR-548n-3p	Not DE	0	0	0.73	0	0.93	0.82	1.29	2.36	1.5	1.49	0.02	0.53	0.22	1	0.312	0.646	1	0.612	0.882
miR-548o-5p	Not DE	0	0	0	0	0	0	0.07	0.33	0.73	2.35	-0.99	-1.2	-0.79	0.109	0.158	0.409	0.476	0.441	NA
miR-548p-5p	Not DE	0	0	0	0.43	0	0	1.94	0.1	0.36	0.54	-0.26	-1.01	-0.86	0.479	0.168	0.393	0.824	NA	NA
miR-548q-3p	Not DE	0	0	0	0	0	0	0.93	0.29	0.85	0.78	0.16	-0.88	-1.1	0.709	0.196	0.143	0.92	NA	NA
miR-548s-5p	Not DE	0	0	0	0	0	0	0	0.13	0.16	0.44	-0.21	-0.99	-0.72	0.536	0.29	0.648	0.851	NA	NA
miR-548u-5p	Not DE	0	0	0.48	1.08	1.63	0.18	0.96	4.12	0.89	1.16	-0.14	1.64	1.43	0.663	0.00342	0.0198	0.901	0.0545	0.212
miR-548v-5p	Not DE	0	0	1.46	1.72	1.04	1.1	1.17	1.96	2.19	1.76	0.42	-0.17	-0.51	0.184	0.754	0.438	0.598	0.906	0.775
miR-548w-3p	Not DE	0	0	0.75	0.65	0.42	0.41	0.92	1.19	0.85	1.5	-0.83	-0.45	0.08	0.0148	0.495	0.816	0.185	0.754	0.94
miR-548x-2-5p	Not DE	0	0	0.59	1.08	0.42	0.95	0.96	2.37	1.58	1.17	0.44	0.45	0.3	0.239	0.444	0.611	0.66	NA	0.868
miR-548y-3p	Not DE	0	0	0	0.65	0.52	0	0.57	1.09	0.41	0.74	-0.4	0.17	0.57	0.265	0.709	0.31	0.692	NA	NA
miR-548z-5p	Not DE	0	0	0	0	0.93	0.18	0.14	1	0.82	0.5	0.69	0.92	-0.12	0.123	0.15	1	0.501	NA	1
miR-551a-5p	Not DE	4	0	68.57	38.86	63.84	110.03	42.89	122.9	162.31	123.57	0.43	-0.21	-0.69	0.0754	0.625	0.119	0.405	0.838	0.466
miR-553-5p	Not DE	0	0	2.54	3.23	1.86	2.57	4.77	2.4	3.02	2.87	0.14	-0.34	-0.38	0.56	0.436	0.421	0.863	0.718	0.76
miR-554-3p	Not DE	4	0	16.32	21.94	21.27	21.74	21.75	37.32	35.74	44.19	0.1	0.34	0.18	0.741	0.484	0.641	0.931	0.748	0.882
miR-555-5p	Not DE	1	0	13.83	5.25	17.77	13.03	9.04	44.79	31.19	23.39	0.51	1.18	0.16	0.0766	0.00726	0.753	0.408	0.0846	0.92
miR-557-5p	Not DE	0	0	11.73	8.4	14.22	11.84	54.87	31.01	18.29	21.4	-0.31	0.44	0.86	0.232	0.29	0.0322	0.654	0.593	0.274
miR-558-5p	Not DE	0	0	4.5	1.8	5.22	4.25	2.22	6.73	5.37	9.02	-0.65	-0.46	0.35	0.029	0.393	0.376	0.253	0.685	0.732
miR-559-3p	Not DE	0	0	0.48	1.08	0	0.41	1.31	0.75	1.03	0.81	0.25	-0.14	-0.67	0.516	0.85	0.36	0.842	NA	0.719
miR-562-5p	Not DE	0	0	8	8.98	8.38	6.44	11.02	10.21	7.96	11.06	-0.37	-0.01	0.31	0.0929	0.978	0.407	0.451	0.992	0.749
miR-563-5p	Not DE	0	0	2.85	4.73	2.26	1.84	5.52	3.78	2.85	4.91	-0.64	-0.21	0.3	0.0213	0.649	0.493	0.216	0.853	0.808
miR-564-3p	Not DE	0	0	2.85	3.59	3.31	2.56	4.7	6.5	3.63	3.83	0.02	0.58	0.54	0.97	0.132	0.214	1	0.404	0.595
miR-567-3p	Not DE	0	0	0.72	0	0.93	0.52	1.51	1.3	1.14	1.42	-0.12	-0.1	-0.06	0.699	0.899	1	0.916	NA	1
miR-568-3p	Not DE	0	0	0.59	0.22	0.52	0.14	2.87	0.67	0.9	1.16	-0.24	-1.03	-0.91	0.473	0.131	0.233	0.818	NA	0.619
miR-5680-5p	Not DE	0	0	12.89	11.83	10.08	13	13.4	11.23	19.28	25.35	-0.31	-0.72	-0.71	0.221	0.101	0.0745	0.641	0.353	0.39
miR-5681a-5p	Not DE	0	2	0	1.8	1.62	0.64	1.66	9.98	1.11	0.76	0.53	3	2.71	0.154	1.84e-06	0.000105	0.56	0.000425	0.00862
miR-5681b-3p	Not DE	0	1	0	0.65	1.63	0	1.27	8.87	0.59	0.71	-0.07	2.69	3.48	0.788	0.000153	0.00357	0.951	0.00779	0.0848
miR-5682-5p	Not DE	0	0	8.29	3.15	10.24	9.57	44.1	14.04	12.21	13.65	-0.15	-0.03	0.03	0.538	0.939	0.937	0.851	0.978	0.987
miR-5683-3p	Not DE	0	0	1.07	2.1	1.13	1.03	3.14	1.88	2.28	2.13	0.08	-0.06	0.21	0.818	0.912	0.641	0.962	0.969	0.881
miR-5684-3p	Not DE	0	0	7.67	7.1	6.62	8.52	7.11	36.55	14.34	10.33	0.4	1.05	0.83	0.108	0.0112	0.109	0.475	0.109	0.456
miR-5685-3p	Not DE	0	0	8.38	14.84	10.24	9.71	16.08	10	10.83	11.27	-0.02	-0.24	-0.2	0.936	0.484	0.544	0.997	0.748	0.836
miR-5687-5p	Not DE	0	0	2.73	3.59	5	3.11	6.27	21.98	4.96	5.53	-0.19	1.2	1.77	0.527	0.0167	0.00165	0.847	0.135	0.0555
miR-5688-5p	Not DE	0	0	0.66	1.29	0.56	0.47	1.63	1.57	1.07	1.21	-0.15	0.25	0.37	0.591	0.649	0.508	0.873	NA	0.816
miR-5689-3p	Not DE	0	0	2.63	3.15	4.88	4.07	11.73	5.76	5	4.23	0.37	0.58	0.15	0.146	0.148	0.705	0.542	0.427	0.905
miR-569-5p	Not DE	0	0	1.72	5.38	2.66	1.84	6.08	3.28	2.62	3.87	-0.29	-0.22	0.12	0.372	0.708	0.785	0.766	0.886	0.931
miR-5690-3p	Not DE	0	0	1.52	1.51	1.94	1.58	3.25	9.46	3.2	3.62	0.13	1.02	0.92	0.726	0.109	0.172	0.923	0.368	0.539
miR-5691-3p	Not DE	0	0	1.2	3.87	0.93	0.54	3.44	2.36	1.14	1.41	-0.2	0.71	0.94	0.499	0.161	0.0898	0.834	0.444	0.417
miR-5692a-3p	Not DE	0	0	0	0	0	0.44	0.07	1.11	0.76	1.13	-0.54	-0.22	-0.2	0.177	0.825	0.885	0.591	NA	NA
miR-5692b-3p	Not DE	0	0	0.99	1.05	0.97	0.41	0.78	1.11	0.92	1.27	-0.13	-0.18	0.09	0.615	0.738	0.797	0.879	NA	0.934
miR-5692c-1-5p	Not DE	0	1	8.18	2.1	4.2	5.53	3.07	5.03	13.23	29.9	-0.88	-2.22	-1.61	0.0255	0.00206	0.0147	0.238	0.0397	0.179
miR-5692c-2-5p	Not DE	0	0	1.21	1.8	2.1	1.17	1.81	2.38	3.08	2.03	0.4	-0.01	-0.27	0.268	1	0.728	0.694	1	0.914
miR-5693-5p	Not DE	0	0	4.74	4.2	4.97	5.14	3.84	5.6	6.49	5.92	0.24	-0.09	-0.28	0.308	0.812	0.518	0.723	0.931	0.824
miR-5694-3p	Not DE	0	0	6	5.25	7.31	4.24	5.03	10.11	5.37	6.92	-0.28	0.56	0.55	0.192	0.0977	0.157	0.611	0.346	0.524
miR-5695-5p	Not DE	0	0	2.56	3.59	2.1	1.21	3.41	2.06	2.43	3.36	-0.4	-0.5	-0.17	0.151	0.21	0.772	0.553	0.508	0.924
miR-5696-3p	Not DE	0	0	6.57	8.98	9.31	5.85	9.09	17.52	14.93	11.72	0.27	0.45	0.02	0.395	0.355	0.967	0.775	0.656	0.997
miR-5697-3p	Not DE	0	0	0.8	1.8	1.13	1.39	2.74	2.39	2.12	8.1	-0.26	-0.07	0.3	0.471	0.916	0.549	0.817	0.97	0.837
miR-5698-3p	Not DE	4	0	179.22	188.57	212.91	213.5	815.07	280.42	294.27	336.25	-0.19	-0.16	0	0.4	0.677	1	0.779	0.87	1
miR-5700-3p	Not DE	0	0	0.72	0	1.67	0.17	5.52	4.04	7.04	2.6	0.38	0.69	0.85	0.623	0.334	0.321	0.883	0.635	0.699
miR-5701-3p	Not DE	0	0	1.32	1.51	2.1	1.97	1.1	2.53	2.17	1.94	0.2	0.24	-0.16	0.512	0.612	0.764	0.842	0.832	0.921
miR-5702-5p	Not DE	0	0	3.69	4.95	4.15	3.76	6.89	4.17	4.61	6.41	-0.47	-0.52	-0.28	0.0809	0.247	0.481	0.42	0.543	0.798
miR-5703-5p	Not DE	0	0	11.82	10.11	13.32	8.95	11.01	17.42	27.24	17.6	-0.53	-0.08	0.51	0.0276	0.831	0.146	0.25	0.939	0.509
miR-5704-3p	Not DE	0	0	3.59	1.8	2.96	3.06	1.67	3.77	3.38	5.07	-0.56	-0.35	0.05	0.0202	0.391	0.896	0.213	0.684	0.967
miR-5705-5p	Not DE	0	0	9.01	14.7	7.31	10.62	19.05	7.84	12.51	10.41	0.16	-0.26	-0.51	0.431	0.389	0.122	0.8	0.68	0.472
miR-5706-3p	Not DE	0	0	0.86	1.94	1.66	0.91	2.44	2.13	1.63	1.62	0.3	0.61	0.49	0.415	0.25	0.301	0.787	0.548	0.691
miR-5707-3p	Not DE	0	0	2.77	3.01	2.1	2.59	6.39	4.87	3.74	3.86	-0.07	0.4	0.33	0.766	0.367	0.537	0.939	0.665	0.831
miR-5708-3p	Not DE	0	0	0.6	0.65	0	0.55	0.92	2.08	1.43	0.89	0.56	1.15	0.77	0.115	0.0251	0.207	0.484	NA	0.587
miR-571-5p	Not DE	0	0	8.23	8.98	14.7	8.9	35.25	33.01	15.09	14.17	0.12	1.21	0.96	0.67	0.00303	0.031	0.905	0.0503	0.272
miR-572-5p	Not DE	4	0	25.39	27.11	29.97	22.71	37.03	30.16	27.5	27.56	0.01	0.19	0.08	0.938	0.455	0.775	0.997	0.729	0.926
miR-573-3p	Not DE	0	0	5.25	3.15	7.22	5.23	3.85	8.06	6.45	7.75	-0.21	0.09	0.21	0.308	0.786	0.503	0.723	0.92	0.814
miR-5739-5p	Not DE	0	1	7.92	6.3	2.97	5.59	5.57	4.13	9.21	15.15	-0.59	-1.7	-1.33	0.0461	0.00141	0.00783	0.325	0.0319	0.128
miR-575-5p	Not DE	4	0	38.19	16.16	38.85	46.25	24.81	42.62	53.25	41.47	0.33	0.08	-0.25	0.0537	0.759	0.417	0.35	0.91	0.755
miR-577-3p	Not DE	0	0	3.07	4.2	2.79	2.33	5.01	4.27	2.91	4.04	-0.38	0	0.44	0.0806	0.992	0.303	0.42	0.997	0.693
miR-578-5p	Not DE	0	0	3.18	3.23	4.2	2.48	3.22	4.19	3.15	4.06	-0.48	-0.12	0.43	0.0299	0.736	0.269	0.256	0.902	0.653
miR-5787-3p	Not DE	0	0	2.64	3.59	2.1	2.88	4.28	3.46	5.12	3.26	0.54	0.27	-0.64	0.0324	0.526	0.157	0.268	0.776	0.524
miR-581-3p	Not DE	0	0	3.81	10.78	5.32	3.07	12.55	6.35	7.34	6.79	-0.02	-0.19	0.09	0.937	0.678	0.859	0.997	0.871	0.958
miR-583-3p	Not DE	0	0	1.19	4.2	1.63	0.81	3.19	1.83	1.76	1.27	0.21	0.46	0.19	0.565	0.316	0.713	0.865	NA	0.91
miR-586-3p	Not DE	0	0	0.59	1.08	2.23	0	0.96	2.28	0.73	1.25	-0.42	0.8	1.25	0.235	0.121	0.0143	0.658	NA	0.176
miR-587-3p	Not DE	0	0	3.02	1.8	3.23	3.05	2.02	4.64	4.27	3.69	0.16	0.4	0.1	0.48	0.248	0.801	0.824	0.545	0.934
miR-588-3p	Not DE	0	0	0.87	1.08	0.93	0.28	1.56	1.42	0.78	1.31	-0.75	-0.1	0.87	0.0298	0.921	0.109	0.255	NA	0.456
miR-591-3p	Not DE	0	0	7.5	13.12	6.72	7.85	14.92	28.67	12.25	38.75	-0.2	1.12	0.98	0.462	0.0121	0.0139	0.812	0.111	0.176
miR-592-3p	Not DE	0	0	2.8	13.65	3.31	3.04	10.1	3.39	6.71	13.19	0.28	-0.52	-0.85	0.433	0.298	0.133	0.801	0.6	0.491
miR-595-5p	Not DE	1	0	12.48	12.69	24.41	13.37	33.77	22.67	19.95	14.34	0.3	0.72	0.44	0.0996	0.00571	0.135	0.46	0.0722	0.493
miR-596-3p	Not DE	0	0	1.47	3.01	1.63	1.56	2.55	2.58	2.09	2.19	0	0.11	0.24	1	0.798	0.591	1	0.925	0.858
miR-599-5p	Not DE	1	0	14.23	25.6	9.93	14.35	20.91	14.55	15.41	20.8	-0.31	-0.52	-0.21	0.085	0.0933	0.495	0.431	0.339	0.808
miR-600-5p	Not DE	3	0	27.7	13.34	19.87	25.15	15.74	25.65	30.13	33.15	-0.1	-0.47	-0.22	0.58	0.108	0.458	0.871	0.367	0.786
miR-601-3p	Not DE	0	0	1.5	5.39	2.97	1.05	6.38	3.2	1.57	1.99	-0.41	0.47	0.94	0.14	0.252	0.0362	0.535	0.552	0.29
miR-602-3p	Not DE	0	0	11.03	8.18	9.04	11.13	13.02	10.65	15.36	16.74	-0.17	-0.51	-0.42	0.397	0.132	0.201	0.775	0.404	0.58
miR-603-5p	Not DE	0	0	2.17	3.59	2.26	2.96	3.47	3.87	4.41	4.26	0.05	-0.24	-0.31	0.901	0.674	0.553	0.989	0.869	0.838
miR-604-5p	Not DE	0	0	5.11	7.18	7.97	6.52	7.75	8.27	8.71	8.28	0.13	0.41	-0.11	0.606	0.15	0.758	0.878	0.43	0.92
miR-606-5p	Not DE	0	0	6.98	10.33	5.94	5.95	10.84	8.95	6.62	7.84	-0.36	0.07	0.5	0.0629	0.818	0.199	0.368	0.934	0.576
miR-6068-3p	Not DE	0	0	2.06	1.72	2.97	1.84	1.27	2.97	3.07	3.01	-0.08	-0.11	-0.12	0.755	0.84	0.837	0.936	0.942	0.946
miR-6069-3p	Not DE	0	1	3.79	2.8	2.66	6.25	2.83	5.16	13.63	6	1.1	-0.12	-1.58	3.58e-05	0.765	0.00557	0.0045	0.913	0.109
miR-607-5p	Not DE	4	0	420.85	179.59	277.9	355.15	332.24	410.05	462.7	491.47	-0.11	-0.32	-0.24	0.537	0.31	0.454	0.851	0.612	0.783
miR-6071-3p	Not DE	4	0	20.56	60.45	16.81	18.2	45.34	47.49	32.88	31.7	0.11	0.71	0.77	0.662	0.055	0.0822	0.901	0.263	0.406
miR-6072-5p	Not DE	0	0	12.57	13.12	10.63	12.74	12.52	16.83	16.29	14.99	-0.02	0.07	0.07	0.897	0.808	0.819	0.986	0.931	0.941
miR-6073-5p	Not DE	0	0	4.8	6.02	4.7	5.02	5.35	11.99	6.32	5.83	0.19	0.99	0.71	0.412	0.00707	0.106	0.785	0.083	0.452
miR-6074-5p	Not DE	0	0	6.59	4.2	5.93	6.4	6.23	5.59	6.9	8.9	-0.2	-0.66	-0.39	0.329	0.0417	0.262	0.739	0.226	0.646
miR-6075-5p	Not DE	4	0	1072.37	2110.15	1394.55	1780.07	1916.32	1709.49	2094.62	1584.43	0.45	0.21	-0.34	0.0109	0.454	0.234	0.156	0.729	0.62
miR-6076-3p	Not DE	0	0	5.8	6.24	5.46	6.07	5.38	5.41	8.06	8.77	-0.19	-0.58	-0.48	0.379	0.126	0.187	0.766	0.397	0.559
miR-6077-3p	Not DE	1	0	12.57	10.54	19.56	13.38	24.87	25.3	15.97	15.19	0.05	0.72	0.58	0.795	0.0277	0.0723	0.953	0.175	0.385
miR-6078-3p	Not DE	0	0	7.92	13.65	12.92	11.44	14.76	15.88	16.71	13.06	0.33	0.3	-0.13	0.15	0.415	0.715	0.552	0.704	0.91
miR-6079-5p	Not DE	0	0	4.72	1.8	4.7	6.47	1.96	8.39	10.14	6.9	0.59	0.32	-0.42	0.0225	0.45	0.323	0.224	0.728	0.7
miR-608-3p	Not DE	0	0	6.91	9.25	5.55	5.78	10.07	7.3	8.97	11.45	-0.43	-0.49	-0.21	0.102	0.227	0.609	0.461	0.527	0.867
miR-6080-5p	Not DE	0	0	7.25	6.3	10.63	9.2	5.81	54.74	11.46	12.24	0	1.2	1.3	0.994	0.0124	0.00271	1	0.112	0.0757
miR-6082-3p	Not DE	0	0	4.34	4.2	9.92	4.46	9.95	11.91	6.78	6.58	0.1	0.95	0.59	0.711	0.0184	0.127	0.92	0.142	0.481
miR-6083-5p	Not DE	4	0	106.68	161.63	90.33	103.02	170.85	111.73	127.25	122.8	0.03	-0.12	-0.02	0.82	0.603	0.945	0.962	0.826	0.989
miR-6084-5p	Not DE	1	0	14.21	12.26	16.56	11.68	11.08	16.21	14.2	17.53	-0.36	-0.08	0.17	0.061	0.822	0.528	0.365	0.935	0.828
miR-6085-5p	Not DE	3	0	18.72	55.08	12.6	22.78	42.56	16.51	26.58	34.4	-0.13	-0.71	-0.8	0.54	0.0676	0.0205	0.852	0.288	0.216
miR-6086-3p	Not DE	0	0	0	0	0	0	0.29	0.96	0.32	0.68	-0.28	0.34	0.76	0.441	0.594	0.299	0.806	NA	NA
miR-6088-3p	Not DE	0	0	0.62	1.51	0.74	0.5	1.1	0.94	1.21	1.64	-0.02	-0.78	-0.91	0.921	0.262	0.286	0.995	NA	0.674
miR-6089-5p	Not DE	4	0	29.22	35.71	28.87	28.08	31.22	34.09	40.28	37.39	0.04	-0.19	-0.11	0.845	0.556	0.746	0.971	0.796	0.92
miR-609-3p	Not DE	0	0	9.77	12.05	6.62	6.61	12.01	12.02	10.68	14.2	-0.37	-0.37	0.13	0.105	0.319	0.761	0.468	0.62	0.92
miR-6090-5p	Not DE	0	0	11.8	6.24	10.63	13.79	5.52	15.13	17.02	13.09	0.34	0.22	0.04	0.0734	0.475	0.881	0.4	0.744	0.965
miR-610-3p	Not DE	0	0	3.14	2.1	2.1	2.5	2.35	5.8	7.88	4.36	0.87	0.36	-0.52	0.00514	0.477	0.433	0.0983	0.744	0.768
miR-611-5p	Not DE	4	0	28.77	54	34.89	30.78	107.8	37.14	44.98	38.94	0.14	-0.08	-0.26	0.443	0.786	0.386	0.807	0.92	0.74
miR-612-3p	Not DE	0	2	8.68	12.57	9.69	9.54	11.54	141.31	14.74	14.44	-0.01	2.55	2.62	0.967	2.95e-06	4.22e-06	1	0.000454	0.0022
miR-6124-3p	Not DE	0	0	4.76	5.39	2.97	3.19	7.44	5.07	5.35	6.76	-0.5	-0.53	-0.19	0.0235	0.145	0.632	0.23	0.424	0.877
miR-6125-5p	Not DE	4	0	56.92	45.18	74.95	62.75	62.4	180.79	110.17	131.55	-0.19	0.28	0.32	0.495	0.562	0.47	0.832	0.8	0.791
miR-6126-3p	Not DE	0	0	10.11	10.78	6.46	10.82	9.5	11.32	19.87	14.02	0.45	-0.46	-0.98	0.0593	0.232	0.0333	0.363	0.533	0.279
miR-6127-3p	Not DE	4	0	80.95	107.12	104.93	111.44	119.76	135.76	119.09	110.87	0.17	0.34	0.15	0.35	0.268	0.574	0.751	0.569	0.85
miR-6128-5p	Not DE	0	1	2.37	1.8	4.2	2.68	2.1	7.62	2.88	5.1	-0.01	0.67	1.36	0.977	0.208	0.00022	1	0.507	0.0142
miR-6129-3p	Not DE	1	0	9.22	19.95	6.52	9.76	20.58	10.64	12.07	12.29	-0.12	-0.13	0.19	0.566	0.704	0.588	0.865	0.885	0.857
miR-613-5p	Not DE	0	0	6.24	4.2	4.66	5.17	3.63	6.34	6.14	7.35	-0.12	-0.21	-0.03	0.539	0.497	0.948	0.851	0.755	0.989
miR-6130-5p	Not DE	4	0	23.15	23.35	21.32	27.34	30.45	39.86	33.27	45.19	-0.39	0.06	-0.09	0.111	0.91	0.811	0.478	0.967	0.938
miR-6131-5p	Not DE	4	0	28.63	17.85	20.35	20.47	23	29.9	42.51	46.79	-0.26	-0.54	-0.23	0.271	0.124	0.622	0.697	0.395	0.872
miR-6132-3p	Not DE	4	0	28.86	24.15	33.52	34.49	38.72	36.48	48.48	41.8	0.16	-0.25	-0.4	0.445	0.494	0.239	0.807	0.754	0.626
miR-6133-5p	Not DE	0	0	5.37	10.5	7.91	5.09	14.33	6.57	5.2	7.22	-0.41	-0.27	0.08	0.0577	0.469	0.832	0.362	0.741	0.944
miR-6134-5p	Not DE	0	0	11.8	10.97	12.11	8.82	10.25	12.89	15.93	17.52	-0.07	-0.31	-0.24	0.756	0.382	0.561	0.936	0.673	0.841
miR-614-5p	Not DE	0	0	2.48	1.29	2.66	2.03	1.38	3.48	3.4	2.93	0.18	0.39	0.04	0.529	0.298	0.926	0.847	0.6	0.983
miR-6165-3p	Not DE	0	0	9.42	10.78	9.31	7.63	13.82	12.24	9.24	12.9	-0.54	-0.09	0.56	0.0207	0.81	0.0757	0.214	0.931	0.391
miR-617-3p	Not DE	0	0	9.64	12.57	6.3	10.52	13.31	8.08	15.14	13.46	0.14	-0.67	-0.8	0.495	0.043	0.0528	0.832	0.23	0.338
miR-618-3p	Not DE	0	0	2.24	0	1.63	2.11	1.43	2.53	2.71	3.42	-0.14	-0.52	-0.3	0.616	0.291	0.562	0.879	0.594	0.842
miR-620-5p	Not DE	0	0	0	0	0	0	0.22	1.44	0.53	0.79	-0.35	0.45	0.54	0.323	0.464	0.368	0.738	NA	NA
miR-621-5p	Not DE	1	0	15.68	10.78	13.25	13.82	21.46	16.83	20.76	19.33	0.1	-0.26	-0.37	0.606	0.342	0.263	0.878	0.642	0.646
miR-623-3p	Not DE	1	0	6.94	25.14	8.91	6.76	25.2	16.21	9.91	13.67	-0.34	0.19	0.61	0.201	0.664	0.132	0.625	0.862	0.488
miR-626-5p	Not DE	0	0	2.98	1.72	4.88	2.99	1.77	9.26	4.01	4.21	-0.06	0.91	0.96	0.808	0.0203	0.0268	0.959	0.148	0.248
miR-630-5p	Not DE	0	0	1.5	1.29	2.1	1.62	1.13	2.88	2.41	2.11	-0.13	0.49	0.46	0.644	0.231	0.314	0.894	0.532	0.697
miR-631-3p	Not DE	0	1	4.42	3.59	3.89	2.97	3.41	6.51	3.81	8.61	-0.99	-0.3	0.64	0.000236	0.49	0.0978	0.0139	0.752	0.434
miR-633-5p	Not DE	0	1	2.01	1.8	4.88	2.01	1.67	11.04	3.43	3.81	-0.12	1.26	1.78	0.7	0.00697	0.000487	0.916	0.0822	0.0232
miR-634-5p	Not DE	0	0	6.86	3.66	5.32	5.19	6.37	4.12	6.26	7.67	-0.3	-0.9	-0.64	0.0971	0.00455	0.11	0.456	0.0644	0.456
miR-636-5p	Not DE	4	0	37.35	19.75	29.41	35.48	37.66	95.49	50.95	50.22	0.03	0.77	0.48	0.896	0.059	0.202	0.986	0.27	0.58
miR-637-5p	Not DE	4	0	19.51	34.12	17.69	21.37	28.08	20.55	25.4	24.01	0.1	-0.16	-0.44	0.531	0.516	0.139	0.847	0.768	0.5
miR-639-5p	Not DE	3	0	24.86	14.37	20.78	27.46	18.99	37.48	33.03	31.22	0.1	0.19	-0.05	0.546	0.528	0.869	0.855	0.777	0.961
miR-640-5p	Not DE	0	2	2.64	4.3	4.2	2.15	4.88	16.96	2.86	4	-0.41	1.58	2.12	0.0932	0.000708	2.87e-05	0.451	0.0211	0.00413
miR-641-3p	Not DE	4	0	21.21	24.31	19.84	22.34	30.09	25.59	25.84	28.73	-0.11	-0.21	-0.15	0.574	0.531	0.65	0.869	0.779	0.884
miR-643-5p	Not DE	2	0	20.81	11.62	14.27	18.13	8.76	16.99	24.65	27.55	-0.08	-0.67	-0.7	0.739	0.0821	0.0912	0.93	0.317	0.421
miR-644a-5p	Not DE	0	0	2.55	3.59	2.1	1.71	2.91	3.3	2.12	3.31	-0.4	-0.02	0.49	0.151	0.966	0.323	0.553	0.988	0.7
miR-645-5p	Not DE	4	0	1074.75	1850.63	1775.2	1431.47	1963.95	2793.53	2875.61	2466.01	0.28	0.16	0.08	0.324	0.705	0.853	0.738	0.886	0.955
miR-646-5p	Not DE	4	0	70.8	107.75	34.17	51.53	621.57	226.28	105.1	122.53	-0.28	0.57	0.56	0.343	0.278	0.364	0.748	0.581	0.722
miR-647-3p	Not DE	1	0	14.71	7.35	11.33	16.68	12.3	14.64	24.18	22.08	0.13	-0.56	-0.71	0.563	0.122	0.089	0.864	0.39	0.417
miR-648-3p	Not DE	0	0	4.28	8.61	2.58	5.26	6.21	3.72	6.88	5.72	0.24	-0.58	-1.02	0.304	0.145	0.0155	0.723	0.424	0.182
miR-649-5p	Not DE	0	0	0.25	1.08	0.84	0.62	0.96	1.22	1.25	1.54	-0.19	-0.25	-0.2	0.578	0.759	0.85	0.871	NA	0.954
miR-650-3p	Not DE	4	0	24.24	60.91	35.66	25.75	54.82	42.36	29.03	30.02	-0.11	0.38	0.54	0.523	0.154	0.0515	0.846	0.436	0.334
miR-657-5p	Not DE	2	0	16.13	10.78	10.63	16.37	8.44	15.55	23.92	23.13	-0.13	-0.59	-0.52	0.547	0.086	0.141	0.855	0.325	0.501
miR-658-5p	Not DE	2	0	18.28	16.16	13.29	14.53	16.86	20.04	20.8	19.3	-0.08	-0.05	-0.05	0.623	0.85	0.884	0.883	0.948	0.965
miR-661-5p	Not DE	2	0	14.76	14.37	15.83	15.27	60.34	26.33	19.86	18.28	0.18	0.73	0.43	0.347	0.00889	0.217	0.75	0.0944	0.599
miR-662-5p	Not DE	0	0	8.06	5.39	5.74	7.79	3.88	13.21	10.46	10.72	0.03	0.28	-0.08	0.876	0.451	0.848	0.979	0.728	0.954
miR-663a-3p	Not DE	0	0	8.67	8.98	13.04	9.32	9.08	18.9	12.12	10.38	0.12	0.72	0.55	0.559	0.0358	0.135	0.863	0.204	0.493
miR-663b-5p	Not DE	0	0	10.74	7.18	12.62	12.36	11.61	14.57	16.08	17.94	-0.2	-0.36	-0.34	0.34	0.348	0.318	0.747	0.648	0.699
miR-665-5p	Not DE	0	0	1.91	5.25	2.1	1.5	9.81	3.58	2.88	6.77	-0.97	-0.93	0.22	0.0148	0.164	0.684	0.184	0.45	0.896
miR-6715a-5p	Not DE	2	0	14.27	17.96	11.27	20.08	17.23	31.72	37.94	23.77	0.78	0.44	0.02	0.0096	0.293	0.967	0.147	0.594	0.997
miR-6717-3p	Not DE	0	0	3.97	3.15	5.22	4.14	3.56	6.71	5.25	5.44	-0.01	0.41	0.39	0.962	0.203	0.217	1	0.506	0.598
miR-6718-3p	Not DE	0	1	2.2	3.01	1.86	0.81	2.65	1.51	1.05	3.2	-1.21	-0.75	0.43	2.83e-05	0.106	0.41	0.0045	0.361	0.752
miR-6719-5p	Not DE	1	0	8.22	25.14	9.76	10.58	41.93	22.82	15.65	19.74	-0.23	0.2	0.4	0.417	0.677	0.394	0.788	0.871	0.743
miR-6721-3p	Not DE	4	0	21.93	24.15	26.09	25	22.19	28.37	27.77	25.24	0.1	0.13	0.09	0.521	0.617	0.747	0.846	0.833	0.92
miR-6724-3p	Not DE	4	0	33.04	34.12	37.95	31.85	36.17	39.3	34.51	38.92	-0.17	-0.1	0.15	0.315	0.732	0.596	0.729	0.899	0.862
miR-6745-5p	Not DE	0	0	5.39	4.2	7.42	5.33	5.82	9.39	5.94	6.25	-0.13	0.51	0.58	0.454	0.0562	0.0508	0.81	0.265	0.33
miR-6843-5p	Not DE	4	0	74.46	62.39	62.92	60.44	57.14	69.12	73.59	144.36	-0.32	-0.33	0.08	0.0834	0.244	0.8	0.428	0.541	0.934
miR-6844-5p	Not DE	0	0	0.62	0	0.84	0.67	0.22	1.3	1.57	1.72	-0.21	-0.06	0.17	0.543	0.984	0.75	0.854	0.994	0.92
miR-6860-5p	Not DE	1	0	10.92	17.85	12.77	12.03	16.74	19.65	15.03	12.06	0.38	0.59	0.24	0.0103	0.014	0.376	0.152	0.12	0.732
miR-6863-5p	Not DE	0	0	1.87	2.58	0.84	1.67	2.66	1.84	2.41	3.02	-0.25	-0.68	-0.46	0.383	0.187	0.433	0.767	0.484	0.768
miR-7-3-3p	Not DE	0	0	2.68	2.37	2.26	3	4.98	3.05	3.32	3.29	0.03	-0.34	-0.14	0.891	0.359	0.769	0.985	0.658	0.923
miR-711-5p	Not DE	4	0	326.53	414.85	312.42	309.35	328.25	278.35	368.46	474.93	-0.34	-0.73	-0.46	0.0765	0.0406	0.13	0.408	0.222	0.487
miR-7150-3p	Not DE	1	0	8.47	19.75	7.42	9.16	37.1	9.19	27.39	14.4	0.77	-0.56	-1.2	0.0127	0.14	0.0454	0.17	0.418	0.315
miR-718-5p	Not DE	2	0	14.51	17	11.39	15.98	25.13	13.5	23.86	18.24	0.33	-0.42	-0.74	0.0961	0.115	0.0611	0.455	0.379	0.356
miR-7515-5p	Not DE	0	0	1.78	3.87	1.62	1.84	3.09	7.11	2.84	3.54	-0.29	1.15	0.79	0.345	0.0597	0.213	0.75	0.271	0.595
miR-759-3p	Not DE	0	0	0.64	1.05	0.59	0.53	0.71	1.68	1.46	1.05	0.4	0.52	-0.26	0.336	0.381	0.772	0.744	NA	0.924
miR-760-5p	Not DE	4	0	21.91	19.58	29.42	25.9	27.28	38.04	31.83	29.11	0.07	0.36	0.27	0.698	0.238	0.34	0.916	0.538	0.712
miR-761-3p	Not DE	0	0	5.97	12.57	5.74	5.6	17.58	7.53	8.36	8.96	-0.15	-0.18	-0.07	0.521	0.624	0.868	0.846	0.838	0.96
miR-762-5p	Not DE	0	1	5.19	7.18	4.18	5.46	8.6	27.06	7.18	6.67	-0.03	1.56	1.21	0.887	0.000474	0.0128	0.983	0.0166	0.167
miR-764-3p	Not DE	0	0	5.06	1.51	2.79	5.64	16.07	6.74	13.54	8.21	-0.06	-0.2	-0.15	0.834	0.681	0.753	0.968	0.873	0.92
miR-765-5p	Not DE	0	0	9.53	12.48	6.78	7.51	12	14.44	8.95	10.7	-0.24	0.24	0.71	0.186	0.399	0.0474	0.599	0.69	0.319
miR-770-3p	Not DE	1	0	13.02	13.65	8.91	16.62	16.56	15.29	21.35	21.79	-0.17	-0.54	-0.45	0.48	0.202	0.229	0.824	0.505	0.611
miR-7702-3p	Not DE	0	0	3.08	5.39	4.2	3.17	8.95	5.16	3.96	3.99	-0.07	0.49	0.15	0.764	0.225	0.723	0.938	0.525	0.911
miR-7703-5p	Not DE	4	0	15.91	17.96	19.3	16.37	18.03	29.13	23.61	21.41	0.15	0.35	0.14	0.427	0.245	0.684	0.796	0.541	0.896
miR-7704-3p	Not DE	0	0	3.18	2.1	2.79	3.21	1.63	4.32	4.45	3.55	0.25	0.24	-0.15	0.286	0.478	0.75	0.71	0.745	0.92
miR-7705-3p	Not DE	0	0	1.99	1.05	1.68	1.72	2.93	12.71	2.61	3.68	-0.36	1.55	1.21	0.217	0.00907	0.0988	0.639	0.0953	0.434
miR-7706-5p	Not DE	3	0	20.99	13.12	18.09	25.08	16.96	31.08	29.19	35.63	-0.24	-0.15	0.02	0.32	0.728	0.962	0.734	0.897	0.995
miR-7844-3p	Not DE	0	0	2.58	1.8	2.61	2.5	2.03	4.55	2.97	3.79	-0.15	0.15	0.61	0.545	0.723	0.109	0.854	0.894	0.456
miR-7845-3p	Not DE	4	0	25.69	29.69	23.09	28.97	35.08	27.37	39.9	45.46	-0.12	-0.73	-0.61	0.587	0.0612	0.0588	0.873	0.272	0.349
miR-7846-5p	Not DE	0	0	11.17	8.4	5.65	9.22	7.87	10.73	11.45	12.07	-0.23	-0.4	-0.17	0.22	0.198	0.632	0.641	0.499	0.877
miR-7847-5p	Not DE	4	0	123.79	177.79	146.52	115.29	219.38	160.18	137.35	148.71	-0.13	0.14	0.26	0.343	0.554	0.312	0.748	0.794	0.695
miR-7848-5p	Not DE	4	0	45.36	41.31	39.13	44.71	51.32	50	59.87	56.91	0.09	-0.14	-0.34	0.595	0.574	0.301	0.875	0.809	0.69
miR-7849-5p	Not DE	0	0	8.24	6.88	7.43	8.03	9.83	13.33	13.11	12.27	0.2	-0.14	0.2	0.468	0.708	0.693	0.817	0.886	0.898
miR-7850-3p	Not DE	0	0	3.99	1.05	6.3	2.94	2.29	27.83	5.77	25.45	-0.17	1.37	1.79	0.573	0.00485	0.00261	0.869	0.0673	0.0743
miR-7852-5p	Not DE	1	0	2.4	21.55	7.11	3.57	38.51	24.97	16.59	15.66	-0.14	0.45	0.36	0.775	0.579	0.676	0.943	0.812	0.892
miR-7853-3p	Not DE	0	0	9.34	5.25	8.91	12.51	9.83	17.25	21.91	14.23	0.48	0.23	-0.46	0.0564	0.528	0.278	0.359	0.777	0.664
miR-7854-5p	Not DE	0	0	7.87	9.04	4.88	6.42	12.41	5.67	13.23	10.16	0.25	-0.79	-1.14	0.353	0.0262	0.0295	0.752	0.17	0.264
miR-7855-3p	Not DE	0	0	1.49	0	1.04	1.66	0.72	2.15	1.96	2.27	-0.28	-0.03	-0.22	0.316	0.975	0.751	0.729	0.992	0.92
miR-7856-3p	Not DE	0	0	1.99	0	1.63	1.45	0.57	1.81	2.02	2.41	-0.24	-0.58	-0.26	0.359	0.206	0.662	0.755	0.506	0.886
miR-7973-1-3p	Not DE	0	0	0.6	1.08	0	0.5	0.96	0.3	1.04	1.13	0.19	-1.26	-1.21	0.64	0.037	0.11	0.891	NA	0.456
miR-7974-5p	Not DE	0	0	2.32	5.39	1.62	2.16	5.06	2.04	2.79	2.94	-0.35	-0.57	-0.15	0.15	0.192	0.758	0.55	0.491	0.92
miR-7975-5p	Not DE	0	0	7.02	6.67	10.5	6.44	8.51	12.71	8.31	13.47	0.03	0.52	0.65	0.885	0.0611	0.0613	0.982	0.272	0.356
miR-7976-3p	Not DE	0	0	0	0	0.59	0	0.14	1.41	0.48	0.7	-0.4	0.91	1.26	0.236	0.138	0.0442	0.658	NA	NA
miR-7977-3p	Not DE	0	0	0.43	0	0.59	0.58	0.29	1.79	0.98	1.73	-0.56	0.37	0.82	0.185	0.566	0.131	0.599	0.803	0.488
miR-7978-3p	Not DE	0	0	9.24	10.11	6.52	6.84	9.66	12.47	8.95	12.51	-0.49	-0.24	0.4	0.04	0.546	0.345	0.3	0.79	0.712
miR-802-3p	Not DE	0	0	0.75	4.2	0.93	0.69	3.43	1.39	1.19	1.42	-0.08	-0.05	0.04	0.803	1	0.906	0.958	NA	0.972
miR-8052-3p	Not DE	0	0	1.13	1.29	1.66	0.95	1.03	1.88	1.49	1.71	-0.13	0.17	0.05	0.647	0.713	0.889	0.894	0.887	0.966
miR-8053-3p	Not DE	3	0	16.66	12.6	21.15	16.59	18.65	25.35	23	21.71	0.14	0.23	-0.12	0.544	0.499	0.751	0.854	0.755	0.92
miR-8054-3p	Not DE	0	0	3.63	1.05	2.52	2.26	1	3.74	5.86	10.14	-0.87	-1.36	-0.12	0.0212	0.025	0.878	0.216	0.168	0.964
miR-8055-5p	Not DE	0	0	3.96	0	2.66	3.24	1.86	3.1	3.62	4.34	-0.29	-0.63	-0.29	0.174	0.0923	0.486	0.591	0.337	0.8
miR-8056-5p	Not DE	0	0	6.55	10.97	6.3	6.54	9.95	9.4	9.95	8.42	0.05	0.12	0.1	0.82	0.723	0.795	0.962	0.894	0.934
miR-8057-3p	Not DE	0	0	4.99	8.98	4.52	6.4	9.36	8.9	8.85	8.56	0.07	-0.01	-0.08	0.811	0.982	0.869	0.96	0.993	0.961
miR-8058-5p	Not DE	0	0	1.81	0	1.86	1.74	1.65	3.97	2.4	2.43	-0.03	0.37	0.68	0.893	0.378	0.162	0.985	0.67	0.529
miR-8059-3p	Not DE	1	0	12.77	16.8	13.04	12.29	32.6	18.85	15.21	14.78	0.05	0.26	0.13	0.803	0.432	0.721	0.958	0.715	0.911
miR-8060-5p	Not DE	0	0	5.44	1.8	4.44	3.41	3.13	5.96	15	11.55	0.02	-0.74	-0.95	0.956	0.137	0.126	1	0.413	0.479
miR-8061-3p	Not DE	0	0	0.85	0	1.13	1.08	0.29	2.48	2.56	1.79	0.51	0.41	0.03	0.155	0.441	0.94	0.562	0.721	0.988
miR-8062-3p	Not DE	0	0	0.66	0	2.1	0.1	0.36	2.65	1.24	1.27	-0.19	1.19	0.86	0.553	0.0146	0.154	0.858	NA	0.521
miR-8063-5p	Not DE	0	0	9.31	3.59	6.3	9.56	12.86	10.37	14.63	13.85	0.08	-0.47	-0.45	0.743	0.233	0.334	0.932	0.533	0.708
miR-8064-3p	Not DE	3	0	9.2	16.16	31.64	15.1	20.6	56.39	71.87	59.53	0.23	0.99	0.16	0.51	0.0707	0.774	0.842	0.295	0.925
miR-8065-5p	Not DE	1	0	8.07	9.45	16.71	8.02	19.45	29.64	16.26	13.99	0.17	0.92	0.64	0.532	0.033	0.133	0.847	0.194	0.491
miR-8066-5p	Not DE	0	0	3	1.8	2.78	3.68	1.39	3.08	6.18	4.63	0.28	-0.65	-1.05	0.313	0.151	0.0455	0.729	0.431	0.315
miR-8067-3p	Not DE	0	0	2.13	2.1	2.58	2.46	2.8	4.58	5.09	4.38	0.2	0.18	-0.15	0.591	0.745	0.796	0.873	0.903	0.934
miR-8068-3p	Not DE	0	0	0	0	0	0	0.14	0.71	0.21	0.33	-0.06	0.74	0.76	0.774	0.246	0.309	NA	NA	NA
miR-8069-5p	Not DE	1	0	7.22	11.55	17.21	6.85	9.14	26.2	16.59	12.26	0.28	0.87	0.56	0.294	0.0179	0.291	0.714	0.14	0.68
miR-8070-3p	Not DE	0	0	0	1.29	0.74	0.25	1.63	1.05	1.87	12.88	-0.2	-0.82	-1	1	0.422	0.231	1	0.707	0.614
miR-8071-5p	Not DE	1	0	11.13	17.43	7.43	8.4	12.85	22.4	11.78	12.39	-0.15	0.56	0.77	0.496	0.11	0.0662	0.832	0.371	0.37
miR-8073-3p	Not DE	0	0	0.51	0	0.32	0	0.86	1.27	0.65	0.92	-0.44	0.07	0.43	0.222	0.852	0.47	0.644	NA	NA
miR-8074-5p	Not DE	2	0	13.31	11.55	42.69	15.95	13.73	72.84	34.8	37.55	0.03	0.92	0.78	0.923	0.0798	0.0746	0.996	0.313	0.39
miR-8075-5p	Not DE	1	0	12.27	21	14.9	12.12	24.4	25.16	18.82	56.58	-0.45	-0.05	0.23	0.106	0.928	0.6	0.471	0.974	0.864
miR-8076-5p	Not DE	4	0	21.12	18.07	15.42	16.1	24.07	19.09	19.76	36.73	-0.07	-0.25	-0.18	0.679	0.333	0.571	0.909	0.635	0.848
miR-8077-5p	Not DE	4	0	18.22	16.78	23.31	17.38	17.58	25.76	20.97	21.97	-0.11	0.23	0.27	0.444	0.35	0.31	0.807	0.65	0.694
miR-8078-5p	Not DE	0	0	9.99	14.37	4.52	9.7	11.05	9.39	13.42	14.02	-0.18	-0.53	-0.44	0.387	0.13	0.226	0.771	0.402	0.608
miR-8079-3p	Not DE	0	0	8.3	13.65	3.71	6.4	11.23	7.01	8.89	10.63	-0.28	-0.57	-0.64	0.181	0.143	0.111	0.592	0.423	0.457
miR-8080-3p	Not DE	4	0	36.45	75.61	37.11	42.38	70.39	42.58	55	42	0.32	0	-0.3	0.0392	0.997	0.282	0.297	1	0.67
miR-8081-5p	Not DE	0	0	5.26	3.59	3.13	4.01	7.16	4.85	9.45	6.44	0.41	-0.53	-0.83	0.101	0.172	0.0883	0.461	0.463	0.417
miR-8082-3p	Not DE	0	0	1.2	0	2.09	1.04	0.5	2.3	11.01	3.96	0.36	0.13	0.67	0.381	0.787	0.24	0.767	0.92	0.626
miR-8083-3p	Not DE	0	0	6.79	10.5	7.97	6.81	8.81	11.82	7.26	8.84	-0.2	0.35	0.7	0.278	0.269	0.0464	0.703	0.571	0.315
miR-8084-3p	Not DE	0	0	2.05	2.58	1.57	2.75	3.36	2.54	3	2.75	0.16	-0.15	-0.11	0.563	0.779	0.811	0.864	0.919	0.938
miR-8085-3p	Not DE	3	0	19.97	30.53	14.7	21.07	32.9	25.47	23.83	30.35	-0.31	-0.17	0	0.113	0.635	0.994	0.482	0.845	1
miR-8086-3p	Not DE	2	0	13.19	34.12	16.33	11.72	29.81	17.6	13.26	14.82	-0.17	0.08	0.28	0.314	0.774	0.292	0.729	0.917	0.681
miR-8087-3p	Not DE	0	0	1.54	1.51	1.19	1.5	1.2	2.42	3.91	2.89	0.53	-0.26	-0.8	0.156	0.644	0.266	0.563	0.851	0.65
miR-8088-3p	Not DE	0	0	4.11	3.59	3.33	4.7	4.19	4.59	5.55	4.49	0.21	0.17	-0.26	0.334	0.653	0.429	0.744	0.854	0.764
miR-8089-5p	Not DE	4	0	28.29	44.32	23.74	27.88	43.78	25.1	32	33.5	-0.09	-0.37	-0.26	0.585	0.16	0.33	0.873	0.443	0.704
miR-8485-5p	Not DE	0	0	0.38	0.43	0	0.62	0.74	0.63	1.11	0.97	0.22	-0.34	-0.9	0.571	0.594	0.2	0.869	NA	0.579
miR-890-3p	Not DE	0	0	0	0	0	0	0.6	0.4	0.5	0.53	0.11	-0.51	-0.65	0.884	0.509	0.475	0.982	NA	NA
miR-891b-3p	Not DE	0	0	0	1.05	0	0	1.02	0.88	0.59	1.49	-0.88	-0.5	0.25	0.0688	0.646	0.619	0.384	NA	NA
miR-892a-5p	Not DE	0	0	2.67	2.8	3.23	3.54	3.43	4.33	6.49	7.44	0.05	-0.41	-0.78	0.896	0.516	0.163	0.986	0.768	0.531
miR-892b-5p	Not DE	0	0	1.27	2.1	1.48	1.72	2.59	2.17	2.79	2.31	0.68	0.07	-0.27	0.0339	0.869	0.684	0.271	0.954	0.896
miR-920-5p	Not DE	3	0	14.46	15.71	15.18	17.77	13.58	25.82	21.78	19.92	0.2	0.61	0.16	0.308	0.0546	0.668	0.723	0.262	0.889
miR-921-3p	Not DE	0	0	0	0	0	0	0.14	1.13	0.64	1.22	-0.5	-0.12	0.39	0.238	0.834	0.6	0.659	NA	NA
miR-924-3p	Not DE	0	0	10.79	3.44	5.94	5.4	3.95	6.56	10.18	16.74	-0.75	-1.07	-0.87	0.0114	0.0317	0.0784	0.159	0.188	0.397
miR-933-5p	Not DE	0	0	2.67	6.45	2.1	3.81	5.84	4.93	4.86	4.25	0.24	0.25	-0.18	0.376	0.562	0.688	0.766	0.8	0.897
miR-934-3p	Not DE	0	0	6.05	1.8	7.43	5.53	5.54	7.78	8.1	7.71	0.12	-0.17	-0.38	0.6	0.625	0.374	0.878	0.838	0.731
miR-935-5p	Not DE	4	0	75.2	91.59	60.56	76.48	86.82	197.4	87.14	94.61	-0.11	0.81	0.86	0.5	0.0124	0.00885	0.834	0.112	0.138
miR-936-3p	Not DE	0	0	5.19	3.59	7.77	5.58	4.47	10.23	7.06	7.08	0.1	0.55	0.44	0.644	0.103	0.192	0.894	0.355	0.566
miR-938-3p	Not DE	0	0	1.32	7.18	1.29	1.13	5.05	4.29	1.65	1.81	-0.23	1.21	1.12	0.422	0.0233	0.0656	0.792	0.161	0.37
miR-940-5p	Not DE	4	0	20.43	35.92	27.13	23.14	49.48	40.33	32	27.45	0.24	0.45	0.22	0.245	0.14	0.506	0.667	0.418	0.815
miR-941-5p	Not DE	0	0	14.27	14.63	13.43	14.43	19.1	21.47	19.39	21.93	-0.04	0.06	0.03	0.884	0.889	0.948	0.982	0.96	0.989
miR-943-5p	Not DE	0	0	5.8	8.98	5.94	4.68	9.1	9.67	5.85	8.91	-0.52	-0.09	0.51	0.026	0.806	0.155	0.24	0.93	0.521
miR-9500-3p	Not DE	0	0	8.88	8.98	11.1	11.69	10.41	11.02	14.65	12.08	0.19	-0.08	-0.14	0.411	0.848	0.745	0.785	0.946	0.92
miR-9718-5p	Not DE	0	0	7.45	7.31	6.46	9.46	8.53	6	10.41	11.35	-0.01	-0.67	-0.79	0.968	0.0889	0.0305	1	0.33	0.27
miR-9898-5p	Not DE	3	0	17.46	8.18	25.24	16.15	18.42	29.54	21.24	21.22	-0.01	0.49	0.62	0.965	0.06	0.0667	1	0.272	0.371
miR-9899-5p	Not DE	3	0	15.1	25.14	10.5	16.41	26.12	16.18	17.93	20.25	-0.08	-0.22	-0.16	0.642	0.396	0.586	0.893	0.689	0.856
miR-9900-5p	Not DE	0	1	6.82	6.67	11.31	6.09	6.37	19.57	7.76	8.42	0.01	0.98	1.01	0.974	0.000816	0.00468	1	0.0233	0.0963
miR-9901-3p	Not DE	4	0	21.16	28.73	21.27	19.61	28.17	20.79	25.6	25.39	-0.04	-0.32	-0.24	0.79	0.209	0.342	0.952	0.508	0.712
miR-9902-3p	Not DE	0	0	12.48	14.2	11.89	11.25	11.53	13.32	15.32	15.72	-0.01	-0.32	-0.22	0.95	0.297	0.561	1	0.599	0.841
miR-9903-5p	Not DE	4	0	74.68	85.06	54.28	62.95	133.68	60.65	82.08	87.9	-0.12	-0.52	-0.26	0.512	0.053	0.432	0.842	0.257	0.767
miR-9983-5p	Not DE	0	0	0.75	1.08	0	1.07	1.56	0.97	1.78	2.08	-0.09	-1.17	-0.99	0.774	0.0902	0.0985	0.943	0.331	0.434
miR-9985-3p	Not DE	0	0	0.79	3.01	2.1	1.02	2.55	3.37	2.28	2.54	-0.22	0.4	0.61	0.574	0.519	0.3	0.869	0.771	0.69
miR-9986-3p	Not DE	0	0	12.14	12.26	9.05	9.12	9.33	11.18	15.06	19.69	-0.26	-0.83	-0.64	0.274	0.0297	0.147	0.699	0.182	0.509
let-7a-2-3p	Not DE	0	0	1.32	7.18	0.93	0.99	5.76	3.49	2.11	2.32	-0.22	0.1	0.28	0.476	0.847	0.632	0.821	0.946	0.877
let-7a-3p	Not DE	0	0	4.92	6.24	4.97	4.49	5.58	10.05	8.43	6.79	0.35	0.67	-0.14	0.204	0.149	0.791	0.628	0.428	0.933
let-7a-5p	Not DE	4	0	64.17	62.61	92.93	77.26	56.47	117.52	89.58	90.14	0.1	0.22	0.19	0.611	0.484	0.459	0.879	0.748	0.786
let-7b-3p	Not DE	0	0	0	0.65	0	0	0.81	0.54	1.04	1.15	-0.12	-1.3	-1.44	0.796	0.198	0.19	0.953	NA	0.561
let-7b-5p	Not DE	4	0	18.72	19.75	31.66	25.27	22.16	41.95	34.61	33.56	0.16	0.04	0.04	0.49	0.923	0.9	0.831	0.972	0.969
let-7c-3p	Not DE	2	0	18.06	3.87	21.52	13.53	62.35	43.64	27.6	24.68	0.03	0.76	0.49	0.925	0.0887	0.409	0.996	0.33	0.751
let-7c-5p	Not DE	0	0	7.91	7.18	9.37	8.38	6.55	11.67	10.17	9.94	0.02	0.12	0.07	0.924	0.713	0.814	0.996	0.887	0.94
let-7d-3p	Not DE	0	0	4.51	3.59	5.65	4.03	3.69	15.73	6.48	7.03	0.03	1.07	0.85	0.917	0.0194	0.118	0.993	0.147	0.464
let-7d-5p	Not DE	0	0	12.71	6.67	14.99	11.03	9.71	18.22	13.6	16	-0.2	0.15	0.29	0.305	0.646	0.378	0.723	0.851	0.733
let-7e-3p	Not DE	0	0	0	0	0	0	0	0.25	0.41	0.45	-0.12	-0.5	-0.69	0.743	0.584	0.484	0.932	NA	NA
let-7e-5p	Not DE	0	0	4.92	6.3	4.44	5.86	6.48	6.75	9.08	7	0.16	0.09	-0.16	0.51	0.821	0.684	0.842	0.935	0.896
let-7f-1-3p	Not DE	0	0	0	0.65	0	0	0.81	0.14	0.09	0.11	0.11	0.19	0.11	1	0.887	0.906	NA	NA	NA
let-7f-2-3p	Not DE	0	0	0	1.05	0	0	2.21	0.69	0.69	0.73	-0.07	-0.23	-0.16	0.784	0.759	1	0.949	NA	NA
let-7f-5p	Not DE	4	0	57.07	55.67	73.52	64.02	43.75	88.09	71.12	71.11	-0.01	0.17	0.23	0.93	0.573	0.401	0.996	0.808	0.746
let-7g-3p	Not DE	1	0	14.16	6.67	17.83	14.78	13.47	22.08	21.38	18.15	0.24	0.2	0.09	0.313	0.55	0.839	0.729	0.792	0.948
let-7g-5p	Not DE	1	0	12.27	3.15	15.83	11.55	4.47	34.25	21.96	21.19	0.03	0.55	0.48	0.928	0.243	0.352	0.996	0.541	0.715
let-7i-3p	Not DE	0	0	0	0	0	0	0.22	0.14	0.83	0.79	0.13	-1.56	-1.62	0.815	0.0274	0.0459	0.961	NA	NA
let-7i-5p	Not DE	2	0	22.41	3.59	15.95	13.02	7.94	26	31.89	34.62	-0.04	-0.62	-0.75	0.887	0.156	0.113	0.983	0.438	0.46
miR-1-5p	Not DE	0	0	2.6	3.59	1.29	3.06	3.48	2.75	3.22	3.49	0.06	-0.6	-0.69	0.812	0.204	0.131	0.96	0.506	0.488
miR-100-3p	Not DE	0	0	0	0	0	0	0.6	0.31	0.33	0.79	-0.9	-0.84	-0.24	0.0263	0.249	0.81	0.241	NA	NA
miR-100-5p	Not DE	0	0	2.29	0.65	2.66	2.59	0.81	4.58	7.11	6.48	-0.01	-0.88	-0.16	0.974	0.218	0.787	1	0.519	0.931
miR-101-2-5p	Not DE	0	0	1.32	3.59	1.78	1.74	2.84	2.64	2.96	1.78	0.83	0.64	-0.21	0.00782	0.12	0.732	0.133	0.386	0.914
miR-101-3p	Not DE	0	0	7.38	7.31	8.4	8.01	7.93	12.42	9.08	9.66	-0.05	0.31	0.45	0.788	0.324	0.116	0.951	0.626	0.464
miR-101-5p	Not DE	0	0	0.9	1.05	0	1.06	1.21	0.9	1.37	1.79	-0.27	-1.05	-0.73	0.394	0.0803	0.24	0.774	0.314	0.626
miR-10392-3p	Not DE	0	0	1.37	1.05	2.1	1.5	1.24	2.24	2.02	2.73	-0.45	-0.4	-0.24	0.172	0.491	0.714	0.588	0.752	0.91
miR-10392-5p	Not DE	4	0	96.63	204.73	128.43	121.88	261.82	219.07	137.91	161.81	-0.24	0.22	0.59	0.245	0.515	0.0637	0.667	0.768	0.365
miR-10393-3p	Not DE	0	0	0	0	0	0	0.14	0.13	0.24	0.19	0.35	-0.38	-0.67	0.553	0.722	0.545	NA	NA	NA
miR-10393-5p	Not DE	0	0	0	0	0	0	0	0.21	0.08	0.09	0.24	0.4	0.03	1	0.788	0.935	NA	NA	NA
miR-10394-3p	Not DE	0	0	2.03	2.1	1.11	2.04	15.95	2.58	4.21	2.95	0.31	-0.47	-0.61	0.325	0.366	0.318	0.738	0.663	0.699
miR-10394-5p	Not DE	0	0	0.58	1.72	0.97	0	1.27	1.95	0.86	1.33	-0.4	0.35	0.67	0.328	0.573	0.311	0.739	NA	0.694
miR-10395-3p	Not DE	0	0	1.34	0	0.52	1.07	0.29	1.21	1.55	3.02	-0.86	-1.29	-0.86	0.0153	0.0597	0.197	0.188	0.271	0.573
miR-10395-5p	Not DE	0	0	8.23	8.39	6.51	10.23	11.88	8.08	12.28	21.95	-0.66	-1.31	-0.48	0.0314	0.0196	0.196	0.264	0.147	0.573
miR-10396a-3p	Not DE	0	0	1.7	1.51	0.59	1.26	1.1	1.3	1.93	2.37	-0.27	-0.88	-0.79	0.257	0.0815	0.14	0.682	0.316	0.501
miR-10396a-5p	Not DE	0	0	6.21	5.39	4.2	4.14	5.39	6.87	8.22	13.68	-0.83	-0.93	-0.7	0.00777	0.121	0.145	0.133	0.387	0.509
miR-10396b-3p	Not DE	0	0	1.4	1.08	1.78	1.45	1.56	1.54	2.35	2.11	-0.21	-0.31	-0.25	0.402	0.494	0.616	0.78	0.754	0.87
miR-10396b-5p	Not DE	0	0	3.55	5.39	3.33	2.16	4.75	6.25	6.74	11.33	-0.93	-0.79	-0.45	0.012	0.235	0.416	0.164	0.534	0.755
miR-10397-3p	Not DE	3	0	16.18	14.37	19.32	17.78	14.33	21.1	24.65	31.21	-0.36	-0.51	-0.11	0.142	0.201	0.725	0.536	0.504	0.913
miR-10397-5p	Not DE	0	0	3.56	1.8	1.04	2.1	3.46	5.65	3.75	5.35	-0.58	-0.51	0.17	0.0593	0.338	0.756	0.363	0.637	0.92
miR-10398-3p	Not DE	0	0	3.35	2.1	2.97	3.22	1.49	3.94	3.84	4.1	-0.06	-0.41	-0.25	0.771	0.313	0.503	0.942	0.612	0.814
miR-10398-5p	Not DE	0	0	0.63	0	0.74	1.01	0.22	1.28	1.51	1.46	0.19	-0.28	-0.62	0.665	0.696	0.328	0.902	NA	0.704
miR-10399-3p	Not DE	0	0	0	0	0.93	0	0.5	1.39	0.45	0.59	-0.33	1.15	1.46	0.376	0.0542	0.0205	0.766	NA	NA
miR-10399-5p	Not DE	0	0	0	0	0	0	0.43	0.83	0.44	0.42	0.21	0.59	0.48	0.771	0.379	0.473	0.942	NA	NA
miR-103a-1-5p	Not DE	0	0	0	0.65	0.65	0	0.81	2.29	0.54	1.06	-0.75	0.83	1.33	0.0605	0.159	0.0256	0.365	NA	0.243
miR-103a-2-5p	Not DE	0	0	0	0	0	0	0.14	0.45	0.58	0.5	0.1	-0.09	-0.59	0.848	1	0.439	0.971	NA	NA
miR-103a-3p	Not DE	0	0	2.25	1.8	2.97	2.54	1.24	3.66	3.14	3.17	-0.14	0.23	0.2	0.598	0.616	0.662	0.876	0.833	0.886
miR-103b-5p	Not DE	0	0	1.69	0	1.66	0.98	0.22	2.92	1.78	2.22	-0.29	0.34	0.57	0.315	0.447	0.297	0.729	0.726	0.687
miR-10400-3p	Not DE	0	0	3.62	5.25	3.25	3.04	4.43	5.21	3.85	4.76	-0.34	0.06	0.42	0.122	0.862	0.259	0.498	0.954	0.642
miR-10400-5p	Not DE	4	0	48.82	77.22	51.22	65.93	54.77	92.8	73.93	69.54	0.04	0.32	0.28	0.831	0.42	0.394	0.967	0.706	0.743
miR-10401-3p	Not DE	0	0	0.51	0.22	1.19	0.19	0.42	1.44	1.25	1.51	-0.31	0.07	0.17	0.471	0.894	0.765	0.817	0.962	0.922
miR-10401-5p	Not DE	4	0	68.11	69.31	87.06	67.16	69.03	140.62	105.12	166.73	-0.44	-0.42	0.33	0.114	0.381	0.445	0.483	0.673	0.779
miR-105-3p	Not DE	0	0	2.98	4.52	5.46	4.46	15.62	6.63	5.81	4.24	0.61	0.79	0.14	0.0137	0.0259	0.72	0.177	0.17	0.911
miR-105-5p	Not DE	0	0	8.54	5.39	13.29	7.93	6.2	14.66	13.3	18.6	-0.32	0.18	-0.12	0.253	0.693	0.756	0.676	0.879	0.92
miR-10522-5p	Not DE	0	0	0.6	1.05	1.48	0	1.76	2.9	0.55	0.92	-0.47	1.14	1.4	0.162	0.0202	0.0124	0.571	NA	0.165
miR-10523-5p	Not DE	0	1	2.6	3.15	3.89	1.8	4.56	5.93	1.94	5.63	-1.3	-0.12	1.43	9.9e-05	0.809	0.00401	0.00729	0.931	0.0884
miR-10524-5p	Not DE	0	0	0.87	0.43	1.94	0.75	0.84	7.65	1.79	5.65	-0.32	1.49	1.76	0.413	0.0115	0.00164	0.786	0.11	0.0555
miR-10525-3p	Not DE	0	0	0.73	1.05	1.11	0	0.78	1.33	0.54	1.11	-1.02	0.31	0.98	0.00298	0.521	0.0909	0.0686	NA	NA
miR-10526-3p	Not DE	1	0	6.83	17.96	5.94	6.47	14.92	10.24	7.82	11.93	-0.53	-0.03	0.25	0.0452	0.941	0.476	0.323	0.978	0.794
miR-10527-5p	Not DE	1	0	5.2	19.36	4.66	5.1	15.04	18.51	15.89	11.81	0.74	0.63	0.12	0.0218	0.195	0.84	0.221	0.496	0.948
miR-106a-3p	Not DE	0	0	0	5.16	1.13	0	10.1	10.68	5.16	2.68	1.05	1.56	1.07	0.105	0.0768	0.315	0.468	0.307	0.697
miR-106a-5p	Not DE	0	0	0.69	1.05	0	0	1.02	0.81	1.69	1.53	0.03	-0.78	-0.72	0.949	0.354	0.424	1	NA	0.761
miR-106b-3p	Not DE	0	2	1.4	1.72	2.26	0.77	2.12	13.67	4.9	2.91	-1.2	1.28	2.75	0.000971	0.0256	2.58e-05	0.0343	0.17	0.00397
miR-106b-5p	Not DE	4	0	107.43	83.26	150.55	121.41	110.37	160.46	178.94	132	0.27	0.29	0.16	0.174	0.326	0.603	0.591	0.627	0.866
miR-107	Not DE	0	0	0	1.29	0.42	1.11	1.03	1.26	1.66	1.53	0.21	-0.08	-0.35	0.644	0.931	0.579	0.894	NA	0.854
miR-10a-3p	Not DE	0	0	2.13	1.29	1.66	3.12	3.17	2.42	5.22	4.15	0.14	-0.66	-0.78	0.645	0.219	0.128	0.894	0.52	0.483
miR-10a-5p	Not DE	0	0	6.41	3.15	11.31	5.45	3.35	13.71	9.55	9.66	0.09	0.4	0.38	0.714	0.296	0.326	0.921	0.598	0.703
miR-10b-3p	Not DE	0	0	9.52	7.18	6.3	9.85	7.55	12.26	12.39	12.08	0.08	-0.28	-0.19	0.687	0.415	0.624	0.911	0.704	0.872
miR-10b-5p	Not DE	0	0	6.82	2.1	7.98	6.09	2.06	9.23	17.21	22.16	-0.41	-1.02	-0.38	0.275	0.0799	0.393	0.701	0.313	0.743
miR-11181-3p	Not DE	0	1	2.05	3.01	2.66	1.42	2.9	9.74	1.62	2.95	-0.75	1.18	1.99	0.00517	0.0094	1.48e-05	0.0983	0.0979	0.00334
miR-11181-5p	Not DE	0	0	0	0	0	0	0.57	0.19	0.21	0.25	0.33	0.09	-0.19	0.85	1	0.924	NA	NA	NA
miR-11399	Not DE	4	0	231.7	215.5	153.18	195.61	315.87	218.38	310.71	275.93	0.17	-0.37	-0.69	0.378	0.261	0.0611	0.766	0.562	0.356
miR-11400	Not DE	0	0	9.07	13.98	7.97	12.96	22.57	9.25	15	13.36	0.19	-0.39	-0.6	0.393	0.272	0.146	0.774	0.574	0.509
miR-11401	Not DE	3	0	16.63	14.63	17.19	15.59	18.85	46.44	22.85	28.76	0.18	0.89	0.55	0.419	0.0247	0.197	0.79	0.167	0.573
miR-1178-3p	Not DE	0	0	0	0.65	0	0	0.57	0.53	0.76	1.93	-0.49	-1.36	-0.52	0.337	0.128	0.501	0.745	0.4	NA
miR-1178-5p	Not DE	0	0	1.87	2.37	1.04	1.89	2.54	1.9	2.01	2.6	-0.21	-0.57	-0.31	0.404	0.229	0.581	0.781	0.53	0.855
miR-1179	Not DE	1	0	14.98	7.18	15.18	13.36	14.59	19.18	18.31	23.32	-0.19	-0.25	-0.12	0.394	0.5	0.741	0.774	0.756	0.918
miR-1180-3p	Not DE	0	0	9.99	5.39	9.05	8.83	8.96	10.6	15.35	13.3	0.16	-0.31	-0.46	0.498	0.374	0.311	0.833	0.668	0.694
miR-1180-5p	Not DE	0	0	0.68	1.51	0.74	0.6	1.1	1.55	1.07	1.27	-0.02	0.01	0.26	0.915	0.946	0.585	0.993	NA	0.855
miR-1182	Not DE	2	0	13.64	29.04	16.33	13.8	25.15	19.36	21.58	25	0.05	0.27	-0.16	0.854	0.257	0.711	0.972	0.557	0.91
miR-1183	Not DE	2	0	14.76	32.55	20.03	13.61	26.54	28.72	17.59	25.63	-0.37	0.33	0.73	0.111	0.418	0.0489	0.478	0.704	0.324
miR-1184	Not DE	0	0	9.98	9.45	13.04	8.11	10.95	14.83	9.65	11.14	-0.18	0.39	0.64	0.221	0.113	0.00713	0.641	0.375	0.125
miR-1185-3p	Not DE	0	0	1	1.29	0.42	0.5	1.98	1.29	1.39	1.97	-0.34	-0.95	-0.48	0.337	0.143	0.606	0.746	0.423	0.867
miR-1185-5p	Not DE	0	0	3.08	6.3	2.79	3.06	6.34	6.23	3.81	6.27	-0.5	0.86	0.85	0.0728	0.0623	0.0375	0.398	0.274	0.298
miR-1197	Not DE	0	0	2.01	2.58	2.79	2.94	5.15	6.33	3.76	9.17	0.41	1.06	0.59	0.116	0.00892	0.153	0.484	0.0944	0.519
miR-1199-3p	Not DE	0	0	7.38	12.57	7.75	8.32	11.67	8.11	10.57	9.6	-0.08	-0.08	-0.06	0.649	0.784	0.839	0.896	0.92	0.948
miR-1199-5p	Not DE	0	0	2.89	3.15	4.15	2.37	6.24	4.84	4.17	3.33	0.18	0.41	0.22	0.437	0.276	0.583	0.803	0.578	0.855
miR-1200	Not DE	0	0	10.94	10.78	13.25	12.32	28.03	20.57	19.25	23.34	-0.09	0.36	-0.1	0.741	0.41	0.804	0.931	0.703	0.936
miR-1202	Not DE	4	0	22.01	66.16	29.41	24.36	90.65	53.36	40.44	42.35	-0.07	0.19	0.24	0.821	0.686	0.619	0.962	0.876	0.87
miR-1203	Not DE	0	2	2.7	0	4.97	2.9	1.65	23.55	4.13	4.9	-0.25	2	2.04	0.39	0.00025	8.14e-05	0.774	0.0111	0.00751
miR-1204	Not DE	0	0	1.57	1.51	1.11	1.7	2.05	1.49	2.58	2.29	0.12	-0.6	-0.93	0.694	0.271	0.104	0.915	0.572	0.447
miR-1205	Not DE	0	1	2.7	3.23	2.66	1.73	2.62	2.16	1.86	3.39	-0.82	-0.66	0.09	0.00072	0.115	0.797	0.0284	0.379	0.934
miR-1206	Not DE	0	0	0.68	1.8	0.56	1.17	1.79	1.65	1.82	1.75	0.02	-0.27	-0.4	0.959	0.684	0.513	1	0.875	0.82
miR-1207-3p	Not DE	0	0	0	0	0.32	0	0.07	0.41	0.53	0.64	-0.22	-0.41	-0.3	0.535	0.533	0.72	0.85	NA	NA
miR-1207-5p	Not DE	0	0	9.77	7.18	6.51	7.89	7.54	11.16	8.57	11.21	-0.27	-0.23	0.17	0.156	0.483	0.615	0.563	0.748	0.87
miR-1208	Not DE	0	0	9.74	12.57	8.4	10.17	14.63	15.69	13.72	13.7	0.01	0.26	0.12	0.957	0.411	0.733	1	0.703	0.914
miR-12113	Not DE	0	0	6.59	4.95	6.68	8.35	4.39	9.69	10.08	8.55	0.31	0.09	-0.03	0.109	0.773	0.933	0.476	0.917	0.985
miR-12114	Not DE	4	0	109.22	134.69	137.82	98.5	134.8	381.03	119.65	156.4	-0.37	0.93	1.16	0.07	0.0196	0.00349	0.387	0.147	0.0839
miR-12115	Not DE	4	0	32.37	34.66	32.31	33.62	48.16	54.14	40.28	40.59	0.04	0.47	0.38	0.808	0.116	0.243	0.959	0.381	0.632
miR-12116	Not DE	0	0	5.37	12.57	4.2	4.37	10.03	4.3	4.93	6.09	-0.31	-0.65	-0.37	0.0944	0.0446	0.3	0.452	0.235	0.69
miR-12117	Not DE	3	0	20.78	17.96	24.21	13.2	26.43	40.5	26.55	25.32	0	0.72	0.9	0.989	0.059	0.0604	1	0.27	0.355
miR-12118	Not DE	4	0	92.8	86.49	92.75	103.79	73.21	101.39	102.21	113.95	-0.11	-0.13	-0.02	0.47	0.606	0.944	0.817	0.83	0.989
miR-12119	Not DE	4	0	68.72	51.46	56.72	59.31	85.69	58.47	91.16	112.12	-0.36	-0.87	-0.6	0.0905	0.0088	0.0808	0.448	0.0944	0.403
miR-12121	Not DE	0	0	10.16	3.66	14.9	11.28	8.26	15.83	14.26	12.8	0.14	0.36	0.06	0.464	0.256	0.872	0.813	0.556	0.962
miR-12122	Not DE	0	0	6.61	11.55	9.65	7.54	12.18	8.54	10.38	13.22	-0.3	-0.5	-0.21	0.297	0.291	0.592	0.717	0.594	0.858
miR-12123	Not DE	0	0	2.89	2.1	3.39	1.79	2.66	6.34	3.78	4.78	-0.44	0.22	0.46	0.191	0.65	0.419	0.609	0.853	0.757
miR-12124	Not DE	4	0	28.61	36.57	31.66	36.56	34.96	38.13	41.72	33.53	0.32	0.27	-0.28	0.0546	0.303	0.346	0.353	0.606	0.713
miR-12125	Not DE	0	0	6.51	2.37	4.66	5.17	18.29	9.37	6.84	10.44	-0.19	-0.1	0.4	0.473	0.797	0.439	0.818	0.925	0.775
miR-12126	Not DE	4	0	58.73	60.24	15.59	20.96	98.04	180.28	93.65	196.3	-1.06	-0.85	0.46	0.00426	0.205	0.479	0.0877	0.506	0.797
miR-12127	Not DE	3	0	19.32	9.25	16.81	18.73	20.25	19.13	24.02	24.18	0.03	-0.27	-0.31	0.876	0.37	0.31	0.979	0.665	0.694
miR-12128	Not DE	0	0	8.03	5.39	11.89	7.97	5.01	11.97	9.45	9.59	-0.11	0.36	0.37	0.532	0.22	0.176	0.847	0.521	0.548
miR-12129	Not DE	0	0	8.68	7.18	11.13	8.35	11.46	11	9.59	12.83	-0.42	-0.19	0.25	0.0438	0.593	0.422	0.315	0.82	0.76
miR-12130	Not DE	0	0	2.17	6.02	2.23	2.97	6.8	2.9	3.82	4.1	-0.05	-0.38	-0.32	0.859	0.437	0.499	0.974	0.718	0.812
miR-12131	Not DE	0	0	1.2	0	1.66	0.27	0.22	2.12	1.05	1.43	-0.11	0.39	0.58	0.664	0.369	0.265	0.902	0.665	0.649
miR-12132	Not DE	0	0	2.13	2.1	2.66	2.17	1.78	3.56	2.88	2.29	0.22	0.3	0.26	0.399	0.458	0.556	0.777	0.731	0.838
miR-12133	Not DE	0	0	0	0	0	0	0.29	0.35	0.53	0.88	-0.55	-0.67	-0.62	0.217	0.465	0.638	0.639	NA	NA
miR-12135	Not DE	0	0	2.38	0.43	2.1	2.16	1.34	5.18	3.29	3.21	0.01	0.45	0.44	0.97	0.369	0.402	1	0.665	0.747
miR-12136	Not DE	4	0	24.41	37.71	16.15	28.25	35.97	27.17	32.01	31.11	0.04	-0.3	-0.26	0.855	0.371	0.476	0.972	0.666	0.794
miR-122-3p	Not DE	0	0	0	0	0	0	0.22	0.02	0.24	0.44	-0.14	-0.92	-0.99	0.604	0.199	0.342	0.878	NA	NA
miR-122-5p	Not DE	3	0	20.46	28.73	13.57	18.73	36.72	19.05	20.93	23.26	-0.17	-0.31	-0.2	0.281	0.282	0.53	0.705	0.587	0.828
miR-1224-3p	Not DE	0	0	0.4	1.05	0	0.28	1.24	0.38	1.31	0.8	0.23	-1.3	-1.43	0.547	0.0616	0.0589	0.855	NA	0.349
miR-1224-5p	Not DE	0	0	10.03	14.63	9.65	9.87	16.51	15.28	13.89	11.73	0.18	0.42	0.16	0.35	0.174	0.645	0.751	0.467	0.882
miR-1225-3p	Not DE	0	0	0.67	2.15	1.04	0.72	2.26	7.54	1.25	2.73	-0.61	0.76	1.75	0.0973	0.189	0.0121	0.456	0.486	0.162
miR-1225-5p	Not DE	0	0	3.12	2.37	2.22	2.6	1.84	2	2.92	4.03	-0.47	-0.86	-0.25	0.0501	0.0396	0.595	0.338	0.219	0.861
miR-1226-3p	Not DE	0	0	1.01	0	0	0.59	5.16	0.87	2.59	3.09	-0.3	-1.75	-1.7	0.47	0.0394	0.139	0.817	0.219	0.501
miR-1226-5p	Not DE	0	0	5.2	3.23	6.51	5.02	7.28	6.98	5.47	9.15	-0.7	-0.33	0.38	0.00916	0.487	0.297	0.145	0.751	0.687
miR-1227-3p	Not DE	0	0	0	0	0	0	0.29	0.08	0.42	0.64	-0.58	-1.31	-0.88	0.214	0.117	0.384	0.638	NA	NA
miR-1227-5p	Not DE	0	0	12.99	7.18	7.97	9.65	7.26	14.73	15.82	17.86	-0.23	-0.17	0.1	0.335	0.643	0.812	0.744	0.851	0.938
miR-1228-3p	Not DE	0	0	0.51	3.59	0.52	0.97	5.5	3.09	2	2.34	-0.22	-0.24	0.4	0.614	0.765	0.541	0.879	0.913	0.834
miR-1228-5p	Not DE	0	0	7.15	7.35	5.93	6.09	7.12	7.12	7.15	9.67	-0.15	-0.42	0.1	0.58	0.374	0.809	0.871	0.668	0.938
miR-1229-3p	Not DE	0	0	0	0.86	0	0	0.89	0.07	0.37	0.36	0.01	-0.68	-0.64	1	0.376	0.554	1	NA	NA
miR-122b-3p	Not DE	0	0	0.59	0	1.04	0.75	0.07	1.8	1.58	1.65	0.03	0.09	-0.17	0.967	0.871	0.909	1	0.954	0.973
miR-122b-5p	Not DE	0	0	2.4	1.05	2.1	2.24	1.83	22.08	6.86	3.96	0.7	1.61	0.35	0.0574	0.0209	0.634	0.361	0.151	0.877
miR-1231	Not DE	4	0	17.99	64.65	35.63	20.93	70.4	52.59	35.82	28.86	0.21	0.9	0.69	0.353	0.00966	0.0658	0.752	0.0988	0.37
miR-1233-3p	Not DE	0	0	6.71	1.72	3.39	6.75	1.17	4.59	10.37	10.48	-0.02	-1	-1.21	0.941	0.00879	0.00728	0.998	0.0944	0.125
miR-1233-5p	Not DE	1	0	14.44	13.65	17.9	14.13	12.69	16.88	17.53	18.86	-0.22	0.05	0.07	0.273	0.868	0.82	0.698	0.954	0.941
miR-1234-3p	Not DE	0	0	0	0	0	0	0	0.22	0.12	0.24	-0.29	0.08	0.39	0.538	0.93	0.713	NA	NA	NA
miR-1236-3p	Not DE	0	0	0	0	0	0	0.07	0.19	0.32	0.13	0.66	-0.1	-1.05	0.25	1	0.412	NA	NA	NA
miR-1236-5p	Not DE	1	0	10.74	7.75	19.22	8.68	8.67	19.56	14.99	12.05	-0.08	0.53	0.91	0.71	0.0853	0.00363	0.92	0.324	0.0852
miR-1237-5p	Not DE	0	0	7.62	6.3	8.4	7.76	9.88	24.66	10.04	11.07	-0.12	0.94	0.69	0.601	0.0304	0.101	0.878	0.183	0.439
miR-1238-3p	Not DE	0	0	0	0	0	0	0.07	0.72	0.31	0.29	0.06	0.76	0.67	0.909	0.283	0.429	0.99	NA	NA
miR-1238-5p	Not DE	0	0	1.28	1.8	1.66	1.22	1.75	2.18	1.34	1.87	-0.36	-0.05	0.55	0.207	0.925	0.25	0.631	0.973	0.637
miR-124-3p	Not DE	4	0	24.95	28.73	31.66	29.72	31.18	59.55	39.29	28.69	0.41	0.83	0.29	0.0211	0.0124	0.409	0.216	0.112	0.751
miR-124-5p	Not DE	1	0	10.67	23.1	10.24	11.08	25.33	22.37	11.98	13.14	-0.13	0.84	0.63	0.471	0.0167	0.167	0.817	0.135	0.534
miR-1243	Not DE	0	0	7.47	7.96	7.91	8.67	10.15	9.4	9.61	13.3	-0.5	-0.42	0.01	0.0279	0.304	0.971	0.251	0.606	0.998
miR-1244	Not DE	0	0	1	1.29	1.26	0.57	1.38	1.25	1.13	2.08	-0.48	-0.86	-0.19	0.164	0.162	0.788	0.574	0.445	0.931
miR-1245a	Not DE	0	0	0	0	0	0	0.14	0.2	0.23	0.49	-0.38	-0.43	-0.26	0.522	0.618	0.857	0.846	NA	NA
miR-1245b-3p	Not DE	0	0	0	0	0	0	0.07	0.78	0.75	0.38	0.3	0.62	0	0.845	0.338	0.97	0.971	NA	NA
miR-1245b-5p	Not DE	0	0	0	0	0	0	0.14	0.33	0.28	0.81	-0.85	-0.82	-0.07	0.108	0.378	1	0.476	NA	NA
miR-1246	Not DE	4	0	1578.8	1979.05	1035.83	1337.96	2844.32	2041.09	3157.04	2949.81	0.07	-0.49	-0.18	0.838	0.324	0.737	0.969	0.626	0.917
miR-1247-3p	Not DE	0	0	10.74	12.26	12.6	11.05	19.61	15.39	13.88	13.32	0.05	0.17	0.24	0.816	0.548	0.423	0.961	0.79	0.76
miR-1247-5p	Not DE	0	0	1.36	0	1.63	1.13	1.15	2.04	1.88	1.92	0.06	-0.03	-0.07	0.889	0.977	1	0.984	0.992	1
miR-1248	Not DE	0	0	1.53	2.8	2.66	1.48	2.58	3.2	2.43	2.76	-0.27	0.31	0.35	0.381	0.492	0.466	0.767	0.752	0.79
miR-1249-3p	Not DE	0	0	0.75	0	0.32	0.74	0.57	15.37	2.77	2.48	0.35	1.83	0.77	0.573	0.0872	0.485	0.869	0.327	0.8
miR-1249-5p	Not DE	0	0	7.79	8.98	7.31	7.02	7.36	16.08	10.43	10.08	-0.1	0.32	0.28	0.675	0.418	0.541	0.908	0.704	0.834
miR-1250-3p	Not DE	0	0	0	0	0	0	0.14	0.61	0.37	0.43	0.3	-0.49	-0.81	0.726	1	1	0.923	NA	NA
miR-1250-5p	Not DE	2	0	14.06	44.11	19.87	13.52	80.79	38.88	29.32	34.92	-0.3	0.25	0.51	0.323	0.588	0.256	0.738	0.819	0.64
miR-1251-3p	Not DE	0	0	2.2	8.98	2.79	2.2	6.36	3.98	4.56	4.02	0.24	-0.06	-0.48	0.491	0.913	0.4	0.831	0.97	0.746
miR-1251-5p	Not DE	0	0	0	0	0	0.38	0.14	0.49	1.36	0.85	0.6	-0.27	-1.22	0.209	0.748	0.0994	0.632	NA	0.435
miR-1252-3p	Not DE	0	0	1.66	3.59	1.48	2.05	3.48	2.37	2.53	2.43	0.18	0.21	-0.35	0.549	0.658	0.505	0.855	0.858	0.815
miR-1252-5p	Not DE	0	0	1.78	2.1	2.66	2.09	2.71	2.64	4.22	2.88	0.42	-0.1	-0.42	0.209	0.844	0.482	0.632	0.944	0.798
miR-1253	Not DE	0	0	12.77	10.5	7.97	12.17	11.13	12.94	14.36	19.75	-0.26	-0.38	-0.38	0.296	0.343	0.315	0.715	0.642	0.697
miR-1255a	Not DE	0	0	7.91	8.98	7.97	9.05	11.6	9.8	12.27	10.55	0.31	-0.05	-0.37	0.174	0.893	0.348	0.591	0.962	0.713
miR-1255b-2-3p	Not DE	0	0	0	0	0	0	0	0.29	0.08	0.04	0.3	0.39	0.06	0.95	0.722	0.925	NA	NA	NA
miR-1255b-5p	Not DE	0	0	2.3	3.59	1.68	2.24	3.35	6.03	3.54	4.09	-0.12	0.39	0.66	0.689	0.446	0.184	0.911	0.726	0.555
miR-1256	Not DE	0	0	5.19	5.39	4.88	3.63	6.45	6.24	6.02	6.88	-0.15	-0.22	-0.13	0.543	0.589	0.777	0.854	0.819	0.927
miR-1257	Not DE	4	0	36.8	30.12	28.71	37.24	40.43	42.72	42.23	42.11	0	-0.03	-0.04	0.989	0.9	0.877	1	0.962	0.963
miR-1258	Not DE	0	0	1.47	0.86	0.42	0.57	0.99	2.22	1.95	2.27	-0.09	-0.37	-0.06	0.77	0.488	0.992	0.942	0.751	1
miR-125a-3p	Not DE	0	0	2.48	2.1	4.97	2.96	2.35	4.31	3.32	3.35	0.15	0.49	0.49	0.508	0.14	0.159	0.841	0.418	0.525
miR-125a-5p	Not DE	0	0	0.66	0	0.84	1.09	3.51	1.48	1.71	1.8	0.01	-0.32	-0.48	1	0.666	0.546	1	0.863	0.836
miR-125b-1-3p	Not DE	0	1	4.76	12.57	4.66	5.43	14.63	18.54	6.36	8.08	-0.31	1.56	1.3	0.228	0.000905	0.00744	0.649	0.0253	0.125
miR-125b-2-3p	Not DE	0	0	3.16	4.2	3.13	2.17	5.51	3.29	3.08	4.2	-0.38	-0.23	-0.09	0.124	0.575	0.841	0.502	0.809	0.949
miR-125b-5p	Not DE	0	0	5.19	3.87	4.88	4.6	3.69	6.23	5.95	7.5	-0.23	-0.22	0	0.341	0.567	0.999	0.748	0.803	1
miR-126-3p	Not DE	0	0	1.4	0	1.48	0.28	0.79	1.63	1.37	1.73	-0.43	-0.1	0.25	0.202	0.875	0.656	0.626	0.955	0.884
miR-126-5p	Not DE	0	0	7.8	12.26	4.45	8.1	12.67	4.65	9.09	8.93	0.06	-0.91	-1.08	0.781	0.0107	0.0139	0.947	0.105	0.176
miR-1260b	Not DE	1	0	13.2	10.5	14.7	15.29	10.01	20.05	19.98	24.07	-0.19	-0.3	0.08	0.46	0.445	0.826	0.811	0.725	0.941
miR-1261	Not DE	0	0	8.43	14.63	12.59	9.48	12.97	14.74	11.27	11.61	-0.01	0.11	0.35	0.963	0.734	0.255	1	0.901	0.64
miR-1262	Not DE	2	0	16.8	32.33	14.64	12.07	52.51	17.73	21.08	19.31	0.06	-0.04	-0.09	0.758	0.879	0.796	0.937	0.956	0.934
miR-1263	Not DE	0	0	1.87	0	1.86	1.62	1.22	3.24	2.53	2.22	0.18	0.59	0.02	0.525	0.15	0.951	0.846	0.43	0.989
miR-1264	Not DE	0	0	0	1.51	0.74	0.43	1.1	1.51	1.13	1.12	0.27	0.48	0.11	0.634	0.538	0.803	0.89	NA	0.935
miR-1265	Not DE	0	0	12.48	10.76	8.82	9.45	8.23	10.57	11.28	16.2	-0.43	-0.7	-0.17	0.0231	0.0206	0.6	0.229	0.149	0.864
miR-1266-3p	Not DE	0	2	1.21	3.59	2.37	0.57	5.14	3.73	0.8	2.44	-1.53	0.45	2.05	5.96e-05	0.42	3.34e-05	0.00546	0.706	0.00431
miR-1266-5p	Not DE	0	0	1.12	1.29	2.22	1.02	1.13	2.13	1.82	2.04	0.14	0.32	0.15	0.785	0.549	0.749	0.949	0.791	0.92
miR-1267	Not DE	4	0	54.83	46.69	65.37	45.46	88.13	74.54	55.69	76.41	-0.49	-0.05	0.51	0.011	0.87	0.0899	0.156	0.954	0.417
miR-1268a	Not DE	0	0	11.49	13.65	13.97	12.97	11.9	23.56	16.29	16.91	-0.12	0.31	0.36	0.554	0.42	0.271	0.859	0.706	0.655
miR-1268b	Not DE	0	0	11.65	9.45	11.31	9.86	10.71	18.67	13.48	17.23	-0.33	-0.04	0.26	0.147	0.916	0.491	0.544	0.97	0.806
miR-1269a	Not DE	2	0	14.76	22.16	13.57	15.1	20.92	26.29	18.78	20.32	-0.12	0.41	0.54	0.529	0.177	0.0992	0.847	0.47	0.435
miR-1269b	Not DE	0	0	7.11	5.39	5.94	6.39	6.74	7.66	7.8	9.14	-0.3	-0.27	-0.02	0.156	0.393	0.968	0.564	0.686	0.997
miR-127-3p	Not DE	0	0	3.12	13.12	5.55	2.7	19.94	7.7	6.14	4.22	0.5	0.88	0.03	0.0657	0.0179	0.951	0.377	0.14	0.989
miR-127-5p	Not DE	0	0	5.13	12.57	4.52	5.15	9.48	5.8	7.51	7.38	0.05	-0.47	-0.62	0.831	0.282	0.205	0.967	0.587	0.584
miR-1270	Not DE	1	0	9.48	10.5	16.56	12.51	13.79	24.51	27.69	33.76	-0.22	-0.03	-0.17	0.521	0.948	0.735	0.846	0.981	0.915
miR-1271-3p	Not DE	0	0	1.79	2.15	1.26	2.45	2.26	2.74	7.27	3.45	0.92	-0.27	-0.53	0.028	0.672	0.354	0.251	0.867	0.716
miR-1271-5p	Not DE	0	0	0	0	0	0	0.22	0	0.14	0.08	0.28	-0.48	-0.87	0.784	0.751	0.526	NA	NA	NA
miR-1272	Not DE	4	0	21.11	38.94	16.1	16.54	40.31	25.68	33.78	26.29	0.14	-0.09	-0.09	0.493	0.769	0.844	0.831	0.916	0.951
miR-1273c	Not DE	0	0	2.42	1.94	3.25	2.36	1.84	5.67	3.21	3.99	-0.02	0.35	0.45	0.921	0.468	0.288	0.995	0.74	0.677
miR-1273h-3p	Not DE	0	0	0.72	10.78	1.94	0.58	8.83	3.29	2.09	1.82	-0.12	0.51	0.82	0.73	0.424	0.227	0.924	0.708	0.61
miR-1273h-5p	Not DE	0	0	8.53	6.3	11.88	8.49	12.49	14.91	13.65	9.4	0.45	0.63	0.34	0.041	0.0189	0.395	0.303	0.144	0.745
miR-1275	Not DE	4	0	28.12	32.33	27.46	27.08	38.19	29.7	30.77	36.09	-0.18	-0.29	-0.15	0.224	0.283	0.515	0.645	0.588	0.821
miR-1276	Not DE	0	0	8.9	5.39	11.59	9.36	21.79	19.68	20.81	16.6	0.34	0.26	0.3	0.295	0.539	0.603	0.714	0.784	0.866
miR-1277-3p	Not DE	0	0	0.43	0.65	0	0.41	0.57	0.52	3.53	5.84	0.89	-1.32	-2.32	0.0876	0.119	0.0153	0.438	NA	0.182
miR-1277-5p	Not DE	0	0	0	0	0	0	0.07	0.09	0.18	0.22	0.05	-0.64	-0.88	1	0.752	0.509	NA	NA	NA
miR-1278	Not DE	0	0	0	1.8	0.52	0	6.77	0.71	0.64	0.68	-0.06	-0.32	-0.15	0.887	0.748	1	0.983	NA	NA
miR-1279	Not DE	0	0	0.8	1.29	0	0.57	1.38	0.38	1.48	1.51	0.05	-1.64	-1.24	1	0.0121	0.123	1	NA	0.472
miR-128-1-5p	Not DE	3	0	15.09	18.9	15.83	12	27.61	20.16	13.78	17.79	-0.31	0.12	0.66	0.0583	0.624	0.0202	0.362	0.838	0.214
miR-128-2-5p	Not DE	1	0	14.76	14.7	14.9	16.23	19.37	15.9	23.12	20.08	0.08	-0.22	-0.41	0.668	0.492	0.22	0.903	0.753	0.602
miR-128-3p	Not DE	0	0	10.74	5.39	9.4	10.06	11.16	13.88	15	13.79	0.01	-0.1	0.07	0.978	0.741	0.862	1	0.903	0.959
miR-1281	Not DE	1	0	11.57	3.15	29.24	12.18	175.81	622.54	558.59	669.81	-0.14	-0.01	0.94	0.83	0.989	0.42	0.967	0.997	0.758
miR-1282	Not DE	3	0	13.15	22.16	15.14	16.19	17.62	18.83	23.03	22.77	-0.11	-0.33	-0.13	0.629	0.364	0.713	0.886	0.663	0.91
miR-1283	Not DE	0	0	3.76	7.1	5	2.86	7.86	5.74	5.98	4.54	0.33	0.27	-0.18	0.203	0.426	0.73	0.628	0.71	0.914
miR-1284	Not DE	0	0	1.24	0	0.59	1.45	0.79	1.02	2.39	1.84	0.34	-1.15	-1.54	0.299	0.0651	0.0164	0.719	0.281	0.187
miR-1285-3p	Not DE	3	0	18.46	9.9	32.69	25.91	18.32	28.12	28.42	26.67	0.26	0.16	-0.08	0.232	0.628	0.801	0.654	0.84	0.934
miR-1285-5p	Not DE	1	0	10.21	19.75	11.49	11.67	19.1	19.44	13.18	12.54	0.01	0.55	0.46	0.937	0.0874	0.132	0.997	0.327	0.488
miR-1286	Not DE	0	0	6.98	9.25	8.3	9.11	9.93	11.66	14.6	13.98	0.17	-0.04	-0.22	0.53	0.932	0.549	0.847	0.975	0.837
miR-1287-3p	Not DE	0	0	0.87	2.1	1.48	1.15	13.78	1.63	2.41	1.8	0.53	-0.15	-0.67	0.178	0.816	0.352	0.591	0.933	0.715
miR-1287-5p	Not DE	4	0	45.96	57.47	44.54	56.73	84.95	55.98	70.05	62.36	0.22	-0.07	-0.37	0.245	0.801	0.263	0.667	0.926	0.646
miR-1288-3p	Not DE	2	0	12.12	17.96	10.24	16.95	26.71	17.5	23.93	23.72	0.04	-0.34	-0.55	0.871	0.413	0.202	0.976	0.704	0.582
miR-1288-5p	Not DE	4	0	36.78	32.33	39.87	36.19	45.03	55.03	51.64	56.71	-0.19	-0.04	0.18	0.431	0.913	0.646	0.8	0.97	0.882
miR-1289	Not DE	4	0	23.17	27.97	16.48	18.31	21.77	16.26	21.03	26.97	-0.35	-0.65	-0.45	0.0182	0.00877	0.0656	0.204	0.0944	0.37
miR-129-3p	Not DE	0	0	1.34	3.59	1.19	1.15	4.16	1.74	3.07	4.11	0.62	-0.37	-1.1	0.0599	0.466	0.133	0.365	0.738	0.491
miR-129-5p	Not DE	0	1	5.46	12.57	5.94	5.19	11.85	25.17	11.37	9.02	0.21	1.4	0.92	0.462	0.00186	0.0465	0.812	0.0365	0.315
miR-1292-3p	Not DE	0	0	0	0	0	0	0.6	0.17	0.3	0.37	-0.13	-0.64	-0.6	0.695	0.409	0.518	0.915	NA	NA
miR-1292-5p	Not DE	0	0	8.86	7.31	11.86	8.37	5.59	20.73	17.14	18.24	0	0.07	0.57	0.997	0.874	0.343	1	0.955	0.712
miR-1293	Not DE	0	0	4.11	5.39	4.88	4.77	6.65	8.53	5.96	6.24	0.01	0.37	0.38	0.975	0.331	0.329	1	0.631	0.704
miR-1294	Not DE	0	0	9.34	14.2	6.68	10.12	18.21	11.44	16.99	33.78	-0.9	-0.91	-0.64	0.0103	0.0509	0.143	0.152	0.252	0.507
miR-1295a	Not DE	0	0	2.56	3.59	5.2	3.2	3.12	6.7	4.29	3.12	0.41	0.96	0.47	0.109	0.012	0.251	0.476	0.111	0.637
miR-1295b-3p	Not DE	0	0	4.96	4.73	2.1	4.13	5.23	3.83	6.21	7.58	-0.19	-0.97	-0.73	0.47	0.0353	0.132	0.817	0.203	0.488
miR-1295b-5p	Not DE	0	0	0.72	0.43	0.97	0.47	0.74	1.02	1.02	1.7	-0.32	-0.47	0.06	0.423	0.524	0.855	0.792	0.775	0.955
miR-1296-3p	Not DE	0	0	4.35	3.23	5	4.36	3.18	6.56	8.5	5.23	0.4	0.34	-0.15	0.0909	0.335	0.742	0.448	0.636	0.918
miR-1296-5p	Not DE	0	1	0	5.39	0.65	0	31.99	18.33	6.09	7.56	0.89	4.12	4.2	0.286	0.00184	0.109	0.71	0.0365	0.456
miR-1297	Not DE	0	0	1.27	0	1.26	1.2	2.01	2.1	2.07	3.71	-0.6	-0.68	-0.41	0.105	0.298	0.542	0.47	0.6	0.834
miR-1298-3p	Not DE	0	0	1.49	1.8	1.94	0.92	1.39	3.04	2.65	6.9	-0.32	0.43	0.06	0.422	0.434	0.892	0.792	0.717	0.966
miR-1298-5p	Not DE	0	0	2.89	3.59	3.39	3.17	4.7	4.25	4.4	4.26	0.07	-0.1	-0.2	0.789	0.795	0.663	0.951	0.925	0.887
miR-1299	Not DE	0	0	5.97	5.39	4.97	4.15	7.94	8.42	9	8.6	-0.05	0.01	-0.04	0.859	0.972	0.936	0.974	0.991	0.987
miR-1301-3p	Not DE	0	0	5.35	0	3.72	5.07	1.79	4.77	5.4	7.69	-0.38	-0.6	-0.26	0.0861	0.0988	0.492	0.435	0.347	0.807
miR-1301-5p	Not DE	0	2	3.28	0.22	1.57	2.47	0.77	2.11	4.58	11.06	-1.32	-2.2	-1.09	0.000647	0.00185	0.0464	0.0267	0.0365	0.315
miR-1302	Not DE	4	0	63.23	93.39	69.54	77.39	78.98	99.65	87.85	81.91	0.2	0.25	0.21	0.24	0.349	0.453	0.66	0.649	0.783
miR-1303	Not DE	0	0	7.11	9.47	5.88	8.26	10.09	7.74	10.03	8.23	0.22	-0.14	-0.31	0.224	0.649	0.347	0.645	0.853	0.713
miR-1304-3p	Not DE	0	1	4.72	3.15	4.2	4.29	5.05	28.98	6.16	6.17	0.07	2.37	1.03	0.795	0.000258	0.121	0.953	0.0111	0.469
miR-1304-5p	Not DE	0	0	3.76	9.25	3.89	5.17	9.17	4.76	6.01	4.83	0.29	-0.08	-0.46	0.173	0.834	0.198	0.59	0.939	0.573
miR-1305	Not DE	3	0	28.9	35.92	14.86	21.57	44.02	20.12	24.8	34.98	-0.46	-0.88	-0.28	0.0153	0.00504	0.389	0.188	0.0688	0.742
miR-1306-3p	Not DE	4	0	38.1	46.69	65.81	65.48	190.89	109.04	85.42	80	0.09	0.4	0.21	0.723	0.356	0.593	0.922	0.656	0.859
miR-1306-5p	Not DE	0	0	5.11	4.2	2.37	4.89	3.5	3.86	6.64	6.76	0.05	-0.77	-0.89	0.801	0.0385	0.0402	0.956	0.215	0.306
miR-1307-3p	Not DE	4	0	29.89	19.15	43.05	23.18	23.61	38.01	28.38	33.2	-0.21	0.38	0.51	0.202	0.114	0.0846	0.625	0.378	0.411
miR-1307-5p	Not DE	0	1	6.02	14.2	4.7	4.37	12.98	9.56	5.32	10.44	-0.99	-0.15	0.9	0.000122	0.723	0.0131	0.00878	0.894	0.17
miR-130a-3p	Not DE	0	0	0.6	1.72	1.62	0	1.17	2.09	0.55	1.5	-1.07	0.59	1.33	0.00922	0.343	0.0269	0.145	0.642	0.248
miR-130a-5p	Not DE	0	0	1.34	1.72	0.93	2.04	1.17	2.35	3.01	2.02	0.72	-0.14	-0.69	0.0274	0.814	0.305	0.248	0.932	0.693
miR-130b-3p	Not DE	0	0	6.99	5.39	9.65	6.21	5.56	12.62	8.04	9.13	-0.2	0.43	0.82	0.285	0.158	0.0209	0.71	0.441	0.218
miR-130b-5p	Not DE	0	0	0	0.65	0.32	0	0.81	2.02	0.63	0.37	0.54	1.65	1.11	0.285	0.0267	0.0753	0.71	NA	0.391
miR-132-3p	Not DE	0	0	2.15	1.94	1.19	2.65	1.94	2.84	2.98	2.84	0.2	0.28	0.06	0.403	0.495	0.887	0.78	0.754	0.966
miR-132-5p	Not DE	0	0	2.3	10.76	4.15	2.76	11.23	5.33	3.55	3.55	0.04	0.53	0.57	0.908	0.147	0.168	0.99	0.427	0.534
miR-1321	Not DE	0	0	1.23	1.72	1.11	0.92	1.17	4.26	2.06	1.8	0.06	0.77	0.54	0.844	0.127	0.321	0.971	0.397	0.699
miR-1322	Not DE	0	2	2.53	5.39	5.94	2.77	5.22	9.15	3.13	3.18	0.01	1.42	1.39	1	0.000318	0.000466	1	0.0126	0.0225
miR-1323	Not DE	0	0	1.52	1.8	1.26	1.3	2.6	1.84	2.3	2.12	0.08	-0.17	-0.21	0.83	0.726	0.762	0.967	0.897	0.92
miR-1324	Not DE	0	1	2.43	3.23	3.39	2.39	2.27	12.5	15.17	9.62	0.75	1.7	0.25	0.0552	0.000464	0.724	0.355	0.0166	0.912
miR-133a-3p	Not DE	2	0	17.99	12.57	14.64	19.99	10.42	24.57	26.36	22.99	0.3	0.06	-0.11	0.122	0.833	0.781	0.497	0.939	0.928
miR-133a-5p	Not DE	0	0	3.81	3.59	5.2	3.2	3.2	6.29	4.22	7.97	-0.14	0.43	0.36	0.644	0.28	0.317	0.894	0.584	0.699
miR-133b	Not DE	0	0	9.77	9.47	10.44	10.66	9.2	13.17	12.17	12.19	-0.04	0.03	0.12	0.837	0.919	0.716	0.969	0.97	0.91
miR-134-3p	Not DE	0	0	0	0.22	0.93	0	0.42	2.39	0.59	0.73	-0.43	1.47	1.9	0.277	0.00968	0.00531	0.703	NA	0.104
miR-134-5p	Not DE	0	0	7.79	5.39	5.94	8.55	6.08	11.95	15.33	17.63	-0.05	-0.42	-0.4	0.869	0.359	0.415	0.975	0.658	0.755
miR-1343-3p	Not DE	0	0	0	0	0	0	0	0.38	0.3	0.42	-0.16	-0.25	-0.05	0.667	0.826	1	0.903	NA	NA
miR-1343-5p	Not DE	0	0	5.4	6.3	5.49	5.86	6.14	6.95	7.41	8.15	-0.15	-0.08	0.03	0.46	0.809	0.923	0.811	0.931	0.981
miR-135a-2-3p	Not DE	0	0	1.66	2.1	0.74	1.78	3.98	1.05	3.7	2.36	0.23	-0.91	-1.5	0.486	0.111	0.0138	0.829	0.374	0.176
miR-135a-3p	Not DE	0	0	2.48	1.8	2.97	1.82	1.95	3.54	2.69	20.76	-0.49	-0.31	0.27	0.159	0.63	0.534	0.566	0.841	0.83
miR-135a-5p	Not DE	0	1	2.42	3.66	5.94	3.22	4.56	8.16	4.09	3.72	0.28	1.29	1	0.289	0.000682	0.0169	0.711	0.0207	0.191
miR-135b-3p	Not DE	0	0	1.02	0.65	0	0.41	0.57	0.73	1.09	1.3	-0.2	-0.86	-0.74	0.49	0.108	0.331	0.831	NA	0.704
miR-135b-5p	Not DE	0	0	1	0.86	0.59	0.7	0.64	0.94	1.06	1.3	-0.25	-0.08	-0.24	0.454	1	0.656	0.81	NA	0.884
miR-136-3p	Not DE	0	0	0	0	0	0	0	0.06	0.31	0.26	0.1	-0.42	-0.94	0.959	0.658	0.391	NA	NA	NA
miR-136-5p	Not DE	0	0	2.4	2.1	2.97	2.1	1.99	7.69	2.7	4.74	-0.69	0.78	1.37	0.0421	0.181	0.00526	0.308	0.479	0.104
miR-137-5p	Not DE	3	0	13.83	26.94	17.21	24.55	31.02	34.65	28.15	29.56	0.09	0.29	0.27	0.752	0.537	0.522	0.934	0.783	0.826
miR-138-1-3p	Not DE	0	0	0	1.05	0	0.53	0.78	0.8	1.62	0.57	0.81	0.3	-0.92	0.044	0.605	0.222	0.315	NA	0.605
miR-138-2-3p	Not DE	0	0	0	0	0	0	1.2	2.24	0.3	0.49	-0.29	2.08	1.98	0.515	0.0352	0.0211	0.842	NA	NA
miR-139-5p	Not DE	0	0	11.23	8.98	2.66	7.67	32.79	18.76	16.78	16.48	0.05	0.07	-0.08	0.861	0.9	0.904	0.974	0.962	0.97
miR-140-3p	Not DE	0	0	1.15	1.72	1.48	1.09	1.17	1.44	1.96	1.62	0.32	-0.28	-0.71	0.3	0.584	0.229	0.72	0.816	0.612
miR-140-5p	Not DE	0	0	0.61	0.22	0.32	0.14	0.67	8.01	0.89	2.25	-0.76	0.74	1.9	0.0917	0.302	0.0641	0.45	0.605	0.365
miR-141-3p	Not DE	0	0	8.97	9.47	10.08	13.55	6.75	13.94	18.28	15.14	0.18	-0.16	-0.51	0.51	0.747	0.199	0.842	0.904	0.576
miR-141-5p	Not DE	0	0	1.8	2.58	0.42	1.62	3.36	2.02	2.68	5.59	-1.05	-0.94	-0.34	0.0128	0.208	0.555	0.171	0.507	0.838
miR-142-3p	Not DE	0	0	2.6	1.8	2.58	2.86	3.32	8.01	4.78	4.5	0.08	0.7	0.74	0.777	0.172	0.127	0.944	0.463	0.481
miR-142-5p	Not DE	0	0	1.45	1.51	3.33	1.82	2.3	5.23	3.5	2.83	0.53	1.15	0.31	0.0647	0.00473	0.499	0.374	0.0666	0.812
miR-143-3p	Not DE	4	0	59.28	76.66	48.46	57.38	97.32	75.14	68.66	66.03	-0.01	0.21	0.26	0.969	0.377	0.279	1	0.67	0.665
miR-143-5p	Not DE	0	0	2.4	3.15	2.1	1.87	3.73	2.02	2.05	2.76	-0.15	-0.29	-0.43	0.493	0.474	0.345	0.831	0.744	0.712
miR-144-3p	Not DE	0	0	2.94	3.59	2.1	2.27	3.77	3.36	3.56	4.48	-0.21	-0.29	-0.42	0.438	0.513	0.401	0.803	0.766	0.746
miR-144-5p	Not DE	0	0	1.28	1.8	1.48	1.42	1.87	2.14	2.08	2.54	-0.24	-0.43	-0.25	0.493	0.507	0.723	0.831	0.76	0.912
miR-145-3p	Not DE	0	0	8.06	5.38	5.82	5.14	14.22	9.25	9.66	12.08	-0.31	-0.45	-0.13	0.248	0.288	0.77	0.672	0.592	0.923
miR-145-5p	Not DE	0	0	0	0	0.65	0	0	1.2	0.41	0.64	-0.51	0.91	1.19	0.3	0.242	0.124	0.72	NA	NA
miR-1468-3p	Not DE	0	0	0	0	0	0	0.29	0.42	0.26	0.35	-0.06	0.56	0.48	0.809	0.548	0.526	0.959	NA	NA
miR-1468-5p	Not DE	0	0	0	0	0.74	0	0.22	0.75	0.48	0.76	-0.18	0.16	0.1	0.539	0.711	0.817	0.851	NA	NA
miR-1469	Not DE	4	0	19.48	34.12	34.56	21.33	26.6	42.8	39.35	43.88	-0.22	-0.16	0.27	0.459	0.761	0.537	0.811	0.911	0.831
miR-146a-3p	Not DE	0	0	1.13	2.1	2.09	1.47	2.88	1.91	2.66	1.99	0.39	0.08	-0.72	0.254	0.861	0.241	0.678	0.954	0.628
miR-146a-5p	Not DE	0	2	4.76	10.78	8.4	5.52	11.72	23.76	7.59	6.24	0.21	1.59	1.43	0.371	4.03e-05	0.000362	0.766	0.00328	0.0197
miR-146b-3p	Not DE	0	0	4.19	4.2	5.65	2.73	9.25	8.02	11.09	15.08	-0.76	-0.75	0.57	0.0673	0.253	0.413	0.38	0.553	0.755
miR-146b-5p	Not DE	0	0	4.5	4.95	4.88	4.78	6.04	7.41	6.31	5.44	0.34	0.29	0.07	0.143	0.379	0.874	0.538	0.673	0.963
miR-1470	Not DE	0	0	10.51	6.67	13.57	12.28	6.27	24.67	13.21	12.51	0.01	0.81	0.87	0.933	0.00385	0.00576	0.997	0.0586	0.112
miR-1471	Not DE	3	0	19.54	13.77	22.53	24.15	15.62	28.24	30.61	26.01	0.24	0.11	-0.18	0.226	0.714	0.584	0.648	0.887	0.855
miR-147a	Not DE	1	0	10.79	30.53	10.39	9.6	26.26	9.81	12.6	15.07	-0.24	-0.44	-0.39	0.259	0.203	0.32	0.685	0.506	0.699
miR-147b-3p	Not DE	0	0	0.9	1.94	0.74	1.03	2.19	1.59	1.6	1.55	-0.11	-0.08	-0.29	0.685	0.931	0.779	0.911	0.974	0.927
miR-147b-5p	Not DE	0	0	1.46	1.08	0.32	0.59	1.31	1.65	2.18	3.06	-0.16	-0.78	-0.98	0.679	0.359	0.477	0.909	0.658	0.795
miR-148a-5p	Not DE	0	0	4.34	2.58	1.66	2.6	3.96	3.84	5.59	7.08	-0.34	-0.98	-0.54	0.32	0.0704	0.427	0.734	0.295	0.762
miR-148b-3p	Not DE	0	0	0.73	1.05	1.78	0.64	0.71	2.12	1.36	1.62	-0.14	0.6	0.73	0.65	0.221	0.17	0.896	0.521	0.537
miR-148b-5p	Not DE	0	0	2.99	2.1	5.32	2.25	2.78	7.32	3.3	4.05	-0.28	0.92	0.98	0.233	0.00992	0.00976	0.654	0.1	0.145
miR-149-3p	Not DE	4	0	34.12	19.75	36.02	36.49	30.3	51.26	59.74	43.79	0.47	0.14	-0.27	0.0206	0.665	0.466	0.214	0.863	0.79
miR-149-5p	Not DE	0	0	2.31	4.2	3.33	2.56	4.51	3.47	3.24	3.3	-0.04	0	0.09	0.846	0.996	0.801	0.971	1	0.934
miR-150-3p	Not DE	0	0	8.54	8.98	11.89	9.68	7.71	17.26	12.18	11.59	0	0.4	0.43	0.987	0.242	0.204	1	0.54	0.583
miR-150-5p	Not DE	0	0	6.61	7.1	10.91	7.69	6.41	14.94	11.11	9.24	0.15	0.5	0.33	0.501	0.165	0.44	0.835	0.451	0.775
miR-151a-3p	Not DE	4	0	128.93	120.32	130.24	127.88	146.94	145.3	137.37	146.91	-0.08	-0.08	0.13	0.541	0.748	0.569	0.852	0.904	0.846
miR-151a-5p	Not DE	0	0	0	0	0.52	0	0.14	0.76	0.53	0.39	0.38	0.86	0.42	0.443	0.152	0.561	0.807	NA	NA
miR-151b	Not DE	0	0	1.7	1.8	1.63	1.76	1.39	2.32	2.6	2.73	-0.12	-0.05	-0.14	0.709	0.944	0.817	0.92	0.98	0.941
miR-152-3p	Not DE	4	0	59	23.35	33.92	52.17	33.89	46.28	80.02	116.85	-0.37	-0.98	-0.88	0.146	0.0353	0.0276	0.543	0.203	0.253
miR-152-5p	Not DE	0	0	4.26	4.2	5.22	4.21	4.13	10.81	5.97	6.68	-0.23	0.72	0.89	0.378	0.0886	0.038	0.766	0.33	0.299
miR-153-2-5p	Not DE	0	1	1.49	2.37	2.26	1.4	3.18	6.6	1.88	2.12	-0.25	1.22	1.86	0.397	0.0159	0.000611	0.775	0.13	0.0274
miR-153-3p	Not DE	0	0	6.21	7.35	5.94	5.37	8.62	7.4	8.48	8.18	0.15	-0.08	-0.25	0.503	0.798	0.554	0.836	0.925	0.838
miR-1537-3p	Not DE	0	0	0	0.65	0	0	0.81	0.48	0.14	0.21	0.03	0.29	-0.1	1	0.64	1	NA	NA	NA
miR-1537-5p	Not DE	0	0	0	0	0	0	0.07	0.38	0.04	0.12	-0.1	0.71	1.02	0.846	0.51	0.444	NA	NA	NA
miR-1538	Not DE	0	0	3.55	3.23	1.86	4.03	5.12	2.55	4.41	4.65	-0.01	-0.95	-0.95	0.959	0.0206	0.0207	1	0.149	0.217
miR-1539	Not DE	0	0	9.93	11.55	14.9	10.04	12.71	15.55	12.61	11.54	0.17	0.56	0.29	0.379	0.0746	0.366	0.766	0.303	0.724
miR-154-3p	Not DE	0	0	0	0.43	0	0	0.49	0.89	0.3	0.85	-0.79	-0.69	0.21	0.16	0.374	1	0.568	NA	NA
miR-154-5p	Not DE	0	0	1.02	1.51	0.97	0.72	1.7	1.44	1.33	3.02	-0.92	-0.92	0.02	0.019	0.183	0.934	0.205	0.481	0.985
miR-155-3p	Not DE	0	0	0	0	0	0	0	1.54	0.12	0.25	-0.24	1.29	1.33	0.614	0.606	0.65	NA	NA	NA
miR-155-5p	Not DE	0	0	1.33	3.15	1.94	1.38	2.87	3.66	3.52	2.47	0.33	0.38	0.04	0.323	0.462	0.947	0.738	0.735	0.989
miR-1587	Not DE	2	0	13.19	32.33	14.62	17.36	35.25	29.9	22.55	21.16	-0.03	0.39	0.46	0.893	0.279	0.161	0.985	0.583	0.527
miR-15a-3p	Not DE	0	0	0.75	1.05	0.52	0.54	1.07	1.07	1.38	1.24	0.13	-0.18	-0.37	0.749	0.791	0.652	0.934	NA	0.884
miR-15a-5p	Not DE	0	0	1.54	1.29	2.09	1.45	1.98	3.67	2.11	2.61	-0.24	0.4	0.59	0.436	0.382	0.204	0.802	0.673	0.583
miR-15b-3p	Not DE	1	0	4.76	17.43	6.78	3.09	15.16	12.43	5.43	5.99	0.06	1.12	1.41	0.825	0.00779	0.0117	0.964	0.0871	0.158
miR-15b-5p	Not DE	0	0	0.75	0	0	0.57	0.36	0.97	1	1.69	-0.67	-0.67	-0.38	0.0459	0.286	0.684	0.325	0.59	0.896
miR-16-1-3p	Not DE	0	0	1.66	2.15	0.97	0.82	2.26	1.81	1.74	2.31	-0.26	-0.67	-0.27	0.379	0.184	0.728	0.766	0.481	0.914
miR-16-2-3p	Not DE	0	0	0	0	0	0	0.07	0.32	0.46	0.83	-0.53	-0.9	-0.55	0.187	0.247	0.616	0.601	NA	NA
miR-16-5p	Not DE	0	0	3.57	3.59	4.88	2.33	2.92	7.9	7.07	4.78	0.3	0.82	0.01	0.346	0.0286	0.979	0.75	0.179	1
miR-17-3p	Not DE	0	0	2.94	5.39	2.22	1.6	6.09	2.54	2.38	7.99	-0.51	-0.4	0.05	0.0432	0.365	0.888	0.312	0.663	0.966
miR-17-5p	Not DE	0	0	0.51	0	0.65	0	0.6	1.37	0.95	3.11	-0.95	-0.33	-0.01	0.046	0.617	1	0.325	NA	1
miR-181a-2-3p	Not DE	0	0	1.31	5.39	1.94	1.71	4.43	2.01	2.45	2.04	0.1	-0.16	-0.27	0.814	0.782	0.65	0.961	0.92	0.884
miR-181a-3p	Not DE	0	0	3.2	1.8	3.31	3.45	2.31	5.18	3.7	3.94	-0.02	0.43	0.47	0.934	0.205	0.216	0.997	0.506	0.598
miR-181b-2-3p	Not DE	0	0	0.95	0	1.48	1.07	1.36	1.58	2.56	2.21	0.32	-0.51	-0.79	0.384	0.446	0.213	0.767	0.726	0.595
miR-181c-3p	Not DE	2	0	10.51	12.48	16.56	17.4	10.45	33.45	19.78	13.79	0.45	0.99	0.54	0.0286	0.00966	0.165	0.253	0.0988	0.532
miR-181c-5p	Not DE	0	0	1.59	0	1.68	1.13	0.22	2.3	1.84	3.11	-0.65	-0.15	0.46	0.0458	0.779	0.328	0.325	0.919	0.704
miR-181d-3p	Not DE	0	0	3.74	6.3	4.97	3.74	4.4	8.28	5.31	6.31	-0.26	0.68	0.71	0.331	0.0779	0.0471	0.742	0.308	0.318
miR-181d-5p	Not DE	0	0	12.77	6.3	7.91	10.99	8.21	10.76	17.73	26.45	-0.58	-1.04	-0.52	0.0433	0.03	0.21	0.312	0.183	0.591
miR-182-3p	Not DE	4	0	23.43	49.7	36.02	30.01	50.74	74.54	43.22	39.96	0.12	1.04	0.78	0.638	0.0101	0.0458	0.89	0.101	0.315
miR-182-5p	Not DE	4	0	41.32	17.85	22.76	29.37	30.75	30.39	55.39	53.33	0.01	-0.76	-1.07	0.961	0.0746	0.032	1	0.303	0.274
miR-1825	Not DE	0	0	2.38	3.15	1.68	2.36	2.68	4.47	3.8	4.36	-0.36	-0.27	0.28	0.219	0.59	0.568	0.64	0.819	0.846
miR-1827	Not DE	0	0	7.61	7.18	5	8.13	14.77	5.49	10.07	10.66	-0.07	-0.92	-0.84	0.751	0.0236	0.0233	0.934	0.161	0.234
miR-183-3p	Not DE	0	0	1.21	1.08	1.63	1.49	1.06	2.92	3.44	2.84	-0.29	0.68	0.49	0.326	0.198	0.278	0.738	0.499	0.665
miR-183-5p	Not DE	0	0	2.98	0.86	2.1	1.74	0.99	3.44	3.7	4.05	-0.15	-0.24	-0.72	0.586	0.608	0.215	0.873	0.831	0.597
miR-184	Not DE	0	0	9.22	13.65	14.9	9.87	17.71	23.18	12.05	11.76	0.05	0.89	0.82	0.822	0.00478	0.00434	0.964	0.0666	0.0934
miR-1843	Not DE	0	0	8.47	11.4	12.6	9.63	11.64	14.7	12.76	10.78	0.27	0.46	0.15	0.152	0.112	0.632	0.557	0.375	0.877
miR-185-3p	Not DE	0	0	0	0	1.19	0	0.22	1.62	0.8	0.9	-0.19	0.56	0.52	0.571	0.324	0.38	0.869	NA	0.734
miR-185-5p	Not DE	0	0	3.57	5.39	7.97	3.28	13.99	9.35	9.17	9.32	0.05	0.16	0.4	0.892	0.769	0.502	0.985	0.916	0.814
miR-186-3p	Not DE	0	0	1.78	4.3	2.23	1.78	5.23	5.17	2.31	2.28	-0.12	1.24	0.98	0.677	0.00496	0.0287	0.909	0.0681	0.259
miR-186-5p	Not DE	0	0	1.87	0.43	2.91	2.16	0.74	4.53	2.33	2.46	0.03	0.96	0.89	0.98	0.018	0.0293	1	0.141	0.263
miR-187-3p	Not DE	0	0	5.09	6.88	8.33	6.05	6.84	8.68	6.99	8.47	-0.3	-0.02	0.65	0.251	0.962	0.0561	0.674	0.986	0.348
miR-187-5p	Not DE	0	0	4.85	4.2	5.17	5.99	20.89	6.09	7.9	8.48	-0.19	-0.48	-0.21	0.485	0.312	0.61	0.827	0.612	0.867
miR-188-3p	Not DE	0	0	0.86	1.05	0.59	0.25	1.35	1.54	1.11	1.14	-0.16	-0.26	-0.08	0.613	0.691	1	0.879	NA	1
miR-188-5p	Not DE	0	0	5.93	8.82	3.31	3.74	7.99	6.5	8.16	10.06	-0.1	-0.55	-0.47	0.72	0.257	0.35	0.921	0.557	0.715
miR-18a-3p	Not DE	0	0	0	0	0	0	0.07	0.26	0.08	0.36	-0.64	-0.57	-0.09	0.17	0.541	1	NA	NA	NA
miR-18a-5p	Not DE	0	0	5.56	3.66	9.93	6.65	5.26	12.15	7.43	6.84	-0.08	0.73	0.84	0.662	0.0135	0.00222	0.901	0.117	0.0657
miR-18b-3p	Not DE	0	0	0	0	0	0	0	0.19	0.31	0.36	-0.06	-0.09	-0.2	0.804	0.865	1	0.958	NA	NA
miR-18b-5p	Not DE	0	0	0.43	1.08	0.42	0.1	1.56	0.86	1.26	1.27	-0.06	-0.86	-0.97	0.868	0.256	0.254	0.975	NA	0.64
miR-1908-3p	Not DE	0	0	3.04	5.39	2.97	2.15	9.45	7.5	7.16	7.73	0.02	0.3	-0.13	0.969	0.651	0.848	1	0.853	0.954
miR-1908-5p	Not DE	0	1	3.12	3.59	4.15	3.42	9.29	10.34	4.86	3.91	0.19	1.13	0.88	0.396	0.00126	0.0312	0.775	0.0304	0.273
miR-1909-3p	Not DE	0	0	1.16	3.59	2.58	0.76	3.34	5.83	2.06	2.56	-0.3	0.87	1.66	0.412	0.0809	0.0031	0.786	0.315	0.0815
miR-1909-5p	Not DE	0	0	3.04	0	3.25	2.52	2.01	41.65	5.89	7.19	-0.16	1.01	2.06	0.646	0.129	0.00142	0.894	0.401	0.052
miR-190a-3p	Not DE	0	0	0	0	0	0	0.07	0	0.11	0.06	0.17	-0.27	-0.55	0.941	0.866	0.857	NA	NA	NA
miR-190a-5p	Not DE	0	0	0	0	0	0	0.5	1.05	0.57	0.4	0.51	0.59	-0.2	0.283	0.446	1	0.709	NA	NA
miR-190b-3p	Not DE	0	0	0	0	0	0	0.07	0	0.19	0.08	0.6	-0.44	-1.05	0.513	0.855	0.404	NA	NA	NA
miR-190b-5p	Not DE	0	0	1.37	3.59	2.22	1	2.7	2.43	1.7	1.99	-0.13	0.05	0.23	0.605	0.909	0.585	0.878	0.967	0.855
miR-191-3p	Not DE	0	0	1.34	1.8	1.86	2.04	3.83	4.46	4.02	4.31	0.09	0.21	0.04	0.852	0.727	0.932	0.972	0.897	0.985
miR-191-5p	Not DE	0	0	5.87	5.39	14.64	6.32	18.85	15.53	9.57	9.55	0	0.71	0.57	0.993	0.0649	0.107	1	0.281	0.452
miR-1910-3p	Not DE	2	0	12.82	7.35	26.64	15.72	19.76	33.08	26.01	28.34	-0.08	0.38	0.32	0.771	0.377	0.404	0.942	0.67	0.748
miR-1910-5p	Not DE	0	0	0.4	0	1.13	0	1.29	1.36	0.8	1.32	-0.4	0.26	0.4	0.268	0.641	0.459	0.694	NA	0.786
miR-1911-3p	Not DE	0	0	1.57	1.8	1.48	1.3	1.32	2.69	2.78	2.48	0.16	-0.02	0.22	0.65	0.976	0.656	0.896	0.992	0.884
miR-1911-5p	Not DE	0	0	0.59	0	0	0	0.29	0.47	1.07	1.11	0.24	-0.33	-0.79	0.603	0.51	0.305	0.878	NA	0.693
miR-1912-3p	Not DE	0	0	0	0	0	0	0	0.28	0.8	0.81	0.19	-0.91	-0.98	0.658	0.24	0.181	0.9	NA	NA
miR-1912-5p	Not DE	0	0	3.57	3.66	2.09	4.28	3.22	6.97	9.29	5.38	0.46	0.16	-0.53	0.113	0.751	0.351	0.482	0.905	0.715
miR-1913	Not DE	0	0	8.9	3.87	10.55	6.54	6.53	9.4	8.27	13.02	-0.45	-0.55	0.11	0.032	0.129	0.772	0.267	0.401	0.924
miR-1914-3p	Not DE	0	0	1.78	3.15	1.13	1.59	2.13	1.35	1.95	2.23	-0.29	-0.38	-0.49	0.244	0.413	0.311	0.667	0.704	0.694
miR-1914-5p	Not DE	0	0	0.51	0.43	0.74	0	1.94	1.12	0.89	1.26	-0.4	0.14	0.58	0.278	0.801	0.319	0.703	NA	0.699
miR-1915-3p	Not DE	4	0	24.61	21	29.29	22.41	31.11	45.78	27.48	35.06	-0.35	0.27	0.64	0.0895	0.456	0.0567	0.444	0.73	0.348
miR-1915-5p	Not DE	0	0	0	0	0.93	0.17	0.29	0.97	0.81	0.88	0.01	0.18	0.28	1	0.771	0.618	1	NA	0.87
miR-192-3p	Not DE	0	0	1.3	0.86	1.57	1.17	0.89	3.07	1.73	1.59	0.4	0.64	0.5	0.143	0.154	0.301	0.538	0.436	0.69
miR-192-5p	Not DE	4	0	73.48	43.1	125.72	89.87	30.76	161.96	133.67	152.56	-0.07	0.12	0.2	0.794	0.806	0.67	0.953	0.93	0.889
miR-193a-3p	Not DE	0	0	0.72	1.8	1.29	0.18	4.47	1.74	1.51	1.55	0.04	-0.1	-0.04	1	0.931	1	1	0.974	1
miR-193a-5p	Not DE	0	0	10	8.98	7.45	8.13	10.79	10.68	9.45	12.6	-0.27	-0.14	-0.12	0.108	0.634	0.658	0.475	0.844	0.884
miR-193b-3p	Not DE	0	0	0	0	0	0	0	0.24	0.9	2.26	0.17	-1.13	-1.5	0.848	0.21	0.116	0.971	NA	NA
miR-193b-5p	Not DE	0	0	2.79	12.57	2.37	3.18	9.13	10.84	6.96	6.71	0.06	0.31	1.07	0.854	0.537	0.0567	0.972	0.783	0.348
miR-194-3p	Not DE	0	0	6.51	6.88	8.38	7.2	6.69	9.76	8.84	9.55	0.08	0.14	0.3	0.718	0.69	0.352	0.921	0.878	0.715
miR-194-5p	Not DE	4	0	136.04	86.2	164.35	145.15	67.99	172.66	160.1	171.03	-0.11	0.02	0.06	0.513	0.951	0.835	0.842	0.981	0.945
miR-195-3p	Not DE	0	0	5.11	5.39	7.42	5.75	6.58	11.96	10.38	8.54	0.36	0.54	0.34	0.166	0.153	0.501	0.574	0.434	0.813
miR-195-5p	Not DE	0	1	2.31	1.8	4.88	4.02	1.87	4.88	5.87	2.85	0.96	0.64	-0.31	0.000248	0.0912	0.535	0.014	0.334	0.83
miR-196a-1-3p	Not DE	0	0	0	0	0	0	0	0.04	0.34	0.25	0.2	-0.63	-0.86	1	0.438	0.458	1	NA	NA
miR-196a-3p	Not DE	0	0	6.99	7.18	3.31	3.36	8.66	5.8	5.32	9.78	-0.82	-0.99	0.06	0.0025	0.0258	0.89	0.0628	0.17	0.966
miR-196a-5p	Not DE	0	0	12.91	12.6	13.02	12.04	17	16.36	20.7	21.47	-0.12	-0.28	-0.36	0.603	0.456	0.353	0.878	0.73	0.715
miR-196b-3p	Not DE	0	0	0	0	0.32	0	0.07	2.57	0.86	0.45	0.52	1.92	1.06	0.268	0.00455	0.306	0.694	NA	0.693
miR-196b-5p	Not DE	0	0	8.67	8.98	8.38	7.55	19.94	7.24	10.74	13.43	-0.27	-0.84	-0.6	0.288	0.0289	0.172	0.711	0.179	0.539
miR-197-3p	Not DE	0	0	0.4	0.22	0.59	0	0.67	0.79	0.67	1.26	-1.05	-0.48	0.4	0.0177	0.463	0.536	0.201	NA	NA
miR-197-5p	Not DE	4	0	73.16	55.67	55.82	66.72	142.28	72.75	107.97	85.54	0.4	-0.31	-0.57	0.0345	0.261	0.133	0.271	0.562	0.491
miR-1972	Not DE	0	0	1.03	0	0	0.8	1.05	0.85	1.32	1.28	0.02	-0.74	-0.57	1	0.186	0.396	1	NA	0.745
miR-1973	Not DE	0	0	0	0	0.74	0	0.22	1.46	1.23	0.63	0.57	0.88	0.32	0.213	0.15	0.628	0.635	NA	0.874
miR-1976	Not DE	0	0	2.36	2.1	3.13	1.75	2.45	2.7	2.15	2.7	-0.21	-0.11	0.09	0.372	0.775	0.806	0.766	0.918	0.937
miR-198	Not DE	0	0	1.78	1.29	2.66	1.67	1.63	3.1	2.84	2.19	0.28	0.51	-0.24	0.305	0.209	0.618	0.723	0.508	0.87
miR-199a-3p, miR-199b-3p	Not DE	0	0	7.99	4.3	11.39	7.77	6.08	13.96	15.5	11.74	0.48	0.26	-0.33	0.0494	0.473	0.411	0.336	0.743	0.752
miR-199a-5p	Not DE	4	0	26.37	21.55	41.6	27.15	29.39	62.63	42.36	34.27	0.15	0.8	0.69	0.458	0.00439	0.0641	0.811	0.0643	0.365
miR-199b-5p	Not DE	0	0	0	0	0	0	0.36	0.85	0.95	0.63	0.49	0.34	-0.17	0.273	0.594	0.873	0.698	NA	0.962
miR-19a-3p	Not DE	0	0	3.56	2.1	4.15	3.63	4.81	4.62	4.02	4.62	-0.16	0.02	0.3	0.482	0.945	0.426	0.825	0.98	0.762
miR-19a-5p	Not DE	0	0	0	0	0	0	0.29	3.23	0.36	0.5	-0.54	1.3	2.81	0.255	0.155	0.0171	0.679	NA	0.192
miR-19b-3p	Not DE	0	0	4.92	1.8	5.32	4.34	2.61	11.81	5.08	8.15	-0.62	0.71	0.94	0.0264	0.168	0.0133	0.241	0.455	0.172
miR-19b-5p	Not DE	0	0	1.45	2.1	2.26	0.91	1.99	1.93	3.07	2.27	0.57	-0.33	-0.86	0.145	0.579	0.239	0.542	0.812	0.626
miR-200a-3p	Not DE	4	0	27.81	17.85	34.89	21.24	26.18	67.71	33.07	36.88	-0.16	0.68	0.87	0.484	0.0859	0.0215	0.826	0.325	0.222
miR-200a-5p	Not DE	0	0	2.37	3.59	2.96	2.47	3.31	3.82	2.92	2.97	-0.09	0.42	0.58	0.689	0.233	0.187	0.911	0.533	0.559
miR-200b-3p	Not DE	4	0	38.94	15.75	39.09	35.59	19.53	57.55	49.19	47.92	0.07	0.21	-0.05	0.758	0.572	0.885	0.937	0.808	0.965
miR-200b-5p	Not DE	0	0	2.3	3.66	4.52	2.15	4.07	4.53	3.11	3.85	-0.19	0.29	0.41	0.522	0.505	0.361	0.846	0.757	0.719
miR-200c-3p	Not DE	3	0	20.18	10.5	37.25	20.61	9.85	48.11	34.45	33.35	0.06	0.5	0.3	0.842	0.295	0.541	0.97	0.596	0.834
miR-200c-5p	Not DE	0	0	2.32	4.3	2.23	2.53	4.38	3.35	5.13	3.07	0.44	0.08	-0.44	0.0815	0.858	0.373	0.421	0.953	0.731
miR-202-3p	Not DE	3	0	15.88	17.96	14.1	17.47	18.68	20.8	20.07	19.45	-0.01	0.01	-0.12	0.958	0.978	0.711	1	0.992	0.91
miR-202-5p	Not DE	0	0	0.73	1.8	0.32	0.58	1.94	1.86	1.63	6.3	-0.71	0.04	-0.21	0.147	0.939	0.786	0.544	0.978	0.931
miR-203a-3p	Not DE	0	0	7.67	4.2	7.45	7.82	5.33	20.86	10.47	10.1	0.12	0.88	0.4	0.587	0.0341	0.293	0.873	0.198	0.681
miR-203a-5p	Not DE	0	0	9.71	7.18	13.25	10.84	11.57	14.12	12.37	13.52	-0.28	0.05	0.31	0.116	0.87	0.158	0.484	0.954	0.525
miR-203b-3p	Not DE	0	0	1.18	1.8	0.93	1.27	1.32	1.47	1.67	1.93	-0.1	-0.12	-0.35	0.717	0.832	0.571	0.921	0.939	0.848
miR-203b-5p	Not DE	0	1	0.56	0.22	0.42	0	0.42	0.74	0.44	1.37	-1.26	-0.69	0.6	0.00146	0.292	0.27	0.0443	NA	NA
miR-204-3p	Not DE	4	0	24.35	23.35	29.23	22.28	25.31	48.72	28.11	30.2	-0.17	0.49	0.54	0.316	0.133	0.0946	0.729	0.405	0.43
miR-204-5p	Not DE	0	0	1.2	2.1	2.97	1.51	2.23	4.32	2.13	2.24	0.14	0.93	0.84	0.739	0.0584	0.087	0.929	0.27	0.416
miR-205-3p	Not DE	0	0	2.13	1.05	2.61	1.58	2.5	3.41	2.65	3.27	-0.28	-0.05	0.33	0.326	0.921	0.513	0.738	0.971	0.82
miR-205-5p	Not DE	0	0	2.43	1.05	2.52	2.11	3.03	3.13	3.05	3.67	-0.15	-0.23	-0.12	0.582	0.589	0.819	0.871	0.819	0.941
miR-2052	Not DE	0	0	1.32	1.51	1.67	1.79	1.1	3.62	3.95	3.42	0.09	0	0.47	0.882	0.999	0.481	0.981	1	0.798
miR-2053	Not DE	0	0	0	0.43	0	0	0.74	0.23	0.64	0.24	0.62	-0.03	-0.48	0.265	0.929	0.582	0.692	NA	NA
miR-2054	Not DE	0	0	0	0	0	0	0	0.64	0.31	0.7	-0.65	0.26	0.63	0.216	0.743	0.396	0.639	NA	NA
miR-208a-3p	Not DE	0	0	0	0.22	0	0	0.67	0.67	0.55	0.39	0.11	0.23	0.4	0.872	0.799	0.584	0.976	NA	NA
miR-208a-5p	Not DE	0	0	1.81	0.43	0.93	1.67	1.54	1.59	3.88	3.42	-0.16	-0.87	-0.61	0.661	0.118	0.37	0.901	0.382	0.728
miR-208b-3p	Not DE	0	0	0.85	1.29	2.26	0.8	1.03	2.68	2.23	2.33	-0.09	0.23	0.83	0.813	0.717	0.23	0.96	0.889	0.612
miR-208b-5p	Not DE	0	0	0.99	0	0.42	0.59	0.86	0.73	0.95	1.55	-0.67	-1.12	-0.71	0.0325	0.0744	0.292	0.268	NA	0.681
miR-20a-3p	Not DE	0	0	0	0	0	0	0	0.43	0.13	0.22	-0.06	0.74	0.26	0.813	0.53	0.732	NA	NA	NA
miR-20a-5p	Not DE	0	0	0	0.22	0	0.57	0.42	1.04	1.25	2.67	-0.33	-1.52	-0.11	0.576	0.124	0.873	0.869	0.394	0.962
miR-20b-3p	Not DE	0	0	1.07	1.72	0	0.33	5.96	1.15	3.08	2.25	0.16	-1.17	-1.1	0.755	0.103	0.331	0.935	0.355	0.704
miR-20b-5p	Not DE	0	0	0	0	0	0.33	0.5	0.4	0.98	1.24	0.2	-1.22	-0.91	0.73	0.0735	0.269	0.924	NA	0.653
miR-21-3p	Not DE	0	0	0.87	0	1.13	0.76	0.5	1.68	1.41	1.49	-0.05	0.05	0.17	0.868	0.902	0.733	0.975	NA	0.914
miR-21-5p	Not DE	4	0	62.41	35.71	90.14	65.22	33.71	153.67	106.19	110.4	0	0.34	0.19	0.99	0.474	0.674	1	0.744	0.892
miR-210-3p	Not DE	0	0	5.36	3.44	4.45	5.3	2.34	6.08	5.99	7.37	-0.36	-0.49	-0.03	0.121	0.213	0.934	0.495	0.511	0.985
miR-210-5p	Not DE	0	0	0	0	0	0	0.07	0.21	0.32	0.31	-0.01	-0.49	-0.27	0.909	0.494	0.933	0.99	NA	NA
miR-211-3p	Not DE	0	0	6	10.5	8.4	5.2	18.87	21.44	9.29	7.77	0.22	1.15	1.03	0.414	0.00342	0.0797	0.786	0.0545	0.402
miR-211-5p	Not DE	0	0	1.5	1.08	0.65	1.11	2.5	1.29	2.53	2.02	-0.02	-0.77	-0.71	0.91	0.134	0.394	0.99	0.405	0.743
miR-2110	Not DE	4	0	23.07	21.55	25.58	30.79	90.64	50.06	47.2	43.41	0.16	0.15	0.11	0.538	0.708	0.808	0.851	0.886	0.937
miR-2113	Not DE	2	0	9.84	24.96	16.56	9	17.05	28.21	33.93	24.42	0.43	0.31	-0.1	0.291	0.523	0.866	0.713	0.775	0.959
miR-2114-3p	Not DE	0	0	1.4	3.59	0.65	0.64	3.93	1.2	1.51	1.91	-0.24	-0.58	-0.52	0.441	0.267	0.417	0.806	0.569	0.755
miR-2114-5p	Not DE	4	0	17.94	73.63	30.05	31	70.34	71.53	47.92	61.94	-0.27	0.64	0.39	0.413	0.293	0.477	0.786	0.594	0.795
miR-2115-3p	Not DE	3	0	16.76	23.35	13.97	16.68	29	15.41	19.96	19.08	0.07	-0.25	-0.3	0.718	0.397	0.384	0.921	0.689	0.739
miR-2115-5p	Not DE	0	0	0.43	0.22	1.19	0.59	0.67	1.94	1.02	0.78	0.39	1.13	0.71	0.265	0.0259	0.166	0.692	NA	0.533
miR-2116-3p	Not DE	0	0	0	0	0	0	0.07	0.64	0.47	0.32	0.48	0.39	-0.4	0.379	0.513	0.834	0.766	NA	NA
miR-2116-5p	Not DE	0	0	3	5.39	3.56	3.18	5.71	8.67	6.49	5.18	0.3	0.63	0.71	0.345	0.151	0.161	0.75	0.431	0.527
miR-2117	Not DE	0	1	3.02	1.8	3.88	4.01	1.46	8.69	4.73	3.73	0.38	1.21	0.69	0.106	0.00174	0.131	0.471	0.0359	0.488
miR-212-3p	Not DE	0	0	0	0	0	0	0	0.05	0.46	0.57	0.12	-1.2	-1.45	1	0.118	0.0728	1	NA	NA
miR-212-5p	Not DE	0	0	0.92	1.8	2.1	1.06	1.32	2.73	1.72	1.71	0.18	0.97	0.74	0.615	0.0464	0.103	0.879	0.24	0.444
miR-214-3p	Not DE	0	0	0.66	0	0.84	0.88	0.43	3.75	1.63	2.75	-0.42	0.99	1.07	0.344	0.145	0.116	0.748	0.424	0.464
miR-214-5p	Not DE	0	0	0	1.05	0	0	2.07	0.83	0.65	0.82	-0.54	-0.58	-0.05	0.136	0.417	1	0.527	NA	NA
miR-215-3p	Not DE	0	0	0.67	0	1.13	0.87	0.86	1.51	1.43	1.15	0.18	-0.11	-0.12	0.657	0.924	0.984	0.9	NA	1
miR-215-5p	Not DE	1	0	13.84	8.98	21.42	14.47	6.64	41.39	27.36	29.84	0.03	0.42	0.55	0.93	0.403	0.273	0.996	0.693	0.658
miR-216a-3p	Not DE	0	0	4	2.37	3.71	3.49	3.53	5.66	5.28	5.56	0.06	-0.13	-0.17	0.816	0.752	0.711	0.961	0.905	0.91
miR-216a-5p	Not DE	0	0	1.01	0	1.26	1.38	0.5	1.79	1.91	1.56	0.24	0.32	-0.04	0.49	0.496	1	0.831	0.755	1
miR-216b-3p	Not DE	0	0	0	0	0	0	0.22	0.3	0.27	0.8	-0.94	-0.72	0.01	0.0399	0.353	0.955	0.3	NA	NA
miR-216b-5p	Not DE	0	2	1.28	3.66	2.66	1.16	4.21	6.83	1.59	2.07	-0.31	1.72	1.8	0.265	0.00028	0.000203	0.692	0.0116	0.0134
miR-217-3p	Not DE	0	0	0	0	0	0	0	0.5	0.15	0.24	-0.13	0.37	0.2	0.731	0.631	0.7	NA	NA	NA
miR-217-5p	Not DE	0	0	2.6	2.1	5.46	2.31	2.64	6.7	3.5	4.33	-0.24	0.86	0.76	0.38	0.0413	0.0734	0.767	0.225	0.387
miR-218-1-3p	Not DE	0	0	0	0.43	0	0	0.74	0.43	0.79	0.67	0.05	-0.51	-0.72	0.926	0.462	0.363	0.996	NA	NA
miR-218-2-3p	Not DE	0	0	1.23	1.51	1.11	1.07	1.1	1.28	1.86	2.43	-0.17	-0.74	-0.95	0.579	0.236	0.114	0.871	0.535	0.461
miR-218-5p	Not DE	4	0	34.7	35.92	28.19	32.43	47.03	54.31	37.89	48.34	-0.38	0.22	0.42	0.043	0.503	0.238	0.312	0.757	0.624
miR-219a-1-3p	Not DE	0	0	5.69	8.18	4.85	4.54	8.91	6.89	5.23	7.07	-0.23	0.08	0.28	0.356	0.827	0.499	0.754	0.937	0.812
miR-219a-2-3p	Not DE	0	0	4.8	3.59	4.88	4.22	7.57	6.78	5.41	6.58	-0.19	0.13	0.31	0.402	0.704	0.452	0.78	0.886	0.782
miR-219a-5p	Not DE	0	0	10.41	14.63	7.75	12.91	13.76	13.89	13.48	11.38	0.13	0.08	0.09	0.398	0.764	0.72	0.776	0.913	0.911
miR-219b-3p	Not DE	0	1	6.41	7.18	3.72	8.01	6.66	3.99	8.75	8.95	0.02	-1.17	-1.08	0.94	0.00227	0.003	0.998	0.0417	0.0801
miR-219b-5p	Not DE	0	0	1.4	1.51	1.68	1.92	2.95	4.8	2.61	2.2	0.18	0.87	0.78	0.565	0.0645	0.138	0.865	0.28	0.499
miR-22-3p	Not DE	0	0	9.22	3.59	12.62	9.52	36.41	15.01	15.13	15.24	0	0.02	0.05	0.988	0.959	0.899	1	0.984	0.969
miR-22-5p	Not DE	0	0	1.28	0	1.19	1.35	0.43	1.6	1.74	1.97	-0.14	-0.3	-0.19	0.58	0.581	0.774	0.871	0.814	0.925
miR-221-3p	Not DE	0	0	4.72	6.02	5	5.37	5.31	6.35	5.91	5.55	0	0.08	-0.14	0.981	0.836	0.671	1	0.94	0.889
miR-221-5p	Not DE	0	0	2.37	3.01	2.79	1.93	3.75	3.41	6.39	6.1	-0.53	-0.79	-0.01	0.117	0.233	1	0.484	0.533	1
miR-222-3p	Not DE	0	1	6.74	7.35	4.2	4.41	6.85	5.51	5.91	11.13	-0.83	-1.29	-0.39	0.000967	0.00551	0.321	0.0343	0.0714	0.699
miR-222-5p	Not DE	0	1	5.91	3.87	2.78	3.29	3.79	3.17	11.92	27.21	-1.1	-2.73	-2.12	0.00563	0.000403	0.00221	0.104	0.0147	0.0657
miR-223-3p	Not DE	0	0	9	2.15	8.91	7.33	7.05	9.2	19.32	15.59	0.16	-0.67	-0.93	0.596	0.127	0.0936	0.875	0.398	0.428
miR-223-5p	Not DE	0	0	0.51	1.72	0.84	1.35	3.57	2.04	2.22	1.34	0.56	0.69	0.31	0.116	0.218	0.531	0.484	NA	0.828
miR-224-3p	Not DE	0	0	0	1.29	0	0	1.63	1.28	0.46	0.8	-0.52	0.56	1	0.176	0.378	0.101	0.591	NA	NA
miR-224-5p	Not DE	0	0	2.79	0	2.1	3.76	0.29	2.92	5.86	4.77	0.33	-0.54	-1.04	0.259	0.243	0.0541	0.685	0.541	0.343
miR-2276-3p	Not DE	0	2	2.89	3.15	1.66	3.05	4.83	2.5	4.58	14.89	-1.33	-2.39	-1.25	0.000906	0.00137	0.0101	0.033	0.0317	0.147
miR-2276-5p	Not DE	0	0	0.87	1.8	0.97	0.73	1.66	1.11	1.07	1.62	-0.39	-0.47	-0.15	0.254	0.474	0.905	0.678	0.744	0.971
miR-2277-3p	Not DE	0	0	8.18	11.55	9.31	5.99	8.69	18.81	8.68	12.62	-0.56	0.34	0.82	0.03	0.439	0.0577	0.256	0.721	0.349
miR-2278	Not DE	4	0	103.7	82.61	239.21	123.25	126.55	318.55	292.89	195.61	0.53	0.87	-0.13	0.0341	0.0249	0.777	0.271	0.168	0.926
miR-2355-3p	Not DE	0	0	0	1.05	1.04	0.6	0.85	2.25	1.11	0.57	0.85	1.25	0.51	0.0327	0.0798	0.459	0.268	NA	0.786
miR-2355-5p	Not DE	0	0	0	0	0	0	0.7	0.79	0.31	0.76	-0.56	-0.1	0.54	0.165	0.929	0.411	0.574	NA	NA
miR-2392	Not DE	1	0	11.49	16.35	14.86	13.85	13.54	16.42	16.29	23.04	-0.08	0.03	-0.06	0.701	0.928	0.843	0.916	0.974	0.95
miR-23a-3p	Not DE	0	0	0.95	0.22	1.62	1.26	1.27	2.14	1.85	1.9	-0.35	0.09	-0.21	0.3	0.884	0.77	0.72	0.958	0.923
miR-23a-5p	Not DE	0	0	1.8	2.1	2.97	1.75	2.04	3.54	2.18	2.32	-0.15	0.59	0.7	0.542	0.13	0.0843	0.852	0.402	0.411
miR-23b-3p	Not DE	0	0	0.79	1.05	0.93	0.88	1.62	1.4	1.57	1.17	0.43	0.17	-0.37	0.217	0.76	0.56	0.639	NA	0.841
miR-23b-5p	Not DE	0	0	1.73	2.1	2.79	1.39	2.42	3.57	1.84	2.35	-0.35	0.67	0.71	0.229	0.125	0.113	0.651	0.395	0.461
miR-23c	Not DE	0	0	8.96	13.65	12.11	9.17	52.41	24.81	17.05	25.29	-0.36	-0.22	0.3	0.288	0.695	0.585	0.711	0.881	0.855
miR-24-1-5p	Not DE	0	0	0	0	0	0	0.14	0.26	0.65	0.48	0.34	-0.97	-1.46	0.523	0.245	0.156	0.846	NA	NA
miR-24-2-5p	Not DE	0	0	3.63	0	5.55	3.56	2.37	11.12	5.9	6.09	0.07	1.13	0.78	0.798	0.02	0.108	0.955	0.148	0.455
miR-24-3p	Not DE	0	0	4.6	3.59	6.14	5.27	3.78	16.12	7.71	9.9	-0.32	1	1.12	0.236	0.0169	0.00789	0.658	0.136	0.128
miR-2467-3p	Not DE	0	0	2.74	4.2	2.79	2.47	6.24	4.27	4.26	4.85	-0.05	0.25	0.15	0.858	0.564	0.739	0.974	0.802	0.917
miR-2467-5p	Not DE	0	0	2.13	0	2.09	2.11	1.72	2.92	3.37	4.71	-0.37	-0.64	-0.39	0.279	0.29	0.461	0.703	0.593	0.786
miR-25-3p	Not DE	0	0	2.73	4.2	4.18	2.5	4.73	4.39	3.34	3.67	-0.24	0.31	0.62	0.38	0.432	0.149	0.766	0.715	0.511
miR-25-5p	Not DE	0	1	8.06	14.37	7.97	6.48	16.68	11.47	7.38	18.22	-1.17	-0.57	0.6	6.15e-06	0.205	0.0587	0.00149	0.506	0.349
miR-2681-5p	Not DE	4	0	104.97	130.8	128.51	132.43	125.68	143.56	154.72	134.73	0.23	0.18	-0.11	0.22	0.541	0.747	0.641	0.785	0.92
miR-2682-3p	Not DE	0	0	2.04	1.8	0.97	1.51	1.51	1.12	2.49	2.41	0.08	-1.05	-0.88	0.781	0.0252	0.117	0.947	0.168	0.464
miR-2682-5p	Not DE	0	0	5.34	10.5	6.51	6.69	7.67	9.57	14.71	9.89	0.69	-0.01	-0.4	0.0316	0.996	0.475	0.265	1	0.794
miR-26a-1-3p	Not DE	0	0	0	0	0	0	0.35	0.4	1.14	0.64	0.88	-0.11	-1.51	0.0876	0.858	0.0487	0.438	NA	0.323
miR-26a-2-3p	Not DE	0	0	1.66	4.2	1.48	1.94	2.83	1.98	2.41	2.53	-0.16	-0.6	-0.24	0.535	0.202	0.694	0.85	0.505	0.899
miR-26a-5p	Not DE	4	0	60.21	25.14	68.34	65.82	29.64	99	78.98	77.33	0.07	0.34	0.16	0.681	0.267	0.565	0.91	0.569	0.845
miR-26b-3p	Not DE	0	0	0.6	1.05	1.26	0	2.36	1.51	0.87	1.1	-0.47	0.43	0.68	0.208	0.417	0.297	0.632	NA	0.687
miR-26b-5p	Not DE	0	0	2.99	1.72	3.72	3.27	1.52	10.89	5.77	6.07	0.1	0.79	0.48	0.75	0.108	0.361	0.934	0.367	0.719
miR-27a-3p	Not DE	0	0	6.6	3.59	9.05	6.15	4.33	14.23	8.84	9.26	-0.04	0.48	0.58	0.884	0.205	0.118	0.982	0.506	0.464
miR-27a-5p	Not DE	0	0	2.81	2.1	2.94	2.56	4.34	4.2	3.84	3.89	-0.17	0.14	0.22	0.539	0.726	0.581	0.851	0.897	0.855
miR-27b-3p	Not DE	0	0	3.33	2.1	6.52	3.05	2.64	9.79	4.91	5.21	-0.11	0.86	0.9	0.715	0.0594	0.0346	0.921	0.271	0.283
miR-27b-5p	Not DE	0	0	5.97	7.35	5.32	4.02	6.3	5.53	5.93	7.86	-0.31	-0.53	0.11	0.215	0.205	0.768	0.639	0.506	0.923
miR-28-3p	Not DE	0	0	1.73	1.05	2.61	1.96	1.24	3.37	3.53	2.69	0.28	0.45	0.11	0.327	0.238	0.824	0.739	0.538	0.941
miR-28-5p	Not DE	0	0	0.61	0	0	0.28	0.22	0.47	0.66	0.97	-0.5	-1.12	-0.66	0.134	0.107	0.356	0.523	NA	NA
miR-2861	Not DE	4	0	50.34	35.92	41.76	43.05	33.1	110.13	52.9	63.25	-0.25	0.48	0.78	0.217	0.211	0.0478	0.639	0.509	0.319
miR-296-3p	Not DE	0	0	1.45	3.59	2.97	2.04	3.55	5.77	3.73	2.35	0.66	1.12	0.56	0.0473	0.00684	0.303	0.33	0.081	0.693
miR-296-5p	Not DE	0	0	0	1.72	0	0	1.17	1.27	0.49	0.53	0.25	0.75	0.48	0.734	0.269	0.47	0.926	NA	NA
miR-297	Not DE	0	0	1.66	3.15	2.66	2.25	3.13	2.98	3.99	3.48	0.07	-0.28	-0.44	0.827	0.617	0.486	0.965	0.834	0.8
miR-298	Not DE	0	0	6.51	6.3	6.3	7.46	13.55	11.31	10.93	8.82	0.35	0.37	-0.13	0.127	0.24	0.77	0.507	0.54	0.923
miR-299-3p	Not DE	0	0	2.38	3.01	2.66	1.88	3.5	3.41	5.6	4.35	0.23	-0.07	-0.2	0.556	0.882	0.778	0.861	0.957	0.927
miR-299-5p	Not DE	0	0	0	0	0	0	0	0.29	0.51	0.12	0.98	0.4	-0.55	0.141	0.741	0.778	NA	NA	NA
miR-29a-3p	Not DE	0	0	1.5	2.1	2.79	1.65	2.64	3.21	3.14	2.6	0.3	0.24	-0.22	0.383	0.642	0.675	0.767	0.85	0.892
miR-29a-5p	Not DE	0	0	0	0.65	0.42	0	0.81	1.14	0.42	0.58	-0.34	0.68	0.93	0.364	0.254	0.155	0.76	NA	NA
miR-29b-1-5p	Not DE	0	0	1.59	2.1	2.79	1.92	3.16	5.28	4.11	5.29	0.03	0.75	0.06	1	0.188	0.894	1	0.486	0.966
miR-29b-2-5p	Not DE	0	0	3.56	9.68	4.52	3.43	7.77	5.05	7.76	6	0.42	-0.12	-0.64	0.212	0.797	0.324	0.635	0.925	0.701
miR-29b-3p	Not DE	0	0	1.3	1.72	1.86	0.87	1.52	3.24	1.36	1.61	-0.27	0.86	1.1	0.373	0.0765	0.0317	0.766	0.306	0.274
miR-29c-3p	Not DE	0	0	1.9	1.8	1.78	1.63	2.02	4.23	3.53	2.8	0.5	0.48	0.02	0.174	0.311	0.948	0.591	0.612	0.989
miR-29c-5p	Not DE	0	2	0.61	0.43	1.62	0.84	1.19	128.17	1.29	4.47	0.07	3.33	4.07	0.869	6.14e-05	0.00012	0.975	0.00448	0.00933
miR-300	Not DE	0	0	1.86	2.1	0.59	1.08	2.33	2.4	1.85	3.73	-0.97	-0.47	0.49	0.00257	0.403	0.342	0.064	0.693	0.712
miR-301a-3p	Not DE	0	0	0	1.29	0	0	1.63	0.98	0.73	0.44	0.71	0.85	-0.01	0.111	0.176	1	0.479	NA	NA
miR-301a-5p	Not DE	0	0	0.56	1.29	0.65	0.18	1.38	1.99	0.9	0.91	0.14	0.72	0.85	0.719	0.181	0.169	0.921	NA	0.536
miR-301b-3p	Not DE	0	0	1.03	1.05	1.63	0.84	0.71	1.86	2.04	1.78	0.21	-0.35	-0.38	0.6	0.552	0.591	0.878	0.793	0.858
miR-301b-5p	Not DE	0	1	1.03	1.29	1.04	0.8	2.23	20.68	1.54	1.72	-0.4	2.22	2.75	0.252	0.00359	0.00111	0.676	0.0559	0.0434
miR-302a-3p	Not DE	0	0	0	1.05	0	0	1.16	0.65	0.76	0.73	0.51	-0.15	-1.24	0.269	0.743	0.0994	0.694	NA	NA
miR-302a-5p	Not DE	0	0	2.42	3.59	3.71	2.18	2.77	5.05	7.77	5.53	-0.42	0.2	0.16	0.227	0.744	0.79	0.648	0.903	0.932
miR-302b-3p	Not DE	0	0	0	0	0	0	0.14	0.9	0.82	0.98	0.16	0.39	0.4	0.869	0.55	0.501	0.975	NA	NA
miR-302b-5p	Not DE	0	0	1.21	0.65	0.97	1.41	1.27	1.96	3.7	2.39	0.42	-0.41	-0.75	0.292	0.537	0.351	0.713	0.783	0.715
miR-302c-3p	Not DE	0	0	0	0	0	0	0.14	0.79	0.61	1.2	0.32	0.36	0.14	0.652	0.807	0.769	0.896	NA	NA
miR-302c-5p	Not DE	1	0	10.04	8.98	16.56	9.46	43.32	28.99	25.05	20.2	0.3	0.42	0.31	0.36	0.326	0.582	0.756	0.627	0.855
miR-302d-3p	Not DE	0	0	0	0	0	0	0.57	0.41	0.99	0.59	0.46	-0.45	-0.82	0.328	0.535	0.28	0.739	NA	0.666
miR-302d-5p	Not DE	0	0	0.73	0	0.59	0.83	0.6	1.29	1.17	1.57	-0.64	0.15	0.62	0.0649	0.725	0.244	0.374	NA	0.632
miR-302e	Not DE	0	0	7.5	5.39	8.89	9.83	10.97	9.25	14.32	14.55	0.05	-0.48	-0.56	0.85	0.224	0.146	0.972	0.523	0.509
miR-302f	Not DE	0	0	0	0	0	0	0.14	0.06	0.15	0.1	0.3	-0.2	-0.46	0.789	0.852	0.9	NA	NA	NA
miR-3059-3p	Not DE	0	3	5.83	11.19	11.17	6.31	30.02	83.7	29.57	12.13	1.29	2.58	2.54	5.94e-05	2.24e-09	3.54e-05	0.00546	2.07e-06	0.00431
miR-3059-5p	Not DE	0	0	1.01	0.22	1.48	1.1	0.67	7.91	1.76	2.25	-0.23	1.15	1.43	0.498	0.0693	0.0174	0.833	0.293	0.192
miR-3064-3p	Not DE	0	0	0	0	0	0	0.6	0.11	0.25	0.11	0.12	0.06	-0.16	0.772	0.968	0.843	NA	NA	NA
miR-3064-5p	Not DE	4	0	44.16	85.06	37.81	37.14	215.59	63.1	62.96	72.88	-0.21	-0.31	0.14	0.395	0.444	0.731	0.775	0.725	0.914
miR-3065-3p	Not DE	0	0	1.02	1.8	1.11	0.92	1.65	2.12	1.58	1.33	0.25	0.39	0.17	0.492	0.442	0.709	0.831	NA	0.91
miR-3065-5p	Not DE	0	0	2.56	1.29	2.66	1.97	2.88	3.44	3.08	3.7	-0.21	-0.12	0.14	0.421	0.787	0.749	0.792	0.92	0.92
miR-3074-3p	Not DE	0	0	5.11	5.39	3.33	4.24	17.45	3.88	6.76	7.54	-0.16	-1.01	-0.76	0.576	0.0259	0.166	0.869	0.17	0.532
miR-3074-5p	Not DE	0	0	8.18	12.91	4.88	10.72	11.09	11.29	15.09	18.65	-0.17	-0.65	-0.46	0.583	0.199	0.372	0.872	0.5	0.73
miR-3085-3p	Not DE	0	0	0	0	0.74	0	0.65	1.39	0.37	0.37	0.02	1.33	1.32	1	0.0182	0.0472	1	NA	NA
miR-3085-5p	Not DE	3	0	20.59	32.55	9.92	16.27	49.22	23.55	22.65	28.03	-0.34	-0.37	0.05	0.14	0.338	0.9	0.536	0.637	0.969
miR-30a-3p	Not DE	0	0	1.32	1.08	2.58	1.81	1.06	4.64	2.68	2.34	0.24	0.94	0.75	0.445	0.0286	0.0803	0.807	0.179	0.403
miR-30a-5p	Not DE	0	0	7.54	8.61	11.89	8.47	13.5	33.46	12.02	16.26	-0.19	0.97	1.13	0.474	0.0211	0.00993	0.818	0.151	0.146
miR-30b-3p	Not DE	0	0	4.4	8.18	4.45	2.9	7.97	6.7	4.6	7.61	-0.6	-0.22	0.39	0.0293	0.654	0.333	0.254	0.855	0.707
miR-30b-5p	Not DE	0	0	0.75	1.08	2.26	0.8	0.96	4.57	1.63	2.5	-0.79	1.18	1.44	0.0459	0.0204	0.00978	0.325	0.149	0.145
miR-30c-1-3p	Not DE	4	0	31.98	60.91	27.01	24.65	49.84	25.46	29.4	36.35	-0.29	-0.5	-0.27	0.0665	0.0417	0.383	0.379	0.226	0.739
miR-30c-2-3p	Not DE	0	0	3.57	4.95	6.3	3.26	7.24	6.34	4.77	3.88	0.17	0.54	0.35	0.439	0.0896	0.377	0.803	0.331	0.733
miR-30c-5p	Not DE	4	0	56.4	109.94	80.4	66.52	110.87	87.8	84.65	99.2	-0.18	-0.01	0.01	0.393	0.969	0.956	0.774	0.99	0.992
miR-30d-3p	Not DE	0	0	0	0.43	0	0.14	1.34	0.46	0.93	0.76	0.13	-0.3	-0.8	0.753	0.718	0.308	0.935	NA	0.693
miR-30d-5p	Not DE	0	0	5.8	2.15	9.76	7.43	2.26	9.41	9.46	7.98	0.22	0.28	-0.09	0.339	0.444	0.789	0.746	0.725	0.931
miR-30e-3p	Not DE	0	0	3.48	2.37	3.71	2.5	2.69	11.94	4.22	6.46	-0.62	0.82	1.1	0.0354	0.118	0.0173	0.276	0.382	0.192
miR-30e-5p	Not DE	0	0	4.33	6.67	4.66	4.87	7.57	5.11	7.44	7.5	-0.04	-0.73	-0.82	0.895	0.116	0.0904	0.986	0.38	0.418
miR-31-3p	Not DE	0	0	0.75	3.59	3.65	1.02	4.83	9.42	3.09	3.76	0.36	1.75	1.43	0.444	0.00417	0.0229	0.807	0.0619	0.233
miR-31-5p	Not DE	0	0	4.48	4.95	5	4.22	7.39	8.33	7.94	7.37	0.14	0.19	-0.2	0.614	0.668	0.649	0.879	0.863	0.884
miR-3115	Not DE	0	0	7.25	6.3	9.24	7.64	9.68	14.01	11.63	12.67	0.2	0.18	0.44	0.421	0.667	0.288	0.792	0.863	0.677
miR-3116	Not DE	0	0	0	0	0.52	0.5	0.35	1	0.77	0.75	0.03	0.07	-0.02	1	0.862	1	1	NA	NA
miR-3117-3p	Not DE	0	0	0.86	0.22	0.42	1.03	4.26	0.93	1.86	1.74	-0.16	-0.62	-0.92	0.601	0.303	0.175	0.878	0.606	0.546
miR-3117-5p	Not DE	0	0	1.35	0	2.09	1.7	5.52	2.49	3.11	3.74	-0.16	-0.59	-0.23	0.62	0.288	0.76	0.882	0.592	0.92
miR-3118	Not DE	0	0	4.03	0.65	9.31	4.3	0.57	17.58	7.78	9.81	-0.36	0.66	1.32	0.307	0.213	0.00398	0.723	0.511	0.0884
miR-3119	Not DE	0	0	0.87	1.8	2.23	0.88	1.24	5.01	2.26	2.77	0.26	1.1	1.17	0.561	0.0482	0.0432	0.863	0.243	0.315
miR-3120-3p	Not DE	0	0	2.4	1.8	2.58	1.99	2.31	2.53	2.25	3.96	-0.62	-0.78	0.08	0.0339	0.159	0.836	0.271	0.443	0.945
miR-3120-5p	Not DE	0	0	2.48	1.8	3.25	2.35	1.53	3.48	3.7	4.97	-0.28	-0.4	0.17	0.381	0.445	0.699	0.767	0.725	0.902
miR-3121-3p	Not DE	0	1	4.61	4.2	3.39	3.01	4.68	24.22	11.15	13.41	0.23	1.48	0.46	0.605	0.00136	0.526	0.878	0.0317	0.828
miR-3121-5p	Not DE	0	0	0	0	0	0	0.6	0.11	0.37	0.35	0.31	-0.05	-0.98	0.66	0.946	0.298	0.901	NA	NA
miR-3122	Not DE	0	0	7.79	10.78	5.74	8.81	7.67	6.28	19.26	15.17	0.21	-0.81	-1.34	0.453	0.0281	0.00677	0.81	0.176	0.121
miR-3123	Not DE	0	0	6.95	9.45	6.78	9.01	9.66	10.33	11.61	13.44	-0.16	-0.07	-0.49	0.514	0.877	0.212	0.842	0.956	0.594
miR-3124-3p	Not DE	0	0	0	0	0	0	0.29	0.46	0.77	0.83	0.19	-0.49	-0.74	0.758	0.425	0.459	0.937	NA	NA
miR-3124-5p	Not DE	0	0	3.46	1.94	4.62	3.48	2.79	7.02	4.66	3.59	0.33	0.7	0.51	0.117	0.0414	0.162	0.484	0.225	0.529
miR-3125	Not DE	4	0	16.93	16.8	16.01	17.17	21.75	21.61	24.97	39.17	-0.49	-0.61	-0.23	0.0537	0.127	0.503	0.35	0.397	0.814
miR-3126-3p	Not DE	0	0	0	0	0	0	0.22	1.03	0.32	0.95	-0.83	0.06	0.82	0.0339	0.875	0.25	0.271	NA	NA
miR-3126-5p	Not DE	0	0	3.56	2.1	2.61	3.07	2.23	2.95	5.12	5.38	-0.25	-0.7	-0.72	0.356	0.112	0.187	0.754	0.374	0.559
miR-3127-3p	Not DE	0	0	2.74	2.8	3.33	2.96	4.03	5.62	5.1	10.41	-0.69	-0.6	0.11	0.0539	0.38	0.824	0.35	0.673	0.941
miR-3127-5p	Not DE	4	0	30.93	26.25	24.41	25.7	34.86	45.08	31.18	41.71	-0.25	0.04	0.45	0.178	0.901	0.116	0.591	0.962	0.464
miR-3128	Not DE	0	0	0.66	1.08	2.09	1.24	7.36	5.3	3.31	1.9	0.82	1.16	0.71	0.0479	0.0688	0.284	0.331	0.291	0.672
miR-3129-3p	Not DE	0	0	0	0	0	0	0.07	1.8	0.46	1	-0.43	1.09	0.95	0.27	0.183	0.251	0.695	NA	NA
miR-3129-5p	Not DE	0	0	0.66	1.94	4.2	1.09	2.19	4.49	3.12	2.09	0.54	1.21	0.93	0.185	0.028	0.13	0.598	0.176	0.487
miR-3130-3p	Not DE	0	1	8.24	5.81	2.52	4.41	9.43	5.36	5.75	11.48	-0.76	-0.9	-0.22	0.00112	0.0151	0.614	0.0378	0.125	0.87
miR-3130-5p	Not DE	2	0	16.64	9.25	21.4	12.6	16.93	22.69	16.37	32.2	-0.65	-0.36	0.47	0.0146	0.345	0.248	0.184	0.644	0.636
miR-3131	Not DE	1	0	6.17	16.16	8.28	8.52	13.3	15.41	9.91	10.19	0.17	0.56	0.33	0.49	0.24	0.301	0.831	0.54	0.691
miR-3132	Not DE	1	0	10.25	10.78	16.56	8.75	13.75	20.54	15.66	13.75	0.1	0.58	0.85	0.641	0.0455	0.0062	0.891	0.236	0.113
miR-3133	Not DE	0	0	4.48	9.45	4.97	5.71	12.57	7.61	9.09	7.08	0.33	0.03	-0.08	0.198	0.946	0.866	0.621	0.98	0.959
miR-3134	Not DE	0	0	0	1.05	0.65	0	0.85	1.72	0.51	1	-0.74	0.44	1.55	0.0619	0.439	0.0108	0.366	NA	NA
miR-3135a	Not DE	3	0	16.64	12.6	18.21	15.91	10.97	21.43	22.13	22.65	0.02	-0.12	-0.16	0.926	0.729	0.659	0.996	0.898	0.884
miR-3135b	Not DE	0	0	6.74	4.2	5.74	5.57	4.49	15.64	7.75	9.01	-0.22	0.34	0.47	0.291	0.305	0.247	0.713	0.608	0.636
miR-3136-3p	Not DE	0	0	0	0	0	0	0.35	0.29	0.19	0.33	-0.51	-0.55	0.06	0.203	0.521	0.864	NA	NA	NA
miR-3136-5p	Not DE	4	0	39.75	30.53	27.31	29.4	41.72	27.29	37.94	51.99	-0.47	-0.96	-0.37	0.0185	0.00387	0.308	0.204	0.0586	0.693
miR-3138	Not DE	4	0	255.71	800.96	300.61	242.69	644.26	397.17	429.98	467.33	-0.04	0.14	0.01	0.878	0.7	0.983	0.979	0.883	1
miR-3139	Not DE	0	1	2.79	1.8	1.86	2.07	2.67	38.68	4.27	11.48	-0.27	2.77	1.64	0.413	2.83e-06	0.0177	0.786	0.000454	0.195
miR-3140-3p	Not DE	0	0	1.72	3.59	2.61	1.81	3.84	3	2.63	2.14	0.38	0.48	0.2	0.158	0.182	0.655	0.565	0.48	0.884
miR-3140-5p	Not DE	0	0	1.69	2.15	0.59	1.48	8.25	1.82	2.02	2.46	-0.15	-0.69	-0.09	0.606	0.187	0.963	0.878	0.484	0.995
miR-3141	Not DE	4	0	25.91	64.06	21.01	22.99	59.84	26.6	33.74	31.61	-0.15	-0.38	-0.13	0.343	0.115	0.659	0.748	0.379	0.884
miR-3142	Not DE	0	0	2.67	0.86	1.13	2.02	1.34	2.61	2.83	3.6	-0.24	-0.11	-0.19	0.376	0.828	0.714	0.766	0.937	0.91
miR-3143	Not DE	0	0	7.86	6.88	4.2	7	8.14	76.8	10.04	12.79	-0.37	0.8	1.16	0.159	0.148	0.0883	0.566	0.427	0.417
miR-3144-3p	Not DE	0	1	0.99	0	2.23	1.35	0.72	7.88	1.74	4.54	-0.06	1.91	1.71	0.853	0.00213	0.00426	0.972	0.0402	0.0927
miR-3144-5p	Not DE	0	0	0	0	0	0	0.14	0.26	0.51	0.74	0.15	-0.53	-0.66	0.809	0.368	0.406	0.959	NA	NA
miR-3145-3p	Not DE	0	2	4.48	2.1	6.68	4.16	6.46	148.56	25.59	17.68	0.13	2.41	4.22	0.762	0.00139	9.61e-06	0.938	0.0318	0.00308
miR-3145-5p	Not DE	0	0	0	1.05	0.93	0	0.85	1.83	0.8	0.66	0.31	1.18	1.01	0.49	0.0202	0.0961	0.831	NA	0.434
miR-3146	Not DE	0	0	3	3.59	2.66	2.26	11.44	9.16	5.45	9.02	-0.3	-0.42	-0.23	0.397	0.479	0.729	0.775	0.745	0.914
miR-3147	Not DE	1	0	6.91	15.71	10.63	7.58	16.23	14.76	14.13	10.7	0.48	0.43	0.09	0.0656	0.244	0.849	0.377	0.541	0.954
miR-3148	Not DE	0	0	4.72	2.1	4.88	3.85	3.45	7.08	5.44	8.44	-0.71	-0.36	0.51	0.0114	0.452	0.21	0.159	0.728	0.592
miR-3149	Not DE	0	0	2.67	1.8	3.23	2.54	2.1	4	25.22	12.34	-0.76	-1.21	-0.74	0.0631	0.0889	0.216	0.368	0.33	0.598
miR-3150a-3p	Not DE	0	0	1.4	1.51	1.29	1.92	1.1	1.54	2.41	1.94	0.32	-0.22	-0.72	0.25	0.668	0.153	0.674	0.863	0.519
miR-3150a-5p	Not DE	0	0	0.56	1.72	0	0.33	1.17	1.36	0.71	0.89	-0.42	0.68	0.95	0.207	0.203	0.0844	0.631	NA	NA
miR-3150b-3p	Not DE	0	0	3.93	4.2	4.74	3.83	4.32	5.4	4.34	4.58	-0.07	0.13	0.21	0.761	0.72	0.574	0.938	0.892	0.85
miR-3150b-5p	Not DE	0	0	1.18	0	4.15	1.67	0.5	4.98	2.86	1.82	0.6	1.12	0.72	0.0558	0.00851	0.156	0.358	0.0936	0.524
miR-3151-3p	Not DE	0	0	0	1.08	0.59	0.13	1.56	0.83	0.92	0.53	0.74	0.52	-0.34	0.085	0.388	0.728	0.431	NA	0.914
miR-3151-5p	Not DE	0	0	3.02	3.59	3.78	3.3	12.57	6.06	5.29	4.52	-0.05	0.26	0.2	0.84	0.511	0.624	0.969	0.764	0.872
miR-3152-3p	Not DE	0	0	2.56	0	2.97	2.74	0.79	6.2	3.63	3.26	0.12	0.75	0.46	0.701	0.121	0.331	0.916	0.387	0.704
miR-3152-5p	Not DE	0	0	0.63	1.08	0.84	0.27	0.96	1.66	1.12	1.8	-0.28	0.01	0.12	0.506	0.955	0.817	0.84	0.982	0.941
miR-3153	Not DE	0	0	3.63	3.23	4.74	3.63	3.57	7	4.06	4.9	-0.33	0.48	0.62	0.133	0.187	0.0893	0.519	0.484	0.417
miR-3155a	Not DE	0	0	3.97	4.2	4.44	4.34	4.32	7.65	4.66	5.21	-0.05	0.55	0.44	0.831	0.116	0.24	0.967	0.381	0.626
miR-3155b	Not DE	0	0	0.72	0	0.42	0.78	0.14	1.32	1.42	1.57	-0.32	-0.59	-0.4	0.374	0.401	0.585	0.766	0.691	0.855
miR-3156-3p	Not DE	0	0	10.25	8.82	13.88	8.37	8.63	19.87	13.02	11.27	0.18	0.78	0.52	0.389	0.00738	0.18	0.773	0.0856	0.553
miR-3156-5p	Not DE	3	0	18.4	10.78	27.31	26.94	10.82	38.36	43.34	75.66	0.01	0.41	-0.14	0.967	0.382	0.76	1	0.674	0.92
miR-3157-3p	Not DE	0	0	8.93	9.68	8.4	9.87	13.07	16.58	27.07	29.64	-0.32	-0.54	-0.09	0.324	0.341	0.878	0.738	0.641	0.964
miR-3157-5p	Not DE	0	0	0.72	1.8	0	0.53	1.51	0.74	1.26	2.41	-0.31	-1.46	-0.78	0.454	0.0443	0.311	0.81	0.234	0.694
miR-3158-3p	Not DE	0	0	1.91	1.94	1.63	0.79	1.7	2.96	2.07	2.88	-0.49	-0.14	-0.06	0.139	0.784	0.957	0.534	0.92	0.992
miR-3158-5p	Not DE	0	0	4.11	1.8	2.96	2.49	3.13	2.9	4.28	6.84	-0.72	-1.31	-0.73	0.0149	0.01	0.12	0.185	0.101	0.468
miR-3159	Not DE	0	1	11.8	10.5	13.04	13.37	9.7	37.74	13.91	14.6	-0.04	1.06	0.91	0.825	0.00254	0.0143	0.964	0.0438	0.176
miR-3160-3p	Not DE	3	0	21.49	8.98	18.21	24.25	31.27	24.04	25.86	24.72	0.1	-0.04	-0.17	0.516	0.888	0.562	0.842	0.96	0.841
miR-3160-5p	Not DE	4	0	30.42	26.94	31.66	35.25	38.89	34.15	40.63	40.14	0.1	-0.28	-0.37	0.548	0.313	0.228	0.855	0.612	0.611
miR-3161	Not DE	1	0	9.67	16.16	10.63	7.59	20.51	15.41	11.32	10.47	0.14	0.55	0.41	0.444	0.0194	0.235	0.807	0.147	0.621
miR-3162-3p	Not DE	0	0	0	0	0	0	0	0.09	0.31	0.11	0.67	-0.24	-0.83	0.238	0.84	0.36	NA	NA	NA
miR-3162-5p	Not DE	0	0	12.89	8.4	8.38	12.44	11.66	8.98	14.17	16.57	-0.14	-0.75	-0.83	0.435	0.0234	0.00594	0.802	0.161	0.112
miR-3163	Not DE	0	0	2.89	3.59	2.1	3.08	5.63	3.55	3.96	4.37	-0.24	-0.26	-0.19	0.338	0.571	0.685	0.746	0.807	0.896
miR-3164	Not DE	1	0	10.23	39.51	11.86	10.61	69.11	14.87	17.5	14.54	0.28	0.11	-0.39	0.21	0.745	0.339	0.633	0.903	0.71
miR-3165	Not DE	0	0	7.86	6.67	8.3	7.7	9.01	11.77	10.26	8.61	0.09	0.34	0.42	0.616	0.22	0.157	0.879	0.521	0.524
miR-3166	Not DE	0	0	0	0	0	0	0.22	0.85	0.89	0.57	0.6	0.51	-0.14	0.236	0.518	1	0.658	NA	1
miR-3167	Not DE	0	0	2.38	3.59	5.94	3.17	6.65	64.42	70.5	36.19	0.59	1.55	1.9	0.302	0.0667	0.108	0.722	0.286	0.455
miR-3168	Not DE	3	0	26.23	48.49	13.29	31.22	51.77	51.07	37.69	36.35	0.08	0	0.06	0.684	0.997	0.882	0.91	1	0.965
miR-3169	Not DE	2	0	13.92	24.31	8.14	15.6	31.65	21.94	29.72	29.04	0.13	-0.62	-0.62	0.679	0.222	0.243	0.909	0.522	0.632
miR-3170	Not DE	4	0	21.7	34.66	18.97	21.91	37.81	34.87	33.18	31.74	0.04	0.06	0.11	0.862	0.868	0.775	0.974	0.954	0.925
miR-3171	Not DE	0	1	5.21	3.23	2.09	2.13	5.87	4.05	4.13	11.81	-1.35	-1.81	-0.25	0.000144	0.00545	0.668	0.00975	0.071	0.889
miR-3173-3p	Not DE	0	0	2.42	3.15	5.2	2.02	2.48	6.62	2.74	2.92	-0.03	0.87	1.06	0.908	0.0198	0.0155	0.99	0.148	0.182
miR-3173-5p	Not DE	0	0	0	0	0	0	0.29	0.5	0.39	0.44	-0.11	0.3	0.25	0.75	0.692	0.763	0.934	NA	NA
miR-3174	Not DE	3	0	13.72	41.74	23.11	15.66	57.12	30.72	19.72	19.98	0.02	0.63	0.45	0.926	0.0379	0.181	0.996	0.213	0.553
miR-3175	Not DE	0	0	6.36	5.39	9.93	6.38	6.01	10.23	10.28	7.58	0.19	0.27	-0.01	0.343	0.353	0.971	0.748	0.654	0.997
miR-3176	Not DE	4	0	32.48	16.14	40.97	48.83	28.28	70.95	64.77	42.58	0.64	0.62	0	0.00187	0.0309	1	0.0507	0.185	1
miR-3177-3p	Not DE	0	0	3.38	10.78	4.2	3.83	49.91	29.5	12.28	12.03	0.41	1.17	1.03	0.349	0.0519	0.129	0.751	0.253	0.484
miR-3177-5p	Not DE	0	0	10.46	10.78	12.11	8.96	9.85	12.74	12.77	12.97	-0.11	0.02	0.15	0.555	0.955	0.623	0.86	0.982	0.872
miR-3178	Not DE	4	0	19.69	15.75	16.48	19.66	16.48	28.76	21.3	27.32	-0.38	0.19	0.2	0.0287	0.547	0.393	0.253	0.79	0.743
miR-3179	Not DE	0	0	1.52	1.8	5	2.14	2.6	5.58	5.73	4.38	0.51	1.04	0.53	0.198	0.0187	0.404	0.621	0.143	0.748
miR-3180-3p	Not DE	4	0	55.11	65.62	73.49	65.51	75	77.13	86.3	66.37	0.34	0.23	-0.22	0.0352	0.368	0.467	0.276	0.665	0.79
miR-3180-5p	Not DE	4	0	432.31	417.96	651.72	534.53	530.98	795.36	619.13	564.06	0.1	0.51	0.5	0.553	0.0602	0.0857	0.858	0.272	0.413
miR-3181	Not DE	0	0	14.76	10.5	7.22	14.69	14.45	37.32	28.31	27.61	-0.11	0.57	-0.2	0.724	0.287	0.701	0.922	0.591	0.902
miR-3182	Not DE	0	0	9.44	6.02	8.72	8.15	8.45	12.37	10.62	9.99	0.01	0.1	0.14	0.939	0.733	0.679	0.998	0.9	0.894
miR-3183	Not DE	0	1	5.98	3.15	4.85	4.01	4.16	32.62	5.33	9.28	-0.67	0.77	1.56	0.00436	0.0895	0.00123	0.0877	0.331	0.0472
miR-3184-3p	Not DE	0	1	0	0	0	0	0	1.34	0.38	1.95	-1.88	-0.25	0.84	0.000308	0.775	0.268	0.0156	NA	NA
miR-3184-5p	Not DE	0	0	6.71	5.39	3.65	5.73	5.23	5.76	6.48	8.63	-0.29	-0.62	-0.17	0.204	0.099	0.669	0.629	0.347	0.889
miR-3185	Not DE	4	0	53.1	129.3	46.52	40.04	134.55	76.01	100.94	73.19	0.39	-0.01	-0.57	0.114	0.983	0.262	0.483	0.993	0.646
miR-3186-3p	Not DE	0	0	6.57	11.55	5.49	8.17	15.4	7.33	10.89	9.28	0.27	-0.36	-0.58	0.253	0.372	0.183	0.676	0.666	0.555
miR-3186-5p	Not DE	0	0	1.28	0	1.66	0.88	0.29	1.64	1.45	1.86	-0.29	-0.19	-0.24	0.361	0.752	0.71	0.756	0.905	0.91
miR-3187-3p	Not DE	0	0	2.55	1.8	1.63	3.86	3.06	2.97	6.83	3.76	0.74	-0.15	-0.93	0.0127	0.758	0.158	0.17	0.91	0.524
miR-3187-5p	Not DE	0	0	6.76	1.8	11.63	6.33	8.7	15.44	10.03	8.77	0.15	0.74	0.68	0.524	0.0289	0.0723	0.846	0.179	0.385
miR-3188	Not DE	0	0	8.91	5.38	11.39	7.67	5.94	11.07	9.47	10.37	-0.27	0.14	0.17	0.152	0.653	0.583	0.556	0.855	0.855
miR-3189-3p	Not DE	0	0	2.73	5.39	1.48	2.14	6.1	1.82	3.9	7.61	-0.92	-1.84	-1.39	0.00695	0.00567	0.00393	0.122	0.0721	0.0884
miR-3189-5p	Not DE	0	0	1.66	3.15	1.57	1.86	3.73	10.69	6.54	4.7	0.57	1.33	1.21	0.17	0.0501	0.0692	0.585	0.249	0.379
miR-3190-3p	Not DE	4	0	39.64	31.41	29.69	42.29	50.76	36.11	48.19	43.89	0.12	-0.26	-0.39	0.396	0.239	0.111	0.775	0.539	0.456
miR-3190-5p	Not DE	0	0	0.68	0	0.59	0	0.65	1.14	0.83	1.2	-0.51	-0.06	0.21	0.212	1	0.701	0.635	NA	0.902
miR-3191-3p	Not DE	4	0	15.19	15.75	28.86	15.64	14.65	28.82	23.68	21.51	0.16	0.3	0.16	0.457	0.337	0.689	0.811	0.637	0.897
miR-3191-5p	Not DE	0	0	0	0.65	0	0	0.81	0.27	0.2	0.45	-0.44	-0.93	-0.48	0.253	0.242	1	0.676	NA	NA
miR-3192-3p	Not DE	0	0	0	0	0	0	0.14	0.23	0.5	0.41	0.02	-0.56	-0.72	0.919	0.551	0.353	0.993	NA	NA
miR-3192-5p	Not DE	0	1	7.62	7.18	8.38	4.33	6.93	12.27	9.31	33	-1.78	-0.97	0.6	1.95e-06	0.114	0.177	0.000732	0.378	0.548
miR-3193	Not DE	4	0	20.81	30.55	15.83	23.74	38.22	14.94	36.77	29.86	0.31	-0.93	-1.22	0.208	0.014	0.00883	0.632	0.12	0.138
miR-3194-3p	Not DE	0	0	1.03	0.65	1.04	1.1	0.81	2.92	2.54	2.11	0.41	0.17	-0.31	0.273	0.753	0.625	0.698	0.906	0.873
miR-3194-5p	Not DE	0	0	1.7	0.86	1.86	1.33	0.64	4.87	2.99	3.45	-0.25	0.3	0.4	0.493	0.594	0.487	0.831	0.82	0.802
miR-3195	Not DE	1	0	14.93	15.27	12.62	14.82	15.88	18.28	17.01	17.9	-0.13	-0.16	-0.01	0.447	0.625	0.968	0.808	0.838	0.997
miR-3196	Not DE	3	0	17.72	25.2	13.97	18.69	20.03	25.59	21.2	23.75	-0.21	-0.1	0.15	0.283	0.777	0.614	0.709	0.918	0.87
miR-3197	Not DE	0	0	7.15	7.1	10.18	8.19	6.57	9.2	10.52	8.56	0.28	0.13	-0.19	0.121	0.636	0.585	0.495	0.845	0.855
miR-3198	Not DE	0	2	9.85	10.5	11.89	9.15	9.33	49.04	12.02	14.43	-0.32	1.22	1.57	0.138	0.00126	0.000235	0.53	0.0304	0.0144
miR-3199	Not DE	1	0	12.99	61.06	10.18	12.09	45.43	34.49	19.99	23.49	-0.15	0.23	0.41	0.584	0.624	0.387	0.873	0.838	0.741
miR-32-3p	Not DE	0	0	0	0	0	0	0.07	0.54	0.4	0.44	0.04	0.15	0.14	1	0.776	0.758	1	NA	NA
miR-32-5p	Not DE	0	0	0.75	0	0	0.7	0.57	0.72	0.94	1.63	-0.71	-1.42	-0.69	0.0343	0.0335	0.306	0.271	0.195	0.693
miR-3200-3p	Not DE	0	0	0.75	0.43	0.32	0.85	2.54	1.31	1.08	1.6	-0.55	-0.82	0.01	0.132	0.264	0.968	0.519	0.566	0.997
miR-3200-5p	Not DE	0	0	5.4	6.24	7.11	5.95	6.47	8.89	6.61	6.98	-0.09	0.45	0.26	0.702	0.211	0.526	0.916	0.508	0.828
miR-3201	Not DE	0	0	1.8	1.05	2.97	2.23	1.35	2.78	6.6	19.08	-0.61	-0.75	-0.69	0.159	0.263	0.236	0.566	0.564	0.622
miR-3202	Not DE	2	0	15.4	12.57	13.02	15.19	13.57	18.28	19.43	18.6	-0.06	-0.08	-0.1	0.761	0.794	0.768	0.938	0.924	0.923
miR-320a-3p	Not DE	4	0	38.1	16.57	34.56	25.62	104.28	108.62	82.92	98.51	-0.62	0.15	1.32	0.0583	0.762	0.0153	0.362	0.911	0.182
miR-320a-5p	Not DE	0	0	5.72	2.58	6.26	5.18	3.31	7.3	8.07	7.01	0	-0.11	0.1	0.99	0.772	0.824	1	0.917	0.941
miR-320b	Not DE	0	2	5.6	7.35	13.02	7.38	13.99	19.51	7.97	7.31	0.12	1.42	1.25	0.55	1.06e-05	0.000188	0.856	0.00118	0.0127
miR-323a-3p	Not DE	0	0	0.31	1.8	0.42	0	1.24	0.58	0.52	1.09	-0.72	-0.9	0.27	0.0618	0.172	0.551	0.366	NA	NA
miR-323a-5p	Not DE	4	0	47.03	35.71	31.18	39.85	28.78	48.07	57.19	47.67	0.28	-0.04	-0.55	0.0748	0.872	0.104	0.404	0.954	0.447
miR-323b-3p	Not DE	0	0	0	0	0	0	0.07	0.18	0.15	0.4	-0.04	0.09	0.3	0.956	1	0.744	NA	NA	NA
miR-323b-5p	Not DE	0	1	8.06	12.57	3.23	5.83	13.32	4.99	8.94	14.73	-0.8	-1.52	-0.82	0.00283	0.00172	0.0684	0.0662	0.0359	0.376
miR-324-3p	Not DE	2	0	17.78	21.55	14.9	10.61	98.23	66.37	98.45	82.46	-0.41	0.18	0.34	0.36	0.805	0.634	0.755	0.93	0.877
miR-324-5p	Not DE	3	0	14.77	37.71	18.09	15.71	137.76	71.16	114	94.98	-0.41	0.14	0.29	0.389	0.861	0.674	0.773	0.954	0.892
miR-325	Not DE	0	1	4.03	1.8	1.26	1.76	2.08	2.3	2.7	6.4	-1.13	-1.33	-0.49	0.000322	0.021	0.417	0.016	0.151	0.755
miR-326	Not DE	4	0	121.45	176	156.02	106.44	563.64	576.51	222.54	271.06	-0.38	0.92	1.15	0.197	0.0784	0.0255	0.619	0.31	0.243
miR-328-3p	Not DE	0	0	0	0	0	0	0.14	0.48	0.31	0.22	0.07	0.43	0.18	0.889	0.475	0.729	NA	NA	NA
miR-328-5p	Not DE	0	0	11.52	6.67	13.64	9.47	9.62	13.93	19.2	15.66	0.31	-0.19	-0.14	0.198	0.547	0.74	0.621	0.79	0.917
miR-329-3p	Not DE	0	0	1.26	1.8	1.78	1.23	2.53	2.68	1.47	1.91	-0.38	0.21	0.64	0.168	0.615	0.147	0.58	0.833	0.509
miR-329-5p	Not DE	1	0	9.36	37.22	10.18	11.15	45.18	11.8	14.93	11.86	0.22	-0.09	-0.37	0.251	0.759	0.257	0.675	0.91	0.64
miR-330-3p	Not DE	0	0	0.38	1.8	0.65	1.22	1.96	1.95	1.61	1.04	0.55	0.62	-0.03	0.121	0.252	1	0.495	NA	1
miR-330-5p	Not DE	0	0	0.69	0.22	0.93	0.32	0.42	1.81	1.68	1.41	0.04	0.41	0.17	1	0.444	0.752	1	NA	0.92
miR-331-3p	Not DE	0	0	0	0	0.65	0	0	0.94	0.19	0.38	-0.05	1.15	0.99	0.815	0.104	0.174	0.961	NA	NA
miR-331-5p	Not DE	0	0	0	0.65	1.62	0.44	0.57	2.12	1.02	0.84	0.27	1.24	1.11	0.515	0.0261	0.0318	0.842	NA	0.274
miR-335-3p	Not DE	0	0	0	0	0	0	0.07	0.25	0.15	0.26	-0.16	0.12	0.18	0.642	0.876	0.796	NA	NA	NA
miR-335-5p	Not DE	0	0	7.5	8.39	7.45	7.91	8.69	11.85	15.45	11.77	0.44	0.21	-0.03	0.0545	0.57	0.939	0.353	0.806	0.987
miR-337-3p	Not DE	0	0	0	1.05	0	0	1.62	0.29	0.49	0.65	-0.21	-0.57	-0.49	0.717	0.506	0.612	0.921	NA	NA
miR-337-5p	Not DE	0	0	3.02	2.15	4.88	2.19	2.26	7	3.35	15.34	-0.04	0.71	0.76	0.859	0.0974	0.0637	0.974	0.346	0.365
miR-338-3p	Not DE	2	0	15.36	2.15	13.02	22.18	2.86	20.17	28.23	27.72	0.14	-0.46	-0.69	0.614	0.338	0.19	0.879	0.637	0.561
miR-338-5p	Not DE	0	0	1.69	1.8	2.1	1.87	6.91	2.36	2.28	2.36	0.04	-0.05	0.02	0.913	0.93	0.94	0.993	0.974	0.988
miR-339-3p	Not DE	0	0	2.18	0	1.66	1.64	4.66	1.56	2.4	2.83	-0.29	-0.83	-0.71	0.332	0.0779	0.244	0.743	0.308	0.633
miR-339-5p	Not DE	0	0	3.03	3.01	3.78	3.72	2.9	7.8	4.83	4.57	-0.04	0.85	0.53	0.878	0.0431	0.228	0.979	0.23	0.611
miR-33a-3p	Not DE	0	0	0	0	0	0	0.07	0.5	0.1	0.05	0.33	0.72	0.12	0.758	0.44	0.762	NA	NA	NA
miR-33a-5p	Not DE	0	0	2.99	5.25	2.97	3.46	8.04	9.15	8.42	6.93	0.5	0.24	-0.36	0.132	0.661	0.593	0.519	0.861	0.859
miR-33b-3p	Not DE	0	0	3.33	5.39	2.97	2.49	5.01	4.39	3.66	4.75	-0.32	-0.35	0.3	0.195	0.359	0.506	0.615	0.658	0.815
miR-33b-5p	Not DE	0	0	4.3	10.78	6.66	5.67	19.14	8.91	20.8	23.65	0.02	-0.9	-0.61	0.958	0.184	0.361	1	0.481	0.719
miR-340-3p	Not DE	0	0	0.51	0.65	0.84	0	0.81	1.3	0.77	1.13	-0.56	-0.25	-0.03	0.165	0.73	1	0.574	NA	1
miR-340-5p	Not DE	1	0	2.69	15.75	5.94	3.89	14.06	7.86	6.46	7.74	-0.21	0.3	0.3	0.582	0.613	0.477	0.871	0.832	0.795
miR-342-3p	Not DE	0	0	2.6	4.73	1.86	2.15	3.72	1.63	3.77	3.95	0.03	-1.28	-1.42	0.926	0.0181	0.00958	0.996	0.141	0.144
miR-342-5p	Not DE	0	0	6.55	2.1	6.3	6.11	6.59	9.25	11.85	10.95	0.02	-0.43	-0.53	0.944	0.3	0.277	1	0.603	0.664
miR-345-5p	Not DE	0	0	1.73	1.29	3.31	1.1	4.63	5.42	2.64	3.76	-0.17	0.98	0.74	0.581	0.0467	0.184	0.871	0.24	0.555
miR-346	Not DE	0	0	6.16	3.59	6.52	6.29	4.91	12.06	7.47	9.15	-0.28	0.01	0.46	0.215	0.985	0.247	0.639	0.994	0.636
miR-34a-3p	Not DE	0	0	0.66	0	0	0.67	0.43	0.62	1.23	1.88	-0.47	-1.38	-0.81	0.202	0.0575	0.249	0.626	0.267	0.637
miR-34a-5p	Not DE	0	0	2.43	3.59	3.89	2.09	5.77	4.29	2.56	6.72	-0.39	0.29	0.78	0.274	0.6	0.0761	0.698	0.823	0.391
miR-34b-3p	Not DE	0	0	0	0.22	0	0	0.42	0.46	0.82	0.64	0.35	-0.02	-0.85	0.361	0.96	0.227	0.756	NA	NA
miR-34b-5p	Not DE	0	0	10.66	8.82	10.18	7.79	11.03	10.43	14.13	19.5	-0.23	-0.72	-0.49	0.451	0.129	0.292	0.81	0.401	0.681
miR-34c-3p	Not DE	0	0	0	0	0	0	0	0	0.04	0.12	0.1	-0.47	-0.56	1	0.715	0.857	NA	NA	NA
miR-34c-5p	Not DE	0	0	4.17	0.86	2.96	3.59	5.08	3.91	8.67	8.97	0.12	-1.12	-1.34	0.722	0.0752	0.0417	0.922	0.303	0.31
miR-3529-3p	Not DE	0	0	0	0	0.32	0	0.36	1.3	0.69	0.77	-0.06	0.43	0.52	0.81	0.494	0.396	0.96	NA	NA
miR-3529-5p	Not DE	0	2	2.4	0	2.97	2.46	0.65	91.25	3.77	7.47	-0.95	2.48	3.02	0.0136	0.000518	0.000102	0.177	0.0173	0.00862
miR-3605-3p	Not DE	0	0	1.49	1.8	0	1.2	1.51	0.74	1.67	2.31	-0.33	-1.47	-1.17	0.269	0.00917	0.053	0.694	0.0959	0.338
miR-3605-5p	Not DE	4	0	78.61	71.83	61.06	64.99	108.35	107.97	94.39	102.7	-0.09	0.13	-0.08	0.578	0.672	0.83	0.871	0.867	0.943
miR-3606-3p	Not DE	0	0	0	0	0	0	0	0.2	0.04	0.25	-0.38	-0.16	0.11	0.661	0.92	0.865	NA	NA	NA
miR-3606-5p	Not DE	0	0	0.51	0	1.63	0.72	0.57	9.71	2.76	2.65	0.18	1.82	1.91	0.727	0.00533	0.0163	0.923	0.0703	0.187
miR-3609	Not DE	0	0	3.12	4.73	3.31	3.26	4.38	2.91	5.6	6.04	-0.28	-1.02	-0.64	0.366	0.0434	0.202	0.762	0.231	0.58
miR-361-3p	Not DE	1	0	6.66	26.25	8.35	7.67	24.65	13.78	11.83	17.47	-0.42	-0.05	0.17	0.194	0.914	0.661	0.613	0.97	0.886
miR-361-5p	Not DE	0	0	0	0	0.56	0	0.22	0.62	1.24	0.5	0.94	0.27	-0.83	0.0486	0.595	0.317	0.334	NA	0.699
miR-3610	Not DE	0	0	5.19	6.3	4.7	6.17	5.64	7.02	7.53	6.15	0.47	0.18	-0.26	0.0206	0.553	0.527	0.214	0.794	0.828
miR-3611	Not DE	0	0	1.32	0	1.57	0.98	0.79	2.05	1.48	3.08	-0.45	-0.26	0.1	0.164	0.642	0.808	0.574	0.85	0.937
miR-3612	Not DE	4	0	21.21	30.45	18.62	18.43	27.49	20.63	24.55	27.39	-0.2	-0.37	-0.06	0.308	0.206	0.855	0.723	0.506	0.955
miR-3613-3p	Not DE	0	0	0	0	0.65	0.52	0.57	1.64	1.38	1.14	0.28	0.42	0.09	0.531	0.488	0.854	0.847	NA	0.955
miR-3613-5p	Not DE	0	0	2.36	0.65	1.26	1.3	0.92	1.77	7.73	11.86	0.3	-1.03	-1.99	0.56	0.0793	0.0447	0.863	0.312	0.315
miR-3614-3p	Not DE	0	0	7.8	9.45	9.99	8.92	14.5	15.49	11.47	15.06	-0.32	-0.14	0.11	0.201	0.745	0.762	0.624	0.903	0.921
miR-3614-5p	Not DE	0	0	4.61	3.59	6.68	5.81	7.07	7.76	6.84	7.65	-0.28	0	0.13	0.268	0.999	0.732	0.694	1	0.914
miR-3615	Not DE	3	0	17.28	9.68	23.11	16.95	9.22	26.8	23.69	21.16	0.12	0.23	-0.07	0.524	0.499	0.825	0.846	0.755	0.941
miR-3616-3p	Not DE	0	0	1.32	1.08	1.19	1.45	1.56	2.03	2.16	2.45	-0.2	-0.55	-0.65	0.544	0.402	0.289	0.854	0.693	0.677
miR-3616-5p	Not DE	0	0	0	1.08	0	0	0.96	0.98	0.44	0.29	0.55	1.22	0.21	0.219	0.0715	0.734	0.639	NA	NA
miR-3617-3p	Not DE	0	0	0	0	0	0	0.07	0.45	0.13	0.17	-0.17	0.5	0.75	0.69	0.636	0.499	NA	NA	NA
miR-3617-5p	Not DE	0	0	0	0	1.04	0	0.14	3.21	0.89	0.81	-0.01	1.42	1.8	0.924	0.00575	0.00195	0.996	NA	0.0616
miR-3618	Not DE	0	0	3.64	6.3	4.2	4.21	6.6	4.83	5.8	7.41	0.01	-0.44	-0.38	0.982	0.416	0.451	1	0.704	0.782
miR-3619-5p	Not DE	0	0	1.88	3.15	1.48	1.65	2.68	3.49	2.62	2.62	0.06	0.09	0.26	0.853	0.834	0.631	0.972	0.939	0.877
miR-362-3p	Not DE	0	0	0	0	0	0	0	0.15	0.01	0.08	-0.09	-0.03	0.05	0.887	1	0.938	NA	NA	NA
miR-362-5p	Not DE	0	0	0.63	1.05	1.66	0.8	1.16	2.25	1.86	4.36	-0.29	0.61	0.73	0.507	0.342	0.181	0.84	0.642	0.553
miR-3620-5p	Not DE	0	0	6.02	4.2	6.66	6.48	6.67	17.75	9.94	7.92	0.08	0.74	0.69	0.692	0.0513	0.0977	0.914	0.253	0.434
miR-3621	Not DE	4	0	39.46	73.63	45.63	35.29	86.24	107.85	66.1	61.09	0.54	0.47	0.41	0.00595	0.151	0.366	0.109	0.431	0.724
miR-3622a-3p	Not DE	0	0	4	4.2	2.91	3.55	3.58	6.34	5.3	6.79	-0.46	0.04	0.49	0.0858	0.93	0.324	0.435	0.974	0.701
miR-3622b-3p	Not DE	0	0	0	0	0	0	0.29	0.58	0.23	0.39	-0.09	0.09	0.25	0.701	0.83	0.63	0.916	NA	NA
miR-3622b-5p	Not DE	2	0	16.16	12.6	9.93	17.28	13.56	14.97	22.06	17.25	0.36	-0.18	-0.53	0.033	0.466	0.149	0.268	0.738	0.511
miR-363-3p	Not DE	0	0	0.31	1.05	0.59	0.28	0.71	0.86	1.31	1.13	0.05	-0.07	-0.53	0.96	0.96	0.456	1	NA	0.784
miR-363-5p	Not DE	0	0	0	0.22	0.52	0	0.67	2.37	0.6	0.77	0.09	1.64	1.68	1	0.00854	0.00498	1	NA	0.0997
miR-3646	Not DE	0	0	3.04	5.39	2.97	2.6	5.66	2.58	8.13	4.93	0.47	-0.87	-1.32	0.139	0.0848	0.0328	0.532	0.324	0.275
miR-3648	Not DE	4	0	61.69	48.31	48.32	68.58	47.59	140.75	80.24	70.7	0.13	0.83	0.51	0.348	0.00345	0.089	0.751	0.0546	0.417
miR-3649	Not DE	0	0	2.56	1.51	2.26	3.07	1.45	3.48	6.3	4.01	0.79	-0.17	-0.62	0.019	0.729	0.278	0.205	0.898	0.664
miR-3650	Not DE	0	0	6.07	7.53	9.93	7.04	18.73	12.95	10.96	10.7	0.04	0.2	0.27	0.873	0.59	0.509	0.977	0.819	0.817
miR-3651	Not DE	0	0	7.86	3.59	9.93	8.89	3.49	10.82	10.18	9.98	0.04	0.09	0.16	0.84	0.755	0.655	0.969	0.907	0.884
miR-3654	Not DE	0	0	4.26	10.78	5.94	4.53	9.03	9.6	6.89	6.25	0.19	0.53	0.33	0.445	0.156	0.492	0.807	0.438	0.807
miR-3655	Not DE	0	0	3.48	6.88	3.31	4.38	6.24	6.26	4.83	4.52	0.15	0.47	0.33	0.409	0.131	0.308	0.785	0.404	0.693
miR-3657	Not DE	0	0	0.67	0	0.42	1.46	0.43	1.91	1.74	1.53	0.18	-0.08	-0.4	0.622	0.938	0.539	0.883	0.978	0.832
miR-3658	Not DE	0	0	1.8	2.1	2.97	1.93	2.21	3.17	3.18	3.31	-0.05	-0.15	0.06	0.848	0.776	0.883	0.971	0.918	0.965
miR-3659	Not DE	0	1	4.6	2.58	3.31	3.29	3.85	7.01	3.94	10.93	-1.14	-0.22	0.8	0.000238	0.688	0.0335	0.0139	0.877	0.279
miR-365a-3p, miR-365b-3p	Not DE	0	0	1.37	0.86	1.86	1.2	2.68	3.92	2.14	2.63	-0.15	0.46	0.66	0.679	0.489	0.261	0.909	0.752	0.646
miR-365a-5p	Not DE	0	0	4.03	5.39	4.74	3.49	5.6	6.22	4.26	12.24	-0.62	-0.04	0.66	0.011	0.921	0.0621	0.156	0.971	0.36
miR-365b-5p	Not DE	0	0	3.97	5.25	2.97	3.7	6.87	4.57	4.58	8.63	-0.69	-0.81	-0.06	0.0212	0.139	0.902	0.216	0.417	0.97
miR-3660	Not DE	0	0	2.54	3.59	3.31	2.2	3.12	3.12	3.7	3.38	-0.11	-0.23	-0.01	0.648	0.555	0.997	0.895	0.795	1
miR-3661	Not DE	4	0	29.98	76.59	29.8	26.11	56.86	52.71	44.44	48.65	-0.08	0.18	0.35	0.731	0.613	0.405	0.925	0.832	0.748
miR-3662	Not DE	0	0	2.55	3.59	2.91	2.49	4.19	6.28	3.06	3.92	-0.28	0.75	0.81	0.306	0.106	0.0497	0.723	0.361	0.327
miR-3663-3p	Not DE	0	0	8.56	7.53	11.59	10.79	7.7	14.51	14.57	12.78	0.25	0.27	0.06	0.327	0.423	0.889	0.739	0.708	0.966
miR-3663-5p	Not DE	2	0	13.63	23.35	17.21	13.44	23.52	16.21	13.96	21.44	-0.53	-0.3	0.19	0.0186	0.427	0.506	0.204	0.71	0.815
miR-3664-3p	Not DE	0	0	1.36	4.2	2.61	2.05	10.7	6.63	6.14	4.57	0.51	0.84	0.33	0.299	0.219	0.627	0.719	0.52	0.874
miR-3664-5p	Not DE	0	0	2.99	8.4	4.2	3.02	8.98	4.13	5.31	4.66	0.31	-0.12	-0.44	0.247	0.77	0.377	0.67	0.916	0.733
miR-3665	Not DE	4	0	80.52	100.57	74.95	95.7	87.78	317.77	120.11	121.71	-0.02	1.16	0.99	0.912	0.0036	0.0117	0.992	0.0559	0.158
miR-3666	Not DE	0	0	11.24	7.35	11.39	10.63	18.69	11.7	14.4	14.65	-0.01	-0.35	-0.51	0.961	0.245	0.149	1	0.541	0.511
miR-3667-3p	Not DE	0	0	1.9	5.81	2.61	3.56	4.33	3.92	5.79	4.86	0.29	-0.07	-0.49	0.437	0.91	0.439	0.803	0.967	0.775
miR-3667-5p	Not DE	0	0	3.96	3.15	2.97	3.93	6.45	3.94	4.43	5.19	-0.1	-0.29	-0.17	0.612	0.398	0.653	0.879	0.69	0.884
miR-3668	Not DE	4	0	38.96	93.39	37.43	33.95	122.31	37.49	68.56	57.72	0.2	-0.6	-0.79	0.442	0.119	0.108	0.806	0.384	0.455
miR-367-3p	Not DE	0	0	13.34	11.55	11.66	13.76	11.46	11.91	16.45	16.8	0.04	-0.49	-0.64	0.835	0.166	0.0673	0.968	0.453	0.374
miR-367-5p	Not DE	0	0	1.18	0	1.48	0.7	0.5	1.5	1.39	2	-0.5	-0.35	-0.15	0.157	0.565	0.848	0.564	0.802	0.954
miR-3670	Not DE	4	0	26.39	130.22	43.77	26.09	170.22	69.65	49.91	46.15	0.09	0.81	0.18	0.776	0.125	0.739	0.943	0.395	0.917
miR-3671	Not DE	0	0	1.21	2.1	0.93	0.72	2.18	1.71	1.97	2.37	-0.43	-0.72	-0.18	0.238	0.275	0.835	0.66	0.576	0.945
miR-3672	Not DE	0	0	1.21	0.65	1.94	0.66	0.81	5.24	1.23	2.52	-0.79	1.14	0.97	0.025	0.066	0.116	0.237	0.284	0.464
miR-3674	Not DE	0	0	3.1	1.08	3.36	3.19	1.91	9.08	8.4	15.92	-0.48	0.57	1.19	0.168	0.291	0.0072	0.579	0.593	0.125
miR-3675-3p	Not DE	0	0	0.95	0	0.59	1.06	0.72	0.75	1.57	1.2	0.39	-0.55	-1.07	0.216	0.309	0.0584	0.639	NA	0.349
miR-3675-5p	Not DE	0	0	5.77	14.37	4.2	5.12	20.57	10.64	8.09	9.26	-0.16	0.23	-0.1	0.567	0.646	0.88	0.866	0.851	0.965
miR-3677-3p	Not DE	0	0	1.28	1.29	1.78	1.03	1.03	2.59	1.61	3.16	-0.79	-0.18	0.39	0.0348	0.773	0.454	0.273	0.917	0.783
miR-3678-3p	Not DE	0	0	1.73	1.72	0.97	1.55	1.97	1.56	2.06	2.91	-0.5	-0.77	-0.39	0.119	0.212	0.507	0.488	0.509	0.816
miR-3678-5p	Not DE	0	0	0.85	1.8	0	0.67	1.82	1.76	2.77	1.56	0.65	0.47	-0.42	0.0927	0.382	0.639	0.451	0.673	0.881
miR-3679-3p	Not DE	0	0	0	0	0	0	0	0.64	0.14	0.22	-0.15	0.84	0.7	0.762	0.616	0.746	NA	NA	NA
miR-3679-5p	Not DE	3	0	16.13	16.16	13.25	15.66	59.25	12.73	25.4	38.58	-0.57	-1.44	-1.01	0.0485	0.0056	0.0391	0.334	0.0719	0.305
miR-3680-3p	Not DE	0	0	3.85	6.24	4.97	5.79	9.71	9.21	8.75	5.8	0.58	0.57	0.09	0.0233	0.144	0.865	0.229	0.424	0.959
miR-3680-5p	Not DE	0	0	8.32	8.4	11.39	9.22	8.93	17.06	18.43	27.07	0.07	0.39	0.09	0.816	0.413	0.841	0.961	0.704	0.949
miR-3681-3p	Not DE	0	0	0	0	0	0	0	0.04	0.03	0.12	-0.07	-0.11	-0.13	0.855	0.888	1	NA	NA	NA
miR-3681-5p	Not DE	0	0	1.03	3.59	0.42	1.08	2.77	2	2.33	1.76	0.35	0.16	-0.25	0.327	0.737	0.733	0.739	0.902	0.914
miR-3682-3p	Not DE	4	0	22.42	43.06	17.19	21.39	33.67	16.98	27.71	28.49	0.01	-0.7	-0.88	0.97	0.0676	0.0307	1	0.288	0.271
miR-3682-5p	Not DE	0	0	0	0	0	0	0.07	0.07	0.31	0.94	-0.15	-1.04	-0.93	0.695	0.213	0.53	0.915	NA	NA
miR-3683	Not DE	0	0	6.91	4.95	5.65	4.46	4.39	6.81	7.65	8.75	-0.18	-0.62	-0.06	0.504	0.103	0.9	0.837	0.357	0.969
miR-3684	Not DE	0	0	1.46	2.1	0.97	1.93	3.02	4.39	3.07	2.72	0.26	0.44	0.02	0.414	0.384	0.947	0.786	0.675	0.989
miR-3685	Not DE	4	0	25.08	18.9	28.11	30.34	23.24	33.43	53.26	46.25	-0.05	-0.28	-0.22	0.877	0.523	0.588	0.979	0.775	0.857
miR-3686	Not DE	0	0	2.56	3.15	3.36	3.12	8.03	4.39	4.74	3.82	0.27	0.35	0.01	0.332	0.407	0.99	0.742	0.698	1
miR-3688-3p	Not DE	0	0	1.69	3.59	2.66	1.57	2.42	4.07	2.78	2.28	0.27	0.8	0.75	0.41	0.0661	0.17	0.785	0.284	0.537
miR-3688-5p	Not DE	0	0	1.46	0	1.29	1.56	0.79	3.25	2.24	1.95	-0.05	0.43	0.67	0.838	0.371	0.183	0.969	0.666	0.555
miR-3689a-3p	Not DE	0	0	2.89	9.25	3.72	3.3	9.67	3.77	3.93	5.01	-0.33	-0.15	0.02	0.176	0.708	0.933	0.591	0.886	0.985
miR-3689a-5p, miR-3689b-5p, miR-3689e	Not DE	3	0	18.36	14.37	16.71	16.07	12.98	21.89	22.84	24.77	-0.1	-0.09	0	0.628	0.77	0.994	0.886	0.916	1
miR-3689f	Not DE	0	1	3.6	3.59	4.52	7.03	3.19	5.11	10.13	4.91	1.01	0.04	-0.72	3.89e-05	0.907	0.0726	0.0045	0.966	0.385
miR-369-3p	Not DE	0	0	0	0.22	1.57	0.89	2.47	2.1	1.89	1.62	0.46	0.42	-0.33	0.263	0.53	0.587	0.691	0.779	0.857
miR-369-5p	Not DE	0	0	1.7	2.1	2.1	1.58	3.09	2.7	2.03	2.85	-0.56	-0.15	0.58	0.0479	0.743	0.165	0.331	0.903	0.532
miR-3690	Not DE	0	0	3.28	5.39	2.97	3.61	5.19	3.92	3.87	4.23	0.12	-0.22	-0.18	0.601	0.534	0.668	0.878	0.782	0.889
miR-3691-3p	Not DE	0	0	4.51	3.66	3.23	4.59	4.07	5.34	7.81	6.69	-0.06	-0.32	-0.33	0.81	0.424	0.385	0.96	0.708	0.74
miR-3691-5p	Not DE	0	0	3.81	3.44	4.2	3.14	6.4	7.27	5.12	7.3	-0.45	-0.12	0.5	0.133	0.802	0.285	0.519	0.927	0.674
miR-3692-3p	Not DE	0	0	0.51	1.05	0	0.14	0.78	1.06	1.1	1.04	-0.38	-0.39	-0.16	0.314	0.649	1	0.729	NA	1
miR-3692-5p	Not DE	0	1	4.48	5.25	7.97	4.04	5.82	18.96	7.13	6.54	0.2	1.44	0.99	0.432	0.000671	0.0174	0.8	0.0207	0.192
miR-370-3p	Not DE	0	0	3.02	5.39	2.97	2.97	5.08	5.64	3.1	3.56	-0.1	0.53	0.71	0.617	0.129	0.045	0.879	0.401	0.315
miR-370-5p	Not DE	0	0	1.66	1.08	1.19	2.05	1.31	1.6	2.56	3.35	-0.16	-0.86	-0.57	0.586	0.134	0.289	0.873	0.405	0.677
miR-3713	Not DE	0	0	1.03	1.8	1.29	1.68	3.54	5.9	3.06	2.87	0.21	0.69	0.63	0.577	0.223	0.294	0.87	0.523	0.683
miR-3714	Not DE	4	0	90.64	95.18	76.82	93.41	146.14	91.15	117.48	150.2	-0.37	-0.55	-0.19	0.0492	0.087	0.508	0.336	0.327	0.816
miR-371a-3p	Not DE	3	0	14.99	17.96	21.52	15.43	23.72	25.22	29.62	34.98	-0.13	-0.06	-0.05	0.681	0.902	0.924	0.91	0.963	0.981
miR-371a-5p	Not DE	4	0	84.86	50.99	63.46	65.88	119.93	117.99	86.98	113.32	-0.37	0.18	0.32	0.0651	0.615	0.374	0.375	0.833	0.731
miR-371b-3p	Not DE	0	0	0	0	0	0	0.14	0.5	0.19	0.46	-0.44	-0.47	-0.11	0.245	0.652	1	0.667	NA	NA
miR-371b-5p	Not DE	0	0	0.25	0.65	0.42	0.13	1.41	1.23	1	1.12	-0.02	-0.12	-0.25	0.916	0.96	0.955	0.993	NA	0.991
miR-372-3p	Not DE	0	0	2.54	0	1.62	2.89	6.31	3.43	4.88	4.36	-0.19	-0.73	-0.44	0.572	0.178	0.44	0.869	0.472	0.775
miR-372-5p	Not DE	0	0	1.79	1.8	2.66	2.36	3.32	4.81	4.26	3.01	0.49	0.53	0.16	0.141	0.299	0.776	0.536	0.601	0.926
miR-373-3p	Not DE	0	0	3.39	4.3	4.45	2.24	5.13	4.21	3.48	14.8	-0.44	-0.08	0.31	0.0588	0.84	0.46	0.362	0.942	0.786
miR-373-5p	Not DE	0	0	0.97	0	1.62	1.7	0.93	1.7	2.57	2.22	0.31	-0.51	-0.83	0.351	0.327	0.144	0.751	0.627	0.508
miR-374a-3p	Not DE	0	0	0	0.65	0.56	0	0.81	1.55	1.02	1.27	0.37	1.49	0.37	1	0.152	0.586	1	NA	0.856
miR-374a-5p	Not DE	0	0	0	0	0	0	0.14	0.73	0.71	0.6	0.49	0.43	-0.41	0.279	0.555	0.682	0.703	NA	NA
miR-374b-3p	Not DE	0	0	0	0	0	0	0	0.38	0.81	0.46	0.46	-0.67	-0.84	0.502	0.574	0.581	0.836	NA	NA
miR-374b-5p	Not DE	0	0	0	0	0	0	0.22	0.46	0.49	0.45	-0.1	0.06	0.15	0.748	0.886	0.812	0.934	NA	NA
miR-374c-3p	Not DE	0	0	0	0	0	0	0.57	0.22	0.37	0.72	-0.16	-0.3	-0.42	0.612	0.581	0.667	0.879	NA	NA
miR-374c-5p	Not DE	0	0	2.18	2.58	1.13	0.87	1.91	4.47	1.62	4.04	-1.01	0	1	0.00316	0.994	0.148	0.0719	0.999	0.509
miR-375-3p	Not DE	1	0	9.98	9.45	16.56	10.11	9.78	20.63	15.8	16.06	0.08	0.36	0.12	0.779	0.435	0.799	0.945	0.717	0.934
miR-375-5p	Not DE	0	0	0	0.86	0.74	0.17	0.89	2.02	1.39	1.05	0.51	1.03	0.19	0.273	0.166	0.759	0.698	NA	0.92
miR-376a-2-5p	Not DE	0	0	0	0	0	0	0.22	0.82	0.54	1.12	-0.49	0.14	-0.08	0.218	0.904	1	0.639	NA	NA
miR-376a-3p	Not DE	0	0	1.74	1.8	1.48	1.22	1.39	8.91	1.95	2.36	-0.63	0.55	1.5	0.0291	0.324	0.0029	0.254	0.626	0.0796
miR-376a-5p	Not DE	0	0	3.96	5.39	4.52	4.5	8.96	6.1	5.41	5.7	-0.09	-0.16	0.03	0.715	0.709	0.938	0.921	0.886	0.987
miR-376b-3p	Not DE	0	0	0	0	0	0	0.6	0.26	0.25	0.46	-0.29	-0.5	-0.14	0.42	0.592	1	0.79	NA	NA
miR-376b-5p	Not DE	0	0	0	1.08	0.42	0	1.06	3.99	0.47	0.92	-0.87	1.41	2.35	0.0363	0.0476	0.00156	0.281	NA	0.0542
miR-376c-3p	Not DE	0	0	0	0	0	0	0	0.15	0.18	0.63	0.23	0.36	-0.23	0.796	0.808	1	NA	NA	NA
miR-376c-5p	Not DE	0	0	0.66	0	0.93	0.72	0.29	1.41	1.5	1.28	0.16	-0.04	-0.22	0.678	0.975	0.755	0.909	NA	0.92
miR-377-3p	Not DE	0	0	0	0	0	0	0	0.62	0.38	0.43	0.25	0.82	0.14	1	0.697	0.849	1	NA	NA
miR-377-5p	Not DE	0	0	0	0.65	0	0	0.81	0.58	0.32	0.31	0.16	1.03	0.55	0.843	0.239	0.562	0.97	NA	NA
miR-378a-3p	Not DE	2	0	14.06	3.23	18.27	15.56	4.42	29.27	20.94	20.71	0.02	0.39	0.41	0.948	0.361	0.344	1	0.659	0.712
miR-378a-5p	Not DE	0	0	0	0.65	0	0	0.92	0.61	0.25	0.24	0.17	0.9	0.51	0.818	0.221	0.493	NA	NA	NA
miR-378b	Not DE	0	1	2.3	12.57	1.86	2.47	39.54	38.63	13.65	15.7	1.49	1.67	1.35	0.000134	0.0101	0.0748	0.00924	0.101	0.391
miR-378c	Not DE	4	0	23.41	21	26.58	19.53	35.43	38.23	21.98	30.64	-0.41	0.43	0.79	0.0271	0.142	0.0161	0.246	0.421	0.186
miR-378d	Not DE	0	0	6.93	8.98	5.55	6.1	8.37	6.35	9.45	12.04	-0.44	-0.67	-0.47	0.0957	0.0916	0.234	0.454	0.335	0.621
miR-378e	Not DE	0	0	2.77	3.59	3.31	2.36	3.91	4.6	3.9	4.55	-0.27	-0.07	0.41	0.348	0.871	0.396	0.751	0.954	0.745
miR-378f	Not DE	0	0	5.97	5.25	4.2	5.24	4.74	6.28	9.44	8.32	0.07	-0.45	-0.72	0.785	0.307	0.17	0.949	0.609	0.537
miR-378g	Not DE	0	0	2.43	3.59	4.97	2.91	4.76	9.69	5.14	4.64	0.34	0.87	0.87	0.265	0.0519	0.101	0.692	0.253	0.438
miR-378h	Not DE	4	0	22.05	53.78	39.91	32.01	50.86	33.14	43.97	35.26	0.28	-0.07	-0.43	0.223	0.848	0.25	0.645	0.946	0.637
miR-378i	Not DE	4	0	31.95	37.86	46.21	30.11	41.8	45.66	140.28	69.58	-0.35	-0.7	0.03	0.144	0.117	0.94	0.54	0.381	0.988
miR-378j	Not DE	4	0	43.05	55.66	67.05	43.19	73.36	78.26	64.44	61.58	0.01	0.37	0.33	0.946	0.259	0.402	1	0.559	0.747
miR-379-3p	Not DE	0	0	0	0	0	0	0.07	0.21	0.19	0.12	0.42	0.58	0.16	0.643	0.62	0.843	NA	NA	NA
miR-379-5p	Not DE	0	1	10.78	13.77	12.59	10.93	10.08	38.25	51.93	15.57	1.68	0.92	0.92	7.69e-07	0.0265	0.0604	0.000356	0.171	0.355
miR-380-3p	Not DE	0	0	0	0	0	0	0	0.53	0.14	0.17	-0.01	0.99	0.83	0.945	0.191	0.356	NA	NA	NA
miR-380-5p	Not DE	0	0	1.59	1.8	2.78	1.45	2.17	3.95	3.7	2.73	0.58	0.82	0.09	0.0969	0.064	0.855	0.456	0.279	0.955
miR-381-3p	Not DE	0	0	0.43	0.86	0	0.44	0.89	0.82	0.78	0.92	-0.16	-0.4	-0.28	0.588	0.511	0.717	0.873	NA	NA
miR-381-5p	Not DE	0	0	0.66	1.29	0	1.25	1.13	1.39	1.32	1.36	0.06	-0.05	-0.43	0.888	1	0.49	0.984	NA	0.804
miR-382-3p	Not DE	0	0	0	0	0	0	0.07	0.51	0.39	0.46	-0.21	-0.48	-0.29	0.594	0.614	1	0.874	NA	NA
miR-382-5p	Not DE	0	0	1.54	5.39	2.26	1.71	4.72	3.78	2.63	2.33	0.18	0.69	0.46	0.591	0.133	0.311	0.873	0.404	0.695
miR-383-3p	Not DE	0	0	0	0	0	0	0	0.78	0.57	0.45	0.44	0.35	-0.41	0.349	0.725	0.593	0.751	NA	NA
miR-383-5p	Not DE	4	0	18.88	21.55	23.28	28.42	19.64	45.61	38.79	50.05	-0.18	0.15	0.22	0.545	0.764	0.619	0.855	0.912	0.87
miR-384	Not DE	0	0	1.13	1.29	0.74	0	1.03	1.42	0.76	1.58	-0.67	-0.26	0.65	0.0563	0.689	0.257	0.359	0.877	0.64
miR-3907	Not DE	4	0	32.99	44.9	40.2	30.38	47.23	68.49	38.36	41.7	-0.09	0.74	0.87	0.593	0.00802	0.00196	0.873	0.089	0.0616
miR-3908	Not DE	0	0	5.82	3.44	5.94	3.48	3.15	5.91	5.49	8.74	-0.36	-0.6	-0.1	0.135	0.115	0.818	0.523	0.379	0.941
miR-3909	Not DE	1	0	11.57	12.57	15.18	10.49	14.06	15.22	16.29	15.24	0.13	0.03	-0.08	0.56	0.918	0.864	0.863	0.97	0.959
miR-3910	Not DE	0	2	1.6	0.65	5.32	2.35	1.41	10.15	2.62	2.88	-0.01	1.82	1.77	0.961	1.94e-05	5.2e-05	1	0.00197	0.00565
miR-3911	Not DE	4	0	34.81	52.92	47.85	37.47	75.58	67.24	46.62	48.74	-0.07	0.48	0.51	0.705	0.148	0.0958	0.917	0.427	0.434
miR-3912-3p	Not DE	0	0	0	0	0.65	0	0.07	2.35	1.01	0.77	0.34	1.53	1.11	0.449	0.00689	0.116	0.81	NA	0.464
miR-3912-5p	Not DE	0	0	0.6	0	0	0.57	1.05	1.23	1.14	1.24	0.32	0.07	-0.2	0.448	0.917	0.821	0.808	NA	0.941
miR-3913-3p	Not DE	0	0	0.59	0	2.66	0.6	0.79	3.19	1.18	1.32	0.21	1.3	1.16	0.59	0.0177	0.0304	0.873	0.14	0.27
miR-3913-5p	Not DE	0	0	2.56	0	2.97	2.11	1.58	3.86	2.53	3.2	-0.21	0.14	0.52	0.405	0.723	0.184	0.782	0.894	0.555
miR-3914	Not DE	0	0	1.86	2.37	2.79	1.63	2.58	3.06	2.18	2.88	-0.14	0.01	0.28	0.612	0.983	0.512	0.879	0.993	0.82
miR-3915	Not DE	0	0	2.32	2.1	2.61	1.93	2.3	4.51	2.49	3.74	-0.47	0.13	0.62	0.105	0.781	0.175	0.469	0.92	0.544
miR-3916	Not DE	4	0	66.11	69.31	53.49	65.63	69.25	60.91	90.44	91.97	0.01	-0.55	-0.47	0.975	0.0572	0.123	1	0.267	0.472
miR-3917	Not DE	2	0	15.24	16.16	12.11	13.51	12.66	12.68	14.76	19.51	-0.37	-0.49	-0.26	0.0402	0.113	0.412	0.3	0.375	0.753
miR-3918	Not DE	0	0	7.26	4.2	7.42	5.85	11.71	7.63	6.55	8.6	-0.3	-0.16	0.22	0.167	0.647	0.516	0.579	0.852	0.821
miR-3919	Not DE	0	0	1.69	3.23	1.04	1.13	2.97	3.14	1.91	2.78	-0.18	0.14	0.5	0.529	0.784	0.363	0.847	0.92	0.722
miR-3921	Not DE	0	0	0.75	0	2.1	0.75	0.36	2.73	1.35	1.07	0.13	1.18	1.26	0.773	0.015	0.0114	0.942	NA	0.157
miR-3922-3p	Not DE	0	0	0.99	1.05	1.66	0.26	0.71	1.88	1.7	1.88	-0.16	0.01	0.12	0.65	0.977	0.822	0.896	0.992	0.941
miR-3922-5p	Not DE	0	0	1.94	3.59	3.39	2.13	3.63	4.68	2.84	3.13	-0.1	0.41	0.54	0.733	0.362	0.27	0.925	0.66	0.654
miR-3923	Not DE	0	0	1.81	1.05	1.26	1.72	1.57	1.74	2.03	3.01	-0.42	-0.31	-0.54	0.179	0.62	0.306	0.591	0.836	0.693
miR-3924	Not DE	0	0	7.62	13.12	13.97	10.57	16.26	22.97	12.51	11.64	0.09	0.87	0.76	0.695	0.0235	0.0433	0.915	0.161	0.315
miR-3925-3p	Not DE	0	0	0	0	0	0	0.29	0.53	0.24	0.12	0.28	0.84	0.62	0.655	0.363	0.499	NA	NA	NA
miR-3925-5p	Not DE	0	1	4.48	7.18	8.38	4.73	8.45	12.96	6.99	5.89	0.39	1.17	0.69	0.0731	0.000355	0.0925	0.399	0.0135	0.425
miR-3926	Not DE	0	0	2.24	1.08	1.57	1.5	2.5	2.03	1.95	4.66	-0.66	-0.52	0.14	0.0186	0.247	0.732	0.204	0.544	0.914
miR-3927-3p	Not DE	0	0	9.55	8.98	8.14	7.67	13.47	9.17	10.44	11.58	-0.13	-0.37	-0.12	0.542	0.289	0.722	0.852	0.593	0.911
miR-3927-5p	Not DE	0	0	0	0	0	0	0	0.31	0.19	0.12	0.25	0.87	0.5	0.738	0.45	0.647	NA	NA	NA
miR-3928-3p	Not DE	4	0	55.31	39.51	54.15	65.09	103.64	81.74	81.08	81.61	0.02	-0.01	0.07	0.903	0.964	0.812	0.989	0.987	0.938
miR-3928-5p	Not DE	0	0	1.87	7.18	3.13	1.89	45.42	7.94	3.46	6.97	-0.87	0.3	0.76	0.0233	0.615	0.256	0.229	0.833	0.64
miR-3929	Not DE	4	0	20.01	21.55	31.66	20.34	155.13	37.27	53.97	56.55	-0.1	-0.06	-0.07	0.764	0.9	0.894	0.938	0.962	0.966
miR-3934-5p	Not DE	0	0	5.99	8.4	8.91	4.39	9.81	8.33	5.58	15.73	-0.91	0.12	0.37	0.0028	0.731	0.373	0.0662	0.898	0.731
miR-3935	Not DE	4	0	15.47	21.55	16.18	19.08	23.66	35.19	33.09	33.96	-0.07	0.23	-0.13	0.82	0.634	0.786	0.962	0.844	0.931
miR-3936	Not DE	1	0	8.22	19.75	9.31	8.1	32.34	31.42	14.88	14.95	-0.02	0.69	0.66	0.949	0.111	0.119	1	0.374	0.466
miR-3937	Not DE	0	0	4.17	4.3	5.59	4.84	4.18	7.38	7.53	5.93	0.2	0.26	0.07	0.358	0.415	0.853	0.755	0.704	0.955
miR-3938	Not DE	3	0	9.84	28.73	20.35	17.61	64.57	35.58	20.56	22	-0.08	0.59	0.64	0.756	0.176	0.0699	0.936	0.469	0.382
miR-3939	Not DE	0	1	11.8	12.57	7.91	10.34	12.96	7.97	11.82	36.11	-0.47	-1.21	-0.67	0.0257	0.000686	0.0473	0.238	0.0207	0.319
miR-3940-3p	Not DE	0	0	0.86	1.8	1.13	0.81	1.66	1.79	1.67	2.78	0.21	0.29	-0.16	0.588	0.583	0.807	0.873	NA	0.937
miR-3940-5p	Not DE	0	0	5.35	4.09	4.2	4.34	4.21	6.52	6.06	9.28	-0.6	-0.45	0.1	0.0241	0.313	0.784	0.233	0.613	0.93
miR-3941	Not DE	0	0	1.47	1.29	2.23	1.86	1.98	2.37	2.49	2.35	0.12	-0.19	-0.29	0.7	0.707	0.604	0.916	0.886	0.866
miR-3942-3p	Not DE	0	0	0	0	0	0	0	0.48	0.3	0.25	0.1	1	0.69	1	0.337	0.453	NA	NA	NA
miR-3942-5p	Not DE	0	0	0.8	0	0.52	0.97	1.36	2.6	1.31	2.07	-0.31	-0.01	0.41	0.416	1	0.469	0.787	1	0.791
miR-3943	Not DE	3	0	20.56	18.93	16.81	14.33	191.83	36.22	22.63	31.14	-0.54	0.12	0.57	0.0244	0.758	0.158	0.235	0.909	0.524
miR-3944-3p	Not DE	0	0	1.21	2.8	0.59	0.9	2.33	1.22	1.07	1.5	-0.33	-0.43	0.09	0.242	0.411	0.798	0.663	NA	0.934
miR-3944-5p	Not DE	0	0	2.99	4.52	2.52	1.71	3.85	2.26	2.17	3.85	-0.74	-0.71	0.05	0.00267	0.0815	0.881	0.0648	0.316	0.965
miR-3945	Not DE	1	0	14.99	14.37	15.83	12.78	19.1	17.08	18.79	17.54	-0.06	-0.12	-0.1	0.746	0.683	0.751	0.933	0.874	0.92
miR-3960	Not DE	4	0	178.04	186.77	149.2	181.68	161.41	590.07	230.72	217.13	0.09	1.11	0.96	0.661	0.00633	0.0161	0.901	0.077	0.186
miR-3972	Not DE	4	0	122.82	136.49	132.46	128.02	138.37	156.47	160.81	160.62	-0.02	-0.11	-0.03	0.916	0.759	0.933	0.993	0.91	0.985
miR-3973	Not DE	0	0	2.13	4.2	2.97	2.25	4.68	3.5	2.95	2.63	0.15	0.26	0.13	0.58	0.498	0.758	0.871	0.755	0.92
miR-3974	Not DE	0	0	3.85	2.15	5.55	3.62	2.47	13.23	6.18	7.32	-0.11	0.97	1	0.714	0.037	0.03	0.921	0.209	0.267
miR-3975	Not DE	0	0	2.54	6.02	1.86	2.57	4.75	3.94	3.27	3.9	-0.23	-0.12	-0.31	0.414	0.834	0.528	0.786	0.939	0.828
miR-3976	Not DE	4	0	41.25	48.49	31.66	42.86	60.23	50.62	43.09	43.75	-0.1	0.23	0.35	0.467	0.315	0.209	0.817	0.614	0.591
miR-3977	Not DE	0	0	0.58	0	0	0.87	0.29	0.86	1.14	0.89	0.28	-0.32	-0.68	0.414	0.614	0.296	0.786	NA	0.687
miR-3978	Not DE	0	0	6.32	6.67	3.71	6.23	5.81	6.27	7.63	9.04	-0.16	-0.53	-0.68	0.531	0.259	0.0967	0.847	0.559	0.434
miR-409-3p	Not DE	0	0	0.72	1.29	1.13	0.88	1.03	1.78	1.35	1.36	-0.02	0.19	0.28	0.928	0.681	0.577	0.996	NA	0.853
miR-409-5p	Not DE	0	0	2.64	3.01	3.39	2.71	5.19	5.49	3.34	3.58	-0.11	0.4	0.66	0.652	0.247	0.124	0.896	0.544	0.473
miR-410-3p	Not DE	0	0	1.46	1.94	1.66	1.38	3.64	4.44	4.63	6.54	-0.74	-0.19	0.19	0.116	0.775	0.771	0.484	0.918	0.923
miR-410-5p	Not DE	0	0	2.32	1.8	5.94	1.52	1.67	5.54	2.09	3.14	-0.57	0.76	1.28	0.0296	0.0523	0.00147	0.254	0.255	0.0526
miR-411-3p	Not DE	0	0	0	0	0	0	0.22	2.17	0.71	1.26	-0.07	1.48	1.57	0.836	0.373	0.144	0.968	NA	0.508
miR-412-3p	Not DE	0	0	0.6	0	1.48	0.19	0.14	2.77	1.07	1.08	0	0.69	0.72	0.973	0.172	0.217	1	NA	0.598
miR-412-5p	Not DE	0	0	5.78	9.68	9.65	5.26	8.27	10.83	6.31	7.02	-0.18	0.57	0.61	0.381	0.114	0.0797	0.767	0.378	0.402
miR-421	Not DE	0	0	1.2	2.1	1.11	0.75	3	1.86	1.42	2.13	-0.29	-0.05	-0.05	0.379	0.945	1	0.766	0.98	1
miR-422a	Not DE	1	0	9.2	22.37	9.04	7.58	24.03	9.42	12.22	14.55	-0.3	-0.45	-0.15	0.205	0.196	0.68	0.629	0.497	0.895
miR-423-3p	Not DE	0	0	1.3	1.05	0.93	1.22	0.78	1.48	2.77	2.2	-0.07	-0.54	-0.72	0.834	0.327	0.226	0.968	0.627	0.608
miR-425-3p	Not DE	4	0	18.03	21	24.87	22.72	26.04	37.82	31.83	41.56	-0.38	-0.41	0.1	0.158	0.389	0.796	0.566	0.68	0.934
miR-425-5p	Not DE	0	0	0.95	1.72	0.93	0.61	2.72	1.27	1.11	1.62	-0.33	0.06	0.63	0.308	0.883	0.167	0.723	0.958	0.533
miR-4251	Not DE	0	0	0.6	1.05	0.97	0	0.85	2.25	2.26	2.47	-0.77	-0.49	1.2	0.102	0.49	0.446	0.462	0.752	0.78
miR-4252	Not DE	0	0	5.62	7.31	2.97	2.85	14.14	3.98	7.1	9.99	-0.54	-0.98	-0.45	0.0969	0.0484	0.504	0.456	0.243	0.814
miR-4253	Not DE	0	0	5.92	8.4	5.2	8.08	7.68	10.72	9.75	8.26	0.41	0.49	0.05	0.1	0.187	0.902	0.461	0.484	0.97
miR-4255	Not DE	0	0	6	7.35	10.02	7.14	11.61	18.64	11.63	9.71	0.26	0.94	0.41	0.299	0.0212	0.336	0.719	0.151	0.708
miR-4256	Not DE	0	0	4.09	5.39	2.66	3.8	4.23	4.48	5.43	5.52	0.02	-0.05	-0.26	0.951	0.901	0.532	1	0.962	0.829
miR-4257	Not DE	3	0	18.54	13.65	23.26	18.9	13.07	35.72	24.54	26.53	-0.09	0.36	0.17	0.645	0.295	0.568	0.894	0.596	0.846
miR-4258	Not DE	4	0	33.84	32.33	36.37	35.72	28.2	48.41	44.13	41.66	-0.01	0.09	-0.03	0.952	0.737	0.897	1	0.902	0.967
miR-4260	Not DE	3	0	15.99	25.14	24.84	14.56	25.14	37.14	24.06	27.26	-0.16	0.53	0.59	0.546	0.195	0.16	0.855	0.495	0.527
miR-4261	Not DE	0	2	5.37	2.15	5.94	7.56	3.77	54.61	22.28	9.08	1.11	1.8	0.76	0.000241	0.000176	0.196	0.0139	0.00856	0.573
miR-4262	Not DE	0	0	4.77	5.39	6.62	5.35	7.01	7.77	7.32	6.54	0.25	0.4	-0.12	0.227	0.213	0.758	0.649	0.512	0.92
miR-4263	Not DE	0	0	2.8	3.59	3.36	2.18	2.42	5.98	3.68	4.11	-0.09	0.44	0.38	0.725	0.265	0.436	0.923	0.568	0.772
miR-4264	Not DE	0	0	2.68	2.1	3.25	1.7	2.23	3.75	3.22	4.27	-0.24	-0.07	0.02	0.393	0.879	0.957	0.774	0.956	0.992
miR-4265	Not DE	0	0	8.12	7.35	8.91	7.6	9.77	10.24	8.29	8.53	-0.1	0.22	0.22	0.565	0.391	0.474	0.865	0.684	0.794
miR-4266	Not DE	0	0	0	0	0	0.73	0	0.4	0.98	0.83	0.27	-0.78	-0.92	0.496	0.226	0.162	0.832	NA	0.527
miR-4267	Not DE	4	0	17.99	16.16	16.56	19.54	38.59	45.5	26.15	31.53	-0.3	0.15	0.79	0.236	0.687	0.0446	0.658	0.877	0.315
miR-4268	Not DE	0	0	3.15	7.18	5.22	2.42	5.18	5.14	3.7	3.52	0.02	0.51	0.16	0.982	0.16	0.712	1	0.444	0.91
miR-4269	Not DE	0	0	3.74	3.15	3.25	4.36	3.06	4.57	5.04	5.41	-0.01	-0.18	-0.2	0.96	0.67	0.665	1	0.865	0.888
miR-4270	Not DE	0	0	10.41	10.5	14.27	12.06	14.43	16.31	15.29	18.03	-0.09	-0.02	0.04	0.67	0.958	0.906	0.905	0.984	0.972
miR-4271	Not DE	2	0	13.48	50.13	19.57	11.96	84.33	41.28	22.51	27	-0.45	0.49	0.71	0.0833	0.244	0.11	0.428	0.541	0.456
miR-4272	Not DE	0	0	0	1.05	0	0	1.16	0.41	0.8	0.85	-0.29	-1.1	-0.92	0.494	0.166	0.459	0.831	NA	NA
miR-4273	Not DE	0	0	2.55	3.66	2.61	2.11	3.61	2.79	2.55	2.83	0.07	-0.09	-0.07	0.754	0.815	0.868	0.935	0.933	0.96
miR-4274	Not DE	0	0	9.38	7.35	8.4	7.97	9.66	10.37	9.47	10.72	-0.33	-0.03	0.13	0.0363	0.9	0.627	0.281	0.962	0.874
miR-4275	Not DE	0	0	5.23	5.25	3.25	4.65	5	5.95	9.2	7.03	0.44	-0.29	-0.64	0.0908	0.478	0.204	0.448	0.745	0.583
miR-4276	Not DE	4	0	27.65	29.4	46.46	28.06	29.4	94.07	36.27	59.54	-0.5	0.63	1.08	0.0568	0.119	0.00213	0.359	0.384	0.065
miR-4277	Not DE	0	0	3.62	6.24	2.94	4.34	5.07	3.47	4.47	5.04	-0.16	-0.51	-0.52	0.514	0.224	0.251	0.842	0.523	0.637
miR-4278	Not DE	0	0	1.31	1.05	0.93	1.66	3.08	3.34	4.43	6	-0.3	-1.11	-0.5	0.479	0.161	0.474	0.824	0.444	0.794
miR-4279	Not DE	0	0	8	5.39	5.94	6.08	7.71	12.85	7.38	9.17	-0.23	0.39	0.57	0.207	0.249	0.115	0.631	0.546	0.464
miR-4280	Not DE	4	0	37.12	74.65	34.46	50.15	147.26	137.43	98.42	86.55	0.17	0.59	0.63	0.524	0.161	0.188	0.846	0.444	0.56
miR-4281	Not DE	0	0	2.89	0.86	2.66	3.22	2.74	2.35	4.89	3.45	0.14	-0.52	-0.74	0.532	0.209	0.0589	0.847	0.508	0.349
miR-4282	Not DE	0	0	0	1.51	0.42	0.13	2.3	1.28	0.83	0.78	0.31	0.53	0.49	0.504	0.345	0.403	0.837	NA	0.748
miR-4284	Not DE	4	0	199.91	174.2	205.03	264.19	186.18	391.41	377.17	245.74	0.56	0.65	0.24	0.00495	0.0445	0.526	0.0963	0.235	0.828
miR-4285	Not DE	4	0	22.89	21	19.06	20.9	18.61	23.14	24.56	28.49	-0.26	-0.36	-0.05	0.0871	0.206	0.837	0.438	0.506	0.946
miR-4286	Not DE	2	0	18.15	37.81	11.13	12.28	33.41	18.86	22.77	25.94	-0.2	-0.45	-0.36	0.407	0.236	0.423	0.783	0.535	0.76
miR-4287	Not DE	0	0	6.36	11.55	5.2	6.72	23.81	6.13	7.8	8.81	-0.09	-0.53	-0.28	0.672	0.13	0.426	0.907	0.402	0.762
miR-4288	Not DE	0	1	3	4.73	5.65	3.01	3.97	19.42	4.22	7.28	-0.66	1.44	2.17	0.0306	0.00508	9.05e-06	0.258	0.0691	0.00308
miR-4289	Not DE	1	0	12.5	19.15	11.89	8.11	19.41	12.49	13.43	13.7	-0.11	-0.19	-0.12	0.588	0.554	0.746	0.873	0.794	0.92
miR-429	Not DE	0	0	5.19	2.37	4.44	4.64	2.44	7.64	5.53	7.01	-0.32	0.27	0.4	0.186	0.502	0.322	0.599	0.757	0.7
miR-4290	Not DE	3	0	19.49	11.19	24.21	15.97	20.58	23.96	17.97	24.03	-0.37	-0.13	0.3	0.0187	0.648	0.249	0.204	0.852	0.637
miR-4291	Not DE	0	0	7.94	4.2	8.35	8.11	5.18	9.1	8.88	8.16	0.09	0	-0.09	0.572	0.99	0.768	0.869	0.997	0.923
miR-4292	Not DE	0	0	0.73	1.05	0	0.91	0.92	1.06	1.25	1.06	0.19	0.1	0.03	0.622	0.822	0.915	0.883	NA	0.976
miR-4293	Not DE	0	0	10.39	11.55	9.93	9.55	10.19	14.82	12.68	14.76	-0.21	0.02	-0.13	0.351	0.958	0.701	0.752	0.984	0.902
miR-4294	Not DE	0	0	8.53	7.53	8.28	8.89	7.6	11.06	12.13	10.61	0.18	0.03	-0.34	0.41	0.924	0.347	0.785	0.972	0.713
miR-4295	Not DE	0	0	3	7.53	3.72	2.91	7.56	5.11	4.6	4.83	-0.04	-0.09	-0.12	0.901	0.864	0.815	0.989	0.954	0.94
miR-4296	Not DE	0	0	9.52	8.98	11.17	14.8	8.82	38.38	22.94	17.6	0.38	0.71	0.38	0.147	0.0823	0.357	0.544	0.318	0.718
miR-4297	Not DE	0	0	6.24	2.1	9.44	4.33	3.38	8.23	5.44	7.07	-0.43	0.22	0.43	0.036	0.48	0.225	0.281	0.745	0.608
miR-4298	Not DE	0	0	5.19	6.3	5.94	4.49	12.5	10.01	8.91	9.77	-0.25	0.06	0.3	0.376	0.886	0.531	0.766	0.96	0.828
miR-4299	Not DE	0	0	3.08	1.05	2.97	2.57	1.5	5.81	3.22	3.55	-0.22	0.64	0.64	0.307	0.0757	0.0819	0.723	0.304	0.405
miR-4300	Not DE	0	0	8.62	12.26	10.98	9.22	14.37	12.71	12.45	11.67	0.11	0.06	-0.12	0.625	0.87	0.763	0.884	0.954	0.921
miR-4301	Not DE	1	0	9.34	17.85	5.94	8.86	18.58	8.21	12.56	19.04	-0.39	-0.86	-0.7	0.142	0.0481	0.0898	0.536	0.243	0.417
miR-4302	Not DE	4	0	47.15	44.9	54.95	51.86	66.6	99.59	71.1	56.21	0.3	0.8	0.39	0.111	0.017	0.294	0.478	0.136	0.682
miR-4303	Not DE	0	0	6.6	8.39	5.93	6.24	8.64	12.23	8.91	7.5	0.13	0.74	0.51	0.564	0.032	0.138	0.865	0.189	0.499
miR-4304	Not DE	0	0	2.8	0	3.72	2.97	1.58	7.58	4.7	3.74	0.29	0.77	0.35	0.299	0.0553	0.478	0.719	0.263	0.795
miR-4305	Not DE	1	0	9.59	21	13.57	12.91	84.8	69.1	55.61	61.79	0.06	-0.2	0.54	0.891	0.765	0.433	0.985	0.913	0.768
miR-4306	Not DE	4	0	26.89	19.75	19.87	23.29	27.3	23.85	25.74	34.88	-0.46	-0.5	-0.06	0.00628	0.104	0.825	0.114	0.359	0.941
miR-4307	Not DE	0	0	1.15	1.8	1.11	0.38	1.67	1.54	0.95	1.82	-0.8	0.1	0.43	0.0241	0.856	0.415	0.233	0.951	0.755
miR-4308	Not DE	0	0	1.49	0	1.04	1.62	1.58	3.85	3.2	2.36	0.67	0.6	0.82	0.0331	0.178	0.0833	0.268	0.472	0.408
miR-4309	Not DE	4	0	25.19	17.96	23.74	46.06	28.71	49.35	93.88	67.45	0.56	-0.17	-0.86	0.0782	0.743	0.109	0.414	0.903	0.456
miR-431-3p	Not DE	1	0	7.91	68.24	10.55	8.58	60.35	27.84	20.74	17.24	0.23	0.76	0.41	0.419	0.0968	0.46	0.79	0.345	0.786
miR-431-5p	Not DE	0	0	1.43	2.8	2.91	3.34	2.13	4.7	5.66	3.13	0.76	0.87	-0.63	0.0528	0.159	0.274	0.346	0.442	0.66
miR-4310	Not DE	0	0	1.9	1.29	1.63	1.23	1.48	2.08	3.29	8.49	-0.21	-0.88	-0.79	0.54	0.139	0.184	0.852	0.417	0.555
miR-4311	Not DE	4	0	31.79	48.31	44.7	34.03	46.29	71.22	45.53	44.14	0.09	0.65	0.72	0.683	0.0465	0.0587	0.91	0.24	0.349
miR-4312	Not DE	4	0	19.69	20.22	18.97	16.54	22.97	20.13	22.66	21	0.03	-0.1	-0.19	0.868	0.698	0.569	0.975	0.883	0.846
miR-4313	Not DE	4	0	24.56	32.92	29.24	25.06	45.06	32.31	27.81	28.49	-0.01	0.12	0.22	0.916	0.566	0.35	0.993	0.803	0.715
miR-4314	Not DE	1	0	14.16	22.8	11.63	12.13	23.99	15.27	14.13	18.26	-0.38	-0.2	0.12	0.0274	0.479	0.683	0.248	0.745	0.896
miR-4315	Not DE	0	0	5.83	7.1	5.94	4.37	5.46	5.57	6.27	9.58	-0.54	-0.48	-0.14	0.0235	0.223	0.733	0.23	0.523	0.914
miR-4316	Not DE	4	0	16.94	24.31	20.78	15.21	19.5	24.56	19.51	19.64	-0.02	0.33	0.32	0.908	0.14	0.287	0.99	0.418	0.676
miR-4317	Not DE	0	0	3.03	1.05	3.31	4.02	2.29	4.99	5.91	5.77	0.06	-0.47	-0.42	0.834	0.377	0.395	0.968	0.67	0.744
miR-4318	Not DE	0	0	10.41	12.05	13.36	11.02	9.86	22.91	17.79	15.58	0.29	0.57	0.28	0.264	0.158	0.501	0.692	0.441	0.814
miR-4319	Not DE	0	0	12.57	10.78	7.45	11.98	11.92	14.1	14.49	16.32	-0.23	-0.07	-0.04	0.277	0.866	0.908	0.703	0.954	0.973
miR-432-3p	Not DE	0	0	1.81	1.51	1.13	0.86	1.9	1.65	1.27	2.85	-0.79	-0.99	-0.12	0.0161	0.0988	0.924	0.193	0.347	0.981
miR-432-5p	Not DE	0	0	2.01	2.1	1.86	3.46	2.06	2.47	4.17	2.95	0.55	-0.15	-0.89	0.0195	0.712	0.0359	0.209	0.887	0.29
miR-4320	Not DE	0	0	0.73	1.05	1.78	1.1	5.3	2.15	3.47	3.44	0.04	-0.48	-0.53	1	0.534	0.478	1	0.782	0.795
miR-4321	Not DE	1	0	16.73	13.65	14.9	14.31	17.27	14.66	17.66	19.42	-0.19	-0.41	-0.32	0.255	0.125	0.252	0.679	0.395	0.638
miR-4322	Not DE	0	0	12.99	9.45	8.38	10.86	8.03	10.69	13.18	20.64	-0.46	-0.99	-0.34	0.0582	0.0268	0.303	0.362	0.171	0.693
miR-4323	Not DE	0	0	4.09	7.18	3.13	4.39	7.17	18.83	4.79	5.68	-0.17	0.87	1.15	0.401	0.0401	0.00876	0.779	0.221	0.138
miR-4324	Not DE	0	0	8.54	7.18	7.31	14.78	11.81	16.96	30.31	23.56	0.67	-0.15	-0.91	0.062	0.805	0.147	0.366	0.93	0.509
miR-4325	Not DE	0	0	4.04	5.81	4.44	3.17	5.93	6.17	5.33	7.53	-0.39	-0.2	-0.09	0.178	0.665	0.864	0.591	0.863	0.959
miR-4327	Not DE	4	0	32.37	25.17	40.83	28.77	26.67	47.63	31.35	37.56	-0.28	0.33	0.53	0.116	0.27	0.0834	0.484	0.571	0.408
miR-4328	Not DE	0	0	1.28	1.8	0.65	2.7	2.39	2.41	5.38	3.4	0.99	-0.53	-1.43	0.00809	0.402	0.043	0.136	0.693	0.315
miR-4329	Not DE	0	0	1.45	4.52	4.52	1.46	3.3	5.25	3.67	3.16	0.02	0.88	0.78	1	0.0812	0.218	1	0.316	0.599
miR-433-3p	Not DE	0	2	1.36	0	1.68	1.06	1.51	11.9	1.31	3.23	-1.08	1.05	2.29	0.0017	0.107	0.000145	0.0473	0.364	0.0105
miR-433-5p	Not DE	0	0	2.01	3.44	1.86	1.84	2.34	2.54	2.32	3.55	-0.55	-0.58	0.08	0.0624	0.252	0.855	0.367	0.551	0.955
miR-4330	Not DE	1	0	10.81	17.96	14.7	12.48	17.26	26.79	19.56	19.22	-0.01	0.43	0.54	0.959	0.248	0.172	1	0.545	0.539
miR-4418	Not DE	0	0	1.43	2.1	1.13	2.19	18.04	4.32	9.45	4.45	0.22	0.11	-0.16	0.576	0.871	0.792	0.869	0.954	0.933
miR-4420	Not DE	0	1	6.05	4.3	7.22	4.18	5.43	19.4	5.6	9.11	-0.55	0.73	1.41	0.0203	0.0751	0.00094	0.213	0.303	0.0387
miR-4421	Not DE	0	0	4.11	8.82	1.48	3.74	17.91	26.79	9.56	11.9	-0.23	-0.34	-0.07	0.565	0.657	1	0.865	0.858	1
miR-4422	Not DE	0	0	2.6	1.05	2.1	2.18	1.64	3.26	3.66	3.55	0.04	-0.03	-0.41	0.905	0.938	0.362	0.989	0.978	0.72
miR-4423-3p	Not DE	0	0	0	0	0	0	0	0.81	0.72	0.37	0.47	0.42	0.14	0.328	0.521	0.725	0.739	NA	NA
miR-4423-5p	Not DE	0	0	0	0.43	0	0	0.74	0.16	1.05	0.75	0.36	-1.3	-1.47	0.481	0.0678	0.106	0.824	NA	0.452
miR-4424	Not DE	0	0	0.99	0.43	0.97	0.93	0.49	1.99	1.56	2.19	-0.27	-0.41	0.36	0.437	0.511	0.461	0.802	0.764	0.786
miR-4425	Not DE	0	0	5.49	4.3	5.2	6.85	7.02	6.45	9.19	6.73	0.35	-0.03	-0.5	0.114	0.927	0.205	0.483	0.974	0.584
miR-4426	Not DE	0	0	7.67	14.37	11.39	7.45	23.08	11.64	12.01	12.21	-0.23	-0.08	0.27	0.416	0.841	0.538	0.787	0.943	0.831
miR-4427	Not DE	0	0	3.08	12.57	3.31	2.86	11	3.62	5.43	4.51	0.24	-0.36	-0.66	0.406	0.425	0.221	0.782	0.71	0.604
miR-4428	Not DE	0	1	3.12	3.44	2.97	1.99	4.9	4.96	2.1	4.22	-0.84	0.17	1.06	0.000305	0.638	0.00225	0.0156	0.847	0.0658
miR-4429	Not DE	4	0	23.6	17.85	20.8	15.6	36.7	19.43	22.1	35.35	-0.54	-0.79	-0.08	0.00793	0.0148	0.801	0.134	0.124	0.934
miR-4430	Not DE	4	0	24.07	32.33	33.2	21.16	29.68	46.33	28.98	32.55	-0.13	0.6	0.55	0.479	0.0279	0.0566	0.824	0.176	0.348
miR-4432	Not DE	0	1	1.34	0	2.66	0.86	0.93	5.56	1.94	1.79	0.07	1.45	1.12	0.862	0.000364	0.03	0.974	0.0136	0.267
miR-4433a-3p	Not DE	0	0	4.96	6.3	5.32	5.99	10.57	6.39	7.67	5.74	0.37	0.1	-0.36	0.068	0.762	0.284	0.381	0.911	0.672
miR-4433a-5p	Not DE	0	0	0	0.86	0.74	0	0.64	0.82	0.95	1.74	-0.39	0.11	-0.32	0.368	0.876	0.642	0.765	NA	0.882
miR-4433b-3p	Not DE	0	0	8.96	7.31	8.33	9.36	7.38	8.7	14.52	10.72	0.41	-0.33	-0.73	0.0696	0.258	0.11	0.387	0.559	0.456
miR-4433b-5p	Not DE	0	0	0	0.65	0	0	0.81	0.33	0.5	0.73	-0.23	-0.91	-0.61	0.483	0.18	0.518	0.826	NA	NA
miR-4434	Not DE	0	0	0.86	1.8	2.1	0.86	2.43	2.11	1.34	1.46	-0.12	0.51	0.35	0.712	0.308	0.471	0.921	0.609	0.791
miR-4435	Not DE	0	0	5.06	3.59	5.34	4.27	4.05	7.11	5.31	8.22	-0.6	-0.06	0.35	0.0183	0.89	0.352	0.204	0.96	0.715
miR-4436a	Not DE	0	0	6.38	1.72	4.88	6.85	3.37	11.57	7.72	8.76	-0.09	0.28	0.57	0.672	0.454	0.0987	0.907	0.729	0.434
miR-4436b-3p	Not DE	4	0	24.3	31.5	24.01	25.6	30.97	61.42	52.19	41.36	0.3	0.61	0.66	0.261	0.117	0.197	0.687	0.381	0.573
miR-4436b-5p	Not DE	2	0	17.29	17.96	10.55	13.85	17.97	13.59	17.43	21.27	-0.4	-0.76	-0.47	0.0121	0.0075	0.0682	0.165	0.0858	0.376
miR-4437	Not DE	0	0	1.15	1.8	0.74	1.17	2.43	1.32	1.96	1.65	0.04	-0.37	-0.45	0.909	0.461	0.45	0.99	0.735	0.782
miR-4438	Not DE	0	0	1.21	1.8	2.26	1.1	16.59	9.43	2.45	3.52	-0.36	1.24	1.28	0.342	0.0727	0.0423	0.748	0.3	0.313
miR-4439	Not DE	0	0	1.54	1.08	2.79	1.61	1.56	5.41	2.21	2.97	-0.11	0.94	1.01	0.674	0.0483	0.0281	0.908	0.243	0.256
miR-4440	Not DE	1	0	12.76	28.35	10.18	12.74	32.69	15.36	32.12	31.1	0.19	-1	-1.14	0.546	0.0484	0.0451	0.855	0.243	0.315
miR-4441	Not DE	0	1	10.25	10.76	13.57	9.76	10.62	28.19	14.05	12.7	0.13	1.12	0.95	0.553	0.000775	0.0227	0.858	0.0224	0.232
miR-4442	Not DE	0	0	1	2.1	0.97	0.21	1.78	2.07	1.06	1.87	-0.7	0.05	1.05	0.052	0.9	0.05	0.344	0.962	0.328
miR-4443	Not DE	4	0	106	59.86	67.17	85.07	63.17	89.62	109.17	133.14	-0.38	-0.45	-0.17	0.047	0.161	0.622	0.329	0.444	0.872
miR-4444	Not DE	0	0	8.47	5.16	3.72	5.15	6.07	5.41	9.58	11.59	-0.22	-0.8	-0.64	0.392	0.047	0.196	0.774	0.241	0.573
miR-4445-3p	Not DE	0	0	0	0	0	0	0.35	0.54	0.79	0.93	-0.28	-0.61	-0.66	0.482	0.436	0.566	0.826	NA	NA
miR-4445-5p	Not DE	0	0	0.66	1.8	0.42	0.9	2.1	1.83	1.65	1.71	0.23	-0.11	-0.2	0.586	0.904	0.876	0.873	0.964	0.963
miR-4446-3p	Not DE	0	0	0.59	0.86	0.56	0	0.89	3.6	0.57	1.04	-0.5	0.94	1.43	0.163	0.146	0.0267	0.572	NA	0.248
miR-4446-5p	Not DE	0	0	0	0	0	0	0.22	0	0.07	0.04	0.26	-0.31	-0.59	0.973	0.896	0.836	NA	NA	NA
miR-4448	Not DE	4	0	22.46	19.15	19.22	38.56	50.65	46.39	123.1	46.62	1.07	-0.06	-1.1	0.00214	0.892	0.0651	0.0553	0.961	0.37
miR-4449	Not DE	0	0	3.74	3.59	3.72	3.26	3.66	5.08	4.55	4.53	-0.21	0.27	0.23	0.3	0.429	0.537	0.72	0.712	0.831
miR-4450	Not DE	0	0	11.6	8.39	8.91	11.11	10.53	28.56	15.74	21.31	-0.48	0.34	0.72	0.0938	0.448	0.106	0.451	0.727	0.452
miR-4451	Not DE	4	0	52.19	44.11	45.06	51.16	51.15	57.1	61.74	83.69	-0.33	-0.36	0	0.122	0.316	0.988	0.498	0.615	1
miR-4452	Not DE	0	0	1.03	1.8	2.1	0.82	1.95	2.48	1.21	1.95	-0.56	0.05	0.64	0.118	0.927	0.212	0.484	0.974	0.594
miR-4454	Not DE	1	0	11.27	26.94	12.44	12.04	46.95	17.94	24.98	24.89	-0.07	-0.26	-0.39	0.811	0.582	0.422	0.96	0.814	0.76
miR-4455	Not DE	0	0	7.02	7.35	12.62	10.82	10.34	28.78	17.37	13.25	0.25	1.15	0.82	0.341	0.0102	0.0646	0.748	0.101	0.368
miR-4456	Not DE	0	0	8.92	7.1	7.56	10.07	6.71	50.88	13.2	12.33	0.08	1.38	1.41	0.731	0.00657	0.00767	0.925	0.0792	0.128
miR-4457	Not DE	0	0	1.94	5.25	1.26	2.04	7.52	1.34	3	4.04	-0.42	-1.57	-1.34	0.18	0.00952	0.016	0.592	0.0985	0.186
miR-4458	Not DE	0	0	9.81	14.37	14.64	10.39	15.47	17.61	10.99	11.96	-0.01	0.58	0.48	0.926	0.0317	0.0826	0.996	0.188	0.406
miR-4460	Not DE	0	0	6.45	14.37	10.24	7.76	16.03	19.45	11.03	13.24	-0.24	0.58	0.6	0.385	0.218	0.146	0.768	0.519	0.509
miR-4462	Not DE	0	0	4.03	7.31	2.97	2.93	6.73	7.15	4.56	4.65	-0.04	0.41	0.46	0.866	0.269	0.342	0.975	0.57	0.712
miR-4463	Not DE	0	0	8.97	12.57	6.78	12.97	32.04	17.61	20.66	21.2	0.03	-0.47	-0.29	0.91	0.334	0.52	0.99	0.635	0.826
miR-4464	Not DE	0	0	2.6	3.15	1.63	2.62	2.75	5.45	3.44	4.23	-0.11	0.24	0.38	0.694	0.662	0.356	0.915	0.861	0.717
miR-4465	Not DE	0	0	2	4.52	1.13	2.38	3.3	1.37	2.9	2.67	0.16	-1.16	-1.2	0.569	0.0233	0.0197	0.868	0.161	0.212
miR-4466	Not DE	4	0	43.27	35.92	56.29	34.61	26.16	55.74	54.1	99.31	-0.6	-0.8	0	0.0285	0.11	0.996	0.253	0.37	1
miR-4467	Not DE	0	0	7.5	4.52	4.74	7.07	4.8	5.46	10.86	10.33	0.05	-0.89	-0.83	0.838	0.0145	0.0851	0.969	0.122	0.413
miR-4468	Not DE	0	0	1.73	0	1.19	1.2	1.22	2.4	2.04	1.87	0.07	0.11	0.17	0.87	0.788	0.729	0.975	0.92	0.914
miR-4469	Not DE	3	0	17.61	16.16	15.51	14.67	16.16	14.88	19.11	22.99	-0.32	-0.62	-0.39	0.0727	0.0612	0.215	0.398	0.272	0.597
miR-4470	Not DE	0	0	3.97	2.1	3.39	3.39	3.23	4.97	3.36	4.64	-0.35	0.01	0.45	0.101	0.962	0.197	0.461	0.986	0.573
miR-4471	Not DE	0	0	0.99	1.72	0	0.96	1.27	0.93	1.48	1.71	-0.01	-0.76	-0.33	0.953	0.23	0.617	1	0.532	0.87
miR-4472	Not DE	1	0	11.99	16.78	13.88	10.64	16.38	15.89	14.95	14.97	-0.05	-0.09	0.08	0.754	0.748	0.803	0.935	0.904	0.935
miR-4473	Not DE	0	0	3.63	2.1	4.45	4.48	3.95	7.09	6.16	7.24	-0.1	-0.02	0.21	0.724	0.954	0.627	0.922	0.982	0.874
miR-4474-3p	Not DE	0	0	2.24	0	1.68	2.11	21.8	7.62	6.16	8.78	-0.5	0.5	0.84	0.232	0.499	0.26	0.654	0.755	0.646
miR-4474-5p	Not DE	0	0	0	0	0	0.33	0.14	0.9	0.84	0.71	0.34	-0.15	-0.2	0.477	1	1	0.822	NA	1
miR-4475	Not DE	0	0	0	0	0	0	0.07	0.36	0.6	0.7	-0.11	-0.89	-0.74	0.747	0.266	0.331	0.933	NA	NA
miR-4476	Not DE	1	0	2.24	55.67	5.22	1.81	50.9	82.44	47.76	39.35	0.86	1.22	0.7	0.231	0.193	0.494	0.654	0.491	0.808
miR-4477a	Not DE	0	0	2.79	5.39	4.18	4.17	10	19.61	5.95	5.48	0.2	1.45	1.43	0.493	0.0059	0.0074	0.831	0.0731	0.125
miR-4478	Not DE	0	0	13.45	10.78	14.7	9.35	11.03	19.91	15.12	16.66	-0.34	0.23	0.66	0.106	0.427	0.049	0.471	0.71	0.324
miR-4479	Not DE	0	0	2.6	3.15	3.25	2.45	3.28	3.59	2.92	3.66	-0.28	0.04	0.21	0.223	0.915	0.582	0.645	0.97	0.855
miR-448	Not DE	1	0	11.6	19.79	11.17	9.58	21.27	17.51	15.03	14.23	0.02	0.22	0.21	0.943	0.485	0.593	0.999	0.748	0.859
miR-4480	Not DE	0	0	3.35	1.94	1.66	2.85	2.75	2.86	3.58	4.05	0.01	-0.53	-0.36	1	0.196	0.506	1	0.497	0.815
miR-4481	Not DE	0	0	6.41	6.88	4.88	6.63	5.74	5.76	7.05	6.52	0.26	-0.27	-0.52	0.144	0.348	0.119	0.539	0.648	0.466
miR-4482-3p	Not DE	0	0	0.66	1.08	0	0	1.31	3.36	1.04	1.45	-0.85	0.37	1.14	0.0324	0.575	0.145	0.268	0.809	0.509
miR-4482-5p	Not DE	0	0	7.64	10.78	8.88	5.95	18.75	9.71	7.83	8.94	-0.17	0	0.12	0.353	1	0.686	0.752	1	0.896
miR-4483	Not DE	0	0	3.96	1.94	4.52	4.38	8.78	4.14	13.24	13.38	0.27	-1.73	-1.72	0.436	0.00489	0.0035	0.802	0.0674	0.0839
miR-4484	Not DE	0	0	4.77	3.87	4.97	4.6	4.34	6.07	7.17	5.29	0.32	0.01	-0.21	0.127	0.972	0.6	0.507	0.991	0.864
miR-4485-3p	Not DE	0	0	2.54	0.43	2.1	2.18	0.74	4.38	4.26	3.47	0.22	-0.03	-0.04	0.46	0.95	0.949	0.811	0.981	0.989
miR-4485-5p	Not DE	0	0	0.59	0.22	0.93	0.32	0.67	1.38	1.68	0.97	0.69	0.03	-0.2	0.0796	0.904	0.931	0.418	NA	0.985
miR-4486	Not DE	0	0	14.71	13.65	12.44	12.78	14.31	16.29	15.49	17.88	-0.17	-0.09	0.12	0.348	0.746	0.701	0.751	0.904	0.902
miR-4487	Not DE	0	2	2.92	5.39	7.83	3.54	4.93	30.13	6.41	7.28	-0.13	1.76	1.72	0.712	0.00163	0.000497	0.921	0.0358	0.0233
miR-4488	Not DE	4	0	87.65	105.96	65.58	100.03	99.42	243.49	121.03	123.21	-0.02	0.67	0.62	0.917	0.13	0.16	0.993	0.403	0.527
miR-4489	Not DE	4	0	57.23	34.12	59.19	60.15	222.61	127.58	98.92	100.2	-0.11	0.27	0.37	0.614	0.448	0.329	0.879	0.727	0.704
miR-4490	Not DE	0	0	0.87	0	1.62	1.71	0.35	1.75	2.99	2.8	0.17	-0.13	-0.6	0.684	0.862	0.356	0.91	0.954	0.717
miR-4491	Not DE	0	0	0.62	2.15	1.26	1.07	3.11	3.01	2.19	1.71	0.22	0.74	0.34	0.517	0.182	0.534	0.843	0.48	0.83
miR-4492	Not DE	4	0	29.71	17.96	27.31	28.19	23.19	63.8	35.74	56.24	-0.04	0.74	0.6	0.842	0.0721	0.0989	0.97	0.3	0.434
miR-4493	Not DE	0	0	6.17	4.2	7.77	6.64	16.34	15.35	15.1	11.71	0.5	0.48	0.25	0.152	0.338	0.653	0.557	0.637	0.884
miR-4494	Not DE	0	0	4.37	10.78	6.11	5.62	12.83	10.88	7.47	9.26	-0.23	0.27	0.63	0.457	0.554	0.125	0.811	0.794	0.477
miR-4495	Not DE	0	0	0.87	1.29	0.65	0.96	2.58	2.33	1.6	1.5	-0.29	0.41	0.76	0.345	0.416	0.157	0.75	0.704	0.524
miR-4496	Not DE	2	0	14.58	26.68	10.96	15.32	46.78	17.25	18.55	16.96	0.17	-0.15	-0.43	0.329	0.611	0.138	0.739	0.832	0.499
miR-4497	Not DE	4	0	39.73	26.25	44.57	41.77	27.32	61.19	48.07	58.37	-0.27	-0.04	0.23	0.154	0.898	0.426	0.562	0.962	0.762
miR-4498	Not DE	0	0	7.62	3.15	7.71	5.83	5.14	12.56	7.82	11.18	-0.42	0.03	0.68	0.132	0.941	0.123	0.519	0.978	0.472
miR-4499	Not DE	0	0	9.2	8.4	13.25	13.8	11.75	17.33	16.22	12.34	0.5	0.51	-0.04	0.0142	0.0852	0.901	0.181	0.324	0.969
miR-449a	Not DE	0	0	14.38	7.31	8.38	11.75	7.38	13.27	18.48	18.8	-0.03	-0.65	-0.46	0.899	0.0737	0.339	0.988	0.301	0.71
miR-449b-3p	Not DE	0	0	0.58	0	0.59	0	0.5	1.36	1.12	2.37	-0.52	-0.39	-0.24	0.341	0.689	0.792	0.748	0.877	0.933
[truncated: 1,527 more rows]

## Sheet: B_Validation
Supplementary Table 3B
		Median					log2FC					p-value					adjusted p-value
							tCD-TG+			tCD-TG-		tCD-TG+			tCD-TG-		tCD-TG+			tCD-TG-
ID	DE class	Healthy (H)	Healthy (Tarallo et al., 2021, H2)	Untreated CD-TG+	tCD-TG+	tCD-TG-	tCD-TG+ / H	tCD-TG+ / H2	tCD-TG+ and untreated tCD-TG+ vs H	tCD-TG- / H	tCD-TG- / H2	tCD-TG+ / H	tCD-TG+ / H2	tCD-TG+ and untreated tCD-TG+ vs H	tCD-TG- / H	tCD-TG- / H2	tCD-TG+ / H	tCD-TG+ / H2	tCD-TG+ and untreated tCD-TG+ vs H	tCD-TG- / H	tCD-TG- / H2
miR-1-3p	tCD-TG+ vs Healthy	14.3	17.7677	10.97	27.67	18.13	1.31	1.31232	1.08574	0.16	0.340816	0.00211	0.013454	0.00909448	0.561	0.237497	0.0401	0.0342209	0.0165135	0.863	0.363845
miR-10226	tCD-TG- vs Healthy	17.38	20.5769	23.35	10.67	10.46	-1.18	-1.01685	-0.842079	-1.17	-1.16928	0.0183	0.0155405	0.0712276	5.45e-05	2.36814e-05	0.142	0.0375444	0.0994974	0.00544	0.00043055
miR-1181	tCD-TG- vs Healthy	119.31	102.209	81.91	106.16	91.28	-0.43	-0.440506	-0.410518	-0.53	-0.56312	0.17	0.188812	0.1714	0.00101	0.00206315	0.46	0.251232	0.209427	0.0351	0.0124744
miR-1193	tCD-TG+ vs Healthy	17.99	18.001	16.35	11.1	17.38	-1.85	-1.41382	-1.36348	-0.67	-0.156621	0.00172	0.00484085	0.0237204	0.0421	0.634674	0.0359	0.0150731	0.0379897	0.308	0.804826
miR-1204-3p	tCD-TG- vs Healthy	15.11	12.3164	10.54	10.63	7.11	-1.04	-1.11583	-1.13526	-1.26	-0.711367	0.0398	0.0100619	0.0155499	3.8e-05	0.0198824	0.22	0.0275225	0.0255985	0.0045	0.0542275
miR-12120	tCD-TG- vs Healthy	23.39	17.0139	12.91	26.74	29.19	-0.19	0.052339	-0.162549	0.82	1.04038	0.586	0.90121	0.629323	0.00155	0.00141253	0.817	0.930613	0.646802	0.046	0.00993824
miR-12128-5p	tCD-TG+ vs Healthy	23.99	21.8532	10.78	25.24	23.78	1.12	1.02942	0.845029	0.17	0.139657	6.33e-05	0.00243385	0.00299023	0.313	0.499355	0.0045	0.0110362	0.007085	0.729	0.655313
miR-1229-5p	Common (tCD-TG- / tCD-TG+ vs Healthy)	27.89	33.1939	35.71	48.82	50.65	0.97	0.727076	0.917779	0.67	0.588103	0.000252	0.0247137	0.000265907	0.000229	0.0122661	0.0111	0.051775	0.0010355	0.0139	0.0418969
miR-1260a	tCD-TG- vs Healthy	23.87	21.4275	36.36	41.83	28.52	0.59	0.648011	0.510445	0.61	0.775851	0.0448	0.0104723	0.0675934	0.00147	0.000268988	0.235	0.0279146	0.0956935	0.0443	0.00327
miR-1290	tCD-TG+ vs Healthy	39.3	40.7614	91.59	64.94	55.17	1.65	1.24997	1.44587	0.1	0.11856	0.000643	0.00677288	0.0020766	0.72	0.731467	0.0202	0.0194192	0.00552976	0.921	0.89527
miR-1291	tCD-TG- vs Healthy	23.18	16.7038	67.21	18.79	35.83	-0.26	-0.502744	0.120185	0.66	0.553503	0.452	0.250505	0.712999	0.00129	0.036612	0.728	0.314471	0.719602	0.0408	0.0886533
miR-137-3p	tCD-TG- vs Healthy	34.1	34.9504	16.8	53.49	45.43	0.54	0.32328	2.22058	0.76	0.666465	0.0707	0.313919	8.31393e-07	0.00133	0.0139487	0.295	0.384562	2.3326e-05	0.0419	0.0420861
miR-138-5p	Common (tCD-TG+ vs Healthy and tCD-TG+ vs tCD-TG-)	14.65	13.3354	23.67	26	15.37	1.23	1.20583	1.08361	-0.07	0.269796	3.15e-05	0.000210582	0.000185847	0.696	0.191023	0.00283	0.0023871	0.000858375	0.915	0.315439
miR-139-3p	tCD-TG- vs Healthy	11.92	10.4457	15.75	7.12	7.11	-1.09	-0.78413	-0.986392	-1.55	-0.632648	0.0598	0.0441198	0.0673177	5.63e-05	0.0399163	0.271	0.0775306	0.0956935	0.00545	0.0945457
miR-148a-3p	tCD-TG+ vs Healthy	15	26.3735	11.55	38.54	15.72	1.38	1.2014	1.19145	0.08	0.0939595	0.00241	0.0100511	0.00746663	0.776	0.756349	0.0426	0.0275225	0.0142847	0.943	0.895696
miR-181a-5p	tCD-TG+ vs Healthy	22.42	24.1634	34.12	29.65	30.77	1.08	1.00328	1.11583	0.34	0.324259	0.000744	0.00258718	0.00038006	0.0621	0.11716	0.0219	0.0112924	0.00138067	0.366	0.218
miR-181b-3p	tCD-TG+ vs tCD-TG-	33.63	32.7966	44.11	29.71	26.19	0.58	0.804315	0.435805	-0.48	-0.231896	0.073	0.0380787	0.163997	0.00951	0.248081	0.3	0.069215	0.203136	0.147	0.375444
miR-181b-5p	tCD-TG+ vs Healthy	37.91	38.3524	25.2	13.97	34.92	-1.93	-1.44516	-1.97329	-0.99	-0.296248	0.00187	0.00482015	0.000678472	0.00386	0.367858	0.0365	0.0150731	0.00217359	0.0819	0.520935
miR-206	tCD-TG+ vs Healthy	25.35	46.7365	23.02	40.83	27.64	1.54	0.36086	1.25198	0.18	-0.52837	0.00148	0.508915	0.0080917	0.565	0.118046	0.0328	0.576464	0.0149459	0.865	0.218
miR-2277-5p	tCD-TG- vs Healthy	16.94	15.0015	23.35	18.09	13.51	-0.7	-0.0446876	-0.515125	-0.84	0.0447109	0.124	0.904607	0.225113	0.00068	0.851845	0.394	0.930613	0.269505	0.0274	0.932436
miR-2681-3p	tCD-TG- vs Healthy	44.97	27.8163	61.06	45.19	48.11	0.1	0.438418	0.199151	0.8	1.07938	0.751	0.334425	0.51334	0.000374	0.000488663	0.905	0.400066	0.548206	0.0184	0.00484555
miR-2861-5p	tCD-TG+ vs Healthy	26.42	24.3056	26.03	16.1	24.49	-0.81	-1.27755	-0.669111	-0.19	-0.469718	0.0014	0.000333663	0.00477274	0.249	0.0349951	0.0319	0.00330964	0.00999865	0.673	0.0867045
miR-2909	tCD-TG+ vs Healthy	23.07	26.2884	33.35	38.18	17.89	1.22	0.572663	1.10074	-0.06	-0.297739	0.000342	0.181145	0.000812198	0.772	0.265836	0.0133	0.246613	0.00245856	0.942	0.397178
miR-3137	Common (tCD-TG+ vs Healthy and tCD-TG+ vs tCD-TG-)	55.17	51.324	14.37	13.64	34.66	-2.2	-2.40688	-1.5464	-0.29	-0.431365	5.43e-05	2.72604e-05	0.00284379	0.309	0.21347	0.00418	0.00072158	0.00687911	0.723	0.339457
miR-3154	tCD-TG- vs Healthy	35.17	25.5319	10.78	23.18	23.24	-1.03	-0.603025	-1.1159	-1.11	-0.51973	0.00872	0.0744588	0.0028077	8.39e-08	0.00537339	0.0944	0.116007	0.00687911	8.56e-05	0.0264917
miR-3180	Common (tCD-TG+ vs Healthy and tCD-TG+ vs tCD-TG-)	39.73	41.3793	71.83	74.95	42.11	1.56	1.23688	1.29468	-0.27	-0.230796	2.82e-06	0.00134947	0.000455814	0.333	0.398847	0.000454	0.00700714	0.00160335	0.743	0.557577
miR-320c	tCD-TG+ vs tCD-TG-	12.76	11.3404	17.86	16.79	12.25	0.71	0.923812	0.571244	-0.29	0.0703564	0.0279	0.000826763	0.064777	0.19	0.689026	0.176	0.00589206	0.0954486	0.607	0.85342
miR-320d	Common (tCD-TG+ vs Healthy and tCD-TG+ vs tCD-TG-)	32.86	30.0457	63.68	51.37	33.5	0.93	0.703379	0.865429	0.06	0.0308352	9.04e-06	0.0127934	1.61766e-05	0.642	0.864468	0.00109	0.033219	0.000135831	0.892	0.932436
miR-320e	Common (tCD-TG+ vs Healthy and tCD-TG+ vs tCD-TG-)	799.6	917.152	747.08	1210.9	664.28	1.17	1.00313	0.995439	-0.22	-0.0364426	8.83e-05	0.00163129	0.000616421	0.24	0.85851	0.00556	0.00772478	0.00203467	0.66	0.932436
miR-345-3p	tCD-TG- vs Healthy	39.17	28.7548	34.21	33.52	28.03	-0.65	-0.127057	-0.584853	-0.71	-0.0401558	0.0309	0.582153	0.0382377	7.31e-05	0.821516	0.185	0.640788	0.0578306	0.00557	0.932436
miR-3619-3p	tCD-TG+ vs Healthy	80.24	51.8134	287.74	247.92	86.61	2.41	2.22697	2.3382	0.21	-0.728939	1.77e-05	0.0427122	6.79703e-06	0.503	0.120643	0.00189	0.0763	0.000105886	0.837	0.219817
miR-3622a-5p	tCD-TG- vs Healthy	130.55	109.236	249.94	93.45	106.65	-0.77	-0.735061	-0.453707	-0.6	-0.440126	0.0102	0.0144377	0.112928	0.000471	0.01308	0.101	0.0356727	0.146631	0.021	0.0420861
miR-3652	tCD-TG+ vs Healthy	49.64	54.7838	48.31	56.29	53.96	1.12	0.692859	1.02441	0.25	0.193616	6.1e-05	0.0370368	0.000135485	0.131	0.36095	0.00448	0.0683559	0.000774474	0.516	0.51775
miR-3652-3p	Common (tCD-TG+ vs Healthy and tCD-TG+ vs tCD-TG-)	10.85	12.6879	14.37	22.76	14.53	1.35	0.763657	1.32392	0.03	-0.114499	3.84e-05	0.130116	2.69531e-05	0.877	0.599135	0.00328	0.181667	0.000210214	0.979	0.777274
miR-3677-5p	tCD-TG- vs Healthy	14.76	12.5131	7.18	14.1	18.81	0.48	0.246135	0.397715	0.94	0.972248	0.243	0.627626	0.302572	0.000891	0.00738893	0.541	0.68452	0.340485	0.0329	0.0322204
miR-3689b-3p, miR-3689c	tCD-TG+ vs Healthy	7.8	7.87479	17.96	13.25	15.05	2.41	1.65345	2.52184	0.72	1.01689	2.28e-06	0.00162297	8.55972e-07	0.0189	0.00229676	0.000434	0.00772478	2.3326e-05	0.205	0.0131947
miR-3689d	tCD-TG- vs Healthy	20.66	18.1819	38.86	20.35	14.99	-0.17	-0.347211	-0.191546	-0.96	-0.823093	0.712	0.57144	0.652442	0.000429	0.0102096	0.887	0.635092	0.664187	0.0199	0.0404857
miR-3909-5p	tCD-TG- vs Healthy	14.32	12.0598	19.75	12.21	10.82	-0.79	-0.657084	-0.609534	-0.73	-0.281005	0.0302	0.0515929	0.0668175	0.00056	0.182105	0.183	0.0858788	0.0956935	0.0237	0.3052
miR-3920	tCD-TG- vs Healthy	367.24	443.564	176	486.1	333.61	-0.69	0.0793215	-0.741447	-1.33	-0.342823	0.187	0.842323	0.13512	3.44e-05	0.206981	0.484	0.882481	0.169138	0.0045	0.336761
miR-3934-3p	Common (tCD-TG- / tCD-TG+ vs Healthy)	18.88	11.501	10.76	8.14	12.32	-1.16	-0.987578	-0.953784	-0.69	-0.433684	0.000543	0.00532854	0.00256968	0.000418	0.0645805	0.0178	0.0159081	0.00651465	0.0199	0.146696
miR-411-5p	tCD-TG- vs Healthy	3.56	7.94587	41.52	12.17	10.9	2.32	1.90525	2.19584	1.83	1.60533	0.00536	0.0180018	0.00495294	0.00163	0.0158744	0.0704	0.040875	0.0101802	0.0473	0.0468405
miR-423-5p	tCD-TG- vs Healthy	15.82	13.5337	12.05	15.59	20.43	0.29	0.542479	0.258664	0.51	0.864792	0.227	0.0320541	0.26935	0.00168	9.70228e-06	0.527	0.0613842	0.308642	0.0473	0.000264325
miR-424-3p	tCD-TG- vs Healthy	5.34	1.80485	17.85	3.31	2.53	-1.55	-0.932044	-0.785237	-1.17	-0.606648	0.0188	0.161962	0.181863	0.00148	0.153021	0.143	0.223519	0.220422	0.0443	0.268984
miR-4254	tCD-TG- vs Healthy	62.26	86.9883	49.7	145.85	95.24	1.22	0.686216	1.16862	1.34	1.07415	0.00447	0.123578	0.00405945	2.94e-05	0.00559407	0.0643	0.175532	0.00903143	0.0045	0.0264917
miR-4259	tCD-TG- vs Healthy	35.76	31.0982	70.36	30.73	37.07	0.62	0.645605	0.645613	0.94	1.08773	0.0199	0.0263498	0.00992674	4.07e-06	2.26221e-05	0.148	0.0540887	0.0174576	0.00115	0.00043055
miR-4259-5p	Common (tCD-TG+ vs Healthy and tCD-TG+ vs tCD-TG-)	71.77	67.6108	99.82	38.63	66.27	-1.03	-1.27047	-0.717941	0.1	0.0695722	6.82e-05	3.31276e-05	0.00365495	0.562	0.741902	0.00461	0.00072158	0.00828854	0.864	0.895696
miR-4261-5p	tCD-TG- vs Healthy	10.65	10.3857	15.71	8.72	9.65	-1	-0.351056	-1.3304	-1.11	-0.630034	0.0854	0.513248	0.0149437	0.000694	0.0412221	0.324	0.576464	0.0249862	0.0276	0.0955489
miR-4265-5p	tCD-TG+ vs Healthy	11.3	12.001	19.79	18.61	12.43	0.92	0.784187	1.02234	0.25	0.326363	0.00118	0.00394238	0.000153709	0.178	0.0899283	0.0304	0.014137	0.000804524	0.591	0.188444
miR-4279-5p	tCD-TG+ vs tCD-TG-	15.72	13.9773	24.31	18.21	13.34	0.98	1.158	0.916349	-0.52	-0.591233	0.00886	0.015934	0.00953618	0.00897	0.0117682	0.0944	0.0376761	0.0170469	0.144	0.0414903
miR-4283	tCD-TG+ vs Healthy	15.02	15.5327	17.96	10.44	14.15	1.14	0.698335	1.05583	-0.07	-0.315691	0.00015	0.0510985	0.000182735	0.701	0.150005	0.00779	0.0858788	0.000858375	0.916	0.268033
miR-4309-3p	tCD-TG- vs Healthy	50.18	46.4074	44.9	78.11	72.21	0.54	0.295383	0.43725	0.8	0.583683	0.0358	0.352422	0.0726787	3.99e-05	0.0183673	0.204	0.417043	0.100308	0.0045	0.0514256
miR-4313-3p	tCD-TG- vs Healthy	28.77	27.2346	33.6	26.74	43.43	-0.18	-0.363993	-0.124228	0.93	0.785355	0.472	0.356654	0.604915	8.4e-07	0.00526263	0.742	0.418419	0.628048	0.000356	0.0264917
miR-4326	tCD-TG+ vs Healthy	57.21	58.2895	32.7	18.91	29.6	-1.79	-2.0931	-1.37355	-0.31	-0.498462	1.04e-05	2.4809e-06	0.000246829	0.218	0.102411	0.00118	0.00013516	0.000997148	0.639	0.205889
miR-4326-5p	Common (tCD-TG+ vs Healthy and tCD-TG+ vs tCD-TG-)	24.3	25.176	31.63	64.21	30.05	2.46	2.07423	2.39445	0.39	0.242507	2.68e-07	0.000884043	1.43241e-07	0.204	0.446481	8.27e-05	0.00589206	7.7935e-06	0.628	0.615367
miR-4431	tCD-TG+ vs Healthy	20.62	12.7517	17.43	10.63	13.72	-1.01	-0.675903	-1.05383	-0.47	0.00354604	0.00182	0.0643451	0.000516517	0.0172	0.987447	0.0365	0.104607	0.00176103	0.199	0.989
miR-4447	Common (tCD-TG- / tCD-TG+ vs Healthy)	21.24	12.5755	8.82	35.66	37.06	2.1	2.11175	1.89476	0.99	1.50357	3.61e-06	0.000218802	3.47029e-05	0.000242	1.71068e-06	0.000526	0.0023871	0.000222488	0.0139	6.213e-05
miR-4453	tCD-TG+ vs Healthy	37.5	31.1358	39.51	41.56	36.12	1.35	1.57823	1.17338	0.28	0.860351	0.000401	0.000197794	0.00145358	0.178	0.000427546	0.0147	0.0023871	0.00395125	0.591	0.0046652
miR-4505	Common (tCD-TG+ vs Healthy and tCD-TG+ vs tCD-TG-)	15.89	16.1662	9.47	21.32	20.28	1.39	1.43268	1.14139	-0.22	0.108556	0.00195	0.0037109	0.0108226	0.334	0.634247	0.0379	0.0139445	0.0183938	0.744	0.804826
miR-4509-3p	Common (tCD-TG+ vs Healthy and tCD-TG+ vs tCD-TG-)	11.49	11.4149	18.29	13.25	16.21	2.07	1.41556	1.90785	-0.02	0.33912	5.08e-06	0.00539885	1.18287e-05	0.937	0.096189	0.00067	0.0159081	0.000117918	0.997	0.197845
miR-4519-3p	tCD-TG+ vs Healthy	0.85	0.868952	30.53	4.66	0.67	5.66	3.22965	4.60962	0.78	-0.156464	4.42e-08	0.00424598	3.35473e-06	0.356	0.774969	2.04e-05	0.014137	7.303e-05	0.754	0.908333
miR-4533-3p	tCD-TG+ vs tCD-TG-	18.18	24.0268	16.14	46.25	18.77	0.89	0.480394	0.731956	-0.22	-0.617917	0.0152	0.249222	0.0375823	0.309	0.0174	0.126	0.314471	0.0577239	0.723	0.0499105
miR-4660	tCD-TG+ vs tCD-TG-	7.89	7.35726	19.75	9.04	6.7	0.6	1.56524	0.485535	-0.83	-0.115241	0.337	0.0199765	0.408857	0.0204	0.784056	0.637	0.0444898	0.454908	0.214	0.909106
miR-4672-5p	Common (tCD-TG- / tCD-TG+ vs Healthy)	26.92	24.1153	11.62	15.14	15.38	-1.25	-1.26426	-1.33811	-0.75	-0.68999	0.00177	0.00285806	0.000320601	0.000736	0.00782262	0.0364	0.01199	0.00120652	0.0286	0.0327838
miR-4682	Common (tCD-TG+ vs Healthy and tCD-TG+ vs tCD-TG-)	26.66	27.1409	41.74	41.39	32.8	1.78	1.43825	1.68311	0.16	0.105806	5.78e-08	0.000543543	1.35981e-07	0.437	0.668026	2.29e-05	0.00485469	7.7935e-06	0.802	0.83692
miR-4684-3p	tCD-TG- vs Healthy	18.68	11.7279	8.82	11.59	12.28	-1.36	-0.320119	-1.33188	-1.32	-0.00395274	0.0118	0.415149	0.00789307	1.56e-05	0.98941	0.11	0.481223	0.0148278	0.00294	0.989
miR-4713-3p	tCD-TG- vs Healthy	192.51	141.305	129.3	117.64	109.15	-0.71	0.0417197	-0.382503	-1.04	-0.68451	0.184	0.942421	0.471243	0.000415	0.0342132	0.481	0.959607	0.508307	0.0199	0.086693
miR-4721-5p	tCD-TG+ vs Healthy	16.69	17.8451	23.24	9.76	12.74	-1.52	-1.4457	-0.998429	-0.01	-0.0481029	0.000286	0.00129146	0.0105239	0.966	0.879266	0.0117	0.00700714	0.0181667	1	0.939324
miR-4750-3p	Common (tCD-TG+ vs Healthy and tCD-TG+ vs tCD-TG-)	20.81	22.9523	38.86	25.14	20.77	1.74	1.11104	1.63218	-0.1	-0.640447	2.16e-06	0.0213539	4.94341e-06	0.617	0.013276	0.000434	0.0465922	8.97433e-05	0.879	0.0420861
miR-4750-5p	tCD-TG+ vs Healthy	14.67	16.1664	23.1	18.91	16.62	1.03	0.39684	1.16743	0.05	-0.297908	0.00124	0.325488	0.00015475	0.784	0.16894	0.0304	0.393611	0.000804524	0.949	0.292397
miR-4767	tCD-TG+ vs Healthy	12.89	16.8404	14.7	14.64	15.39	1.04	0.742945	0.913638	-0.06	-0.135487	0.0022	0.0307904	0.00518441	0.73	0.467086	0.0412	0.05995	0.0104559	0.924	0.620768
miR-4771	tCD-TG- vs Healthy	11.23	13.7822	16.16	16.81	17.83	1.09	0.58455	0.922176	1.07	0.874272	0.00663	0.229156	0.0163653	0.000126	0.0136013	0.0795	0.297155	0.0266806	0.00891	0.0420861
miR-4802-3p	tCD-TG+ vs Healthy	17.08	14.5465	9.25	8.3	10.35	-1.17	-1.23707	-1.36593	-0.19	-0.046253	0.00243	0.00428082	0.000188744	0.485	0.888579	0.0426	0.014137	0.000858375	0.827	0.940786
miR-509-3p	tCD-TG- vs Healthy	21.17	19.1847	14.2	13.64	16.69	-0.57	-0.721448	-0.49568	-0.7	-0.637817	0.106	0.077756	0.134108	0.00067	0.0113468	0.362	0.119439	0.169138	0.0273	0.0414903
miR-5191-5p	Common (tCD-TG+ vs Healthy and tCD-TG+ vs tCD-TG-)	19.81	20.9983	21	33.28	19.28	1.09	0.967408	1.0416	-0.1	-0.211692	7.79e-06	0.003445	1.17863e-05	0.526	0.326545	0.000981	0.0134304	0.000117918	0.847	0.47524
miR-550a-3-5p	tCD-TG+ vs Healthy	58.3	42.3344	28.35	23.49	35	-2.26	-2.00642	-2.08196	-0.4	-0.0773541	3.16e-05	0.000150784	3.26485e-05	0.251	0.842875	0.00283	0.00235129	0.000222488	0.674	0.932436
miR-550a-5p	tCD-TG+ vs Healthy	27.17	21.2176	10.5	13.04	18.69	-2.13	-1.77094	-2.08407	-0.4	-0.0437239	7.87e-05	0.000972509	3.36457e-05	0.252	0.911138	0.00519	0.00589206	0.000222488	0.676	0.945705
miR-5572-5p	tCD-TG+ vs Healthy	16.29	11.9871	21.55	14.9	14.77	1.37	1.09415	1.19352	0.02	0.171994	0.00169	0.0270099	0.00465165	0.93	0.465802	0.0359	0.0543018	0.00993824	0.996	0.620768
miR-596	Common (tCD-TG- / tCD-TG+ vs Healthy)	9.31	7.80128	20.22	12.44	8.85	1.86	0.992308	2.17978	1.47	0.821709	0.000115	0.102227	1.32049e-05	1.47e-05	0.0791079	0.00652	0.146289	0.0001199	0.00292	0.169057
miR-599	tCD-TG- vs Healthy	8.67	7.55657	20.87	7.11	9.81	0	-0.00528818	0.29555	1.03	0.895172	0.994	0.997295	0.462014	0.000556	0.0263322	0.999	0.997	0.50358	0.0237	0.0699195
miR-6070-3p	tCD-TG- vs Healthy	26.68	23.5634	35.92	17.63	18.88	-0.82	-1.18513	-0.623409	-0.59	-0.651137	0.0108	0.000843263	0.0397689	0.000812	0.00133335	0.106	0.00589206	0.0594274	0.0306	0.00993824
miR-6081-5p	tCD-TG- vs Healthy	151.22	141.745	77.22	119.03	225.92	-0.37	-0.737295	-0.453674	1.04	0.85402	0.386	0.194743	0.258463	6.69e-05	0.00683939	0.677	0.256084	0.305674	0.00546	0.031065
miR-6165	tCD-TG- vs Healthy	49.96	38.4267	36.36	40.2	34.37	-0.29	0.0651678	-0.342111	-0.7	-0.319621	0.371	0.827148	0.263998	7.4e-05	0.0771901	0.666	0.875175	0.308642	0.00557	0.168296
miR-622-5p	Common (tCD-TG- / tCD-TG+ vs Healthy)	20.92	24.4662	8.4	33.2	30.56	0.88	0.577449	0.770013	0.78	0.526122	0.00223	0.068351	0.00627439	0.000226	0.0290886	0.0414	0.109641	0.0122041	0.0139	0.0755214
miR-632-5p	Common (tCD-TG+ vs Healthy and tCD-TG+ vs tCD-TG-)	75.32	153.623	420.23	229.51	166.03	2.12	1.36809	1.9411	0.31	0.0059427	0.000486	0.0218205	0.000981417	0.375	0.986427	0.0166	0.0465922	0.00274177	0.766	0.989
miR-635-3p	tCD-TG+ vs Healthy	27.65	10.59	7.18	13.64	14.62	-1.51	-1.00511	-1.69228	-0.37	0.0507851	0.00174	0.0498534	0.000215884	0.227	0.898008	0.0359	0.0858788	0.00094176	0.649	0.941173
miR-638-3p	tCD-TG- vs Healthy	18.3	19.7198	6.45	28.15	30.52	1.04	0.940472	1.52688	0.88	0.844918	0.0114	0.0273724	0.000238662	0.000895	0.00416167	0.11	0.0543018	0.000997148	0.0329	0.022672
miR-641	Common (tCD-TG- vs Healthy and tCD-TG+ vs tCD-TG-)	25.49	21.4033	42.38	38.54	26.19	0.2	-0.292793	0.177183	-0.68	-1.00372	0.563	0.512944	0.590807	0.00141	4.74547e-05	0.801	0.576464	0.619413	0.0438	0.000739643
miR-6505-3p	tCD-TG- vs Healthy	66.56	52.0186	40.23	40.68	47.65	-0.24	-0.010011	-0.431819	-0.99	-0.0637769	0.56	0.980506	0.266508	0.000427	0.802199	0.799	0.990083	0.308642	0.0199	0.920189
miR-654-5p	tCD-TG+ vs Healthy	30.2	26.1534	35.92	18.21	25.3	-1.06	-1.07514	-0.918529	-0.04	0.0524399	0.00265	0.00322318	0.0053779	0.856	0.841305	0.0446	0.0129993	0.0106622	0.973	0.932436
miR-662	tCD-TG+ vs Healthy	7.66	7.98776	14.37	16.33	8.2	1.06	1.08366	0.953567	0.14	0.071514	3.02e-05	0.00126333	0.000126236	0.422	0.752666	0.00283	0.00700714	0.000763	0.792	0.895696
miR-664a-5p	Common (tCD-TG+ vs Healthy and tCD-TG+ vs tCD-TG-)	10.23	14.3146	27.75	22.27	11.36	1.46	1.03489	1.2944	0.06	-0.41727	0.000236	0.051976	0.000754745	0.797	0.112468	0.0109	0.0858788	0.00235129	0.955	0.218
miR-6720-3p	tCD-TG+ vs Healthy	28.13	26.6997	28.35	12.62	21.11	-1.3	-1.4106	-1.05758	-0.09	-0.395916	0.000164	0.000936569	0.000845934	0.717	0.177876	0.00811	0.00589206	0.00249227	0.921	0.303156
miR-6726-5p	tCD-TG+ vs Healthy	14	15.6336	34.66	25.14	17.38	1.2	0.594851	1.16289	0.33	0.00337302	1.99e-05	0.0847792	1.19022e-05	0.078	0.988365	0.00197	0.128262	0.000117918	0.414	0.989
miR-6746-5p	tCD-TG+ vs Healthy	153.97	169.242	140.72	123.67	144.14	0.96	0.570474	0.501046	-0.06	-0.214776	0.00245	0.0939369	0.105164	0.733	0.298334	0.0427	0.138312	0.141296	0.925	0.438946
miR-6756-5p	tCD-TG- vs Healthy	28.46	25.4594	17.96	21.4	22.98	-0.69	-0.850816	-0.581616	-0.7	-0.708684	0.0715	0.0340639	0.113039	0.000557	0.00121505	0.298	0.0640845	0.146631	0.0237	0.00993824
miR-6777-5p	Common (tCD-TG- vs Healthy and tCD-TG+ vs tCD-TG-)	322.64	405.299	156.62	345.6	220.5	0.68	0.746074	0.689642	-0.78	-0.619559	0.132	0.0858739	0.110987	0.00106	0.0115388	0.404	0.128262	0.146631	0.0361	0.0414903
miR-6787-5p	tCD-TG- vs Healthy	29.02	31.8352	23.1	35.52	21.96	-0.5	-0.459332	-0.828996	-0.94	-0.774221	0.224	0.2512	0.0306845	6.73e-05	0.0015517	0.524	0.314471	0.0484971	0.00546	0.00993824
miR-6832-5p	tCD-TG- vs Healthy	30.78	25.7457	33.99	23.74	30.69	-0.05	-0.12532	-0.0188996	0.74	0.826207	0.857	0.763935	0.945679	0.00166	0.0103861	0.952	0.816431	0.946	0.0473	0.0404857
miR-6835-5p	tCD-TG- vs Healthy	9.2	6.69318	27.3	11.89	6.3	0.47	0.802138	0.65934	-0.82	-0.188291	0.228	0.0170703	0.079284	0.000781	0.459237	0.529	0.0396574	0.108046	0.0301	0.620768
miR-6870-5p	tCD-TG+ vs Healthy	10.92	12.9676	10.5	18.09	10.92	1.19	1.61927	1.07465	0.14	0.29789	0.00134	0.000119357	0.00230551	0.544	0.218064	0.0317	0.00216183	0.005995	0.854	0.339457
miR-7158-3p	tCD-TG+ vs Healthy	2.17	2.69856	19.75	5.22	3.78	3.95	2.19083	3.22972	1.45	1.47802	1.11e-07	0.00424102	0.000972293	0.00354	0.0768503	3.84e-05	0.014137	0.00274177	0.0773	0.168296
miR-7851-3p	Common (tCD-TG+ vs Healthy and tCD-TG+ vs tCD-TG-)	16.49	20.7421	16.16	23.77	16.89	0.93	0.58806	0.823256	-0.08	-0.303465	0.00131	0.100651	0.00364647	0.644	0.114268	0.0314	0.146289	0.00828854	0.894	0.218
miR-7851-5p	tCD-TG- vs Healthy	274.04	286.161	202.93	212.17	226.3	-0.52	-0.545731	-0.211875	-0.59	-0.690159	0.132	0.185104	0.532963	0.000933	0.00149896	0.404	0.248951	0.564049	0.0336	0.00993824
miR-8052	tCD-TG+ vs Healthy	13.01	11.3477	17.96	14.69	16.07	1.17	1.71437	0.58706	0.58	0.382696	0.0017	1.83921e-05	0.116274	0.025	0.218024	0.0359	0.000668533	0.148753	0.237	0.339457
miR-8069	Common (tCD-TG+ vs Healthy and tCD-TG+ vs tCD-TG-)	10.85	12.0872	17.96	14.7	11.32	1.53	1.39617	1.40853	-0.13	-0.310352	2.35e-06	0.000578986	7.80353e-06	0.457	0.104541	0.000434	0.00485469	0.000106275	0.811	0.208091
miR-8072-3p	tCD-TG- vs Healthy	96.9	94.603	100.57	59.77	69.57	0.31	0.1502	0.257175	-0.59	-0.65838	0.399	0.710822	0.457726	0.000503	0.000269972	0.69	0.767317	0.50358	0.0221	0.00327
miR-922-5p	Common (tCD-TG+ vs Healthy and tCD-TG+ vs tCD-TG-)	405.57	604.853	263.99	582.13	421.1	1.55	0.666859	1.34843	-0.47	-1.03852	0.00167	0.303442	0.00456124	0.0925	0.000837671	0.0359	0.375307	0.00993824	0.451	0.00761183
miR-944-5p	Common (tCD-TG- / tCD-TG+ vs Healthy)	5.78	7.91375	16.14	0.74	2.35	-2.4	-3.43161	-1.13316	-0.99	-1.90831	0.000101	2.48391e-06	0.0374032	0.00144	1.88172e-07	0.00595	0.00013516	0.0577239	0.0443	2.0492e-05
miR-9901	tCD-TG- vs Healthy	83.4	78.8775	70.04	53.44	50.3	-0.5	-0.881278	-0.431062	-0.93	-1.22247	0.242	0.0707763	0.282741	7.32e-06	8.86429e-07	0.54	0.111843	0.321323	0.00165	4.8287e-05

## Sheet: C_Correlation_with_GFD_years
Supplementary Table 3C
				DESeq2 analysis										Trend test		Significant correlation (p<0.05)		Correlation with GFD years						Correlation with age
				Median levels				log2FC			adjusted p-value							Spearman rho		Correlation p-value		Correlation BH adj. p-value		All
ID	DE class	Cluster	Order in the clustering	Healthy (H)	Untreated CD-TG+	tCD-TG+	tCD-TG-	tCD-TG- vs H	tCD-TG+ vs H	tCD-TG+ vs tCD-TG-	tCD-TG- vs H	tCD-TG+ vs H	tCD-TG+ vs tCD-TG-	p-value	adj. p-value	Correlation with GFD	Correlation with age	All	tCD-TG-	All	tCD-TG-	All	tCD-TG-	Rho	p-value	adj. p-value
miR-1-3p	tCD-TG+ vs Healthy	C1	22	14.3	10.97	27.67	18.13	0.16	1.31	1.32	0.863	0.0401	0.113	0.170776	1	No	No	-0.0395637	-0.137159	0.752459	0.342198	0.965203	0.920677	-0.0574102	0.647047	0.886179
miR-10226	tCD-TG- vs Healthy	C3	89	17.38	23.35	10.67	10.46	-1.17	-1.18	0.05	0.00544	0.142	0.972	0.0447268	1	No	No	-0.18969	-0.128929	0.127136	0.37221	0.657836	0.920677	0.22669	0.0671959	0.823196
miR-1181	tCD-TG- vs Healthy	C3	75	119.31	81.91	106.16	91.28	-0.53	-0.43	0.15	0.0351	0.46	0.808	0.0181503	1	No	No	-0.103241	0.0109497	0.409418	0.939841	0.957778	0.982043	0.0890077	0.477271	0.871696
miR-1193	tCD-TG+ vs Healthy	C4	104	17.99	16.35	11.1	17.38	-0.67	-1.85	-1.3	0.308	0.0359	0.113	0.128391	1	No	No	-0.0339586	-0.173595	0.786631	0.22796	0.965203	0.839344	0.154127	0.216603	0.85759
miR-1204-3p	tCD-TG- vs Healthy	C3	88	15.11	10.54	10.63	7.11	-1.26	-1.04	0.07	0.0045	0.22	0.962	0.0116707	0.921989	No	No	-0.161451	-0.0897128	0.195291	0.53554	0.788396	0.956948	0.0422384	0.736313	0.957084
miR-12120	tCD-TG- vs Healthy	C2	67	23.39	12.91	26.74	29.19	0.82	-0.19	-0.89	0.046	0.817	0.371	0.377238	1	No	No	0.0696286	0.0499952	0.578531	0.73025	0.965203	0.982043	0.0959213	0.443588	0.871696
miR-12128-5p	tCD-TG+ vs Healthy	C1	36	23.99	10.78	25.24	23.78	0.17	1.12	0.79	0.729	0.0045	0.182	0.498887	1	No	No	0.14577	0.106039	0.242863	0.46361	0.820072	0.956948	0.0195057	0.876465	0.970318
miR-1229-5p	Common (tCD-TG- / tCD-TG+ vs Healthy)	C2	55	27.89	35.71	48.82	50.65	0.67	0.97	0.48	0.0139	0.0111	0.507	8.52431e-06	0.00092915	No	No	-0.145623	-0.0255973	0.24334	0.85994	0.820072	0.982043	0.0757046	0.545748	0.871696
miR-1260a	tCD-TG- vs Healthy	C2	60	23.87	36.36	41.83	28.52	0.61	0.59	0.03	0.0443	0.235	0.984	0.00180473	0.173254	No	No	-0.018644	-0.0546044	0.881882	0.706451	0.965203	0.982043	0.061044	0.626327	0.885769
miR-1290	tCD-TG+ vs Healthy	C1	16	39.3	91.59	64.94	55.17	0.1	1.65	1.4	0.921	0.0202	0.0757	0.129479	1	No	No	-0.189342	-0.166935	0.127849	0.246577	0.657836	0.839344	-0.109641	0.380837	0.871696
miR-1291	tCD-TG- vs Healthy	C2	68	23.18	67.21	18.79	35.83	0.66	-0.26	-1.04	0.0408	0.728	0.121	0.140148	1	No	No	-0.0464742	0.0179133	0.710976	0.901733	0.965203	0.982043	-0.0531916	0.671438	0.892522
miR-137-3p	tCD-TG- vs Healthy	C2	59	34.1	16.8	53.49	45.43	0.76	0.54	0.13	0.0419	0.295	0.917	0.0096951	0.824084	No	No	-0.0342607	-0.084524	0.784779	0.559487	0.965203	0.969535	0.0912423	0.466237	0.871696
miR-138-5p	Common (tCD-TG+ vs Healthy and tCD-TG+ vs tCD-TG-)	C1	19	14.65	23.67	26	15.37	-0.07	1.23	1.58	0.915	0.00283	0.00334	0.219607	1	No	No	-0.0176629	0.0843339	0.888057	0.560374	0.965203	0.969535	0.0672159	0.591794	0.871696
miR-139-3p	tCD-TG- vs Healthy	C3	85	11.92	15.75	7.12	7.11	-1.55	-1.09	0.24	0.00545	0.271	0.872	0.00661133	0.581797	Yes	No	-0.252117	-0.134238	0.0411328	0.352675	0.657836	0.920677	0.0837328	0.503861	0.871696
miR-148a-3p	tCD-TG+ vs Healthy	C1	25	15	11.55	38.54	15.72	0.08	1.38	0.99	0.943	0.0426	0.29	0.331397	1	No	No	-0.180638	-0.230424	0.146658	0.107424	0.657836	0.839344	-0.0792557	0.527014	0.871696
miR-181a-5p	tCD-TG+ vs Healthy	C1	37	22.42	34.12	29.65	30.77	0.34	1.08	0.68	0.366	0.0219	0.315	0.0333532	1	No	No	-0.106331	-0.0956657	0.395466	0.508697	0.957778	0.956948	0.0760178	0.544083	0.871696
miR-181b-3p	tCD-TG+ vs tCD-TG-	C1	47	33.63	44.11	29.71	26.19	-0.48	0.58	1.22	0.147	0.3	0.0204	0.319743	1	No	No	0.0425492	0.17313	0.734444	0.229226	0.965203	0.839344	0.0124051	0.921251	0.970318
miR-181b-5p	tCD-TG+ vs Healthy	C4	107	37.91	25.2	13.97	34.92	-0.99	-1.93	-0.91	0.0819	0.0365	0.391	0.0201378	1	No	No	-0.0635733	-0.0938888	0.612073	0.516637	0.965203	0.956948	0.140382	0.260903	0.871696
miR-206	tCD-TG+ vs Healthy	C1	33	25.35	23.02	40.83	27.64	0.18	1.54	0.64	0.865	0.0328	0.608	0.105796	1	No	No	-0.1788	-0.155028	0.15088	0.282372	0.657836	0.839344	-0.0151828	0.903694	0.970318
miR-2277-5p	tCD-TG- vs Healthy	C3	79	16.94	23.35	18.09	13.51	-0.84	-0.7	0.06	0.0274	0.394	0.965	0.168099	1	No	No	0.0271207	0.130679	0.828863	0.3657	0.965203	0.920677	-0.0764363	0.541862	0.871696
miR-2681-3p	tCD-TG- vs Healthy	C2	65	44.97	61.06	45.19	48.11	0.8	0.1	-0.68	0.0184	0.905	0.479	0.387804	1	Yes	No	0.18074	0.34674	0.146425	0.0136299	0.657836	0.570358	0.0739921	0.554896	0.871696
miR-2861-5p	tCD-TG+ vs Healthy	C4	92	26.42	26.03	16.1	24.49	-0.19	-0.81	-0.61	0.673	0.0319	0.306	0.00648479	0.577146	No	No	-0.0923336	-0.175051	0.4609	0.224021	0.965203	0.839344	0.0815321	0.515176	0.871696
miR-2909	tCD-TG+ vs Healthy	C1	29	23.07	33.35	38.18	17.89	-0.06	1.22	1.02	0.942	0.0133	0.178	0.733649	1	No	No	-0.221788	-0.0800596	0.0734936	0.580485	0.657836	0.974208	0.0297183	0.812756	0.966391
miR-3137	Common (tCD-TG+ vs Healthy and tCD-TG+ vs tCD-TG-)	C4	109	55.17	14.37	13.64	34.66	-0.29	-2.2	-2.05	0.723	0.00418	0.00749	0.0012833	0.127047	No	No	0.00686883	-0.164582	0.956348	0.253395	0.965203	0.839344	0.038531	0.758721	0.959863
miR-3154	tCD-TG- vs Healthy	C3	87	35.17	10.78	23.18	23.24	-1.11	-1.03	0.03	8.56e-05	0.0944	0.965	7.34384e-05	0.00785791	No	No	-0.0119527	-0.166194	0.924114	0.248709	0.965203	0.839344	-0.0683646	0.585462	0.871696
miR-3180	Common (tCD-TG+ vs Healthy and tCD-TG+ vs tCD-TG-)	C1	13	39.73	71.83	74.95	42.11	-0.27	1.56	1.72	0.743	0.000454	0.00308	0.0353697	1	No	No	-0.19905	0.00902869	0.109096	0.95038	0.657836	0.982043	-0.188562	0.129456	0.823196
miR-320c	tCD-TG+ vs tCD-TG-	C1	46	12.76	17.86	16.79	12.25	-0.29	0.71	1.25	0.607	0.176	0.00269	0.05052	1	No	No	-0.102596	0.00345788	0.412366	0.980986	0.957778	0.982043	-0.207947	0.0938445	0.823196
miR-320d	Common (tCD-TG+ vs Healthy and tCD-TG+ vs tCD-TG-)	C1	40	32.86	63.68	51.37	33.5	0.06	0.93	0.8	0.892	0.00109	0.0395	0.0152181	1	Yes	No	-0.28275	-0.161892	0.0214291	0.261342	0.657836	0.839344	0.0533796	0.670344	0.892522
miR-320e	Common (tCD-TG+ vs Healthy and tCD-TG+ vs tCD-TG-)	C1	20	799.6	747.08	1210.9	664.28	-0.22	1.17	1.45	0.66	0.00556	0.00334	0.436886	1	No	No	-0.196774	-0.0925441	0.113288	0.522687	0.657836	0.956948	-0.193177	0.120167	0.823196
miR-345-3p	tCD-TG- vs Healthy	C3	78	39.17	34.21	33.52	28.03	-0.71	-0.65	0.06	0.00557	0.185	0.938	0.00121744	0.121744	No	No	0.0633025	0.0203626	0.613592	0.888377	0.965203	0.982043	0.201355	0.104971	0.823196
miR-3619-3p	tCD-TG+ vs Healthy	C1	8	80.24	287.74	247.92	86.61	0.21	2.41	1.62	0.837	0.00189	0.13	0.234515	1	No	No	0.0010439	0.0462	0.993363	0.750037	0.993363	0.982043	-0.239582	0.0526842	0.823196
miR-3622a-5p	tCD-TG- vs Healthy	C3	81	130.55	249.94	93.45	106.65	-0.6	-0.77	-0.04	0.021	0.101	0.963	0.0161455	1	No	No	-0.0817997	0.0190659	0.513794	0.895444	0.965203	0.982043	-0.0397841	0.751124	0.959863
miR-3652	tCD-TG+ vs Healthy	C1	35	49.64	48.31	56.29	53.96	0.25	1.12	0.88	0.516	0.00448	0.205	0.168768	1	No	No	-0.120445	-0.0361628	0.33539	0.803111	0.957778	0.982043	0.0827634	0.50883	0.871696
miR-3652-3p	Common (tCD-TG+ vs Healthy and tCD-TG+ vs tCD-TG-)	C1	18	10.85	14.37	22.76	14.53	0.03	1.35	1.53	0.979	0.00328	0.00397	0.0121816	0.950162	No	No	-0.20072	-0.158242	0.106095	0.272391	0.657836	0.839344	0.0766026	0.54098	0.871696
miR-3677-5p	tCD-TG- vs Healthy	C2	61	14.76	7.18	14.1	18.81	0.94	0.48	-0.26	0.0329	0.541	0.884	0.4614	1	No	No	0.0261392	0.0163765	0.834968	0.910127	0.965203	0.982043	0.0737415	0.556241	0.871696
miR-3689b-3p, miR-3689c	tCD-TG+ vs Healthy	C1	4	7.8	17.96	13.25	15.05	0.72	2.41	1.68	0.205	0.000434	0.0994	0.00682699	0.593948	No	No	0.0366829	0.117856	0.769967	0.414994	0.965203	0.942382	0.234008	0.058609	0.823196
miR-3689d	tCD-TG- vs Healthy	C1	51	20.66	38.86	20.35	14.99	-0.96	-0.17	1.01	0.0199	0.887	0.434	0.0880649	1	No	No	-0.0968745	0.0674767	0.43905	0.641505	0.957778	0.982043	-0.0597185	0.633853	0.885769
miR-3909-5p	tCD-TG- vs Healthy	C3	82	14.32	19.75	12.21	10.82	-0.73	-0.79	-0.08	0.0237	0.183	0.92	0.184625	1	No	No	-0.0898595	0.0576794	0.473049	0.690726	0.965203	0.982043	-0.121828	0.329827	0.871696
miR-3920	tCD-TG- vs Healthy	C3	84	367.24	176	486.1	333.61	-1.33	-0.69	0.4	0.0045	0.484	0.712	0.919375	1	No	No	0.0243019	0.161604	0.846422	0.262203	0.965203	0.839344	-0.166592	0.181254	0.823196
miR-3934-3p	Common (tCD-TG- / tCD-TG+ vs Healthy)	C4	95	18.88	10.76	8.14	12.32	-0.69	-1.16	-0.49	0.0199	0.0178	0.479	9.609e-05	0.0101855	Yes	No	-0.212372	-0.32388	0.0869069	0.0217626	0.657836	0.570358	-0.0088758	0.943612	0.970318
miR-411-5p	tCD-TG- vs Healthy	C1	3	3.56	41.52	12.17	10.9	1.83	2.32	2.84	0.0473	0.0704	0.0542	0.00744186	0.64	No	No	-0.0429516	0.155011	0.732026	0.282427	0.965203	0.839344	-0.0714815	0.568438	0.871696
miR-423-5p	tCD-TG- vs Healthy	C2	63	15.82	12.05	15.59	20.43	0.51	0.29	-0.28	0.0473	0.527	0.722	0.0864723	1	No	No	0.0777084	0.0705967	0.535137	0.626133	0.965203	0.982043	-0.193952	0.118659	0.823196
miR-424-3p	tCD-TG- vs Healthy	C3	91	5.34	17.85	3.31	2.53	-1.17	-1.55	-0.33	0.0443	0.143	0.821	0.303858	1	No	No	-0.144124	-0.0676056	0.248279	0.640867	0.820072	0.982043	0.0876768	0.483909	0.871696
miR-4254	tCD-TG- vs Healthy	C2	53	62.26	49.7	145.85	95.24	1.34	1.22	0.07	0.0045	0.0643	0.973	0.141309	1	No	No	-0.0777285	0.0032657	0.535032	0.982043	0.965203	0.982043	0.0749319	0.549867	0.871696
miR-4259	tCD-TG- vs Healthy	C2	58	35.76	70.36	30.73	37.07	0.94	0.62	0.01	0.00115	0.148	1	0.33679	1	No	No	0.0108774	0.0303998	0.930924	0.834003	0.965203	0.982043	0.0717784	0.566829	0.871696
miR-4259-5p	Common (tCD-TG+ vs Healthy and tCD-TG+ vs tCD-TG-)	C4	98	71.77	99.82	38.63	66.27	0.1	-1.03	-1.21	0.864	0.00461	0.0171	0.0206044	1	No	No	-0.0475599	-0.161076	0.704531	0.263787	0.965203	0.839344	0.0568254	0.650406	0.886179
miR-4261-5p	tCD-TG- vs Healthy	C3	86	10.65	15.71	8.72	9.65	-1.11	-1	0.15	0.0276	0.324	0.904	0.487944	1	No	No	-0.110386	-0.169433	0.377589	0.239476	0.957778	0.839344	-0.15112	0.225811	0.85759
miR-4265-5p	tCD-TG+ vs Healthy	C1	38	11.3	19.79	18.61	12.43	0.25	0.92	0.59	0.591	0.0304	0.315	0.0109083	0.88357	No	No	-0.0280599	0.154016	0.823031	0.285565	0.965203	0.839344	-0.101622	0.416844	0.871696
miR-4279-5p	tCD-TG+ vs tCD-TG-	C1	43	15.72	24.31	18.21	13.34	-0.52	0.98	1.47	0.144	0.0944	0.00413	0.969077	1	Yes	No	-0.373218	-0.326241	0.00202561	0.0207673	0.220792	0.570358	-0.00169162	0.989245	0.996415
miR-4283	tCD-TG+ vs Healthy	C1	30	15.02	17.96	10.44	14.15	-0.07	1.14	1.08	0.916	0.00779	0.08	0.526619	1	No	No	-0.08369	0.0199549	0.50408	0.890599	0.965203	0.982043	0.182842	0.141711	0.823196
miR-4309-3p	tCD-TG- vs Healthy	C2	62	50.18	44.9	78.11	72.21	0.8	0.54	-0.23	0.0045	0.204	0.831	0.0183623	1	No	No	0.0664335	0.0197863	0.596124	0.891517	0.965203	0.982043	0.0758925	0.544748	0.871696
miR-4313-3p	tCD-TG- vs Healthy	C2	69	28.77	33.6	26.74	43.43	0.93	-0.18	-1.2	0.000356	0.742	0.0852	0.24924	1	No	No	-0.0171408	-0.149118	0.891346	0.30135	0.965203	0.842234	0.0790251	0.528221	0.871696
miR-4326	tCD-TG+ vs Healthy	C4	103	57.21	32.7	18.91	29.6	-0.31	-1.79	-1.26	0.639	0.00118	0.148	0.00013315	0.0139808	No	No	-0.0576445	-0.133609	0.645702	0.354957	0.965203	0.920677	0.0748596	0.550253	0.871696
miR-4326-5p	Common (tCD-TG+ vs Healthy and tCD-TG+ vs tCD-TG-)	C1	6	24.3	31.63	64.21	30.05	0.39	2.46	2.05	0.628	8.27e-05	0.00935	0.0678067	1	No	No	-0.119026	-0.126834	0.341154	0.380096	0.957778	0.920677	-0.0420295	0.737569	0.957084
miR-4431	tCD-TG+ vs Healthy	C4	94	20.62	17.43	10.63	13.72	-0.47	-1.01	-0.56	0.199	0.0365	0.403	0.00475117	0.427605	No	No	-0.0282687	-0.196566	0.821736	0.171259	0.965203	0.839344	0.146021	0.242042	0.871696
miR-4447	Common (tCD-TG- / tCD-TG+ vs Healthy)	C1	5	21.24	8.82	35.66	37.06	0.99	2.1	1.46	0.0139	0.000526	0.134	0.0259562	1	No	No	0.0535727	-0.007684	0.66922	0.957763	0.965203	0.982043	0.19725	0.112403	0.823196
miR-4453	tCD-TG+ vs Healthy	C1	23	37.5	39.51	41.56	36.12	0.28	1.35	1.08	0.591	0.0147	0.275	0.614295	1	No	No	-0.01403	0.151903	0.910976	0.292307	0.965203	0.839344	-0.0150156	0.90475	0.970318
miR-4505	Common (tCD-TG+ vs Healthy and tCD-TG+ vs tCD-TG-)	C1	15	15.89	9.47	21.32	20.28	-0.22	1.39	1.64	0.744	0.0379	0.0122	0.647978	1	No	Yes	-0.0693982	-0.151807	0.579791	0.292615	0.965203	0.839344	0.272996	0.0265708	0.823196
miR-4509-3p	Common (tCD-TG+ vs Healthy and tCD-TG+ vs tCD-TG-)	C1	9	11.49	18.29	13.25	16.21	-0.02	2.07	1.79	0.997	0.00067	0.00336	0.101678	1	No	No	-0.108714	-0.0923783	0.384903	0.523436	0.957778	0.956948	0.171524	0.16849	0.823196
miR-4519-3p	tCD-TG+ vs Healthy	C1	1	0.85	30.53	4.66	0.67	0.78	5.66	4.25	0.754	2.04e-05	0.0934	0.148355	1	No	No	-0.0335095	0.12213	0.789388	0.398159	0.965203	0.923389	0.0781475	0.532826	0.871696
miR-4533-3p	tCD-TG+ vs tCD-TG-	C1	45	18.18	16.14	46.25	18.77	-0.22	0.89	1.21	0.723	0.126	0.0346	0.556571	1	Yes	No	-0.327053	-0.31586	0.00735416	0.0254485	0.400802	0.570358	-0.179248	0.149844	0.823196
miR-4660	tCD-TG+ vs tCD-TG-	C1	42	7.89	19.75	9.04	6.7	-0.83	0.6	2.41	0.214	0.637	0.00336	0.70144	1	No	No	-0.195927	-0.0985567	0.114882	0.495912	0.657836	0.956948	0.0694214	0.579664	0.871696
miR-4672-5p	Common (tCD-TG- / tCD-TG+ vs Healthy)	C4	96	26.92	11.62	15.14	15.38	-0.75	-1.25	-0.69	0.0286	0.0364	0.417	1.8928e-05	0.00204423	No	No	0.0317358	-0.0596965	0.800299	0.68048	0.965203	0.982043	-0.117457	0.347604	0.871696
miR-4682	Common (tCD-TG+ vs Healthy and tCD-TG+ vs tCD-TG-)	C1	10	26.66	41.74	41.39	32.8	0.16	1.78	1.78	0.802	2.29e-05	0.0022	0.0113892	0.911139	No	No	-0.214395	-0.0928803	0.0838736	0.521172	0.657836	0.956948	-0.0337277	0.788048	0.959863
miR-4684-3p	tCD-TG- vs Healthy	C3	90	18.68	8.82	11.59	12.28	-1.32	-1.36	-0.25	0.00294	0.11	0.836	0.0246874	1	No	No	-0.148666	-0.204572	0.233526	0.154135	0.820072	0.839344	0.081398	0.51587	0.871696
miR-4713-3p	tCD-TG- vs Healthy	C3	83	192.51	129.3	117.64	109.15	-1.04	-0.71	0.03	0.0199	0.481	0.995	0.0139987	1	No	No	0.00849731	0.0569576	0.946013	0.694405	0.965203	0.982043	-0.161058	0.196395	0.823348
miR-4721-5p	tCD-TG+ vs Healthy	C4	102	16.69	23.24	9.76	12.74	-0.01	-1.52	-1.35	1	0.0117	0.0994	0.0182551	1	No	No	0.0447836	0.0248775	0.721053	0.86384	0.965203	0.982043	0.11833	0.344005	0.871696
miR-4750-3p	Common (tCD-TG+ vs Healthy and tCD-TG+ vs tCD-TG-)	C1	11	20.81	38.86	25.14	20.77	-0.1	1.74	1.65	0.879	0.000434	0.00694	0.371451	1	No	No	-0.193016	-0.0799616	0.120482	0.58095	0.657836	0.974208	0.127497	0.307648	0.871696
miR-4750-5p	tCD-TG+ vs Healthy	C1	41	14.67	23.1	18.91	16.62	0.05	1.03	0.71	0.949	0.0304	0.253	0.100335	1	No	No	-0.145707	-0.0412535	0.243067	0.776066	0.820072	0.982043	-0.0154124	0.902245	0.970318
miR-4767	tCD-TG+ vs Healthy	C1	39	12.89	14.7	14.64	15.39	-0.06	1.04	0.89	0.924	0.0412	0.113	0.265521	1	No	No	-0.0752448	-0.0407742	0.548197	0.778602	0.965203	0.982043	-0.0284757	0.820452	0.966391
miR-4771	tCD-TG- vs Healthy	C2	54	11.23	16.16	16.81	17.83	1.07	1.09	0.08	0.00891	0.0795	0.965	0.0925649	1	No	No	-0.0389598	-0.0495185	0.756119	0.732726	0.965203	0.982043	-0.000563892	0.996415	0.996415
miR-4802-3p	tCD-TG+ vs Healthy	C4	100	17.08	9.25	8.3	10.35	-0.19	-1.17	-1.15	0.827	0.0426	0.306	0.00173933	0.170454	No	No	-0.00902114	-0.187366	0.94269	0.192594	0.965203	0.839344	-0.00476255	0.969726	0.987852
miR-509-3p	tCD-TG- vs Healthy	C3	80	21.17	14.2	13.64	16.69	-0.7	-0.57	-0.11	0.0273	0.362	0.914	0.0175272	1	Yes	No	-0.254648	-0.31442	0.0390754	0.0261632	0.657836	0.570358	-0.0278175	0.824535	0.966391
miR-5191-5p	Common (tCD-TG+ vs Healthy and tCD-TG+ vs tCD-TG-)	C1	28	19.81	21	33.28	19.28	-0.1	1.09	1.19	0.847	0.000981	0.00431	0.0649398	1	No	No	-0.106999	0.167319	0.392487	0.245476	0.957778	0.839344	-0.0681028	0.586903	0.871696
miR-550a-3-5p	tCD-TG+ vs Healthy	C4	106	58.3	28.35	23.49	35	-0.4	-2.26	-1.23	0.674	0.00283	0.31	0.0017526	0.170454	No	No	-0.0991711	-0.202761	0.428225	0.157893	0.957778	0.839344	0.0130735	0.917023	0.970318
miR-550a-5p	tCD-TG+ vs Healthy	C4	105	27.17	10.5	13.04	18.69	-0.4	-2.13	-1.1	0.676	0.00519	0.382	0.00188537	0.17911	No	No	-0.0968119	-0.230952	0.439348	0.106599	0.957778	0.839344	0.0347931	0.781516	0.959863
miR-5572-5p	tCD-TG+ vs Healthy	C1	24	16.29	21.55	14.9	14.77	0.02	1.37	1.06	0.996	0.0359	0.299	0.81775	1	No	No	0.00733874	-0.0134473	0.953365	0.926153	0.965203	0.982043	0.174051	0.162211	0.823196
miR-596	Common (tCD-TG- / tCD-TG+ vs Healthy)	C2	52	9.31	20.22	12.44	8.85	1.47	1.86	0.53	0.00292	0.00652	0.786	0.251902	1	No	No	-0.0451176	0.07713	0.719058	0.594455	0.965203	0.981752	0.0865861	0.489384	0.871696
miR-599	tCD-TG- vs Healthy	C2	64	8.67	20.87	7.11	9.81	1.03	0	-0.67	0.0237	0.999	0.697	0.555096	1	No	No	0.0598695	0.103744	0.632994	0.473396	0.965203	0.956948	0.189416	0.127697	0.823196
miR-6070-3p	tCD-TG- vs Healthy	C4	93	26.68	35.92	17.63	18.88	-0.59	-0.82	-0.32	0.0306	0.106	0.646	0.00453259	0.416998	No	No	-0.0978339	-0.124	0.43451	0.390916	0.957778	0.923389	0.225401	0.0688084	0.823196
miR-6081-5p	tCD-TG- vs Healthy	C3	70	151.22	77.22	119.03	225.92	1.04	-0.37	-1.24	0.00546	0.677	0.141	0.226147	1	No	No	0.227676	0.0444711	0.0659835	0.759105	0.657836	0.982043	0.0250715	0.84162	0.970318
miR-6165	tCD-TG- vs Healthy	C3	71	49.96	36.36	40.2	34.37	-0.7	-0.29	0.43	0.00557	0.666	0.414	0.00456321	0.416998	No	No	-0.240719	-0.257504	0.0515368	0.0710188	0.657836	0.839344	-0.0112986	0.928256	0.970318
miR-622-5p	Common (tCD-TG- / tCD-TG+ vs Healthy)	C2	57	20.92	8.4	33.2	30.56	0.78	0.88	0.15	0.0139	0.0414	0.896	0.0225655	1	No	No	0.0326116	0.0592148	0.794906	0.682921	0.965203	0.982043	0.0704321	0.574144	0.871696
miR-632-5p	Common (tCD-TG+ vs Healthy and tCD-TG+ vs tCD-TG-)	C1	7	75.32	420.23	229.51	166.03	0.31	2.12	2.21	0.766	0.0166	0.0105	0.000792599	0.0815703	No	No	-0.0677697	0.0294873	0.588737	0.838918	0.965203	0.982043	0.127205	0.308767	0.871696
miR-635-3p	tCD-TG+ vs Healthy	C4	101	27.65	7.18	13.64	14.62	-0.37	-1.51	-0.92	0.649	0.0359	0.459	0.00101452	0.102467	No	No	0.0223607	-0.0315532	0.858558	0.827799	0.965203	0.982043	-0.204522	0.0995052	0.823196
miR-638-3p	tCD-TG- vs Healthy	C2	56	18.3	6.45	28.15	30.52	0.88	1.04	0.21	0.0329	0.11	0.881	0.00255087	0.239781	No	No	0.0337178	-0.0377476	0.788109	0.794665	0.965203	0.982043	0.0846638	0.499113	0.871696
miR-641	Common (tCD-TG- vs Healthy and tCD-TG+ vs tCD-TG-)	C1	50	25.49	42.38	38.54	26.19	-0.68	0.2	0.88	0.0438	0.801	0.0201	0.424291	1	Yes	No	-0.27444	-0.0578701	0.0257495	0.689754	0.657836	0.982043	-0.0847056	0.498901	0.871696
miR-6505-3p	tCD-TG- vs Healthy	C3	72	66.56	40.23	40.68	47.65	-0.99	-0.24	0.24	0.0199	0.799	0.83	0.0763206	1	Yes	No	0.244501	0.171641	0.0478693	0.233317	0.657836	0.839344	0.0681237	0.586788	0.871696
miR-654-5p	tCD-TG+ vs Healthy	C4	97	30.2	35.92	18.21	25.3	-0.04	-1.06	-1.03	0.973	0.0446	0.257	0.00993986	0.831012	No	No	-0.0084974	-0.0916338	0.946012	0.526803	0.965203	0.956948	-0.0615667	0.62337	0.885769
miR-662	tCD-TG+ vs Healthy	C1	27	7.66	14.37	16.33	8.2	0.14	1.06	0.99	0.792	0.00283	0.052	0.0372848	1	No	No	-0.124593	-0.00576327	0.318887	0.968315	0.957778	0.982043	0.0114135	0.927528	0.970318
miR-664a-5p	Common (tCD-TG+ vs Healthy and tCD-TG+ vs tCD-TG-)	C1	17	10.23	27.75	22.27	11.36	0.06	1.46	1.58	0.955	0.0109	0.0277	0.257279	1	No	No	-0.0600683	-0.112861	0.631863	0.435177	0.965203	0.956948	0.0853357	0.495702	0.871696
miR-6720-3p	tCD-TG+ vs Healthy	C4	99	28.13	28.35	12.62	21.11	-0.09	-1.3	-1.01	0.921	0.00811	0.176	0.0185762	1	No	No	0.174218	0.182159	0.161803	0.205477	0.678329	0.839344	0.238153	0.0541536	0.823196
miR-6726-5p	tCD-TG+ vs Healthy	C1	34	14	34.66	25.14	17.38	0.33	1.2	0.81	0.414	0.00197	0.219	0.00287637	0.267502	No	No	0.049252	0.108782	0.694527	0.452061	0.965203	0.956948	0.163129	0.190627	0.823348
miR-6746-5p	tCD-TG+ vs Healthy	C1	32	153.97	140.72	123.67	144.14	-0.06	0.96	1.04	0.925	0.0427	0.0603	0.821099	1	No	No	0.202474	0.158819	0.103014	0.270626	0.657836	0.839344	0.00962753	0.938845	0.970318
miR-6756-5p	tCD-TG- vs Healthy	C3	77	28.46	17.96	21.4	22.98	-0.7	-0.69	0.11	0.0237	0.298	0.898	0.0777604	1	No	No	-0.0241766	-0.0994597	0.847204	0.491953	0.965203	0.956948	-0.167469	0.178934	0.823196
miR-6777-5p	Common (tCD-TG- vs Healthy and tCD-TG+ vs tCD-TG-)	C1	44	322.64	156.62	345.6	220.5	-0.78	0.68	1.49	0.0361	0.404	0.0499	0.0449595	1	No	No	-0.0465786	-0.0439429	0.710356	0.761882	0.965203	0.982043	-0.184322	0.138458	0.823196
miR-6787-5p	tCD-TG- vs Healthy	C3	74	29.02	23.1	35.52	21.96	-0.94	-0.5	0.31	0.00546	0.524	0.693	0.182497	1	No	No	-0.0237382	0.0385641	0.849942	0.790323	0.965203	0.982043	-0.0222833	0.859043	0.970318
miR-6832-5p	tCD-TG- vs Healthy	C2	66	30.78	33.99	23.74	30.69	0.74	-0.05	-0.86	0.0473	0.952	0.413	0.972512	1	No	No	-0.0224229	0.0222836	0.858168	0.877923	0.965203	0.982043	0.150365	0.228166	0.85759
miR-6835-5p	tCD-TG- vs Healthy	C1	48	9.2	27.3	11.89	6.3	-0.82	0.47	0.96	0.0301	0.529	0.065	0.886964	1	No	No	-0.116107	0.177325	0.353211	0.217966	0.957778	0.839344	0.11092	0.375273	0.871696
miR-6870-5p	tCD-TG+ vs Healthy	C1	26	10.92	10.5	18.09	10.92	0.14	1.19	1.12	0.854	0.0317	0.149	0.438145	1	No	No	-0.103347	0.00605129	0.408937	0.966732	0.957778	0.982043	-0.0165403	0.89513	0.970318
miR-7158-3p	tCD-TG+ vs Healthy	C1	2	2.17	19.75	5.22	3.78	1.45	3.95	2.67	0.0773	3.84e-05	0.0743	0.009893	0.831012	No	No	-0.116525	0.0211728	0.351467	0.883966	0.957778	0.982043	-0.0329952	0.792548	0.959863
miR-7851-3p	Common (tCD-TG+ vs Healthy and tCD-TG+ vs tCD-TG-)	C1	31	16.49	16.16	23.77	16.89	-0.08	0.93	1.17	0.894	0.0314	0.0204	0.418071	1	No	No	0.0626762	0.187254	0.617113	0.192866	0.965203	0.839344	0.167993	0.177559	0.823196
miR-7851-5p	tCD-TG- vs Healthy	C3	76	274.04	202.93	212.17	226.3	-0.59	-0.52	0.05	0.0336	0.404	0.962	0.010577	0.867317	No	No	-0.0232582	-0.0253092	0.852942	0.861501	0.965203	0.982043	-0.191321	0.123841	0.823196
miR-8052	tCD-TG+ vs Healthy	C1	21	13.01	17.96	14.69	16.07	0.58	1.17	1.14	0.237	0.0359	0.234	0.0333535	1	No	Yes	-0.0140198	0.0584732	0.91104	0.686687	0.965203	0.982043	0.352801	0.00366715	0.399719
miR-8069	Common (tCD-TG+ vs Healthy and tCD-TG+ vs tCD-TG-)	C1	14	10.85	17.96	14.7	11.32	-0.13	1.53	1.6	0.811	0.000434	0.000313	0.192587	1	No	No	-0.227467	-0.246806	0.0662388	0.0840089	0.657836	0.839344	0.0984692	0.431518	0.871696
miR-8072-3p	tCD-TG- vs Healthy	C1	49	96.9	100.57	59.77	69.57	-0.59	0.31	0.75	0.0221	0.69	0.237	0.0125581	0.966971	No	No	-0.157941	-0.180814	0.205308	0.208899	0.799235	0.839344	0.112022	0.370517	0.871696
miR-922-5p	Common (tCD-TG+ vs Healthy and tCD-TG+ vs tCD-TG-)	C1	12	405.57	263.99	582.13	421.1	-0.47	1.55	1.97	0.451	0.0359	0.0144	0.868291	1	No	No	-0.113513	-0.0529235	0.36414	0.715099	0.957778	0.982043	-0.108284	0.386797	0.871696
miR-944-5p	Common (tCD-TG- / tCD-TG+ vs Healthy)	C4	108	5.78	16.14	0.74	2.35	-0.99	-2.4	-1.39	0.0443	0.00595	0.29	0.000791945	0.0815703	No	No	0.0907474	0.206998	0.468669	0.149204	0.965203	0.839344	0.0618884	0.621553	0.885769
miR-9901	tCD-TG- vs Healthy	C3	73	83.4	70.04	53.44	50.3	-0.93	-0.5	0.39	0.00165	0.54	0.667	0.000500894	0.052093	No	No	-0.182619	-0.241037	0.142204	0.0917485	0.657836	0.839344	0.0348345	0.781262	0.959863

## Sheet: D_Comparison_with_paediatric_CD
Supplementary Table 3D
					Median expression						log2FC					p-value	adj. p-value
ID	DE class	Cluster	Coherent	Trend	Healthy (H)	untreated CD	tCD-TG+	tCD-TG-	Control	Paediatric tCD-TG+	tCD-TG- vs H	tCD-TG+ vs H	tCD-TG+ / H2	tCD-TG+ and untreated vs H	Paediatric CD-TG+ vs Control	Paediatric CD-TG+ vs Control	Paediatric CD-TG+ vs Control
miR-1-3p	tCD-TG+ vs Healthy	C1	Yes		14.3	10.97	27.67	18.13	7.8415	11.1568	0.16	1.31	1.31	1.09	0.457546	0.279017	0.712831
miR-10226	tCD-TG- vs Healthy	C3	Yes		17.38	23.35	10.67	10.46	9.72831	9.00286	-1.17	-1.18	-1.02	-0.84	-0.206165	0.632996	0.862456
miR-1181	tCD-TG- vs Healthy	C3	Yes		119.31	81.91	106.16	91.28	53.4914	59.6216	-0.53	-0.43	-0.44	-0.41	-0.146503	0.645689	0.868891
miR-1193	tCD-TG+ vs Healthy	C4	Yes		17.99	16.35	11.1	17.38	14.2731	7.37302	-0.67	-1.85	-1.41	-1.36	-1.2115	0.0327543	0.439697
miR-1204-3p	tCD-TG- vs Healthy	C3	No		15.11	10.54	10.63	7.11	4.71743	5.68767	-1.26	-1.04	-1.12	-1.14	0.411753	0.355149	0.7304
miR-12120	tCD-TG- vs Healthy	C2	Yes		23.39	12.91	26.74	29.19	10.6285	9.09295	0.82	-0.19	0.05	-0.16	-0.78784	0.0838781	0.480916
miR-12128-5p	tCD-TG+ vs Healthy	C1	No		23.99	10.78	25.24	23.78	15.0136	11.9755	0.17	1.12	1.03	0.85	-0.0347592	0.922353	0.995473
miR-1229-5p	Common (tCD-TG- / tCD-TG+ vs Healthy)	C2	Yes		27.89	35.71	48.82	50.65	22.6994	16.3162	0.67	0.97	0.73	0.92	0.676143	0.0788627	0.480916
miR-1260a	tCD-TG- vs Healthy	C2	Yes		23.87	36.36	41.83	28.52	7.96092	9.09295	0.61	0.59	0.65	0.51	0.253515	0.545385	0.803337
miR-1290	tCD-TG+ vs Healthy	C1	Yes		39.3	91.59	64.94	55.17	22.9627	25.5945	0.1	1.65	1.25	1.45	0.361409	0.5426	0.803337
miR-1291	tCD-TG- vs Healthy	C2	No		23.18	67.21	18.79	35.83	9.15505	15.2526	0.66	-0.26	-0.5	0.12	0.268525	0.423028	0.781526
miR-137-3p	tCD-TG- vs Healthy	C2	Yes		34.1	16.8	53.49	45.43	18.0882	17.404	0.76	0.54	0.32	2.22	0.416077	0.308147	0.712831
miR-138-5p	Common (tCD-TG+ vs Healthy and tCD-TG+ vs tCD-TG-)	C1	Yes		14.65	23.67	26	15.37	7.30529	8.01913	-0.07	1.23	1.21	1.08	0.0664467	0.836312	0.980194
miR-139-3p	tCD-TG- vs Healthy	C3	No		11.92	15.75	7.12	7.11	7.91357	7.37302	-1.55	-1.09	-0.78	-0.99	0.254954	0.523198	0.803337
miR-148a-3p	tCD-TG+ vs Healthy	C1	No		15	11.55	38.54	15.72	12.2062	7.55278	0.08	1.38	1.2	1.19	-0.263816	0.675073	0.897353
miR-181a-5p	tCD-TG+ vs Healthy	C1	No		22.42	34.12	29.65	30.77	10.7472	10.0239	0.34	1.08	1	1.12	-0.539274	0.152295	0.553338
miR-181b-3p	tCD-TG+ vs tCD-TG-	C1	Yes		33.63	44.11	29.71	26.19	14.1031	15.1269	-0.48	0.58	0.8	0.44	0.271309	0.382118	0.743765
miR-181b-5p	tCD-TG+ vs Healthy	C4	Yes		37.91	25.2	13.97	34.92	10.7885	6.83653	-0.99	-1.93	-1.45	-1.97	-0.498166	0.331962	0.712831
miR-206	tCD-TG+ vs Healthy	C1	Yes		25.35	23.02	40.83	27.64	16.892	18.043	0.18	1.54	0.36	1.25	0.0879857	0.796966	0.958948
miR-2277-5p	tCD-TG- vs Healthy	C3	Yes		16.94	23.35	18.09	13.51	8.00449	7.61127	-0.84	-0.7	-0.04	-0.52	-0.506824	0.263637	0.712831
miR-2681-3p	tCD-TG- vs Healthy	C2	No		44.97	61.06	45.19	48.11	21.0027	13.7025	0.8	0.1	0.44	0.2	-0.455388	0.299456	0.712831
miR-2861-5p	tCD-TG+ vs Healthy	C4	Yes		26.42	26.03	16.1	24.49	9.67587	9.4384	-0.19	-0.81	-1.28	-0.67	-0.616132	0.1598	0.561877
miR-2909	tCD-TG+ vs Healthy	C1	Yes		23.07	33.35	38.18	17.89	8.00449	12.9813	-0.06	1.22	0.57	1.1	0.613073	0.0994198	0.480916
miR-3137	Common (tCD-TG+ vs Healthy and tCD-TG+ vs tCD-TG-)	C4	Yes		55.17	14.37	13.64	34.66	12.2341	17.063	-0.29	-2.2	-2.41	-1.55	-0.0769339	0.870409	0.984504
miR-3154	tCD-TG- vs Healthy	C3	Yes		35.17	10.78	23.18	23.24	18.0882	14.6886	-1.11	-1.03	-0.6	-1.12	-0.628276	0.1487	0.553338
miR-3180	Common (tCD-TG+ vs Healthy and tCD-TG+ vs tCD-TG-)	C1	Yes		39.73	71.83	74.95	42.11	28.6145	26.6921	-0.27	1.56	1.24	1.29	0.398247	0.333526	0.712831
miR-320c	tCD-TG+ vs tCD-TG-	C1	Yes		12.76	17.86	16.79	12.25	6.53458	5.54909	-0.29	0.71	0.92	0.57	0.0335836	0.916119	0.995473
miR-320d	Common (tCD-TG+ vs Healthy and tCD-TG+ vs tCD-TG-)	C1	Yes	Yes	32.86	63.68	51.37	33.5	17.2449	16.9139	0.06	0.93	0.7	0.87	0.162118	0.541397	0.803337
miR-320e	Common (tCD-TG+ vs Healthy and tCD-TG+ vs tCD-TG-)	C1	Yes		799.6	747.08	1210.9	664.28	303.789	338.736	-0.22	1.17	1	1	0.169119	0.57345	0.811766
miR-345-3p	tCD-TG- vs Healthy	C3	Yes		39.17	34.21	33.52	28.03	19.4566	13.8727	-0.71	-0.65	-0.13	-0.58	-0.196788	0.531879	0.803337
miR-3619-3p	tCD-TG+ vs Healthy	C1	No		80.24	287.74	247.92	86.61	21.2792	42.4351	0.21	2.41	2.23	2.34	-0.605781	0.352541	0.7304
miR-3622a-5p	tCD-TG- vs Healthy	C3	No		130.55	249.94	93.45	106.65	90.5717	86.6839	-0.6	-0.77	-0.74	-0.45	0.0811292	0.784697	0.958948
miR-3652	tCD-TG+ vs Healthy	C1	No		49.64	48.31	56.29	53.96	34.3049	27.4662	0.25	1.12	0.69	1.02	-0.311337	0.249209	0.711921
miR-3652-3p	Common (tCD-TG+ vs Healthy and tCD-TG+ vs tCD-TG-)	C1	Yes		10.85	14.37	22.76	14.53	6.19294	4.5777	0.03	1.35	0.76	1.32	0.338787	0.316376	0.712831
miR-3677-5p	tCD-TG- vs Healthy	C2	No		14.76	7.18	14.1	18.81	3.69219	3.72237	0.94	0.48	0.25	0.4	-0.708019	0.228944	0.711921
miR-3689b-3p, miR-3689c	tCD-TG+ vs Healthy	C1	No		7.8	17.96	13.25	15.05	3.43049	6.30287	0.72	2.41	1.65	2.52	-0.0377861	0.940677	0.995473
miR-3689d	tCD-TG- vs Healthy	C1	Yes		20.66	38.86	20.35	14.99	14.2731	14.1407	-0.96	-0.17	-0.35	-0.19	-1.21309	0.0599263	0.439697
miR-3909-5p	tCD-TG- vs Healthy	C3	Yes		14.32	19.75	12.21	10.82	6.56947	5.46777	-0.73	-0.79	-0.66	-0.61	-0.141233	0.704011	0.904456
miR-3920	tCD-TG- vs Healthy	C3	Yes		367.24	176	486.1	333.61	177.394	122.261	-1.33	-0.69	0.08	-0.74	-0.132622	0.797358	0.958948
miR-3934-3p	Common (tCD-TG- / tCD-TG+ vs Healthy)	C4	No		18.88	10.76	8.14	12.32	4.97557	9.15541	-0.69	-1.16	-0.99	-0.95	0.321407	0.372845	0.742356
miR-411-5p	tCD-TG- vs Healthy	C1	No		3.56	41.52	12.17	10.9	1.30692	0.236024	1.83	2.32	1.91	2.2	-1.61216	0.166311	0.566497
miR-423-5p	tCD-TG- vs Healthy	C2	No		15.82	12.05	15.59	20.43	11.0073	6.34273	0.51	0.29	0.54	0.26	-1.23532	0.015017	0.309126
miR-424-3p	tCD-TG- vs Healthy	C3	Yes		5.34	17.85	3.31	2.53	1.54823	2.27884	-1.17	-1.55	-0.93	-0.79	-0.231108	0.715389	0.906715
miR-4254	tCD-TG- vs Healthy	C2	Yes		62.26	49.7	145.85	95.24	27.6915	29.4921	1.34	1.22	0.69	1.17	0.0706228	0.88515	0.984504
miR-4259	tCD-TG- vs Healthy	C2	No		35.76	70.36	30.73	37.07	20.0357	14.0335	0.94	0.62	0.65	0.65	-0.538174	0.101342	0.480916
miR-4259-5p	Common (tCD-TG+ vs Healthy and tCD-TG+ vs tCD-TG-)	C4	No		71.77	99.82	38.63	66.27	47.049	44.6685	0.1	-1.03	-1.27	-0.72	0.019648	0.952622	0.997234
miR-4261-5p	tCD-TG- vs Healthy	C3	Yes		10.65	15.71	8.72	9.65	2.81533	3.26325	-1.11	-1	-0.35	-1.33	-0.267377	0.593369	0.818698
miR-4265-5p	tCD-TG+ vs Healthy	C1	Yes	Yes	11.3	19.79	18.61	12.43	4.6447	4.89621	0.25	0.92	0.78	1.02	0.00266582	0.99341	0.997234
miR-4279-5p	tCD-TG+ vs tCD-TG-	C1	No		15.72	24.31	18.21	13.34	9.29993	7.61424	-0.52	0.98	1.16	0.92	-1.61156	0.0068051	0.249451
miR-4283	tCD-TG+ vs Healthy	C1	Yes		15.02	17.96	10.44	14.15	5.65255	8.32363	-0.07	1.14	0.7	1.06	0.136588	0.691594	0.904456
miR-4309-3p	tCD-TG- vs Healthy	C2	Yes		50.18	44.9	78.11	72.21	38.4373	43.9762	0.8	0.54	0.3	0.44	0.230701	0.539163	0.803337
miR-4313-3p	tCD-TG- vs Healthy	C2	Yes		28.77	33.6	26.74	43.43	11.611	9.15541	0.93	-0.18	-0.36	-0.12	-0.813873	0.0283404	0.439697
miR-4326	tCD-TG+ vs Healthy	C4	No		57.21	32.7	18.91	29.6	31.0475	36.4518	-0.31	-1.79	-2.09	-1.37	0.74085	0.0528935	0.439697
miR-4326-5p	Common (tCD-TG+ vs Healthy and tCD-TG+ vs tCD-TG-)	C1	Yes		24.3	31.63	64.21	30.05	10.4553	9.11538	0.39	2.46	2.07	2.39	0.332431	0.508159	0.803337
miR-4431	tCD-TG+ vs Healthy	C4	Yes		20.62	17.43	10.63	13.72	18.3841	14.8758	-0.47	-1.01	-0.68	-1.05	-0.356789	0.374583	0.742356
miR-4447	Common (tCD-TG- / tCD-TG+ vs Healthy)	C1	Yes		21.24	8.82	35.66	37.06	9.24727	19.2145	0.99	2.1	2.11	1.89	1.59689	0.00147098	0.160336
miR-4453	tCD-TG+ vs Healthy	C1	No		37.5	39.51	41.56	36.12	30.4606	22.5071	0.28	1.35	1.58	1.17	-0.405787	0.182891	0.604093
miR-4505	Common (tCD-TG+ vs Healthy and tCD-TG+ vs tCD-TG-)	C1	No		15.89	9.47	21.32	20.28	11.0766	16.6473	-0.22	1.39	1.43	1.14	-0.362942	0.451943	0.798791
miR-4509-3p	Common (tCD-TG+ vs Healthy and tCD-TG+ vs tCD-TG-)	C1	Yes		11.49	18.29	13.25	16.21	5.65255	7.43788	-0.02	2.07	1.42	1.91	0.484152	0.251598	0.711921
miR-4519-3p	tCD-TG+ vs Healthy	C1	No		0.85	30.53	4.66	0.67	0	0	0.78	5.66	3.23	4.61	-1.63749	0.254724	0.711921
miR-4533-3p	tCD-TG+ vs tCD-TG-	C1	Yes		18.18	16.14	46.25	18.77	10.6396	10.6813	-0.22	0.89	0.48	0.73	0.0014994	0.997234	0.997234
miR-4660	tCD-TG+ vs tCD-TG-	C1	Yes		7.89	19.75	9.04	6.7	4.57399	3.0518	-0.83	0.6	1.57	0.49	0.378719	0.500346	0.803337
miR-4672-5p	Common (tCD-TG- / tCD-TG+ vs Healthy)	C4	Yes	Yes	26.92	11.62	15.14	15.38	11.9695	9.11538	-0.75	-1.25	-1.26	-1.34	-0.0806605	0.835813	0.980194
miR-4682	Common (tCD-TG+ vs Healthy and tCD-TG+ vs tCD-TG-)	C1	No	Yes	26.66	41.74	41.39	32.8	5.63067	5.68767	0.16	1.78	1.44	1.68	-1.25061	0.00686562	0.249451
miR-4684-3p	tCD-TG- vs Healthy	C3	Yes		18.68	8.82	11.59	12.28	5.41882	4.5777	-1.32	-1.36	-0.32	-1.33	-0.129642	0.800589	0.958948
miR-4713-3p	tCD-TG- vs Healthy	C3	Yes		192.51	129.3	117.64	109.15	138.533	86.7656	-1.04	-0.71	0.04	-0.38	-1.33877	0.013202	0.309126
miR-4721-5p	tCD-TG+ vs Healthy	C4	Yes		16.69	23.24	9.76	12.74	6.53458	6.75214	-0.01	-1.52	-1.45	-1	-0.409366	0.311651	0.712831
miR-4750-3p	Common (tCD-TG+ vs Healthy and tCD-TG+ vs tCD-TG-)	C1	No		20.81	38.86	25.14	20.77	16.9533	16.6473	-0.1	1.74	1.11	1.63	-0.0693235	0.875117	0.984504
miR-4750-5p	tCD-TG+ vs Healthy	C1	No		14.67	23.1	18.91	16.62	12.3297	11.1671	0.05	1.03	0.4	1.17	-0.281367	0.474392	0.803337
miR-4767	tCD-TG+ vs Healthy	C1	Yes		12.89	14.7	14.64	15.39	7.03834	6.01435	-0.06	1.04	0.74	0.91	0.714822	0.077734	0.480916
miR-4771	tCD-TG- vs Healthy	C2	No		11.23	16.16	16.81	17.83	4.223	2.1755	1.07	1.09	0.58	0.92	-1.15724	0.0394914	0.439697
miR-4802-3p	tCD-TG+ vs Healthy	C4	No		17.08	9.25	8.3	10.35	9.96421	10.8775	-0.19	-1.17	-1.24	-1.37	0.221767	0.556152	0.808275
miR-509-3p	tCD-TG- vs Healthy	C3	No		21.17	14.2	13.64	16.69	7.70606	4.5777	-0.7	-0.57	-0.72	-0.5	0.181104	0.705309	0.904456
miR-5191-5p	Common (tCD-TG+ vs Healthy and tCD-TG+ vs tCD-TG-)	C1	Yes		19.81	21	33.28	19.28	9.04408	11.3935	-0.1	1.09	0.97	1.04	0.263357	0.536825	0.803337
miR-550a-3-5p	tCD-TG+ vs Healthy	C4	No		58.3	28.35	23.49	35	43.5414	64.1772	-0.4	-2.26	-2.01	-2.08	0.9751	0.113634	0.489558
miR-550a-5p	tCD-TG+ vs Healthy	C4	No	Yes	27.17	10.5	13.04	18.69	23.2221	39.159	-0.4	-2.13	-1.77	-2.08	0.951798	0.138326	0.538484
miR-5572-5p	tCD-TG+ vs Healthy	C1	Yes		16.29	21.55	14.9	14.77	8.70828	9.09295	0.02	1.37	1.09	1.19	0.218752	0.571173	0.811766
miR-596	Common (tCD-TG- / tCD-TG+ vs Healthy)	C2	No		9.31	20.22	12.44	8.85	3.28039	4.00956	1.47	1.86	0.99	2.18	-1.11884	0.101478	0.480916
miR-599	tCD-TG- vs Healthy	C2	Yes		8.67	20.87	7.11	9.81	3.87035	3.15143	1.03	0	-0.01	0.3	-0.0144348	0.977886	0.997234
miR-6070-3p	tCD-TG- vs Healthy	C4	Yes		26.68	35.92	17.63	18.88	12.5786	11.3261	-0.59	-0.82	-1.19	-0.62	-0.594192	0.0876191	0.480916
miR-6081-5p	tCD-TG- vs Healthy	C3	No		151.22	77.22	119.03	225.92	72.569	77.6496	1.04	-0.37	-0.74	-0.45	0.347404	0.40891	0.768469
miR-6165	tCD-TG- vs Healthy	C3	No		49.96	36.36	40.2	34.37	15.6918	19.4218	-0.7	-0.29	0.07	-0.34	0.614871	0.0604628	0.439697
miR-622-5p	Common (tCD-TG- / tCD-TG+ vs Healthy)	C2	Yes		20.92	8.4	33.2	30.56	14.5925	12.2884	0.78	0.88	0.58	0.77	0.426266	0.329196	0.712831
miR-632-5p	Common (tCD-TG+ vs Healthy and tCD-TG+ vs tCD-TG-)	C1	No	Yes	75.32	420.23	229.51	166.03	62.1781	32.0439	0.31	2.12	1.37	1.94	-0.485105	0.279523	0.712831
miR-635-3p	tCD-TG+ vs Healthy	C4	No	Yes	27.65	7.18	13.64	14.62	13.8709	10.537	-0.37	-1.51	-1.01	-1.69	0.0133151	0.979311	0.997234
miR-638-3p	tCD-TG- vs Healthy	C2	Yes		18.3	6.45	28.15	30.52	14.2731	11.8468	0.88	1.04	0.94	1.53	0.0629564	0.849763	0.984504
miR-641	Common (tCD-TG- vs Healthy and tCD-TG+ vs tCD-TG-)	C1	No		25.49	42.38	38.54	26.19	17.8352	15.259	-0.68	0.2	-0.29	0.18	-0.269956	0.468113	0.803337
miR-6505-3p	tCD-TG- vs Healthy	C3	Yes		66.56	40.23	40.68	47.65	26.3005	54.835	-0.99	-0.24	-0.01	-0.43	-0.448513	0.295452	0.712831
miR-654-5p	tCD-TG+ vs Healthy	C4	No		30.2	35.92	18.21	25.3	16.449	20.7701	-0.04	-1.06	-1.08	-0.92	0.0631638	0.882462	0.984504
miR-662	tCD-TG+ vs Healthy	C1	No		7.66	14.37	16.33	8.2	3.87059	3.26325	0.14	1.06	1.08	0.95	-0.264421	0.527018	0.803337
miR-664a-5p	Common (tCD-TG+ vs Healthy and tCD-TG+ vs tCD-TG-)	C1	No		10.23	27.75	22.27	11.36	5.22767	3.37607	0.06	1.46	1.03	1.29	-0.320251	0.441734	0.798791
miR-6720-3p	tCD-TG+ vs Healthy	C4	Yes		28.13	28.35	12.62	21.11	16.009	10.0239	-0.09	-1.3	-1.41	-1.06	-0.680462	0.106037	0.481586
miR-6726-5p	tCD-TG+ vs Healthy	C1	No	Yes	14	34.66	25.14	17.38	9.5531	8.45697	0.33	1.2	0.59	1.16	-0.318813	0.329816	0.712831
miR-6746-5p	tCD-TG+ vs Healthy	C1	Yes		153.97	140.72	123.67	144.14	59.9904	72.1381	-0.06	0.96	0.57	0.5	0.35865	0.135709	0.538484
miR-6756-5p	tCD-TG- vs Healthy	C3	No		28.46	17.96	21.4	22.98	16.6149	51.8806	-0.7	-0.69	-0.85	-0.58	0.554556	0.248142	0.711921
miR-6777-5p	Common (tCD-TG- vs Healthy and tCD-TG+ vs tCD-TG-)	C1	No		322.64	156.62	345.6	220.5	275.636	242.869	-0.78	0.68	0.75	0.69	-0.888893	0.0571598	0.439697
miR-6787-5p	tCD-TG- vs Healthy	C3	No		29.02	23.1	35.52	21.96	13.1389	18.3108	-0.94	-0.5	-0.46	-0.83	0.27652	0.589711	0.818698
miR-6832-5p	tCD-TG- vs Healthy	C2	No		30.78	33.99	23.74	30.69	20.0357	24.7929	0.74	-0.05	-0.13	-0.02	0.0118677	0.970887	0.997234
miR-6835-5p	tCD-TG- vs Healthy	C1	No		9.2	27.3	11.89	6.3	4.10592	3.64518	-0.82	0.47	0.8	0.66	-0.325824	0.395163	0.755663
miR-6870-5p	tCD-TG+ vs Healthy	C1	Yes		10.92	10.5	18.09	10.92	6.81406	5.57841	0.14	1.19	1.62	1.07	1.04121	0.0605088	0.439697
miR-7158-3p	tCD-TG+ vs Healthy	C1	Yes	Yes	2.17	19.75	5.22	3.78	1.13051	1.12536	1.45	3.95	2.19	3.23	2.55554	0.0170161	0.309126
miR-7851-3p	Common (tCD-TG+ vs Healthy and tCD-TG+ vs tCD-TG-)	C1	No		16.49	16.16	23.77	16.89	10.195	7.62632	-0.08	0.93	0.59	0.82	-0.493663	0.0920575	0.480916
miR-7851-5p	tCD-TG- vs Healthy	C3	Yes		274.04	202.93	212.17	226.3	209.114	184.993	-0.59	-0.52	-0.55	-0.21	-0.665653	0.116775	0.489558
miR-8052	tCD-TG+ vs Healthy	C1	No		13.01	17.96	14.69	16.07	4.56581	2.77454	0.58	1.17	1.71	0.59	-0.795279	0.0426305	0.439697
miR-8069	Common (tCD-TG+ vs Healthy and tCD-TG+ vs tCD-TG-)	C1	Yes		10.85	17.96	14.7	11.32	5.76575	5.21132	-0.13	1.53	1.4	1.41	0.0266184	0.940443	0.995473
miR-8072-3p	tCD-TG- vs Healthy	C1	Yes		96.9	100.57	59.77	69.57	59.0228	67.4407	-0.59	0.31	0.15	0.26	0.532749	0.195515	0.626799
miR-922-5p	Common (tCD-TG+ vs Healthy and tCD-TG+ vs tCD-TG-)	C1	No		405.57	263.99	582.13	421.1	305.818	193.702	-0.47	1.55	0.67	1.35	-0.374496	0.454358	0.798791
miR-944-5p	Common (tCD-TG- / tCD-TG+ vs Healthy)	C4	Yes		5.78	16.14	0.74	2.35	1.32856	1.8882	-0.99	-2.4	-3.43	-1.13	-0.255302	0.727842	0.911894
miR-9901	tCD-TG- vs Healthy	C3	Yes		83.4	70.04	53.44	50.3	46.4442	53.4065	-0.93	-0.5	-0.88	-0.43	-0.0282978	0.936618	0.995473
