# Supplementary material for: Gluten-free diet affects fecal small non-coding RNA profiles and microbiome composition in celiac disease supporting a host-gut microbiota crosstalk
Source: Gut Microbes. 2023 Feb 7;15(1):2172955. doi: 10.1080/19490976.2023.2172955 (PMC9928459; doi:10.1080/19490976.2023.2172955)
Supplement: Supplemental Material [file KGMI_A_2172955_SM4401.zip › Supplementary_Table_4_Enrichment_analysis.xlsx]

## Sheet: A_Significant_terms
Supplementary Table 4. A. Results of the functional enrichment analysis of DEmiRNA target genes. For the Gene Ontology Biological Processes terms, the results from the semantic similarity are also reported. B. Validated miRNA-target interactions used for the enrichment analysis. C. List of miRNA-target interactions supported by the highest number of evidence.
												Semantic similarity analysis
Gene sets	GO ID	DE miRNA class	loss	gene.tested	coef	std.err	t.value	p.value	adj.p.val	Target_Gene	Library	parent	parentTerm	similarity cluster	parentSimScore	size	score
GO_PROTEIN_K29_LINKED_DEUBIQUITINATION	GO:0035523	C1	0.00110016	1	-1.84365	0.0737281	-25.006	2.13175e-128	1.45928e-125	YOD1	c5.bp.v7.1	GO:0035523	protein K29-linked deubiquitination	1	0.838	7	124.836
GO_MITOTIC_DNA_REPLICATION_CHECKPOINT	GO:0033314	C2	0.00377589	1	-1.96266	0.12052	-16.2848	4.04282e-54	3.04424e-50	CLSPN	c5.bp.v7.1	GO:0033314	mitotic DNA replication checkpoint	1	0.786	13	49.5171
GO_DNA_INTEGRITY_CHECKPOINT	GO:0031570	C2	0.0613049	16	-1.25646	0.2516	-4.99387	6.77527e-07	0.000283432	FEM1B, CDKN1A, HINFP, SFN, MDM4, TAOK1, CLSPN, SOX4, TFDP2, BTG2, BRCC3, CDT1, BRIP1, BRSK1, PEA15, CDK1	c5.bp.v7.1	GO:0033314	mitotic DNA replication checkpoint	1	0.55	0	3.54821
GO_CELL_CYCLE_CHECKPOINT	GO:0000075	C2	0.0765834	20	-1.08446	0.239897	-4.52052	6.76639e-06	0.00242623	FEM1B, CDKN1A, HINFP, VPS4A, SFN, MDM4, PSMG2, TAOK1, CLSPN, SOX4, TFDP2, ZNF207, BTG2, BRCC3, CDT1, BRIP1, BRSK1, PEA15, KNTC1, CDK1	c5.bp.v7.1	GO:0033314	mitotic DNA replication checkpoint	1	0.518	0	2.61439
GO_MITOTIC_DNA_INTEGRITY_CHECKPOINT	GO:0044774	C2	0.0401982	10	-1.36291	0.313933	-4.34139	1.5327e-05	0.005246	CDKN1A, SFN, MDM4, TAOK1, CLSPN, SOX4, TFDP2, BTG2, BRSK1, CDK1	c5.bp.v7.1	GO:0033314	mitotic DNA replication checkpoint	1	0.592	3	2.27984
GO_MITOTIC_CELL_CYCLE_CHECKPOINT	GO:0007093	C2	0.0607876	15	-1.07635	0.272552	-3.94915	8.29011e-05	0.0142421	CDKN1A, VPS4A, SFN, MDM4, PSMG2, TAOK1, CLSPN, SOX4, TFDP2, ZNF207, BTG2, CDT1, BRSK1, KNTC1, CDK1	c5.bp.v7.1	GO:0033314	mitotic DNA replication checkpoint	1	0.548	39	1.84771
GO_MITOTIC_CELL_CYCLE_ARREST	GO:0071850	C2	0.00557805	1	-1.38249	0.352042	-3.92707	9.07865e-05	0.0142421	CDKN1A	c5.bp.v7.1	GO:0033314	mitotic DNA replication checkpoint	1	0.49	19	1.84771
GO_SIGNAL_TRANSDUCTION_INVOLVED_IN_CELL_CYCLE_CHECKPOINT	GO:0072395	C2	0.0354728	8	-1.16256	0.323027	-3.59895	0.000332266	0.0431373	CDKN1A, SFN, MDM4, SOX4, TFDP2, BTG2, BRCC3, CDK1	c5.bp.v7.1	GO:0033314	mitotic DNA replication checkpoint	1	0.518	1	1.36552
GO_GLUTATHIONE_METABOLIC_PROCESS	GO:0006749	C3	0.00324723	1	2.3681	0.141189	16.7725	3.76156e-56	5.66491e-53	CHAC1	c5.bp.v7.1	GO:0019184	nonribosomal peptide biosynthetic process	1	0.375	50	52.2472
GO_GLUTATHIONE_CATABOLIC_PROCESS	GO:0006751	C3	0.00324723	1	2.3681	0.141189	16.7725	3.76156e-56	5.66491e-53	CHAC1	c5.bp.v7.1	GO:0019184	nonribosomal peptide biosynthetic process	1	0.375	13	52.2472
GO_NONRIBOSOMAL_PEPTIDE_BIOSYNTHETIC_PROCESS	GO:0019184	C3	0.00324723	1	2.3681	0.141189	16.7725	3.76156e-56	5.66491e-53	CHAC1	c5.bp.v7.1	GO:0019184	nonribosomal peptide biosynthetic process	1	0.716	0	52.2472
GO_ANTIBIOTIC_BIOSYNTHETIC_PROCESS	GO:0043604	C3	0.00582019	1	-15.0954	4.55949	-3.31078	0.000961887	0.0367665	STAT3	c5.bp.v7.1	GO:0019184	nonribosomal peptide biosynthetic process	1	0.375	2	1.43415
GO_LENS_FIBER_CELL_DEVELOPMENT	GO:0070307	C4	0.00490357	1	3.52691	0.333743	10.5677	7.52091e-25	5.1484e-22	ABI2	c5.bp.v7.1	GO:0070307	lens fiber cell development	1	0.78	8	21.2882
GO_LENS_FIBER_CELL_MORPHOGENESIS	GO:0070309	C4	0.00490357	1	3.52691	0.333743	10.5677	7.52091e-25	5.1484e-22	ABI2	c5.bp.v7.1	GO:0070307	lens fiber cell development	1	0.78	6	21.2882
GO_PROTEIN_SULFATION	GO:0006477	C1	0.00130355	1	2.29658	0.122064	18.8145	9.4309e-76	5.91789e-73	UST	c5.bp.v7.1	GO:0006477	protein sulfation	2	0.808	6	72.2277
GO_SULFATION	GO:0051923	C1	0.0046976	3	1.46061	0.246048	5.93631	3.16134e-09	5.06487e-07	UST, CHSY1, SULT1B1	c5.bp.v7.1	GO:0006477	protein sulfation	2	0.75	10	6.29585
GO_STRESS_INDUCED_PREMATURE_SENESCENCE	GO:0090400	C2	0.00557805	1	-1.38249	0.352042	-3.92707	9.07865e-05	0.0142421	CDKN1A	c5.bp.v7.1	GO:0006287	base-excision repair, gap-filling	2	0.29	4	1.84771
GO_CELLULAR_RESPONSE_TO_DNA_DAMAGE_STIMULUS	GO:0006974	C2	0.220311	73	-0.657689	0.168021	-3.91432	9.56544e-05	0.0146995	BCL2L11, PARP2, MICA, ACTR2, FEM1B, TRIM28, CDKN1A, NDRG1, CGAS, CLU, NUDT16, PARP1, DDX1, OARD1, FAM168A, ZFYVE26, ABL1, HINFP, POLL, GNL1, SFN, GPS1, MCTS1, HIPK2, GTF2H3, HMGB1, HMOX1, APEX1, KMT5A, MAPT, MCL1, MCM5, MCM7, MDM4, MEN1, MYC, PAK1, COPS7A, ZBTB7A, ALKBH5, NPLOC4, MAP2K6, BCCIP, RAD18, BACH1, CBX8, TAOK1, BAK1, BCL3, CLSPN, COPS7B, SOX4, TFDP2, UBB, UBE2D3, NSD2, BTG2, TMEM109, BR…	c5.bp.v7.1	GO:0006287	base-excision repair, gap-filling	2	0.351	279	1.83268
GO_COFACTOR_CATABOLIC_PROCESS	GO:0016052	C3	0.00324723	1	2.3681	0.141189	16.7725	3.76156e-56	5.66491e-53	CHAC1	c5.bp.v7.1	GO:0016052	carbohydrate catabolic process	2	0.525	4	52.2472
GO_ICOSANOID_CATABOLIC_PROCESS	GO:1901523	C3	0.00598954	1	1.18317	0.268006	4.41472	1.11545e-05	0.000622173	CYP4A11	c5.bp.v7.1	GO:0016052	carbohydrate catabolic process	2	0.3	0	3.20621
GO_FATTY_ACID_DERIVATIVE_CATABOLIC_PROCESS	GO:1901569	C3	0.00598954	1	1.18317	0.268006	4.41472	1.11545e-05	0.000622173	CYP4A11	c5.bp.v7.1	GO:0016052	carbohydrate catabolic process	2	0.3	0	3.20621
GO_REGULATION_OF_TRANSLATIONAL_INITIATION_BY_EIF2_ALPHA_PHOSPHORYLATION	GO:0010998	C4	0.00532421	1	3.2789	0.39652	8.26919	4.14235e-16	1.64168e-13	PPP1R15B	c5.bp.v7.1	GO:0036499	PERK-mediated unfolded protein response	2	0.29	5	12.7852
GO_REGULATION_OF_TRANSLATION_IN_RESPONSE_TO_ENDOPLASMIC_RETICULUM_STRESS	GO:0036490	C4	0.00532421	1	3.2789	0.39652	8.26919	4.14235e-16	1.64168e-13	PPP1R15B	c5.bp.v7.1	GO:0036499	PERK-mediated unfolded protein response	2	0.461	0	12.7852
GO_EIF2ALPHA_PHOSPHORYLATION_IN_RESPONSE_TO_ENDOPLASMIC_RETICULUM_STRESS	GO:0036492	C4	0.00532421	1	3.2789	0.39652	8.26919	4.14235e-16	1.64168e-13	PPP1R15B	c5.bp.v7.1	GO:0036499	PERK-mediated unfolded protein response	2	0.461	3	12.7852
GO_PERK_MEDIATED_UNFOLDED_PROTEIN_RESPONSE	GO:0036499	C4	0.00532421	1	3.2789	0.39652	8.26919	4.14235e-16	1.64168e-13	PPP1R15B	c5.bp.v7.1	GO:0036499	PERK-mediated unfolded protein response	2	0.735	14	12.7852
GO_REGULATION_OF_TRANSLATIONAL_INITIATION_IN_RESPONSE_TO_STRESS	GO:0043558	C4	0.00532421	1	3.2789	0.39652	8.26919	4.14235e-16	1.64168e-13	PPP1R15B	c5.bp.v7.1	GO:0036499	PERK-mediated unfolded protein response	2	0.29	0	12.7852
GO_NEGATIVE_REGULATION_OF_ENDOPLASMIC_RETICULUM_UNFOLDED_PROTEIN_RESPONSE	GO:1900102	C4	0.00532421	1	3.2789	0.39652	8.26919	4.14235e-16	1.64168e-13	PPP1R15B	c5.bp.v7.1	GO:0036499	PERK-mediated unfolded protein response	2	0.567	1	12.7852
GO_REGULATION_OF_PERK_MEDIATED_UNFOLDED_PROTEIN_RESPONSE	GO:1903897	C4	0.00532421	1	3.2789	0.39652	8.26919	4.14235e-16	1.64168e-13	PPP1R15B	c5.bp.v7.1	GO:0036499	PERK-mediated unfolded protein response	2	0.735	1	12.7852
GO_NEGATIVE_REGULATION_OF_PERK_MEDIATED_UNFOLDED_PROTEIN_RESPONSE	GO:1903898	C4	0.00532421	1	3.2789	0.39652	8.26919	4.14235e-16	1.64168e-13	PPP1R15B	c5.bp.v7.1	GO:0036499	PERK-mediated unfolded protein response	2	0.735	5	12.7852
GO_NEGATIVE_REGULATION_OF_RESPONSE_TO_ENDOPLASMIC_RETICULUM_STRESS	GO:1903573	C4	0.011176	2	2.73654	0.544418	5.02654	5.88904e-07	0.000211164	YOD1, PPP1R15B	c5.bp.v7.1	GO:0036499	PERK-mediated unfolded protein response	2	0.461	6	3.67572
GO_CELLULAR_RESPONSE_TO_SALT	GO:1902075	C1	0.00149486	1	-1.39415	0.107874	-12.9238	1.82292e-37	8.07447e-35	HNRNPA1	c5.bp.v7.1	GO:1902075	cellular response to salt	3	0.838	0	34.0931
GO_RESPONSE_TO_SODIUM_ARSENITE	GO:1903935	C1	0.00149486	1	-1.39415	0.107874	-12.9238	1.82292e-37	8.07447e-35	HNRNPA1	c5.bp.v7.1	GO:1902075	cellular response to salt	3	0.759	1	34.0931
GO_CELLULAR_RESPONSE_TO_SODIUM_ARSENITE	GO:1903936	C1	0.00149486	1	-1.39415	0.107874	-12.9238	1.82292e-37	8.07447e-35	HNRNPA1	c5.bp.v7.1	GO:1902075	cellular response to salt	3	0.838	5	34.0931
GO_PYRIMIDINE_CONTAINING_COMPOUND_SALVAGE	GO:0008655	C3	0.00497386	1	1.51425	0.180058	8.40979	1.31954e-16	5.22955e-14	UCK2	c5.bp.v7.1	GO:0043094	cellular metabolic compound salvage	3	0.631	1	13.2815
GO_PYRIMIDINE_NUCLEOTIDE_SALVAGE	GO:0008655	C3	0.00497386	1	1.51425	0.180058	8.40979	1.31954e-16	5.22955e-14	UCK2	c5.bp.v7.1	GO:0043094	cellular metabolic compound salvage	3	0.631	1	13.2815
GO_CELLULAR_METABOLIC_COMPOUND_SALVAGE	GO:0043094	C3	0.00497386	1	1.51425	0.180058	8.40979	1.31954e-16	5.22955e-14	UCK2	c5.bp.v7.1	GO:0043094	cellular metabolic compound salvage	3	0.631	0	13.2815
GO_NUCLEOTIDE_SALVAGE	GO:0043173	C3	0.00497386	1	1.51425	0.180058	8.40979	1.31954e-16	5.22955e-14	UCK2	c5.bp.v7.1	GO:0043094	cellular metabolic compound salvage	3	0.631	0	13.2815
GO_RESPONSE_TO_CELL_CYCLE_CHECKPOINT_SIGNALING	GO:0072396	C4	0.00593744	1	2.91255	0.529217	5.50351	4.70158e-08	1.77014e-05	SMC1A	c5.bp.v7.1	GO:0072396	response to cell cycle checkpoint signaling	3	0.826	0	4.75203
GO_NEGATIVE_REGULATION_OF_NOREPINEPHRINE_SECRETION	GO:0010700	C1	0.00338862	2	1.40568	0.228301	6.15715	8.13181e-10	1.42401e-07	ADRA2B, P2RY1	c5.bp.v7.1	GO:0045956	positive regulation of calcium ion-dependent exocytosis	4	0.425	11	6.84771
GO_NEGATIVE_REGULATION_OF_CATECHOLAMINE_SECRETION	GO:0033604	C1	0.00338862	2	1.40568	0.228301	6.15715	8.13181e-10	1.42401e-07	ADRA2B, P2RY1	c5.bp.v7.1	GO:0045956	positive regulation of calcium ion-dependent exocytosis	4	0.425	3	6.84771
GO_NEGATIVE_REGULATION_OF_AMINE_TRANSPORT	GO:0051953	C1	0.00338862	2	1.40568	0.228301	6.15715	8.13181e-10	1.42401e-07	ADRA2B, P2RY1	c5.bp.v7.1	GO:0045956	positive regulation of calcium ion-dependent exocytosis	4	0.322	0	6.84771
GO_NEGATIVE_REGULATION_OF_RECEPTOR_MEDIATED_ENDOCYTOSIS	GO:0048261	C1	0.0101037	6	-0.772576	0.203801	-3.79084	0.000152341	0.0124715	ANKRD13B, ABCA2, PCSK9, ARF6, ATXN2, PICALM	c5.bp.v7.1	GO:0045956	positive regulation of calcium ion-dependent exocytosis	4	0.442	7	1.90309
GO_POSITIVE_REGULATION_OF_PROTEIN_EXIT_FROM_ENDOPLASMIC_RETICULUM	GO:0070863	C1	0.00853201	5	0.952858	0.262801	3.62578	0.000291659	0.022877	SAR1B, TMEM30A, SAR1A, EDEM1, SEC16A	c5.bp.v7.1	GO:0045956	positive regulation of calcium ion-dependent exocytosis	4	0.397	14	1.64016
GO_NUCLEOSIDE_MONOPHOSPHATE_BIOSYNTHETIC_PROCESS	GO:0009124	C3	0.00497386	1	1.51425	0.180058	8.40979	1.31954e-16	5.22955e-14	UCK2	c5.bp.v7.1	GO:0046134	pyrimidine nucleoside biosynthetic process	4	0.399	1	13.2815
GO_PYRIMIDINE_NUCLEOSIDE_MONOPHOSPHATE_METABOLIC_PROCESS	GO:0009129	C3	0.00497386	1	1.51425	0.180058	8.40979	1.31954e-16	5.22955e-14	UCK2	c5.bp.v7.1	GO:0046134	pyrimidine nucleoside biosynthetic process	4	0.399	0	13.2815
GO_PYRIMIDINE_NUCLEOSIDE_TRIPHOSPHATE_METABOLIC_PROCESS	GO:0009147	C3	0.00497386	1	1.51425	0.180058	8.40979	1.31954e-16	5.22955e-14	UCK2	c5.bp.v7.1	GO:0046134	pyrimidine nucleoside biosynthetic process	4	0.399	0	13.2815
GO_PYRIMIDINE_NUCLEOSIDE_TRIPHOSPHATE_BIOSYNTHETIC_PROCESS	GO:0009148	C3	0.00497386	1	1.51425	0.180058	8.40979	1.31954e-16	5.22955e-14	UCK2	c5.bp.v7.1	GO:0046134	pyrimidine nucleoside biosynthetic process	4	0.399	0	13.2815
GO_RIBONUCLEOSIDE_MONOPHOSPHATE_BIOSYNTHETIC_PROCESS	GO:0009156	C3	0.00497386	1	1.51425	0.180058	8.40979	1.31954e-16	5.22955e-14	UCK2	c5.bp.v7.1	GO:0046134	pyrimidine nucleoside biosynthetic process	4	0.399	4	13.2815
GO_PYRIMIDINE_RIBONUCLEOSIDE_MONOPHOSPHATE_METABOLIC_PROCESS	GO:0009173	C3	0.00497386	1	1.51425	0.180058	8.40979	1.31954e-16	5.22955e-14	UCK2	c5.bp.v7.1	GO:0046134	pyrimidine nucleoside biosynthetic process	4	0.399	0	13.2815
GO_PYRIMIDINE_RIBONUCLEOSIDE_TRIPHOSPHATE_METABOLIC_PROCESS	GO:0009208	C3	0.00497386	1	1.51425	0.180058	8.40979	1.31954e-16	5.22955e-14	UCK2	c5.bp.v7.1	GO:0046134	pyrimidine nucleoside biosynthetic process	4	0.399	0	13.2815
GO_NUCLEOSIDE_SALVAGE	GO:0043174	C3	0.00497386	1	1.51425	0.180058	8.40979	1.31954e-16	5.22955e-14	UCK2	c5.bp.v7.1	GO:0046134	pyrimidine nucleoside biosynthetic process	4	0.679	0	13.2815
GO_PYRIMIDINE_NUCLEOSIDE_BIOSYNTHETIC_PROCESS	GO:0046134	C3	0.00497386	1	1.51425	0.180058	8.40979	1.31954e-16	5.22955e-14	UCK2	c5.bp.v7.1	GO:0046134	pyrimidine nucleoside biosynthetic process	4	0.769	3	13.2815
GO_PYRIMIDINE_NUCLEOSIDE_METABOLIC_PROCESS	GO:0006213	C3	0.0108573	2	1.16053	0.25329	4.58183	5.15941e-06	0.000441482	ERH, UCK2	c5.bp.v7.1	GO:0046134	pyrimidine nucleoside biosynthetic process	4	0.67	4	3.35556
GO_NEGATIVE_REGULATION_OF_COFACTOR_METABOLIC_PROCESS	GO:0062014	C3	0.00582019	1	-15.0954	4.55949	-3.31078	0.000961887	0.0367665	STAT3	c5.bp.v7.1	GO:0046134	pyrimidine nucleoside biosynthetic process	4	0.285	0	1.43415
GO_INHIBITION_OF_CYSTEINE_TYPE_ENDOPEPTIDASE_ACTIVITY_INVOLVED_IN_APOPTOTIC_PROCESS	GO:0008635	C4	0.00618387	1	2.75542	0.602541	4.57301	5.39331e-06	0.00169215	XIAP	c5.bp.v7.1	GO:0008635	activation of cysteine-type endopeptidase activity involved in apoptotic process by cytochrome c	4	0.826	8	2.77211
GO_ZYMOGEN_INHIBITION	GO:0097341	C4	0.00618387	1	2.75542	0.602541	4.57301	5.39331e-06	0.00169215	XIAP	c5.bp.v7.1	GO:0008635	activation of cysteine-type endopeptidase activity involved in apoptotic process by cytochrome c	4	0.419	0	2.77211
GO_LEUKOCYTE_CHEMOTAXIS_INVOLVED_IN_INFLAMMATORY_RESPONSE	GO:0002232	C1	0.00156391	1	-1.33272	0.119252	-11.1757	1.40865e-28	4.82144e-26	MDK	c5.bp.v7.1	GO:0106014	regulation of inflammatory response to wounding	5	0.409	7	25.317
GO_REGULATION_OF_SMOOTH_MUSCLE_CELL_CHEMOTAXIS	GO:0071671	C1	0.00156391	1	-1.33272	0.119252	-11.1757	1.40865e-28	4.82144e-26	MDK	c5.bp.v7.1	GO:0106014	regulation of inflammatory response to wounding	5	0.379	0	25.317
GO_REGULATION_OF_INFLAMMATORY_RESPONSE_TO_WOUNDING	GO:0106014	C1	0.00156391	1	-1.33272	0.119252	-11.1757	1.40865e-28	4.82144e-26	MDK	c5.bp.v7.1	GO:0106014	regulation of inflammatory response to wounding	5	0.826	1	25.317
GO_RESPONSE_TO_AUDITORY_STIMULUS	GO:0010996	C1	0.00495241	3	-1.0201	0.164567	-6.19868	6.26718e-10	1.1798e-07	ABHD12, MDK, XPC	c5.bp.v7.1	GO:0106014	regulation of inflammatory response to wounding	5	0.267	14	6.92812
GO_NEURONAL_SIGNAL_TRANSDUCTION	GO:0023041	C2	0.00422787	1	-1.82276	0.151239	-12.0522	1.0865e-31	9.09035e-29	CLU	c5.bp.v7.1	GO:0023041	neuronal signal transduction	5	0.817	8	28.0414
GO_PYRIMIDINE_RIBONUCLEOTIDE_METABOLIC_PROCESS	GO:0009218	C3	0.00497386	1	1.51425	0.180058	8.40979	1.31954e-16	5.22955e-14	UCK2	c5.bp.v7.1	GO:0009218	pyrimidine ribonucleotide metabolic process	5	0.679	0	13.2815
GO_COPPER_ION_HOMEOSTASIS	GO:0055070	C3	0.00964326	2	-18.1017	3.78225	-4.78596	1.94405e-06	0.000203315	XIAP, APP	c5.bp.v7.1	GO:0055070	copper ion homeostasis	5	0.746	5	2.77211
GO_PYRIMIDINE_NUCLEOTIDE_BIOSYNTHETIC_PROCESS	GO:0006221	C3	0.011454	2	1.0545	0.31955	3.29997	0.000999322	0.0378135	GPAT4, UCK2	c5.bp.v7.1	GO:0009218	pyrimidine ribonucleotide metabolic process	5	0.628	1	1.42251
GO_PYRIMIDINE_CONTAINING_COMPOUND_BIOSYNTHETIC_PROCESS	GO:0072528	C3	0.011454	2	1.0545	0.31955	3.29997	0.000999322	0.0378135	GPAT4, UCK2	c5.bp.v7.1	GO:0009218	pyrimidine ribonucleotide metabolic process	5	0.565	0	1.42251
GO_COPPER_ION_HOMEOSTASIS	GO:0055070	C4	0.00618387	1	2.75542	0.602541	4.57301	5.39331e-06	0.00169215	XIAP	c5.bp.v7.1	GO:0055070	copper ion homeostasis	5	0.746	5	2.77211
GO_SHORT_TERM_MEMORY	GO:0007614	C1	0.00156391	1	-1.33272	0.119252	-11.1757	1.40865e-28	4.82144e-26	MDK	c5.bp.v7.1	GO:0007614	short-term memory	6	0.8	11	25.317
GO_CIRCADIAN_SLEEP_WAKE_CYCLE_NON_REM_SLEEP	GO:0042748	C1	0.00167033	1	1.72334	0.227256	7.58327	4.15999e-14	8.46614e-12	BTBD9	c5.bp.v7.1	GO:0007614	short-term memory	6	0.419	1	11.0721
GO_NONASSOCIATIVE_LEARNING	GO:0046958	C1	0.00184529	1	-1.08749	0.194131	-5.60185	2.26264e-08	3.21466e-06	MAPK8IP2	c5.bp.v7.1	GO:0007614	short-term memory	6	0.507	1	5.49349
GO_SOMATIC_DIVERSIFICATION_OF_IMMUNE_RECEPTORS_VIA_SOMATIC_MUTATION	GO:0002566	C2	0.00417662	1	-1.83835	0.14721	-12.488	9.01014e-34	2.26155e-30	POLL	c5.bp.v7.1	GO:0002566	somatic diversification of immune receptors via somatic mutation	6	0.759	1	10.762
GO_REGULATION_OF_INTRINSIC_APOPTOTIC_SIGNALING_PATHWAY_IN_RESPONSE_TO_DNA_DAMAGE	GO:1902229	C2	0.00422787	1	-1.82276	0.151239	-12.0522	1.0865e-31	9.09035e-29	CLU	c5.bp.v7.1	GO:1902230	negative regulation of intrinsic apoptotic signaling pathway in response to DNA damage	6	0.692	0	28.0414
GO_NEGATIVE_REGULATION_OF_INTRINSIC_APOPTOTIC_SIGNALING_PATHWAY	GO:2001243	C2	0.0352671	8	-1.18367	0.252141	-4.69449	2.97396e-06	0.00111969	CLU, DDX3X, NOC2L, GPX1, MCL1, SOD2, TMBIM6, ARHGEF2	c5.bp.v7.1	GO:1902230	negative regulation of intrinsic apoptotic signaling pathway in response to DNA damage	6	0.597	27	2.95078
GO_INTRINSIC_APOPTOTIC_SIGNALING_PATHWAY	GO:0097193	C2	0.107329	29	-0.835222	0.209925	-3.97867	7.33697e-05	0.0142421	BCL2L11, CDKN1A, CEBPB, CLU, PARP1, DAB2IP, DDX3X, ERN1, ABL1, NOC2L, SFN, GPX1, HIPK2, HMOX1, MCL1, PLAGL2, DNAJC10, BAK1, BCL3, SOD2, TMBIM6, TRAF2, UBB, TMEM109, SPOP, ARHGEF2, SLC9A3R1, PPM1F, BCLAF1	c5.bp.v7.1	GO:1902230	negative regulation of intrinsic apoptotic signaling pathway in response to DNA damage	6	0.497	27	1.84771
GO_NEGATIVE_REGULATION_OF_INTRACELLULAR_SIGNAL_TRANSDUCTION	GO:1902532	C2	0.145076	42	-0.710778	0.198994	-3.57186	0.00036821	0.0469936	STK38, CLU, SIRPA, DAB2IP, DAG1, DDX3X, DUSP7, KANK1, ABL1, NOC2L, GPS1, GPX1, ARRB2, MCL1, MEN1, MYC, NF2, ATP2B4, MYOZ2, ERRFI1, PRKAA2, TMEM127, NPLOC4, PRNP, RELA, SOD2, TMBIM6, TIMP3, TSPAN6, EZR, MUL1, WWC2, CALM3, SPRY4, KCTD10, RIOK3, LIMD1, ARHGEF2, KLF4, SLC9A3R1, RIPOR2, CDC34	c5.bp.v7.1	GO:1902230	negative regulation of intrinsic apoptotic signaling pathway in response to DNA damage	6	0.438	3	1.3279
GO_SOMATIC_DIVERSIFICATION_OF_IMMUNE_RECEPTORS_VIA_SOMATIC_MUTATION	GO:0002566	C3	0.00514564	1	1.45644	0.190614	7.64081	4.83195e-14	1.7326e-11	POLL	c5.bp.v7.1	GO:0002566	somatic diversification of immune receptors via somatic mutation	6	0.759	1	10.762
GO_ERYTHROCYTE_MATURATION	GO:0043249	C3	0.00554012	1	1.32827	0.220738	6.01741	2.44168e-09	3.46903e-07	ZBTB7A	c5.bp.v7.1	GO:0002566	somatic diversification of immune receptors via somatic mutation	6	0.371	16	6.45967
GO_POSITIVE_REGULATION_OF_ERYTHROCYTE_DIFFERENTIATION	GO:0045648	C3	0.00582019	1	-15.0954	4.55949	-3.31078	0.000961887	0.0367665	STAT3	c5.bp.v7.1	GO:0002566	somatic diversification of immune receptors via somatic mutation	6	0.371	34	1.43415
GO_NEGATIVE_REGULATION_OF_CHOLESTEROL_EFFLUX	GO:0090370	C1	0.00158311	1	-1.31596	0.122791	-10.7171	1.91979e-26	6.02333e-24	ABCA2	c5.bp.v7.1	GO:0090370	negative regulation of cholesterol efflux	7	0.731	25	23.2204
GO_REGULATION_OF_INTESTINAL_CHOLESTEROL_ABSORPTION	GO:0030300	C1	0.00160247	1	-1.29916	0.126541	-10.2666	1.9894e-24	5.99208e-22	ABCG8	c5.bp.v7.1	GO:0090370	negative regulation of cholesterol efflux	7	0.616	5	21.2226
GO_PROTEIN_TRANSPORT_INTO_MEMBRANE_RAFT	GO:0032596	C1	0.00180943	1	1.49635	0.286413	5.22446	1.83516e-07	2.38254e-05	CLIP1	c5.bp.v7.1	GO:0090370	negative regulation of cholesterol efflux	7	0.285	2	4.62342
GO_EPINEPHRINE_TRANSPORT	GO:0048241	C1	0.00180943	1	1.49635	0.286413	5.22446	1.83516e-07	2.38254e-05	ADRA2B	c5.bp.v7.1	GO:0090370	negative regulation of cholesterol efflux	7	0.482	1	4.62342
GO_FOLATE_IMPORT_ACROSS_PLASMA_MEMBRANE	GO:1904447	C1	0.00190177	1	-1.0347	0.217661	-4.75373	2.06687e-06	0.000222336	FOLR1	c5.bp.v7.1	GO:0090370	negative regulation of cholesterol efflux	7	0.285	5	3.65365
GO_NEGATIVE_REGULATION_OF_STEROL_TRANSPORT	GO:0032372	C1	0.00671491	4	-0.914277	0.220966	-4.13764	3.5808e-05	0.00332882	ABCA2, PCSK9, NFKB1, ABCG8	c5.bp.v7.1	GO:0090370	negative regulation of cholesterol efflux	7	0.684	0	2.47756
GO_QUATERNARY_AMMONIUM_GROUP_TRANSPORT	GO:0015697	C1	0.00342566	2	-1.05457	0.270827	-3.89388	0.000100256	0.00867737	SLC25A45, SLC38A2	c5.bp.v7.1	GO:0090370	negative regulation of cholesterol efflux	7	0.285	5	2.06148
GO_BASE_EXCISION_REPAIR_GAP_FILLING	GO:0006287	C2	0.00417662	1	-1.83835	0.14721	-12.488	9.01014e-34	2.26155e-30	POLL	c5.bp.v7.1	GO:0006287	base-excision repair, gap-filling	7	0.826	8	10.762
GO_CENTRAL_NERVOUS_SYSTEM_MYELIN_MAINTENANCE	GO:0032286	C2	0.00422787	1	-1.82276	0.151239	-12.0522	1.0865e-31	9.09035e-29	CLU	c5.bp.v7.1	GO:0032286	central nervous system myelin maintenance	7	0.838	7	28.0414
GO_NEGATIVE_REGULATION_OF_INTRINSIC_APOPTOTIC_SIGNALING_PATHWAY_IN_RESPONSE_TO_DNA_DAMAGE	GO:1902230	C2	0.00422787	1	-1.82276	0.151239	-12.0522	1.0865e-31	9.09035e-29	CLU	c5.bp.v7.1	GO:0006287	base-excision repair, gap-filling	7	0.351	15	7.17263
GO_PERIPHERAL_NERVOUS_SYSTEM_MYELIN_MAINTENANCE	GO:0032287	C2	0.00521109	1	-1.51594	0.27111	-5.59159	2.7724e-08	1.39174e-05	NDRG1	c5.bp.v7.1	GO:0032286	central nervous system myelin maintenance	7	0.75	8	4.85699
GO_MYELIN_MAINTENANCE	GO:0043217	C2	0.0142205	3	-1.40324	0.394177	-3.55994	0.000385162	0.0483378	NDRG1, CLU, DEGS1	c5.bp.v7.1	GO:0032286	central nervous system myelin maintenance	7	0.75	5	1.31605
GO_BASE_EXCISION_REPAIR_GAP_FILLING	GO:0006287	C3	0.00514564	1	1.45644	0.190614	7.64081	4.83195e-14	1.7326e-11	POLL	c5.bp.v7.1	GO:0006287	base-excision repair, gap-filling	7	0.826	8	10.762
GO_NEGATIVE_REGULATION_OF_INTRINSIC_APOPTOTIC_SIGNALING_PATHWAY_IN_RESPONSE_TO_DNA_DAMAGE	GO:1902230	C3	0.010623	2	1.20043	0.190748	6.29329	4.54878e-10	6.71613e-08	ZNF385A, BCL2L1	c5.bp.v7.1	GO:0006287	base-excision repair, gap-filling	7	0.351	15	7.17263
GO_DOUBLE_STRAND_BREAK_REPAIR_VIA_CLASSICAL_NONHOMOLOGOUS_END_JOINING	GO:0097680	C3	0.00554012	1	1.32827	0.220738	6.01741	2.44168e-09	3.46903e-07	ZBTB7A	c5.bp.v7.1	GO:0006287	base-excision repair, gap-filling	7	0.384	6	6.45967
GO_NEGATIVE_REGULATION_OF_DOUBLE_STRAND_BREAK_REPAIR_VIA_HOMOLOGOUS_RECOMBINATION	GO:2000042	C3	0.00589082	1	1.21545	0.256159	4.74491	2.37282e-06	0.000210204	KLHL15	c5.bp.v7.1	GO:0006287	base-excision repair, gap-filling	7	0.384	24	3.67778
GO_NEGATIVE_REGULATION_OF_RESPONSE_TO_DNA_DAMAGE_STIMULUS	GO:2001021	C3	0.0346435	7	0.905729	0.239963	3.77446	0.000169291	0.00861327	ZNF385A, PPP1R10, OTUB1, BCL2L1, TERF2, DDX39B, KLHL15	c5.bp.v7.1	GO:0006287	base-excision repair, gap-filling	7	0.351	1	2.065
GO_POSITIVE_REGULATION_OF_CALCIUM_ION_DEPENDENT_EXOCYTOSIS	GO:0045956	C1	0.00155606	1	-1.33961	0.117855	-11.3666	1.72107e-29	7.19981e-27	ARF1	c5.bp.v7.1	GO:2000302	positive regulation of synaptic vesicle exocytosis	8	0.649	17	3.26761
GO_REGULATION_OF_CHOLESTEROL_ESTERIFICATION	GO:0010872	C1	0.00158311	1	-1.31596	0.122791	-10.7171	1.91979e-26	6.02333e-24	ABCA2	c5.bp.v7.1	GO:0010872	regulation of cholesterol esterification	8	0.769	5	23.2204
GO_STEROID_ESTERIFICATION	GO:0034433	C1	0.00348891	2	-1.02375	0.21386	-4.78701	1.75373e-06	0.000191385	ABCA2, SOAT1	c5.bp.v7.1	GO:0010872	regulation of cholesterol esterification	8	0.738	0	3.71897
GO_MONOACYLGLYCEROL_METABOLIC_PROCESS	GO:0046462	C1	0.00195739	1	-0.979525	0.245282	-3.99346	6.62788e-05	0.006013	ABHD12	c5.bp.v7.1	GO:0010872	regulation of cholesterol esterification	8	0.333	0	2.22113
GO_REGULATION_OF_AMYLOID_BETA_CLEARANCE	GO:1900221	C2	0.00422787	1	-1.82276	0.151239	-12.0522	1.0865e-31	9.09035e-29	CLU	c5.bp.v7.1	GO:1900221	regulation of amyloid-beta clearance	8	0.738	4	28.0414
GO_POSITIVE_REGULATION_OF_SYNAPTIC_VESICLE_EXOCYTOSIS	GO:2000302	C3	0.0100203	2	1.30115	0.172537	7.54129	1.00102e-13	3.14069e-11	PRRT2, SYT7	c5.bp.v7.1	GO:2000302	positive regulation of synaptic vesicle exocytosis	8	0.786	3	10.5031
GO_POSITIVE_REGULATION_OF_CALCIUM_ION_DEPENDENT_EXOCYTOSIS	GO:0045956	C3	0.0163173	3	1.02397	0.22585	4.53382	6.45536e-06	0.000540098	SCAMP5, STX1A, SYT7	c5.bp.v7.1	GO:2000302	positive regulation of synaptic vesicle exocytosis	8	0.649	17	3.26761
GO_REGULATION_OF_ICOSANOID_SECRETION	GO:0032303	C3	0.00598954	1	1.18317	0.268006	4.41472	1.11545e-05	0.000622173	CYP4A11	c5.bp.v7.1	GO:2000302	positive regulation of synaptic vesicle exocytosis	8	0.416	0	3.20621
GO_POSITIVE_REGULATION_OF_ORGANIC_ACID_TRANSPORT	GO:0032892	C3	0.00598954	1	1.18317	0.268006	4.41472	1.11545e-05	0.000622173	CYP4A11	c5.bp.v7.1	GO:2000302	positive regulation of synaptic vesicle exocytosis	8	0.397	0	3.20621
GO_REGULATION_OF_ATPASE_COUPLED_CALCIUM_TRANSMEMBRANE_TRANSPORTER_ACTIVITY	GO:1901894	C3	0.00598954	1	1.18317	0.268006	4.41472	1.11545e-05	0.000622173	SUMO1	c5.bp.v7.1	GO:2000302	positive regulation of synaptic vesicle exocytosis	8	0.322	3	3.20621
GO_POSITIVE_REGULATION_OF_ATPASE_COUPLED_CALCIUM_TRANSMEMBRANE_TRANSPORTER_ACTIVITY	GO:1901896	C3	0.00598954	1	1.18317	0.268006	4.41472	1.11545e-05	0.000622173	SUMO1	c5.bp.v7.1	GO:2000302	positive regulation of synaptic vesicle exocytosis	8	0.397	5	3.20621
GO_REGULATION_OF_DELAYED_RECTIFIER_POTASSIUM_CHANNEL_ACTIVITY	GO:1902259	C3	0.00598954	1	1.18317	0.268006	4.41472	1.11545e-05	0.000622173	SUMO1	c5.bp.v7.1	GO:2000302	positive regulation of synaptic vesicle exocytosis	8	0.322	10	3.20621
GO_NEGATIVE_REGULATION_OF_DELAYED_RECTIFIER_POTASSIUM_CHANNEL_ACTIVITY	GO:1902260	C3	0.00598954	1	1.18317	0.268006	4.41472	1.11545e-05	0.000622173	SUMO1	c5.bp.v7.1	GO:2000302	positive regulation of synaptic vesicle exocytosis	8	0.322	19	3.20621
GO_POSITIVE_REGULATION_OF_FATTY_ACID_TRANSPORT	GO:2000193	C3	0.00598954	1	1.18317	0.268006	4.41472	1.11545e-05	0.000622173	CYP4A11	c5.bp.v7.1	GO:2000302	positive regulation of synaptic vesicle exocytosis	8	0.397	1	3.20621
GO_POSITIVE_REGULATION_OF_NEUROTRANSMITTER_SECRETION	GO:0001956	C3	0.0215625	4	0.935705	0.268312	3.48737	0.00050789	0.0251606	PRRT2, UNC13A, STX1A, SYT7	c5.bp.v7.1	GO:2000302	positive regulation of synaptic vesicle exocytosis	8	0.731	6	1.5986
GO_NEGATIVE_REGULATION_OF_TRANSLATION_IN_RESPONSE_TO_STRESS	GO:0032055	C1	0.00302404	2	1.71956	0.170457	10.088	1.19117e-23	3.44982e-21	EIF2AK4, SESN2	c5.bp.v7.1	GO:0032055	negative regulation of translation in response to stress	9	0.85	1	20.4622
GO_AMYLOID_PRECURSOR_PROTEIN_BIOSYNTHETIC_PROCESS	GO:0042983	C1	0.0114791	7	-0.782764	0.159112	-4.91959	9.01944e-07	0.000102904	ABCA2, BACE2, AGO2, PAWR, SOAT1, ITM2C, ITM2A	c5.bp.v7.1	GO:0032055	negative regulation of translation in response to stress	9	0.312	1	3.98716
GO_ACTIN_CORTICAL_PATCH_LOCALIZATION	GO:0030866	C2	0.00444416	1	-1.75722	0.170084	-10.3315	4.7761e-24	3.5964e-21	WIPF2	c5.bp.v7.1	GO:0030866	cortical actin cytoskeleton organization	9	0.673	40	20.4437
GO_PRESYNAPTIC_MODULATION_OF_CHEMICAL_SYNAPTIC_TRANSMISSION	GO:0099171	C3	0.0100203	2	1.30115	0.172537	7.54129	1.00102e-13	3.14069e-11	PRRT2, SYT7	c5.bp.v7.1	GO:0099171	presynaptic modulation of chemical synaptic transmission	9	0.769	4	10.5031
GO_GLUCAGON_SECRETION	GO:0070091	C3	0.00534172	1	1.39219	0.204478	6.80851	1.65224e-11	2.48827e-09	SYT7	c5.bp.v7.1	GO:0099171	presynaptic modulation of chemical synaptic transmission	9	0.316	1	8.6038
GO_HISTONE_H3_K27_DEMETHYLATION	GO:0071557	C1	0.00165427	1	-1.25452	0.137542	-9.12098	1.14981e-19	3.20669e-17	KDM6B	c5.bp.v7.1	GO:0071557	histone H3-K27 demethylation	10	0.866	5	16.4935
GO_OXIDATIVE_DEMETHYLATION	GO:0070989	C1	0.0019161	1	1.31451	0.341176	3.85288	0.000118558	0.00991933	TET3	c5.bp.v7.1	GO:0071557	histone H3-K27 demethylation	10	0.585	17	2.00349
GO_ENTRY_OF_BACTERIUM_INTO_HOST_CELL	GO:0035635	C2	0.00489484	1	-1.61884	0.221358	-7.31322	4.70031e-13	3.21757e-10	CTNND1	c5.bp.v7.1	GO:0035635	entry of bacterium into host cell	10	0.774	8	9.49214
GO_POSITIVE_REGULATION_OF_VESICLE_FUSION	GO:0031340	C3	0.0100203	2	1.30115	0.172537	7.54129	1.00102e-13	3.14069e-11	PRRT2, SYT7	c5.bp.v7.1	GO:0031340	positive regulation of vesicle fusion	10	0.774	8	10.5031
GO_PHAGOLYSOSOME_ASSEMBLY	GO:0001845	C3	0.00534172	1	1.39219	0.204478	6.80851	1.65224e-11	2.48827e-09	SYT7	c5.bp.v7.1	GO:0031340	positive regulation of vesicle fusion	10	0.48	4	8.6038
GO_PHAGOSOME_LYSOSOME_FUSION	GO:0090385	C3	0.00534172	1	1.39219	0.204478	6.80851	1.65224e-11	2.48827e-09	SYT7	c5.bp.v7.1	GO:0031340	positive regulation of vesicle fusion	10	0.58	11	8.6038
GO_SECRETORY_GRANULE_ORGANIZATION	GO:0033363	C3	0.00596342	1	1.19175	0.264781	4.50089	7.51872e-06	0.000577714	ZNF385A	c5.bp.v7.1	GO:0031340	positive regulation of vesicle fusion	10	0.48	3	3.23807
GO_NEGATIVE_REGULATION_OF_VESICLE_FUSION	GO:0031339	C3	0.00598954	1	1.18317	0.268006	4.41472	1.11545e-05	0.000622173	PRRT2	c5.bp.v7.1	GO:0031340	positive regulation of vesicle fusion	10	0.699	3	3.20621
GO_MULTICELLULAR_ORGANISMAL_IRON_ION_HOMEOSTASIS	GO:0060586	C1	0.00313666	2	1.62313	0.189343	8.57243	1.42454e-17	3.83099e-15	BTBD9, SLC11A2	c5.bp.v7.1	GO:0060586	multicellular organismal iron ion homeostasis	11	0.808	10	14.4168
GO_NEGATIVE_REGULATION_OF_GLUCOSE_TRANSMEMBRANE_TRANSPORT	GO:0010829	C2	0.00494781	1	-1.60209	0.228742	-7.00389	4.09723e-12	2.37324e-09	PEA15	c5.bp.v7.1	GO:0010829	negative regulation of glucose transmembrane transport	11	0.738	5	8.62525
GO_NEGATIVE_REGULATION_OF_GLUCOSE_IMPORT	GO:0046325	C2	0.00494781	1	-1.60209	0.228742	-7.00389	4.09723e-12	2.37324e-09	PEA15	c5.bp.v7.1	GO:0010829	negative regulation of glucose transmembrane transport	11	0.738	18	8.62525
GO_BRANCHIOMOTOR_NEURON_AXON_GUIDANCE	GO:0021785	C3	0.0052299	1	1.42865	0.196322	7.27707	6.64921e-13	1.13792e-10	SEMA3F	c5.bp.v7.1	GO:0021785	branchiomotor neuron axon guidance	11	0.85	5	9.9431
GO_SEMAPHORIN_PLEXIN_SIGNALING_PATHWAY_INVOLVED_IN_NEURON_PROJECTION_GUIDANCE	GO:1902285	C3	0.0052299	1	1.42865	0.196322	7.27707	6.64921e-13	1.13792e-10	SEMA3F	c5.bp.v7.1	GO:0021785	branchiomotor neuron axon guidance	11	0.491	4	9.9431
GO_TRICUSPID_VALVE_MORPHOGENESIS	GO:0003186	C3	0.00582545	1	1.23664	0.248821	4.96999	7.80839e-07	8.3996e-05	BMPR1A	c5.bp.v7.1	GO:0021785	branchiomotor neuron axon guidance	11	0.26	4	4.07572
GO_ANATOMICAL_STRUCTURE_REGRESSION	GO:0060033	C3	0.00582545	1	1.23664	0.248821	4.96999	7.80839e-07	8.3996e-05	BMPR1A	c5.bp.v7.1	GO:0021785	branchiomotor neuron axon guidance	11	0.26	4	4.07572
GO_PLATELET_MORPHOGENESIS	GO:0036344	C3	0.00596342	1	1.19175	0.264781	4.50089	7.51872e-06	0.000577714	ZNF385A	c5.bp.v7.1	GO:0021785	branchiomotor neuron axon guidance	11	0.409	2	3.23807
GO_LIPOPHAGY	GO:0061724	C1	0.00314941	2	1.6122	0.191851	8.40339	5.94465e-17	1.54356e-14	RAB7A, SESN2	c5.bp.v7.1	GO:0061724	lipophagy	12	0.838	2	13.8125
GO_REGULATION_OF_LIPOPHAGY	GO:1904502	C1	0.00167033	1	1.72334	0.227256	7.58327	4.15999e-14	8.46614e-12	SESN2	c5.bp.v7.1	GO:0061724	lipophagy	12	0.838	0	11.0721
GO_NUCLEOBASE_CATABOLIC_PROCESS	GO:0046113	C1	0.0019675	1	-0.969048	0.250873	-3.86271	0.000113904	0.00963701	ALDH6A1	c5.bp.v7.1	GO:0061724	lipophagy	12	0.291	0	2.01592
GO_NEGATIVE_REGULATION_OF_FIBROBLAST_GROWTH_FACTOR_RECEPTOR_SIGNALING_PATHWAY	GO:0040037	C2	0.00521109	1	-1.51594	0.27111	-5.59159	2.7724e-08	1.39174e-05	SPRY4	c5.bp.v7.1	GO:0040037	negative regulation of fibroblast growth factor receptor signaling pathway	12	0.711	30	4.85699
GO_REGULATION_OF_INSULIN_LIKE_GROWTH_FACTOR_RECEPTOR_SIGNALING_PATHWAY	GO:0043567	C2	0.00557805	1	-1.38249	0.352042	-3.92707	9.07865e-05	0.0142421	TRIM72	c5.bp.v7.1	GO:0040037	negative regulation of fibroblast growth factor receptor signaling pathway	12	0.4	10	1.84771
GO_NEGATIVE_REGULATION_OF_INSULIN_LIKE_GROWTH_FACTOR_RECEPTOR_SIGNALING_PATHWAY	GO:0043569	C2	0.00557805	1	-1.38249	0.352042	-3.92707	9.07865e-05	0.0142421	TRIM72	c5.bp.v7.1	GO:0040037	negative regulation of fibroblast growth factor receptor signaling pathway	12	0.4	9	1.84771
GO_COLLAGEN_ACTIVATED_SIGNALING_PATHWAY	GO:0038065	C2	0.0056272	1	-1.36276	0.36563	-3.72715	0.000202496	0.0298979	OSCAR	c5.bp.v7.1	GO:0040037	negative regulation of fibroblast growth factor receptor signaling pathway	12	0.251	4	1.52433
GO_ACTIVIN_RECEPTOR_SIGNALING_PATHWAY	GO:0032924	C3	0.0052299	1	1.42865	0.196322	7.27707	6.64921e-13	1.13792e-10	SKI	c5.bp.v7.1	GO:0032925	regulation of activin receptor signaling pathway	12	0.644	25	9.9431
GO_REGULATION_OF_ACTIVIN_RECEPTOR_SIGNALING_PATHWAY	GO:0032925	C3	0.0052299	1	1.42865	0.196322	7.27707	6.64921e-13	1.13792e-10	SKI	c5.bp.v7.1	GO:0032925	regulation of activin receptor signaling pathway	12	0.708	4	9.9431
GO_NEGATIVE_REGULATION_OF_ACTIVIN_RECEPTOR_SIGNALING_PATHWAY	GO:0032926	C3	0.0052299	1	1.42865	0.196322	7.27707	6.64921e-13	1.13792e-10	SKI	c5.bp.v7.1	GO:0032925	regulation of activin receptor signaling pathway	12	0.708	12	9.9431
GO_REGULATION_OF_SMAD_PROTEIN_SIGNAL_TRANSDUCTION	GO:0060390	C3	0.00582545	1	1.23664	0.248821	4.96999	7.80839e-07	8.3996e-05	BMPR1A	c5.bp.v7.1	GO:0032925	regulation of activin receptor signaling pathway	12	0.491	6	4.07572
GO_POSITIVE_REGULATION_OF_SMAD_PROTEIN_SIGNAL_TRANSDUCTION	GO:0060391	C3	0.00582545	1	1.23664	0.248821	4.96999	7.80839e-07	8.3996e-05	BMPR1A	c5.bp.v7.1	GO:0032925	regulation of activin receptor signaling pathway	12	0.491	16	4.07572
GO_BMP_SIGNALING_PATHWAY_INVOLVED_IN_HEART_DEVELOPMENT	GO:0061312	C3	0.00582545	1	1.23664	0.248821	4.96999	7.80839e-07	8.3996e-05	BMPR1A	c5.bp.v7.1	GO:0032925	regulation of activin receptor signaling pathway	12	0.432	6	4.07572
GO_ACTIVATION_OF_TRANSMEMBRANE_RECEPTOR_PROTEIN_TYROSINE_KINASE_ACTIVITY	GO:0007171	C3	0.00582019	1	-15.0954	4.55949	-3.31078	0.000961887	0.0367665	PRLR	c5.bp.v7.1	GO:0032925	regulation of activin receptor signaling pathway	12	0.355	13	1.43415
GO_POSITIVE_REGULATION_OF_TYROSINE_PHOSPHORYLATION_OF_STAT_PROTEIN	GO:0042531	C3	0.00582019	1	-15.0954	4.55949	-3.31078	0.000961887	0.0367665	STAT3	c5.bp.v7.1	GO:0032925	regulation of activin receptor signaling pathway	12	0.261	82	1.43415
GO_ACTIVATION_OF_JANUS_KINASE_ACTIVITY	GO:0042976	C3	0.00582019	1	-15.0954	4.55949	-3.31078	0.000961887	0.0367665	PRLR	c5.bp.v7.1	GO:0032925	regulation of activin receptor signaling pathway	12	0.261	7	1.43415
GO_DIRECT_OSSIFICATION	GO:0036072	C1	0.00320976	2	1.56043	0.200649	7.7769	9.37821e-15	2.35393e-12	COL1A1, AXIN2	c5.bp.v7.1	GO:0036072	direct ossification	13	0.85	0	11.6289
GO_NEGATIVE_REGULATION_OF_SCHWANN_CELL_PROLIFERATION	GO:0010626	C1	0.00647554	4	-0.981893	0.168814	-5.81642	6.47957e-09	1.01648e-06	DICER1, CERS2, ASCL2, SKI	c5.bp.v7.1	GO:0021988	olfactory lobe development	13	0.274	5	9.9431
GO_SCHWANN_CELL_PROLIFERATION	GO:0014010	C1	0.00825553	5	-0.882002	0.180807	-4.87814	1.11238e-06	0.000125018	DICER1, CERS2, ASCL2, NF2, SKI	c5.bp.v7.1	GO:0021988	olfactory lobe development	13	0.274	1	4.07572
GO_NEGATIVE_REGULATION_OF_GLIAL_CELL_PROLIFERATION	GO:0060253	C1	0.011736	7	-0.720676	0.201203	-3.58184	0.000345219	0.0265255	DICER1, CERS2, ASCL2, NOTCH1, SKI, SOX11, TERT	c5.bp.v7.1	GO:0021988	olfactory lobe development	13	0.274	9	9.9431
GO_INOSITOL_METABOLIC_PROCESS	GO:0006020	C2	0.00529626	1	-1.48669	0.287228	-5.17597	2.64783e-07	0.000124614	MIOX	c5.bp.v7.1	GO:0006020	inositol metabolic process	13	0.754	9	3.90309
GO_NEGATIVE_REGULATION_OF_SCHWANN_CELL_PROLIFERATION	GO:0010626	C3	0.0052299	1	1.42865	0.196322	7.27707	6.64921e-13	1.13792e-10	SKI	c5.bp.v7.1	GO:0021988	olfactory lobe development	13	0.274	5	9.9431
GO_DORSAL_SPINAL_CORD_DEVELOPMENT	GO:0021516	C3	0.0052299	1	1.42865	0.196322	7.27707	6.64921e-13	1.13792e-10	HOXB8	c5.bp.v7.1	GO:0021988	olfactory lobe development	13	0.373	9	9.9431
GO_FACIAL_NERVE_STRUCTURAL_ORGANIZATION	GO:0021612	C3	0.0052299	1	1.42865	0.196322	7.27707	6.64921e-13	1.13792e-10	SEMA3F	c5.bp.v7.1	GO:0021988	olfactory lobe development	13	0.373	9	9.9431
GO_TRIGEMINAL_NERVE_MORPHOGENESIS	GO:0021636	C3	0.0052299	1	1.42865	0.196322	7.27707	6.64921e-13	1.13792e-10	SEMA3F	c5.bp.v7.1	GO:0021988	olfactory lobe development	13	0.274	0	9.9431
GO_OLFACTORY_LOBE_DEVELOPMENT	GO:0021988	C3	0.0052299	1	1.42865	0.196322	7.27707	6.64921e-13	1.13792e-10	SKI	c5.bp.v7.1	GO:0021988	olfactory lobe development	13	0.703	1	9.9431
GO_REGULATION_OF_GLIAL_CELL_PROLIFERATION	GO:0060251	C3	0.0052299	1	1.42865	0.196322	7.27707	6.64921e-13	1.13792e-10	SKI	c5.bp.v7.1	GO:0021988	olfactory lobe development	13	0.274	2	9.9431
GO_NEGATIVE_REGULATION_OF_GLIAL_CELL_PROLIFERATION	GO:0060253	C3	0.0052299	1	1.42865	0.196322	7.27707	6.64921e-13	1.13792e-10	SKI	c5.bp.v7.1	GO:0021988	olfactory lobe development	13	0.274	9	9.9431
GO_SCHWANN_CELL_PROLIFERATION	GO:0014010	C3	0.0108317	2	1.16492	0.232201	5.01687	6.15931e-07	8.3996e-05	NF2, SKI	c5.bp.v7.1	GO:0021988	olfactory lobe development	13	0.274	1	4.07572
GO_SMALL_NUCLEOLAR_RIBONUCLEOPROTEIN_COMPLEX_ASSEMBLY	GO:0000491	C1	0.00167033	1	1.72334	0.227256	7.58327	4.15999e-14	8.46614e-12	RUVBL2	c5.bp.v7.1	GO:0000491	small nucleolar ribonucleoprotein complex assembly	14	0.769	0	11.0721
GO_BOX_C_D_SNORNP_ASSEMBLY	GO:0000492	C1	0.00167033	1	1.72334	0.227256	7.58327	4.15999e-14	8.46614e-12	RUVBL2	c5.bp.v7.1	GO:0000491	small nucleolar ribonucleoprotein complex assembly	14	0.769	12	11.0721
GO_NEGATIVE_REGULATION_OF_SMAD_PROTEIN_COMPLEX_ASSEMBLY	GO:0010991	C1	0.00170276	1	1.6712	0.239978	6.96399	3.84693e-12	7.42754e-10	PPM1A	c5.bp.v7.1	GO:0000491	small nucleolar ribonucleoprotein complex assembly	14	0.378	7	9.12901
GO_MIRNA_LOADING_ONTO_RISC_INVOLVED_IN_GENE_SILENCING_BY_MIRNA	GO:0035280	C1	0.00966533	6	-0.877219	0.142904	-6.13851	9.13553e-10	1.52868e-07	ADAR, AGO3, DICER1, AGO1, AGO2, TARBP2	c5.bp.v7.1	GO:0000491	small nucleolar ribonucleoprotein complex assembly	14	0.511	7	6.81531
GO_SMALL_RNA_LOADING_ONTO_RISC	GO:0070922	C1	0.00966533	6	-0.877219	0.142904	-6.13851	9.13553e-10	1.52868e-07	ADAR, AGO3, DICER1, AGO1, AGO2, TARBP2	c5.bp.v7.1	GO:0000491	small nucleolar ribonucleoprotein complex assembly	14	0.511	1	6.81531
GO_VERY_LOW_DENSITY_LIPOPROTEIN_PARTICLE_ASSEMBLY	GO:0034379	C1	0.00346794	2	-1.03407	0.214037	-4.83128	1.40713e-06	0.000155819	ARF1, SOAT1	c5.bp.v7.1	GO:0000491	small nucleolar ribonucleoprotein complex assembly	14	0.347	14	3.80688
GO_RIBONUCLEOPROTEIN_COMPLEX_DISASSEMBLY	GO:0032988	C1	0.00188657	1	1.36576	0.325017	4.20211	2.70176e-05	0.00260824	KIF5B	c5.bp.v7.1	GO:0000491	small nucleolar ribonucleoprotein complex assembly	14	0.509	0	2.58336
GO_STRESS_GRANULE_DISASSEMBLY	GO:0035617	C1	0.00188657	1	1.36576	0.325017	4.20211	2.70176e-05	0.00260824	KIF5B	c5.bp.v7.1	GO:0000491	small nucleolar ribonucleoprotein complex assembly	14	0.509	7	2.58336
GO_SKELETAL_MUSCLE_CELL_DIFFERENTIATION	GO:0035914	C2	0.0160742	4	-1.65964	0.322496	-5.14622	3.09348e-07	0.000137023	ZNF689, MEF2D, SELENON, BTG2	c5.bp.v7.1	GO:0035914	skeletal muscle cell differentiation	14	0.642	45	3.86328
GO_SKELETAL_MUSCLE_SATELLITE_CELL_DIFFERENTIATION	GO:0014816	C2	0.00551935	1	-1.40535	0.336824	-4.17237	3.22742e-05	0.00867945	SELENON	c5.bp.v7.1	GO:0035914	skeletal muscle cell differentiation	14	0.642	4	2.06148
GO_NEGATIVE_REGULATION_OF_MYOTUBE_DIFFERENTIATION	GO:0010832	C2	0.00557805	1	-1.38249	0.352042	-3.92707	9.07865e-05	0.0142421	TRIM72	c5.bp.v7.1	GO:0035914	skeletal muscle cell differentiation	14	0.411	16	1.84771
GO_SKELETAL_MUSCLE_ORGAN_DEVELOPMENT	GO:0060538	C2	0.0471496	11	-1.07785	0.288286	-3.73882	0.000193427	0.0291301	ZNF689, GPX1, MEF2D, MYOZ2, SELENON, RPS6KB1, NIBAN2, BTG2, MSC, IGSF8, RIPOR2	c5.bp.v7.1	GO:0035914	skeletal muscle cell differentiation	14	0.555	4	1.53611
GO_GROOMING_BEHAVIOR	GO:0007625	C3	0.0052299	1	1.42865	0.196322	7.27707	6.64921e-13	1.13792e-10	HOXB8	c5.bp.v7.1	GO:0007625	grooming behavior	14	0.754	14	9.9431
GO_EATING_BEHAVIOR	GO:0042755	C3	0.00582019	1	-15.0954	4.55949	-3.31078	0.000961887	0.0367665	STAT3	c5.bp.v7.1	GO:0007625	grooming behavior	14	0.419	23	1.43415
GO_POSITIVE_REGULATION_OF_TRANSCRIPTION_FROM_RNA_POLYMERASE_II_PROMOTER_IN_RESPONSE_TO_OXIDATIVE_STRESS	GO:0036091	C1	0.00167033	1	1.72334	0.227256	7.58327	4.15999e-14	8.46614e-12	SESN2	c5.bp.v7.1	GO:0036091	positive regulation of transcription from RNA polymerase II promoter in response to oxidative stress	15	0.838	7	11.0721
GO_CELLULAR_DETOXIFICATION_OF_ALDEHYDE	GO:0110095	C1	0.00196285	1	-0.973884	0.248279	-3.92254	8.90826e-05	0.00779991	RDH11	c5.bp.v7.1	GO:0036091	positive regulation of transcription from RNA polymerase II promoter in response to oxidative stress	15	0.252	5	2.10791
GO_CELLULAR_RESPONSE_TO_ALDEHYDE	GO:0110096	C1	0.00196285	1	-0.973884	0.248279	-3.92254	8.90826e-05	0.00779991	RDH11	c5.bp.v7.1	GO:0036091	positive regulation of transcription from RNA polymerase II promoter in response to oxidative stress	15	0.252	0	2.10791
GO_MAMMARY_GLAND_EPITHELIAL_CELL_PROLIFERATION	GO:0033598	C2	0.0147109	3	-1.32209	0.266507	-4.96082	8.00918e-07	0.000317416	CEBPB, GPX1, RREB1	c5.bp.v7.1	GO:0033598	mammary gland epithelial cell proliferation	15	0.719	8	3.49894
GO_POSITIVE_REGULATION_OF_MAMMARY_GLAND_EPITHELIAL_CELL_PROLIFERATION	GO:0033601	C2	0.00551175	1	-1.40826	0.334927	-4.20468	2.80488e-05	0.00782251	RREB1	c5.bp.v7.1	GO:0033598	mammary gland epithelial cell proliferation	15	0.719	8	2.10679
GO_MAMMARY_GLAND_EPITHELIUM_DEVELOPMENT	GO:0061180	C2	0.0195295	4	-1.21231	0.294107	-4.12201	4.00884e-05	0.0104091	CEBPB, ETV5, GPX1, RREB1	c5.bp.v7.1	GO:0033598	mammary gland epithelial cell proliferation	15	0.62	8	1.98297
GO_REGULATION_OF_MAMMARY_GLAND_EPITHELIAL_CELL_PROLIFERATION	GO:0033599	C2	0.01051	2	-1.29496	0.324031	-3.99642	6.81479e-05	0.0142421	GPX1, RREB1	c5.bp.v7.1	GO:0033598	mammary gland epithelial cell proliferation	15	0.719	5	1.84771
GO_INTESTINAL_EPITHELIAL_CELL_DIFFERENTIATION	GO:0060575	C2	0.00557805	1	-1.38249	0.352042	-3.92707	9.07865e-05	0.0142421	CDKN1A	c5.bp.v7.1	GO:0033598	mammary gland epithelial cell proliferation	15	0.346	9	1.84771
GO_INTESTINAL_EPITHELIAL_CELL_DEVELOPMENT	GO:0060576	C2	0.00557805	1	-1.38249	0.352042	-3.92707	9.07865e-05	0.0142421	CDKN1A	c5.bp.v7.1	GO:0033598	mammary gland epithelial cell proliferation	15	0.346	10	1.84771
GO_CARDIAC_MUSCLE_TISSUE_REGENERATION	GO:0061026	C2	0.00557805	1	-1.38249	0.352042	-3.92707	9.07865e-05	0.0142421	CDKN1A	c5.bp.v7.1	GO:0033598	mammary gland epithelial cell proliferation	15	0.294	3	1.84771
GO_REGULATION_OF_CARDIAC_MUSCLE_TISSUE_REGENERATION	GO:0061026	C2	0.00557805	1	-1.38249	0.352042	-3.92707	9.07865e-05	0.0142421	CDKN1A	c5.bp.v7.1	GO:0033598	mammary gland epithelial cell proliferation	15	0.294	3	1.84771
GO_NEGATIVE_REGULATION_OF_HISTONE_DEACETYLATION	GO:0031064	C3	0.0052299	1	1.42865	0.196322	7.27707	6.64921e-13	1.13792e-10	SKI	c5.bp.v7.1	GO:0031064	negative regulation of histone deacetylation	15	0.817	6	9.9431
GO_HISTONE_H2A_K63_LINKED_UBIQUITINATION	GO:0070535	C3	0.0052299	1	1.42865	0.196322	7.27707	6.64921e-13	1.13792e-10	OTUB1	c5.bp.v7.1	GO:0031064	negative regulation of histone deacetylation	15	0.424	5	9.9431
GO_REGULATION_OF_HISTONE_UBIQUITINATION	GO:0033182	C3	0.0114816	2	1.04938	0.298601	3.51432	0.000459586	0.0229184	OTUB1, RNF40	c5.bp.v7.1	GO:0031064	negative regulation of histone deacetylation	15	0.545	2	1.64016
GO_HISTONE_H2A_UBIQUITINATION	GO:0033522	C3	0.0115425	2	1.03797	0.305974	3.39235	0.000718681	0.0346902	PCGF3, OTUB1	c5.bp.v7.1	GO:0031064	negative regulation of histone deacetylation	15	0.424	6	1.45967
GO_FEMALE_MEIOSIS_CHROMOSOME_SEGREGATION	GO:0016321	C1	0.00167033	1	1.72334	0.227256	7.58327	4.15999e-14	8.46614e-12	PLK1	c5.bp.v7.1	GO:0016321	female meiosis chromosome segregation	16	0.838	5	11.0721
GO_BLASTODERM_SEGMENTATION	GO:0007350	C3	0.0052299	1	1.42865	0.196322	7.27707	6.64921e-13	1.13792e-10	SEMA3F	c5.bp.v7.1	GO:0007350	blastoderm segmentation	16	0.75	0	9.9431
GO_NEURAL_PLATE_PATTERN_SPECIFICATION	GO:0060896	C3	0.00582545	1	1.23664	0.248821	4.96999	7.80839e-07	8.3996e-05	BMPR1A	c5.bp.v7.1	GO:0007350	blastoderm segmentation	16	0.443	0	4.07572
GO_NEURAL_PLATE_REGIONALIZATION	GO:0060897	C3	0.00582545	1	1.23664	0.248821	4.96999	7.80839e-07	8.3996e-05	BMPR1A	c5.bp.v7.1	GO:0007350	blastoderm segmentation	16	0.477	0	4.07572
GO_SCLEROTOME_DEVELOPMENT	GO:0061056	C1	0.00167033	1	1.72334	0.227256	7.58327	4.15999e-14	8.46614e-12	PAX1	c5.bp.v7.1	GO:0061056	sclerotome development	17	0.866	4	11.0721
GO_REGULATION_OF_WOUND_HEALING_SPREADING_OF_EPIDERMAL_CELLS	GO:1903689	C2	0.00551175	1	-1.40826	0.334927	-4.20468	2.80488e-05	0.00782251	RREB1	c5.bp.v7.1	GO:1903689	regulation of wound healing, spreading of epidermal cells	17	0.838	0	2.10679
GO_POSITIVE_REGULATION_OF_LAMELLIPODIUM_MORPHOGENESIS	GO:2000394	C2	0.00551175	1	-1.40826	0.334927	-4.20468	2.80488e-05	0.00782251	RREB1	c5.bp.v7.1	GO:1903689	regulation of wound healing, spreading of epidermal cells	17	0.372	8	2.10679
GO_SYMPATHETIC_GANGLION_DEVELOPMENT	GO:0061549	C3	0.0052299	1	1.42865	0.196322	7.27707	6.64921e-13	1.13792e-10	SEMA3F	c5.bp.v7.1	GO:1901166	neural crest cell migration involved in autonomic nervous system development	17	0.643	9	9.9431
GO_NEURAL_CREST_CELL_MIGRATION_INVOLVED_IN_AUTONOMIC_NERVOUS_SYSTEM_DEVELOPMENT	GO:1901166	C3	0.0052299	1	1.42865	0.196322	7.27707	6.64921e-13	1.13792e-10	SEMA3F	c5.bp.v7.1	GO:1901166	neural crest cell migration involved in autonomic nervous system development	17	0.838	6	9.9431
GO_VENTRICULAR_COMPACT_MYOCARDIUM_MORPHOGENESIS	GO:0003223	C3	0.00582545	1	1.23664	0.248821	4.96999	7.80839e-07	8.3996e-05	BMPR1A	c5.bp.v7.1	GO:1901166	neural crest cell migration involved in autonomic nervous system development	17	0.294	7	4.07572
GO_REGULATION_OF_MESODERM_FORMATION	GO:0007498	C3	0.00582545	1	1.23664	0.248821	4.96999	7.80839e-07	8.3996e-05	BMPR1A	c5.bp.v7.1	GO:1901166	neural crest cell migration involved in autonomic nervous system development	17	0.294	30	4.07572
GO_REGULATION_OF_MESODERMAL_CELL_FATE_SPECIFICATION	GO:0042661	C3	0.00582545	1	1.23664	0.248821	4.96999	7.80839e-07	8.3996e-05	BMPR1A	c5.bp.v7.1	GO:1901166	neural crest cell migration involved in autonomic nervous system development	17	0.294	0	4.07572
GO_MESENDODERM_DEVELOPMENT	GO:0048382	C3	0.00582545	1	1.23664	0.248821	4.96999	7.80839e-07	8.3996e-05	BMPR1A	c5.bp.v7.1	GO:1901166	neural crest cell migration involved in autonomic nervous system development	17	0.294	7	4.07572
GO_REGULATION_OF_MESODERMAL_CELL_DIFFERENTIATION	GO:1905770	C3	0.00582545	1	1.23664	0.248821	4.96999	7.80839e-07	8.3996e-05	BMPR1A	c5.bp.v7.1	GO:1901166	neural crest cell migration involved in autonomic nervous system development	17	0.294	0	4.07572
GO_REGULATION_OF_MESODERM_DEVELOPMENT	GO:2000380	C3	0.00582545	1	1.23664	0.248821	4.96999	7.80839e-07	8.3996e-05	BMPR1A	c5.bp.v7.1	GO:1901166	neural crest cell migration involved in autonomic nervous system development	17	0.294	1	4.07572
GO_ECTODERM_DEVELOPMENT	GO:0007398	C3	0.0113335	2	1.0766	0.24012	4.48359	8.14294e-06	0.000619357	NF2, BMPR1A	c5.bp.v7.1	GO:1901166	neural crest cell migration involved in autonomic nervous system development	17	0.294	13	3.20831
GO_CONVERGENT_EXTENSION	GO:0060026	C3	0.00598954	1	1.18317	0.268006	4.41472	1.11545e-05	0.000622173	PTK7	c5.bp.v7.1	GO:1901166	neural crest cell migration involved in autonomic nervous system development	17	0.294	2	3.20621
GO_LUNG_ASSOCIATED_MESENCHYME_DEVELOPMENT	GO:0060484	C3	0.00598954	1	1.18317	0.268006	4.41472	1.11545e-05	0.000622173	PTK7	c5.bp.v7.1	GO:1901166	neural crest cell migration involved in autonomic nervous system development	17	0.485	9	3.20621
GO_SPONGIOTROPHOBLAST_LAYER_DEVELOPMENT	GO:0060712	C3	0.00598954	1	1.18317	0.268006	4.41472	1.11545e-05	0.000622173	SENP2	c5.bp.v7.1	GO:1901166	neural crest cell migration involved in autonomic nervous system development	17	0.294	1	3.20621
GO_ESTABLISHMENT_OF_PLANAR_POLARITY_INVOLVED_IN_NEURAL_TUBE_CLOSURE	GO:0090177	C3	0.00598954	1	1.18317	0.268006	4.41472	1.11545e-05	0.000622173	PTK7	c5.bp.v7.1	GO:1901166	neural crest cell migration involved in autonomic nervous system development	17	0.294	2	3.20621
GO_ENDODERMAL_CELL_FATE_SPECIFICATION	GO:0001714	C3	0.00582019	1	-15.0954	4.55949	-3.31078	0.000961887	0.0367665	SOX2	c5.bp.v7.1	GO:1901166	neural crest cell migration involved in autonomic nervous system development	17	0.294	5	1.43415
GO_REGULATION_OF_ENDOTHELIAL_TUBE_MORPHOGENESIS	GO:1901509	C3	0.00582019	1	-15.0954	4.55949	-3.31078	0.000961887	0.0367665	FOXP1	c5.bp.v7.1	GO:1901166	neural crest cell migration involved in autonomic nervous system development	17	0.294	4	1.43415
GO_PROTEIN_LOCALIZATION_TO_JUXTAPARANODE_REGION_OF_AXON	GO:0071205	C1	0.00175446	1	-1.16818	0.16355	-7.14263	1.0817e-12	2.14348e-10	NFASC	c5.bp.v7.1	GO:0071205	protein localization to juxtaparanode region of axon	18	0.85	5	9.66959
GO_ALKALOID_METABOLIC_PROCESS	GO:0009820	C2	0.00551175	1	-1.40826	0.334927	-4.20468	2.80488e-05	0.00782251	CYP3A5	c5.bp.v7.1	GO:0009820	alkaloid metabolic process	18	0.817	2	2.10679
GO_REGULATION_OF_PROTEIN_K63_LINKED_UBIQUITINATION	GO:1900044	C3	0.0052299	1	1.42865	0.196322	7.27707	6.64921e-13	1.13792e-10	OTUB1	c5.bp.v7.1	GO:1900045	negative regulation of protein K63-linked ubiquitination	18	0.759	1	9.9431
GO_NEGATIVE_REGULATION_OF_PROTEIN_K63_LINKED_UBIQUITINATION	GO:1900045	C3	0.0052299	1	1.42865	0.196322	7.27707	6.64921e-13	1.13792e-10	OTUB1	c5.bp.v7.1	GO:1900045	negative regulation of protein K63-linked ubiquitination	18	0.793	5	9.9431
GO_PROTEIN_DESUMOYLATION	GO:0016926	C3	0.00598954	1	1.18317	0.268006	4.41472	1.11545e-05	0.000622173	SENP2	c5.bp.v7.1	GO:1900045	negative regulation of protein K63-linked ubiquitination	18	0.349	12	3.20621
GO_HISTONE_DEUBIQUITINATION	GO:0016578	C3	0.011145	2	1.11039	0.253068	4.38772	1.26041e-05	0.000687748	USP22, AC022966.1	c5.bp.v7.1	GO:1900045	negative regulation of protein K63-linked ubiquitination	18	0.349	16	3.16241
GO_PROTEIN_K63_LINKED_UBIQUITINATION	GO:0070534	C3	0.0295576	6	0.979767	0.27633	3.54564	0.000408837	0.0205236	OTUB1, TRAF2, TRAF6, UBE2G1, UBE2V2, ZFP91	c5.bp.v7.1	GO:1900045	negative regulation of protein K63-linked ubiquitination	18	0.633	58	1.68825
GO_PROTEIN_MODIFICATION_BY_SMALL_PROTEIN_CONJUGATION	GO:0032446	C3	0.24408	72	0.363184	0.109479	3.31738	0.000939675	0.0367665	POM121C, HUWE1, TRIM13, MARCHF6, PCGF3, ANAPC16, AMER1, ASB6, SDE2, UBXN2A, KCTD6, FBXO45, FOXF2, RTF1, USP22, JADE2, NUP62, ABL1, ZNF451, RNF11, GOLGA2, SOCS7, XIAP, VHLL, LIMK1, NEUROD2, MARCHF2, WAC, FZR1, PIAS4, TRIM33, FBXL19, TRIM44, UBR7, RNF121, FEM1A, OTUB1, WSB2, PSMA5, PCNP, CBX8, PDZD4, SH3RF1, SENP2, RELA, HIF3A, SOX4, STX1A, ELOC, TNFAIP1, TRAF2, TRAF6, UBE2G1, UBE2V2, SUMO1, GID4, …	c5.bp.v7.1	GO:1900045	negative regulation of protein K63-linked ubiquitination	18	0.371	12	1.43415
GO_LIPOXIN_METABOLIC_PROCESS	GO:2001300	C1	0.00181884	1	-1.11141	0.1844	-6.02716	1.81848e-09	2.97678e-07	ALOX5AP	c5.bp.v7.1	GO:2001300	lipoxin metabolic process	19	0.808	0	6.52578
GO_POLYPRENOL_METABOLIC_PROCESS	GO:0016093	C1	0.00338277	2	1.41079	0.244145	5.77849	8.10829e-09	1.22111e-06	NUS1, DPM2	c5.bp.v7.1	GO:2001300	lipoxin metabolic process	19	0.333	0	5.91364
GO_DOLICHOL_METABOLIC_PROCESS	GO:0019348	C1	0.00338277	2	1.41079	0.244145	5.77849	8.10829e-09	1.22111e-06	NUS1, DPM2	c5.bp.v7.1	GO:2001300	lipoxin metabolic process	19	0.333	5	5.91364
GO_ETHANOLAMINE_CONTAINING_COMPOUND_METABOLIC_PROCESS	GO:0042439	C1	0.0018876	1	-1.0482	0.211372	-4.95904	7.37667e-07	8.54559e-05	GDE1	c5.bp.v7.1	GO:2001300	lipoxin metabolic process	19	0.285	0	4.06803
GO_VALINE_METABOLIC_PROCESS	GO:0006573	C1	0.0019675	1	-0.969048	0.250873	-3.86271	0.000113904	0.00963701	ALDH6A1	c5.bp.v7.1	GO:2001300	lipoxin metabolic process	19	0.345	2	2.01592
GO_NEGATIVE_REGULATION_OF_PROTEIN_SERINE_THREONINE_KINASE_ACTIVITY	GO:0071901	C2	0.0469819	11	-1.09337	0.270191	-4.04666	5.52097e-05	0.0138576	CDKN1A, CDKN2A, STK38, DAB2IP, DUSP7, ABL1, SFN, GPS1, MEN1, INKA2, SPRY4	c5.bp.v7.1	GO:0071901	negative regulation of protein serine/threonine kinase activity	19	0.569	25	1.85699
GO_REGULATION_OF_DOPAMINE_SECRETION	GO:0014059	C3	0.00534172	1	1.39219	0.204478	6.80851	1.65224e-11	2.48827e-09	SYT7	c5.bp.v7.1	GO:0015872	dopamine transport	19	0.65	30	8.6038
GO_DOPAMINE_TRANSPORT	GO:0015872	C3	0.00534172	1	1.39219	0.204478	6.80851	1.65224e-11	2.48827e-09	SYT7	c5.bp.v7.1	GO:0015872	dopamine transport	19	0.65	4	8.6038
GO_FATTY_ACID_DERIVATIVE_TRANSPORT	GO:0015908	C3	0.00598954	1	1.18317	0.268006	4.41472	1.11545e-05	0.000622173	CYP4A11	c5.bp.v7.1	GO:0015872	dopamine transport	19	0.295	8	3.20621
GO_POSITIVE_REGULATION_OF_LIPID_TRANSPORT	GO:0032370	C3	0.00598954	1	1.18317	0.268006	4.41472	1.11545e-05	0.000622173	CYP4A11	c5.bp.v7.1	GO:0015872	dopamine transport	19	0.285	2	3.20621
GO_AMINE_TRANSPORT	GO:0015837	C3	0.011145	2	1.11039	0.253068	4.38772	1.26041e-05	0.000687748	STX1A, SYT7	c5.bp.v7.1	GO:0015872	dopamine transport	19	0.307	4	3.16241
GO_INTRACELLULAR_STEROL_TRANSPORT	GO:0032366	C3	0.011145	2	1.11039	0.253068	4.38772	1.26041e-05	0.000687748	OSBP, SYT7	c5.bp.v7.1	GO:0015872	dopamine transport	19	0.482	2	3.16241
GO_FOREBRAIN_NEURON_FATE_COMMITMENT	GO:0021877	C1	0.00180943	1	1.49635	0.286413	5.22446	1.83516e-07	2.38254e-05	TBR1	c5.bp.v7.1	GO:0010626	negative regulation of Schwann cell proliferation	20	0.326	1	4.62342
GO_COMMITMENT_OF_NEURONAL_CELL_TO_SPECIFIC_NEURON_TYPE_IN_FOREBRAIN	GO:0021902	C1	0.00180943	1	1.49635	0.286413	5.22446	1.83516e-07	2.38254e-05	TBR1	c5.bp.v7.1	GO:0010626	negative regulation of Schwann cell proliferation	20	0.326	7	4.62342
GO_PALLIUM_DEVELOPMENT	GO:0021543	C1	0.072738	57	-0.367743	0.0972005	-3.78335	0.000156986	0.0127108	CDH2, CDK6, TACC3, IGF2BP1, TBR1, CRK, CRKL, CSNK2A2, CTNNB1, TENT2, EGFR, FBXO45, EPHA5, EZH2, BTBD3, PHLPP2, KDM6B, FLNA, SYNE2, LHX6, UQCRQ, DISC1, H2AX, HIF1A, ID4, KIF5B, RHOA, LRP1, MDK, NEUROD1, NF2, ATP2B4, SLC38A2, POU3F3, UBA6, PLXNA3, PROX1, RELN, PTEN, BAX, RARA, TRA2B, SLC2A1, SRD5A1, SRF, TH, YWHAE, BTG2, NDEL1, CASP3, PPP1R9B, NRP1, EIF2B5, WNT3A, BMERB1, ADGRG1, ZEB2	c5.bp.v7.1	GO:0010626	negative regulation of Schwann cell proliferation	20	0.274	1	1.8962
GO_TELENCEPHALON_DEVELOPMENT	GO:0021537	C1	0.09204	76	-0.324631	0.0864313	-3.75594	0.000175138	0.0140297	CDH2, CDK6, TACC3, IGF2BP1, TBR1, C12orf57, CRK, CRKL, CSNK2A2, CTNNB1, TENT2, EGFR, FBXO45, EPHA5, EZH2, BTBD3, PHLPP2, KDM6B, FLNA, SYNE2, AGTPBP1, SLC7A11, TSKU, SLITRK5, LHX6, KAT2A, UQCRQ, DISC1, H2AX, HIF1A, ID4, KIF5B, RHOA, LRP1, MDK, NEUROD1, NF2, NRGN, ATP2B4, OXTR, NIN, SLC38A2, POU3F3, UBA6, PLXNA3, PROX1, RELN, PTEN, BAX, RARA, RARB, RYK, CXCL12, TRA2B, SIX3, SKI, RTN4R, SLC2A1, SLC8…	c5.bp.v7.1	GO:0010626	negative regulation of Schwann cell proliferation	20	0.274	18	1.85387
GO_CEREBRAL_CORTEX_DEVELOPMENT	GO:0021987	C1	0.0462688	33	-0.420436	0.122316	-3.43729	0.000593532	0.0442505	CDH2, TACC3, TBR1, CRK, CRKL, CSNK2A2, CTNNB1, EGFR, FBXO45, BTBD3, FLNA, SYNE2, LHX6, DISC1, H2AX, HIF1A, RHOA, LRP1, MDK, SLC38A2, POU3F3, RELN, BAX, TRA2B, SLC2A1, SRD5A1, TH, YWHAE, NDEL1, PPP1R9B, NRP1, BMERB1, ADGRG1	c5.bp.v7.1	GO:0010626	negative regulation of Schwann cell proliferation	20	0.274	71	1.3536
GO_PLASMA_MEMBRANE_REPAIR	GO:0001778	C2	0.00557805	1	-1.38249	0.352042	-3.92707	9.07865e-05	0.0142421	TRIM72	c5.bp.v7.1	GO:0001778	plasma membrane repair	20	0.769	13	8.6038
GO_SKELETAL_MUSCLE_CELL_PROLIFERATION	GO:0014856	C2	0.010517	2	-1.29322	0.324685	-3.983	7.2062e-05	0.0142421	SIX5, SELENON	c5.bp.v7.1	GO:0014856	skeletal muscle cell proliferation	20	0.769	0	1.84771
GO_PLASMA_MEMBRANE_REPAIR	GO:0001778	C3	0.00534172	1	1.39219	0.204478	6.80851	1.65224e-11	2.48827e-09	SYT7	c5.bp.v7.1	GO:0001778	plasma membrane repair	20	0.769	13	8.6038
GO_MOLYBDOPTERIN_COFACTOR_METABOLIC_PROCESS	GO:0043545	C1	0.00184267	1	-1.08988	0.193134	-5.64311	1.7851e-08	2.58496e-06	MOCS3	c5.bp.v7.1	GO:0043545	molybdopterin cofactor metabolic process	21	0.759	2	5.58838
GO_DE_NOVO_NAD_BIOSYNTHETIC_PROCESS_FROM_TRYPTOPHAN	GO:0034627	C1	0.00182115	1	1.47678	0.291977	5.05785	4.42929e-07	5.21133e-05	HAAO	c5.bp.v7.1	GO:0043545	molybdopterin cofactor metabolic process	21	0.352	0	4.28316
GO_NEUROTRANSMITTER_RECEPTOR_TRANSPORT_POSTSYNAPTIC_ENDOSOME_TO_LYSOSOME	GO:0098943	C2	0.00557805	1	-1.38249	0.352042	-3.92707	9.07865e-05	0.0142421	CACNG8	c5.bp.v7.1	GO:0099590	neurotransmitter receptor internalization	21	0.649	7	1.84771
GO_RECEPTOR_DIFFUSION_TRAPPING	GO:0098953	C2	0.00557805	1	-1.38249	0.352042	-3.92707	9.07865e-05	0.0142421	CACNG8	c5.bp.v7.1	GO:0099590	neurotransmitter receptor internalization	21	0.486	0	1.84771
GO_NEUROTRANSMITTER_RECEPTOR_INTERNALIZATION	GO:0099590	C2	0.00557805	1	-1.38249	0.352042	-3.92707	9.07865e-05	0.0142421	CACNG8	c5.bp.v7.1	GO:0099590	neurotransmitter receptor internalization	21	0.713	7	1.84771
GO_REGULATION_OF_CELL_FATE_COMMITMENT	GO:0010453	C3	0.00582545	1	1.23664	0.248821	4.96999	7.80839e-07	8.3996e-05	BMPR1A	c5.bp.v7.1	GO:0042659	regulation of cell fate specification	21	0.677	3	4.07572
GO_REGULATION_OF_CELL_FATE_SPECIFICATION	GO:0042659	C3	0.00582545	1	1.23664	0.248821	4.96999	7.80839e-07	8.3996e-05	BMPR1A	c5.bp.v7.1	GO:0042659	regulation of cell fate specification	21	0.754	1	4.07572
GO_REGULATION_OF_BROWN_FAT_CELL_DIFFERENTIATION	GO:0090335	C3	0.00589082	1	1.21545	0.256159	4.74491	2.37282e-06	0.000210204	HNRNPU	c5.bp.v7.1	GO:0042659	regulation of cell fate specification	21	0.323	5	3.67778
GO_POSITIVE_REGULATION_OF_BROWN_FAT_CELL_DIFFERENTIATION	GO:0090336	C3	0.00589082	1	1.21545	0.256159	4.74491	2.37282e-06	0.000210204	HNRNPU	c5.bp.v7.1	GO:0042659	regulation of cell fate specification	21	0.323	19	3.67778
GO_NEGATIVE_REGULATION_OF_NEURON_MIGRATION	GO:2001223	C3	0.00582019	1	-15.0954	4.55949	-3.31078	0.000961887	0.0367665	STAT3	c5.bp.v7.1	GO:0042659	regulation of cell fate specification	21	0.323	12	1.43415
GO_TRNA_THIO_MODIFICATION	GO:0034227	C1	0.00184267	1	-1.08988	0.193134	-5.64311	1.7851e-08	2.58496e-06	MOCS3	c5.bp.v7.1	GO:0034227	tRNA thio-modification	22	0.826	4	5.58838
GO_CELLULAR_RESPONSE_TO_UV_B	GO:0071493	C2	0.00557805	1	-1.38249	0.352042	-3.92707	9.07865e-05	0.0142421	CDKN1A	c5.bp.v7.1	GO:0071493	cellular response to UV-B	22	0.826	8	1.84771
GO_HISTONE_H3_K27_TRIMETHYLATION	GO:0098532	C1	0.00186081	1	-1.07324	0.200202	-5.3608	8.75043e-08	1.2202e-05	EZH2	c5.bp.v7.1	GO:0098532	histone H3-K27 trimethylation	23	0.826	6	4.91364
GO_REGULATION_OF_PROTEIN_OLIGOMERIZATION	GO:0032459	C2	0.00998406	2	-1.41529	0.384072	-3.68497	0.000238727	0.0321002	CLU, RIOK3	c5.bp.v7.1	GO:0032463	negative regulation of protein homooligomerization	23	0.942	0	1.49349
GO_NEGATIVE_REGULATION_OF_PROTEIN_OLIGOMERIZATION	GO:0032460	C2	0.00998406	2	-1.41529	0.384072	-3.68497	0.000238727	0.0321002	CLU, RIOK3	c5.bp.v7.1	GO:0032463	negative regulation of protein homooligomerization	23	1	0	1.49349
GO_NEGATIVE_REGULATION_OF_PROTEIN_HOMOOLIGOMERIZATION	GO:0032463	C2	0.00998406	2	-1.41529	0.384072	-3.68497	0.000238727	0.0321002	CLU, RIOK3	c5.bp.v7.1	GO:0032463	negative regulation of protein homooligomerization	23	1	1	1.49349
GO_REGULATION_OF_PROTEIN_HOMOOLIGOMERIZATION	GO:0051260	C2	0.00998406	2	-1.41529	0.384072	-3.68497	0.000238727	0.0321002	CLU, RIOK3	c5.bp.v7.1	GO:0032463	negative regulation of protein homooligomerization	23	0.563	109	1.49349
GO_REGULATION_OF_INCLUSION_BODY_ASSEMBLY	GO:0090083	C2	0.00998406	2	-1.41529	0.384072	-3.68497	0.000238727	0.0321002	CLU, CDC34	c5.bp.v7.1	GO:0032463	negative regulation of protein homooligomerization	23	0.391	3	1.49349
GO_PROTEIN_HOMOOLIGOMERIZATION	GO:0051260	C2	0.0955628	25	-0.829477	0.228965	-3.62272	0.000303457	0.0400882	NACC1, CLU, KCTD2, GLUL, ILDR1, EHD3, ACACA, HMOX1, ACACB, KCNA7, TRIM72, PKM, PRNP, SHMT1, SLC1A5, SOD2, ST13, TK1, TRAF2, KCTD15, KCTD10, RIOK3, BCL10, RIPOR2, OSBPL2	c5.bp.v7.1	GO:0032463	negative regulation of protein homooligomerization	23	0.563	109	1.49349
GO_REGULATION_OF_PRESYNAPSE_ORGANIZATION	GO:0099174	C3	0.00964326	2	-18.1017	3.78225	-4.78596	1.94405e-06	0.000203315	APP, NTRK3	c5.bp.v7.1	GO:0099174	regulation of presynapse organization	23	0.677	0	3.6925
GO_REGULATION_OF_PRESYNAPTIC_MEMBRANE_POTENTIAL	GO:0099505	C1	0.00182115	1	1.47678	0.291977	5.05785	4.42929e-07	5.21133e-05	GRIK2	c5.bp.v7.1	GO:0099505	regulation of presynaptic membrane potential	24	0.85	6	4.28316
GO_REGULATION_OF_ISOMERASE_ACTIVITY	GO:0010911	C3	0.00589082	1	1.21545	0.256159	4.74491	2.37282e-06	0.000210204	HNRNPU	c5.bp.v7.1	GO:2000371	regulation of DNA topoisomerase (ATP-hydrolyzing) activity	24	0.808	0	3.67778
GO_REGULATION_OF_DNA_TOPOISOMERASE_ATP_HYDROLYZING_ACTIVITY	GO:2000371	C3	0.00589082	1	1.21545	0.256159	4.74491	2.37282e-06	0.000210204	HNRNPU	c5.bp.v7.1	GO:2000371	regulation of DNA topoisomerase (ATP-hydrolyzing) activity	24	0.838	0	3.67778
GO_REGULATION_OF_CHROMATIN_BINDING	GO:0035561	C3	0.00598954	1	1.18317	0.268006	4.41472	1.11545e-05	0.000622173	SENP2	c5.bp.v7.1	GO:2000371	regulation of DNA topoisomerase (ATP-hydrolyzing) activity	24	0.284	0	3.20621
GO_NEGATIVE_REGULATION_OF_CHROMATIN_BINDING	GO:0035562	C3	0.00598954	1	1.18317	0.268006	4.41472	1.11545e-05	0.000622173	SENP2	c5.bp.v7.1	GO:2000371	regulation of DNA topoisomerase (ATP-hydrolyzing) activity	24	0.284	9	3.20621
GO_POSITIVE_REGULATION_OF_CATALYTIC_ACTIVITY	GO:0043085	C3	0.274814	86	-0.628294	0.184434	-3.4066	0.000682589	0.0333759	CDKN1A, VAV3, ANP32B, ARFGEF1, ADRM1, EVI5L, AHSA2P, MAP3K8, CRKL, CSK, DAB2IP, PPP1R15A, FXN, ABL1, TBC1D28, FAM162A, GDI1, GNAI2, GOLGA2, GRIN2A, GTF2F1, APAF1, HNRNPU, APP, ITGA2, RHOG, ARHGAP1, ARHGDIA, LLGL1, MAP3K1, ASPH, NOS1, NTRK3, PAK2, FZR1, HACD3, PDGFRA, PDPK1, TBC1D13, NCAPG2, PPP2CA, RCC2, PRLR, RALGAPB, ARHGAP31, PDP2, TAOK1, PTPN1, MID1IP1, REST, SAA1, CCL16, PERP, VSIR, PPP1R3G,…	c5.bp.v7.1	GO:2000371	regulation of DNA topoisomerase (ATP-hydrolyzing) activity	24	0.314	83	1.47625
GO_NEGATIVE_REGULATION_OF_SYNAPTIC_TRANSMISSION_GLUTAMATERGIC	GO:0051967	C1	0.00182115	1	1.47678	0.291977	5.05785	4.42929e-07	5.21133e-05	GRIK2	c5.bp.v7.1	GO:0051967	negative regulation of synaptic transmission, glutamatergic	25	0.8	11	4.28316
GO_CRD_MEDIATED_MRNA_STABILIZATION	GO:0070934	C1	0.00721029	4	-0.741315	0.205813	-3.60189	0.000319736	0.0248208	SYNCRIP, IGF2BP1, HNRNPU, YBX1	c5.bp.v7.1	GO:0070934	CRD-mediated mRNA stabilization	25	0.838	7	3.67778
GO_NEGATIVE_REGULATION_OF_DNA_TEMPLATED_TRANSCRIPTION_ELONGATION	GO:0032785	C3	0.00589082	1	1.21545	0.256159	4.74491	2.37282e-06	0.000210204	HNRNPU	c5.bp.v7.1	GO:0070934	CRD-mediated mRNA stabilization	25	0.358	3	3.67778
GO_CRD_MEDIATED_MRNA_STABILIZATION	GO:0070934	C3	0.00589082	1	1.21545	0.256159	4.74491	2.37282e-06	0.000210204	HNRNPU	c5.bp.v7.1	GO:0070934	CRD-mediated mRNA stabilization	25	0.838	7	3.67778
GO_TRYPTOPHAN_METABOLIC_PROCESS	GO:0006568	C1	0.00182115	1	1.47678	0.291977	5.05785	4.42929e-07	5.21133e-05	HAAO	c5.bp.v7.1	GO:0006568	tryptophan metabolic process	26	0.711	2	4.28316
GO_INDOLALKYLAMINE_METABOLIC_PROCESS	GO:0006586	C1	0.00182115	1	1.47678	0.291977	5.05785	4.42929e-07	5.21133e-05	HAAO	c5.bp.v7.1	GO:0006568	tryptophan metabolic process	26	0.699	0	4.28316
GO_INDOLE_CONTAINING_COMPOUND_CATABOLIC_PROCESS	GO:0042430	C1	0.00182115	1	1.47678	0.291977	5.05785	4.42929e-07	5.21133e-05	HAAO	c5.bp.v7.1	GO:0006568	tryptophan metabolic process	26	0.667	0	4.28316
GO_RESPONSE_TO_MISFOLDED_PROTEIN	GO:0051788	C2	0.00422787	1	-1.82276	0.151239	-12.0522	1.0865e-31	9.09035e-29	CLU	c5.bp.v7.1	GO:0051788	response to misfolded protein	26	0.713	3	3.67778
GO_RESPONSE_TO_MISFOLDED_PROTEIN	GO:0051788	C3	0.00589082	1	1.21545	0.256159	4.74491	2.37282e-06	0.000210204	KLHL15	c5.bp.v7.1	GO:0051788	response to misfolded protein	26	0.713	3	3.67778
GO_RESPONSE_TO_HISTAMINE	GO:0034776	C1	0.00190313	1	-1.0334	0.218276	-4.73438	2.27294e-06	0.000237712	GABRB1	c5.bp.v7.1	GO:0071420	cellular response to histamine	27	0.8	3	3.62342
GO_CELLULAR_RESPONSE_TO_HISTAMINE	GO:0071420	C1	0.00190313	1	-1.0334	0.218276	-4.73438	2.27294e-06	0.000237712	GABRB1	c5.bp.v7.1	GO:0071420	cellular response to histamine	27	0.826	8	3.62342
GO_RESPONSE_TO_FOLIC_ACID	GO:0051593	C1	0.00550705	3	-0.800727	0.220427	-3.63262	0.000284061	0.0225156	EEF2, FOLR1, MTHFR	c5.bp.v7.1	GO:0071420	cellular response to histamine	27	0.395	7	1.64782
GO_PROTEIN_LOCALIZATION_TO_MICROTUBULE	GO:0035372	C3	0.00589082	1	1.21545	0.256159	4.74491	2.37282e-06	0.000210204	HNRNPU	c5.bp.v7.1	GO:0051457	maintenance of protein location in nucleus	27	0.398	12	3.67778
GO_MAINTENANCE_OF_PROTEIN_LOCATION_IN_NUCLEUS	GO:0051457	C3	0.00589082	1	1.21545	0.256159	4.74491	2.37282e-06	0.000210204	HNRNPU	c5.bp.v7.1	GO:0051457	maintenance of protein location in nucleus	27	0.731	16	3.67778
GO_INTRACELLULAR_MRNA_LOCALIZATION	GO:0008298	C3	0.00596342	1	1.19175	0.264781	4.50089	7.51872e-06	0.000577714	ZNF385A	c5.bp.v7.1	GO:0051457	maintenance of protein location in nucleus	27	0.329	2	3.23807
GO_PROTEIN_LOCALIZATION_TO_NUCLEAR_ENVELOPE	GO:0090435	C3	0.00598954	1	1.18317	0.268006	4.41472	1.11545e-05	0.000622173	SUMO1	c5.bp.v7.1	GO:0051457	maintenance of protein location in nucleus	27	0.515	4	3.20621
GO_ESTABLISHMENT_OF_PROTEIN_LOCALIZATION_TO_POSTSYNAPTIC_MEMBRANE	GO:0090150	C3	0.0109448	2	-12.1582	3.75749	-3.23572	0.00125108	0.0468687	CPLX1, LRRC1	c5.bp.v7.1	GO:0051457	maintenance of protein location in nucleus	27	0.329	9	1.32883
GO_ELASTIC_FIBER_ASSEMBLY	GO:0048251	C1	0.00357964	2	-0.977547	0.207437	-4.7125	2.52973e-06	0.000260943	MYH11, THSD4	c5.bp.v7.1	GO:0048251	elastic fiber assembly	28	0.786	13	3.58336
GO_POSITIVE_REGULATION_OF_MITOTIC_SISTER_CHROMATID_SEGREGATION	GO:0062033	C3	0.00589082	1	1.21545	0.256159	4.74491	2.37282e-06	0.000210204	HNRNPU	c5.bp.v7.1	GO:0090235	regulation of metaphase plate congression	28	0.58	0	3.67778
GO_REGULATION_OF_METAPHASE_PLATE_CONGRESSION	GO:0090235	C3	0.00589082	1	1.21545	0.256159	4.74491	2.37282e-06	0.000210204	HNRNPU	c5.bp.v7.1	GO:0090235	regulation of metaphase plate congression	28	0.817	5	3.67778
GO_DNA_ENDOREDUPLICATION	GO:0042023	C3	0.00598954	1	1.18317	0.268006	4.41472	1.11545e-05	0.000622173	SENP2	c5.bp.v7.1	GO:0090235	regulation of metaphase plate congression	28	0.333	1	3.20621
GO_ATTACHMENT_OF_MITOTIC_SPINDLE_MICROTUBULES_TO_KINETOCHORE	GO:0051315	C3	0.0115959	2	1.02789	0.260808	3.94116	8.64279e-05	0.00448829	KIF2C, HNRNPU	c5.bp.v7.1	GO:0090235	regulation of metaphase plate congression	28	0.629	13	2.34775
GO_TOOTH_ERUPTION	GO:0044691	C1	0.00184868	1	1.43044	0.305454	4.68299	2.92052e-06	0.000297182	COL1A1	c5.bp.v7.1	GO:0044691	tooth eruption	29	0.85	6	3.52724
GO_PROTEIN_QUALITY_CONTROL_FOR_MISFOLDED_OR_INCOMPLETELY_SYNTHESIZED_PROTEINS	GO:0006515	C3	0.00589082	1	1.21545	0.256159	4.74491	2.37282e-06	0.000210204	KLHL15	c5.bp.v7.1	GO:0006515	protein quality control for misfolded or incompletely synthesized proteins	29	0.706	15	3.67778
GO_REGULATION_OF_METALLOENDOPEPTIDASE_ACTIVITY	GO:1904683	C3	0.00582019	1	-15.0954	4.55949	-3.31078	0.000961887	0.0367665	STAT3	c5.bp.v7.1	GO:0006515	protein quality control for misfolded or incompletely synthesized proteins	29	0.317	0	1.43415
GO_POSITIVE_REGULATION_OF_METALLOENDOPEPTIDASE_ACTIVITY	GO:1904685	C3	0.00582019	1	-15.0954	4.55949	-3.31078	0.000961887	0.0367665	STAT3	c5.bp.v7.1	GO:0006515	protein quality control for misfolded or incompletely synthesized proteins	29	0.317	11	1.43415
GO_REGULATION_OF_METALLOPEPTIDASE_ACTIVITY	GO:1905048	C3	0.00582019	1	-15.0954	4.55949	-3.31078	0.000961887	0.0367665	STAT3	c5.bp.v7.1	GO:0006515	protein quality control for misfolded or incompletely synthesized proteins	29	0.317	1	1.43415
GO_POSITIVE_REGULATION_OF_METALLOPEPTIDASE_ACTIVITY	GO:1905050	C3	0.00582019	1	-15.0954	4.55949	-3.31078	0.000961887	0.0367665	STAT3	c5.bp.v7.1	GO:0006515	protein quality control for misfolded or incompletely synthesized proteins	29	0.317	7	1.43415
GO_NEGATIVE_REGULATION_OF_RELAXATION_OF_MUSCLE	GO:1901078	C1	0.00192862	1	-1.00854	0.230373	-4.37785	1.22901e-05	0.00121769	PDE4D	c5.bp.v7.1	GO:1901897	regulation of relaxation of cardiac muscle	30	0.8	3	2.91364
GO_REGULATION_OF_RELAXATION_OF_CARDIAC_MUSCLE	GO:1901897	C1	0.00192862	1	-1.00854	0.230373	-4.37785	1.22901e-05	0.00121769	PDE4D	c5.bp.v7.1	GO:1901897	regulation of relaxation of cardiac muscle	30	0.85	2	2.91364
GO_REGULATION_OF_MEMBRANE_REPOLARIZATION_DURING_VENTRICULAR_CARDIAC_MUSCLE_CELL_ACTION_POTENTIAL	GO:1905024	C1	0.00365876	2	1.16201	0.279842	4.15239	3.35844e-05	0.00316113	KCNE3, NOS1AP	c5.bp.v7.1	GO:1901897	regulation of relaxation of cardiac muscle	30	0.5	2	2.50031
GO_CELLULAR_RESPONSE_TO_CAMP	GO:0071320	C3	0.017766	4	-15.8735	3.37939	-4.69715	2.9863e-06	0.000261475	CFTR, EEF2K, APP, SLC8A1	c5.bp.v7.1	GO:0071320	cellular response to cAMP	30	0.66	59	3.58336
GO_GROWTH_HORMONE_RECEPTOR_SIGNALING_PATHWAY_VIA_JAK_STAT	GO:0060397	C3	0.0155337	3	-11.1803	3.4697	-3.22226	0.00131078	0.0488624	PRLR, PTPN1, STAT3	c5.bp.v7.1	GO:0071320	cellular response to cAMP	30	0.429	20	1.31069
GO_NEGATIVE_REGULATION_OF_REGULATORY_T_CELL_DIFFERENTIATION	GO:0045590	C1	0.00355913	2	-0.988232	0.246269	-4.01282	6.10888e-05	0.00560974	MDK, TNFSF4	c5.bp.v7.1	GO:0045590	negative regulation of regulatory T cell differentiation	31	0.826	8	2.25104
GO_TRNA_METHYLATION	GO:0030488	C3	0.0160769	3	1.05488	0.224785	4.69283	3.04877e-06	0.000263876	TRMT10B, METTL1, TRMT9B	c5.bp.v7.1	GO:0030488	tRNA methylation	31	0.667	36	3.5784
GO_TRNA_WOBBLE_URIDINE_MODIFICATION	GO:0002098	C3	0.0108829	2	1.15613	0.253128	4.56737	5.52096e-06	0.000467111	TRMT9B, URM1	c5.bp.v7.1	GO:0030488	tRNA methylation	31	0.579	18	3.33068
GO_FLAVONOID_METABOLIC_PROCESS	GO:0009812	C1	0.00190783	1	1.32894	0.336566	3.94852	7.99817e-05	0.00716979	SULT1B1	c5.bp.v7.1	GO:0009812	flavonoid metabolic process	32	0.728	6	2.14448
GO_POSITIVE_REGULATION_OF_DNA_DAMAGE_RESPONSE_SIGNAL_TRANSDUCTION_BY_P53_CLASS_MEDIATOR	GO:0043517	C3	0.00596342	1	1.19175	0.264781	4.50089	7.51872e-06	0.000577714	ZNF385A	c5.bp.v7.1	GO:1902254	negative regulation of intrinsic apoptotic signaling pathway by p53 class mediator	32	0.554	14	3.23807
GO_NEGATIVE_REGULATION_OF_SIGNAL_TRANSDUCTION_BY_P53_CLASS_MEDIATOR	GO:1901797	C3	0.00596342	1	1.19175	0.264781	4.50089	7.51872e-06	0.000577714	ZNF385A	c5.bp.v7.1	GO:1902254	negative regulation of intrinsic apoptotic signaling pathway by p53 class mediator	32	0.682	5	3.23807
GO_POSITIVE_REGULATION_OF_SIGNAL_TRANSDUCTION_BY_P53_CLASS_MEDIATOR	GO:1901798	C3	0.00596342	1	1.19175	0.264781	4.50089	7.51872e-06	0.000577714	ZNF385A	c5.bp.v7.1	GO:1902254	negative regulation of intrinsic apoptotic signaling pathway by p53 class mediator	32	0.554	4	3.23807
GO_REGULATION_OF_INTRINSIC_APOPTOTIC_SIGNALING_PATHWAY_IN_RESPONSE_TO_DNA_DAMAGE_BY_P53_CLASS_MEDIATOR	GO:1902165	C3	0.00596342	1	1.19175	0.264781	4.50089	7.51872e-06	0.000577714	ZNF385A	c5.bp.v7.1	GO:1902254	negative regulation of intrinsic apoptotic signaling pathway by p53 class mediator	32	0.711	1	3.23807
GO_NEGATIVE_REGULATION_OF_INTRINSIC_APOPTOTIC_SIGNALING_PATHWAY_BY_P53_CLASS_MEDIATOR	GO:1902254	C3	0.00596342	1	1.19175	0.264781	4.50089	7.51872e-06	0.000577714	ZNF385A	c5.bp.v7.1	GO:1902254	negative regulation of intrinsic apoptotic signaling pathway by p53 class mediator	32	0.735	6	3.23807
GO_CALCIUM_MEDIATED_SIGNALING_USING_INTRACELLULAR_CALCIUM_SOURCE	GO:0035584	C3	0.00598954	1	1.18317	0.268006	4.41472	1.11545e-05	0.000622173	ADGRL1	c5.bp.v7.1	GO:1902254	negative regulation of intrinsic apoptotic signaling pathway by p53 class mediator	32	0.276	23	3.20621
GO_G_PROTEIN_COUPLED_PURINERGIC_NUCLEOTIDE_RECEPTOR_SIGNALING_PATHWAY	GO:0035589	C1	0.00192153	1	1.30497	0.344249	3.79078	0.000152375	0.0124715	P2RY1	c5.bp.v7.1	GO:0035589	G protein-coupled purinergic nucleotide receptor signaling pathway	33	0.78	14	1.90309
GO_RENAL_SYSTEM_PROCESS_INVOLVED_IN_REGULATION_OF_BLOOD_VOLUME	GO:0001977	C3	0.00598954	1	1.18317	0.268006	4.41472	1.11545e-05	0.000622173	CYP4A11	c5.bp.v7.1	GO:0003071	renal system process involved in regulation of systemic arterial blood pressure	33	0.708	0	3.20621
GO_RENAL_SYSTEM_PROCESS_INVOLVED_IN_REGULATION_OF_SYSTEMIC_ARTERIAL_BLOOD_PRESSURE	GO:0003071	C3	0.00598954	1	1.18317	0.268006	4.41472	1.11545e-05	0.000622173	CYP4A11	c5.bp.v7.1	GO:0003071	renal system process involved in regulation of systemic arterial blood pressure	33	0.708	0	3.20621
GO_RENAL_WATER_HOMEOSTASIS	GO:0003091	C3	0.00598954	1	1.18317	0.268006	4.41472	1.11545e-05	0.000622173	CYP4A11	c5.bp.v7.1	GO:0003071	renal system process involved in regulation of systemic arterial blood pressure	33	0.568	36	3.20621
GO_RUFFLE_ASSEMBLY	GO:0097178	C1	0.0192141	12	-0.596921	0.16782	-3.55691	0.00037957	0.0288703	EPS8, CORO1C, HRAS, ARF6, RHOG, WDPCP, PFN1, PFN2, RCC2, NDEL1, BAG4, PLEKHM1	c5.bp.v7.1	GO:0097178	ruffle assembly	34	0.675	16	1.5391
GO_RUFFLE_ORGANIZATION	GO:0031529	C1	0.0221014	14	-0.553616	0.161347	-3.43121	0.000606948	0.0448071	EPS8, CORO1C, HRAS, ARF6, RHOG, WDPCP, PFN1, PFN2, RCC2, PLEKHA1, TPM1, NDEL1, BAG4, PLEKHM1	c5.bp.v7.1	GO:0097178	ruffle assembly	34	0.653	15	1.34872
GO_NUCLEAR_BODY_ORGANIZATION	GO:0030575	C3	0.00598954	1	1.18317	0.268006	4.41472	1.11545e-05	0.000622173	SUMO1	c5.bp.v7.1	GO:0030578	PML body organization	34	0.742	2	3.20621
GO_PML_BODY_ORGANIZATION	GO:0030578	C3	0.00598954	1	1.18317	0.268006	4.41472	1.11545e-05	0.000622173	SUMO1	c5.bp.v7.1	GO:0030578	PML body organization	34	0.826	8	3.20621
GO_EPOXYGENASE_P450_PATHWAY	GO:0019373	C1	0.00365333	2	1.16713	0.278568	4.18974	2.85268e-05	0.00271907	CYP2B6, CYP2C19	c5.bp.v7.1	GO:0042758	long-chain fatty acid catabolic process	35	0.546	26	3.20621
GO_MAINTENANCE_OF_POSTSYNAPTIC_SPECIALIZATION_STRUCTURE	GO:0098880	C1	0.00199429	1	-0.94045	0.266683	-3.52647	0.000425843	0.032066	ARF6	c5.bp.v7.1	GO:0098880	maintenance of postsynaptic specialization structure	35	0.85	2	1.49349
GO_LIPID_HYDROXYLATION	GO:0002933	C2	0.00551175	1	-1.40826	0.334927	-4.20468	2.80488e-05	0.00782251	CYP3A5	c5.bp.v7.1	GO:0042758	long-chain fatty acid catabolic process	35	0.333	7	3.20621
GO_LIPID_HYDROXYLATION	GO:0002933	C3	0.00598954	1	1.18317	0.268006	4.41472	1.11545e-05	0.000622173	CYP4A22	c5.bp.v7.1	GO:0042758	long-chain fatty acid catabolic process	35	0.333	7	3.20621
GO_EPOXYGENASE_P450_PATHWAY	GO:0019373	C3	0.00598954	1	1.18317	0.268006	4.41472	1.11545e-05	0.000622173	CYP4A11	c5.bp.v7.1	GO:0042758	long-chain fatty acid catabolic process	35	0.546	26	3.20621
GO_LONG_CHAIN_FATTY_ACID_CATABOLIC_PROCESS	GO:0042758	C3	0.00598954	1	1.18317	0.268006	4.41472	1.11545e-05	0.000622173	CYP4A11	c5.bp.v7.1	GO:0042758	long-chain fatty acid catabolic process	35	0.78	7	3.20621
GO_OMEGA_HYDROXYLASE_P450_PATHWAY	GO:0097267	C3	0.00598954	1	1.18317	0.268006	4.41472	1.11545e-05	0.000622173	CYP4A11	c5.bp.v7.1	GO:0042758	long-chain fatty acid catabolic process	35	0.546	10	3.20621
GO_NEGATIVE_REGULATION_OF_ACTION_POTENTIAL	GO:0045759	C3	0.00598954	1	1.18317	0.268006	4.41472	1.11545e-05	0.000622173	SUMO1	c5.bp.v7.1	GO:0045759	negative regulation of action potential	36	0.786	4	3.20621
GO_APOPTOTIC_PROCESS_IN_BONE_MARROW_CELL	GO:0071839	C3	0.00598954	1	1.18317	0.268006	4.41472	1.11545e-05	0.000622173	BCL2L1	c5.bp.v7.1	GO:0071839	apoptotic process in bone marrow cell	37	0.826	1	3.20621
GO_HEPATOCYTE_APOPTOTIC_PROCESS	GO:0097284	C3	0.00598954	1	1.18317	0.268006	4.41472	1.11545e-05	0.000622173	BCL2L1	c5.bp.v7.1	GO:0071839	apoptotic process in bone marrow cell	37	0.307	11	3.20621
GO_REGULATION_OF_LYMPHOCYTE_APOPTOTIC_PROCESS	GO:0070228	C3	0.0144868	3	-14.7735	3.56299	-4.14638	3.64884e-05	0.00192138	FOXP1, LGALS3, TP53	c5.bp.v7.1	GO:0071839	apoptotic process in bone marrow cell	37	0.307	1	2.7167
GO_REGULATION_OF_B_CELL_APOPTOTIC_PROCESS	GO:0002902	C3	0.00582019	1	-15.0954	4.55949	-3.31078	0.000961887	0.0367665	FOXP1	c5.bp.v7.1	GO:0071839	apoptotic process in bone marrow cell	37	0.307	4	1.43415
GO_NEGATIVE_REGULATION_OF_B_CELL_APOPTOTIC_PROCESS	GO:0002903	C3	0.00582019	1	-15.0954	4.55949	-3.31078	0.000961887	0.0367665	FOXP1	c5.bp.v7.1	GO:0071839	apoptotic process in bone marrow cell	37	0.307	9	1.43415
GO_NEGATIVE_REGULATION_OF_LYMPHOCYTE_APOPTOTIC_PROCESS	GO:0070229	C3	0.00582019	1	-15.0954	4.55949	-3.31078	0.000961887	0.0367665	FOXP1	c5.bp.v7.1	GO:0071839	apoptotic process in bone marrow cell	37	0.307	0	1.43415
GO_NEGATIVE_REGULATION_OF_LEUKOCYTE_APOPTOTIC_PROCESS	GO:2000107	C3	0.00582019	1	-15.0954	4.55949	-3.31078	0.000961887	0.0367665	FOXP1	c5.bp.v7.1	GO:0071839	apoptotic process in bone marrow cell	37	0.307	2	1.43415
GO_MODULATION_OF_PROGRAMMED_CELL_DEATH_IN_OTHER_ORGANISM	GO:0044531	C3	0.00598954	1	1.18317	0.268006	4.41472	1.11545e-05	0.000622173	BCL2L1	c5.bp.v7.1	GO:0051851	modulation by host of symbiont process	38	0.586	0	3.20621
GO_MODULATION_BY_SYMBIONT_OF_HOST_PROGRAMMED_CELL_DEATH	GO:0051851	C3	0.00598954	1	1.18317	0.268006	4.41472	1.11545e-05	0.000622173	BCL2L1	c5.bp.v7.1	GO:0051851	modulation by host of symbiont process	38	0.633	0	3.20621
GO_REGULATION_OF_DEFENSE_RESPONSE_TO_BACTERIUM	GO:1900424	C3	0.00582019	1	-15.0954	4.55949	-3.31078	0.000961887	0.0367665	FOXP1	c5.bp.v7.1	GO:0051851	modulation by host of symbiont process	38	0.294	2	1.43415
GO_CHEMOKINE_PRODUCTION	GO:0032602	C3	0.0144868	3	-14.7735	3.56299	-4.14638	3.64884e-05	0.00192138	SIRPA, FOXP1, APP	c5.bp.v7.1	GO:0032755	positive regulation of interleukin-6 production	39	0.366	4	2.7167
GO_INTERLEUKIN_6_BIOSYNTHETIC_PROCESS	GO:0032635	C3	0.0144868	3	-14.7735	3.56299	-4.14638	3.64884e-05	0.00192138	APP, STAT3, TRAF6	c5.bp.v7.1	GO:0032755	positive regulation of interleukin-6 production	39	0.559	13	2.7167
GO_POSITIVE_REGULATION_OF_INTERLEUKIN_6_BIOSYNTHETIC_PROCESS	GO:0032755	C3	0.0144868	3	-14.7735	3.56299	-4.14638	3.64884e-05	0.00192138	APP, STAT3, TRAF6	c5.bp.v7.1	GO:0032755	positive regulation of interleukin-6 production	39	0.617	98	2.7167
GO_INTERLEUKIN_1_BETA_PRODUCTION	GO:0032611	C3	0.0195751	4	-11.3488	3.31512	-3.42336	0.00064228	0.0316103	SIRPA, S1PR3, FOXP1, APP	c5.bp.v7.1	GO:0032755	positive regulation of interleukin-6 production	39	0.366	14	1.50031
GO_TUMOR_NECROSIS_FACTOR_SUPERFAMILY_CYTOKINE_PRODUCTION	GO:0071706	C3	0.0281419	6	-9.03186	2.66069	-3.39456	0.000712975	0.0346368	SIRPA, FOXP1, APP, VSIR, THBS1, MAPKAPK2	c5.bp.v7.1	GO:0032755	positive regulation of interleukin-6 production	39	0.366	0	1.46092
GO_MACROPHAGE_COLONY_STIMULATING_FACTOR_PRODUCTION	GO:0036301	C3	0.00582019	1	-15.0954	4.55949	-3.31078	0.000961887	0.0367665	FOXP1	c5.bp.v7.1	GO:0032755	positive regulation of interleukin-6 production	39	0.366	0	1.43415
GO_CHEMOKINE_C_C_MOTIF_LIGAND_2_SECRETION	GO:0072567	C3	0.00582019	1	-15.0954	4.55949	-3.31078	0.000961887	0.0367665	FOXP1	c5.bp.v7.1	GO:0032755	positive regulation of interleukin-6 production	39	0.366	0	1.43415
GO_CHEMOKINE_C_X_C_MOTIF_LIGAND_2_PRODUCTION	GO:0072567	C3	0.00582019	1	-15.0954	4.55949	-3.31078	0.000961887	0.0367665	FOXP1	c5.bp.v7.1	GO:0032755	positive regulation of interleukin-6 production	39	0.366	0	1.43415
GO_INTERLEUKIN_1_PRODUCTION	GO:0032612	C3	0.0240585	5	-9.73215	2.96726	-3.27984	0.00107261	0.0403838	SIRPA, S1PR3, FOXP1, APP, SAA1	c5.bp.v7.1	GO:0032755	positive regulation of interleukin-6 production	39	0.366	0	1.39362
GO_MACROPHAGE_ACTIVATION	GO:0042116	C3	0.0144868	3	-14.7735	3.56299	-4.14638	3.64884e-05	0.00192138	FOXP1, APP, THBS1	c5.bp.v7.1	GO:0042116	macrophage activation	40	0.592	13	2.7167
GO_T_CELL_ACTIVATION_INVOLVED_IN_IMMUNE_RESPONSE	GO:0002286	C3	0.0273852	6	-10.7364	2.68552	-3.99787	6.83654e-05	0.00357494	FOXP1, HLX, LGALS3, MDK, STAT3, TP53	c5.bp.v7.1	GO:0042116	macrophage activation	40	0.352	24	2.44733
GO_MONOCYTE_ACTIVATION	GO:0042117	C3	0.00582019	1	-15.0954	4.55949	-3.31078	0.000961887	0.0367665	FOXP1	c5.bp.v7.1	GO:0042116	macrophage activation	40	0.444	8	1.43415
GO_POSITIVE_T_CELL_SELECTION	GO:0043368	C3	0.00582019	1	-15.0954	4.55949	-3.31078	0.000961887	0.0367665	STAT3	c5.bp.v7.1	GO:0042116	macrophage activation	40	0.352	2	1.43415
GO_CD4_POSITIVE_OR_CD8_POSITIVE_ALPHA_BETA_T_CELL_LINEAGE_COMMITMENT	GO:0043369	C3	0.00582019	1	-15.0954	4.55949	-3.31078	0.000961887	0.0367665	STAT3	c5.bp.v7.1	GO:0042116	macrophage activation	40	0.352	2	1.43415
GO_CD4_POSITIVE_ALPHA_BETA_T_CELL_LINEAGE_COMMITMENT	GO:0043369	C3	0.00582019	1	-15.0954	4.55949	-3.31078	0.000961887	0.0367665	STAT3	c5.bp.v7.1	GO:0042116	macrophage activation	40	0.352	2	1.43415
GO_T_HELPER_17_CELL_LINEAGE_COMMITMENT	GO:0072540	C3	0.00582019	1	-15.0954	4.55949	-3.31078	0.000961887	0.0367665	STAT3	c5.bp.v7.1	GO:0042116	macrophage activation	40	0.352	6	1.43415
GO_RESPONSE_TO_CADMIUM_ION	GO:0046686	C3	0.0116798	2	1.0118	0.263549	3.83912	0.000130822	0.00670131	MT1A, SUMO1	c5.bp.v7.1	GO:0046686	response to cadmium ion	41	0.643	25	2.17393
GO_CELLULAR_RESPONSE_TO_CADMIUM_ION	GO:0071276	C3	0.0116798	2	1.0118	0.263549	3.83912	0.000130822	0.00670131	MT1A, SUMO1	c5.bp.v7.1	GO:0046686	response to cadmium ion	41	0.643	46	2.17393
GO_COLLAGEN_BIOSYNTHETIC_PROCESS	GO:0032964	C3	0.0150434	3	-12.979	3.60202	-3.60327	0.000328903	0.0166217	ITGA2, CBX8, TRAM2	c5.bp.v7.1	GO:0032964	collagen biosynthetic process	42	0.663	9	1.77989
GO_REGULATION_OF_HYDROGEN_PEROXIDE_METABOLIC_PROCESS	GO:0010310	C3	0.00582019	1	-15.0954	4.55949	-3.31078	0.000961887	0.0367665	STAT3	c5.bp.v7.1	GO:0050665	hydrogen peroxide biosynthetic process	43	0.641	6	1.43415
GO_REGULATION_OF_HYDROGEN_PEROXIDE_BIOSYNTHETIC_PROCESS	GO:0010728	C3	0.00582019	1	-15.0954	4.55949	-3.31078	0.000961887	0.0367665	STAT3	c5.bp.v7.1	GO:0050665	hydrogen peroxide biosynthetic process	43	0.75	0	1.43415
GO_HYDROGEN_PEROXIDE_METABOLIC_PROCESS	GO:0042743	C3	0.00582019	1	-15.0954	4.55949	-3.31078	0.000961887	0.0367665	STAT3	c5.bp.v7.1	GO:0050665	hydrogen peroxide biosynthetic process	43	0.641	5	1.43415
GO_HYDROGEN_PEROXIDE_BIOSYNTHETIC_PROCESS	GO:0050665	C3	0.00582019	1	-15.0954	4.55949	-3.31078	0.000961887	0.0367665	STAT3	c5.bp.v7.1	GO:0050665	hydrogen peroxide biosynthetic process	43	0.75	10	1.43415
GO_POSITIVE_REGULATION_OF_B_CELL_RECEPTOR_SIGNALING_PATHWAY	GO:0050861	C3	0.00582019	1	-15.0954	4.55949	-3.31078	0.000961887	0.0367665	FOXP1	c5.bp.v7.1	GO:0072538	T-helper 17 type immune response	44	0.285	11	1.43415
GO_T_HELPER_17_TYPE_IMMUNE_RESPONSE	GO:0072538	C3	0.00582019	1	-15.0954	4.55949	-3.31078	0.000961887	0.0367665	STAT3	c5.bp.v7.1	GO:0072538	T-helper 17 type immune response	44	0.69	2	1.43415
GO_INTERLEUKIN_23_MEDIATED_SIGNALING_PATHWAY	GO:0038155	C3	0.00582019	1	-15.0954	4.55949	-3.31078	0.000961887	0.0367665	STAT3	c5.bp.v7.1	GO:0071104	response to interleukin-9	45	0.357	9	1.43415
GO_INTERLEUKIN_6_MEDIATED_SIGNALING_PATHWAY	GO:0070102	C3	0.00582019	1	-15.0954	4.55949	-3.31078	0.000961887	0.0367665	STAT3	c5.bp.v7.1	GO:0071104	response to interleukin-9	45	0.357	26	1.43415
GO_INTERLEUKIN_27_MEDIATED_SIGNALING_PATHWAY	GO:0070106	C3	0.00582019	1	-15.0954	4.55949	-3.31078	0.000961887	0.0367665	STAT3	c5.bp.v7.1	GO:0071104	response to interleukin-9	45	0.357	12	1.43415
GO_INTERLEUKIN_21_MEDIATED_SIGNALING_PATHWAY	GO:0070498	C3	0.00582019	1	-15.0954	4.55949	-3.31078	0.000961887	0.0367665	STAT3	c5.bp.v7.1	GO:0071104	response to interleukin-9	45	0.357	108	1.43415
GO_INTERLEUKIN_35_MEDIATED_SIGNALING_PATHWAY	GO:0070757	C3	0.00582019	1	-15.0954	4.55949	-3.31078	0.000961887	0.0367665	STAT3	c5.bp.v7.1	GO:0071104	response to interleukin-9	45	0.357	11	1.43415
GO_RESPONSE_TO_INTERLEUKIN_9	GO:0071104	C3	0.00582019	1	-15.0954	4.55949	-3.31078	0.000961887	0.0367665	STAT3	c5.bp.v7.1	GO:0071104	response to interleukin-9	45	0.8	2	1.43415
GO_AMINO_ACID_BETAINE_TRANSPORT	GO:0006865	C1	0.00132623	1	-1.5577	0.0875411	-17.794	3.05647e-68	1.7704e-65	SLC38A2	c5.bp.v7.1	NA	NA	NA	NA	NA	NA
GO_ANTERIOR_POSTERIOR_AXON_GUIDANCE	GO:0033564	C1	0.00144148	1	2.08242	0.153837	13.5365	7.38245e-41	3.9707e-38	UNC5B	c5.bp.v7.1	NA	NA	NA	NA	NA	NA
GO_INTERMEDIATE_FILAMENT_BASED_PROCESS	GO:0045103	C3	0.00229508	1	3.79906	0.208453	18.225	9.87843e-65	7.43846e-61	FAM83H	c5.bp.v7.1	NA	NA	NA	NA	NA	NA
GO_REGULATION_OF_TRANSCRIPTION_FROM_RNA_POLYMERASE_II_PROMOTER_INVOLVED_IN_HEART_DEVELOPMENT	NA	C3	0.00582545	1	1.23664	0.248821	4.96999	7.80839e-07	8.3996e-05	BMPR1A	c5.bp.v7.1	NA	NA	NA	NA	NA	NA
GO_CHEMOKINE_SECRETION	GO:0090195	C3	0.00582019	1	-15.0954	4.55949	-3.31078	0.000961887	0.0367665	FOXP1	c5.bp.v7.1	NA	NA	NA	NA	NA	NA
GO_CYTOSKELETAL_ANCHORING_AT_PLASMA_MEMBRANE	GO:0007016	Common (tCD-TG- / tCD-TG+ vs Healthy)	0.00917499	1	-3.51226	0.259161	-13.5524	3.42181e-34	8.58873e-31	TLN1	c5.bp.v7.1	NA	NA	NA	NA	NA	NA
GO_CELL_CELL_JUNCTION_ASSEMBLY	GO:0007043	Common (tCD-TG- / tCD-TG+ vs Healthy)	0.00917499	1	-3.51226	0.259161	-13.5524	3.42181e-34	8.58873e-31	TLN1	c5.bp.v7.1	NA	NA	NA	NA	NA	NA
GO_INTEGRIN_MEDIATED_SIGNALING_PATHWAY	GO:0007229	Common (tCD-TG- / tCD-TG+ vs Healthy)	0.00917499	1	-3.51226	0.259161	-13.5524	3.42181e-34	8.58873e-31	TLN1	c5.bp.v7.1	NA	NA	NA	NA	NA	NA
REACTOME_DERMATAN_SULFATE_BIOSYNTHESIS	NA	C1	0.00130355	1	2.29658	0.122064	18.8145	9.4309e-76	1.44481e-72	UST	c2.cp.reactome.v7.1	NA	NA	NA	NA	NA	NA
REACTOME_NRCAM_INTERACTIONS	NA	C1	0.00155007	1	1.91354	0.18521	10.3317	1.0291e-24	7.88293e-22	ANK1	c2.cp.reactome.v7.1	NA	NA	NA	NA	NA	NA
REACTOME_SYNTHESIS_OF_5_EICOSATETRAENOIC_ACIDS	NA	C1	0.00181884	1	-1.11141	0.1844	-6.02716	1.81848e-09	6.9648e-07	ALOX5AP	c2.cp.reactome.v7.1	NA	NA	NA	NA	NA	NA
REACTOME_SYNTHESIS_OF_LIPOXINS_LX	NA	C1	0.00181884	1	-1.11141	0.1844	-6.02716	1.81848e-09	6.9648e-07	ALOX5AP	c2.cp.reactome.v7.1	NA	NA	NA	NA	NA	NA
REACTOME_MOLYBDENUM_COFACTOR_BIOSYNTHESIS	NA	C1	0.00184267	1	-1.08988	0.193134	-5.64311	1.7851e-08	5.46954e-06	MOCS3	c2.cp.reactome.v7.1	NA	NA	NA	NA	NA	NA
REACTOME_MISCELLANEOUS_SUBSTRATES	NA	C1	0.00185694	1	-1.07681	0.198665	-5.42022	6.30173e-08	1.60904e-05	CYP2W1	c2.cp.reactome.v7.1	NA	NA	NA	NA	NA	NA
REACTOME_ADRENOCEPTORS	NA	C1	0.00180943	1	1.49635	0.286413	5.22446	1.83516e-07	3.12384e-05	ADRA2B	c2.cp.reactome.v7.1	NA	NA	NA	NA	NA	NA
REACTOME_SMALL_INTERFERING_RNA_SIRNA_BIOGENESIS	NA	C1	0.00836153	5	-0.854356	0.162414	-5.26035	1.51267e-07	3.12384e-05	AGO1, DICER1, AGO2, AGO3, TARBP2	c2.cp.reactome.v7.1	NA	NA	NA	NA	NA	NA
REACTOME_ROLE_OF_SECOND_MESSENGERS_IN_NETRIN_1_SIGNALING	NA	C1	0.00180943	1	1.49635	0.286413	5.22446	1.83516e-07	3.12384e-05	PLCG1	c2.cp.reactome.v7.1	NA	NA	NA	NA	NA	NA
REACTOME_PREVENTION_OF_PHAGOSOMAL_LYSOSOMAL_FUSION	NA	C1	0.00182115	1	1.47678	0.291977	5.05785	4.42929e-07	6.78567e-05	RAB7A	c2.cp.reactome.v7.1	NA	NA	NA	NA	NA	NA
REACTOME_CYP2E1_REACTIONS	NA	C1	0.00365333	2	1.16713	0.278568	4.18974	2.85268e-05	0.003973	CYP2C19, CYP2B6	c2.cp.reactome.v7.1	NA	NA	NA	NA	NA	NA
REACTOME_PHOSPHORYLATION_OF_THE_APC_C	NA	C1	0.00355031	2	1.26213	0.312133	4.04357	5.36307e-05	0.00632017	PLK1, CDK1	c2.cp.reactome.v7.1	NA	NA	NA	NA	NA	NA
REACTOME_PHOSPHORYLATION_OF_EMI1	NA	C1	0.00355031	2	1.26213	0.312133	4.04357	5.36307e-05	0.00632017	PLK1, CDK1	c2.cp.reactome.v7.1	NA	NA	NA	NA	NA	NA
REACTOME_ARACHIDONATE_PRODUCTION_FROM_DAG	NA	C1	0.00195739	1	-0.979525	0.245282	-3.99346	6.62788e-05	0.00725279	ABHD12	c2.cp.reactome.v7.1	NA	NA	NA	NA	NA	NA
REACTOME_P2Y_RECEPTORS	NA	C1	0.00192153	1	1.30497	0.344249	3.79078	0.000152375	0.0137317	P2RY1	c2.cp.reactome.v7.1	NA	NA	NA	NA	NA	NA
REACTOME_NUCLEOTIDE_LIKE_PURINERGIC_RECEPTORS	NA	C1	0.00192153	1	1.30497	0.344249	3.79078	0.000152375	0.0137317	P2RY1	c2.cp.reactome.v7.1	NA	NA	NA	NA	NA	NA
REACTOME_TRAF6_MEDIATED_IRF7_ACTIVATION	NA	C1	0.00825191	5	1.07119	0.281553	3.80458	0.000144155	0.0137317	SIKE1, MAVS, EP300, TANK, TRAF6	c2.cp.reactome.v7.1	NA	NA	NA	NA	NA	NA
REACTOME_OREXIN_AND_NEUROPEPTIDES_FF_AND_QRFP_BIND_TO_THEIR_RESPECTIVE_RECEPTORS	NA	C1	0.00382991	2	-0.829784	0.238541	-3.47858	0.00050943	0.0433582	NPFFR1, QRFPR	c2.cp.reactome.v7.1	NA	NA	NA	NA	NA	NA
REACTOME_ABC_TRANSPORTERS_IN_LIPID_HOMEOSTASIS	NA	C1	0.00682853	4	-0.879492	0.255681	-3.4398	0.000588056	0.0474159	ABCA2, ABCG8, ABCA6, ABCD2	c2.cp.reactome.v7.1	NA	NA	NA	NA	NA	NA
REACTOME_HYALURONAN_METABOLISM	NA	C2	0.0041031	1	-1.86079	0.141693	-13.1325	5.93898e-37	3.03284e-34	ABCC5	c2.cp.reactome.v7.1	NA	NA	NA	NA	NA	NA
REACTOME_HYALURONAN_BIOSYNTHESIS_AND_EXPORT	NA	C2	0.0041031	1	-1.86079	0.141693	-13.1325	5.93898e-37	3.03284e-34	ABCC5	c2.cp.reactome.v7.1	NA	NA	NA	NA	NA	NA
REACTOME_TERMINAL_PATHWAY_OF_COMPLEMENT	NA	C2	0.00422787	1	-1.82276	0.151239	-12.0522	1.0865e-31	4.16128e-29	CLU	c2.cp.reactome.v7.1	NA	NA	NA	NA	NA	NA
REACTOME_NOTCH4_ACTIVATION_AND_TRANSMISSION_OF_SIGNAL_TO_THE_NUCLEUS	NA	C2	0.00437273	1	-1.77885	0.163512	-10.879	2.23661e-26	6.85298e-24	YWHAZ	c2.cp.reactome.v7.1	NA	NA	NA	NA	NA	NA
REACTOME_TP53_REGULATES_TRANSCRIPTION_OF_SEVERAL_ADDITIONAL_CELL_DEATH_GENES_WHOSE_SPECIFIC_ROLES_IN_P53_DEPENDENT_APOPTOSIS_REMAIN_UNCERTAIN	NA	C2	0.00521109	1	-1.51594	0.27111	-5.59159	2.7724e-08	7.07885e-06	NDRG1	c2.cp.reactome.v7.1	NA	NA	NA	NA	NA	NA
REACTOME_SYNTHESIS_OF_IP2_IP_AND_INS_IN_THE_CYTOSOL	NA	C2	0.00529626	1	-1.48669	0.287228	-5.17597	2.64783e-07	5.79497e-05	MIOX	c2.cp.reactome.v7.1	NA	NA	NA	NA	NA	NA
REACTOME_LISTERIA_MONOCYTOGENES_ENTRY_INTO_HOST_CELLS	NA	C2	0.0099565	2	-1.42114	0.290089	-4.89898	1.09237e-06	0.000185946	UBB, CTNND1	c2.cp.reactome.v7.1	NA	NA	NA	NA	NA	NA
REACTOME_INLA_MEDIATED_ENTRY_OF_LISTERIA_MONOCYTOGENES_INTO_HOST_CELLS	NA	C2	0.0099565	2	-1.42114	0.290089	-4.89898	1.09237e-06	0.000185946	UBB, CTNND1	c2.cp.reactome.v7.1	NA	NA	NA	NA	NA	NA
REACTOME_REGULATION_OF_LOCALIZATION_OF_FOXO_TRANSCRIPTION_FACTORS	NA	C2	0.00981799	2	-1.45	0.330671	-4.38502	1.25932e-05	0.00192928	YWHAZ, SFN	c2.cp.reactome.v7.1	NA	NA	NA	NA	NA	NA
REACTOME_AKT_PHOSPHORYLATES_TARGETS_IN_THE_CYTOSOL	NA	C2	0.00557805	1	-1.38249	0.352042	-3.92707	9.07865e-05	0.0106988	CDKN1A	c2.cp.reactome.v7.1	NA	NA	NA	NA	NA	NA
REACTOME_TP53_REGULATES_TRANSCRIPTION_OF_GENES_INVOLVED_IN_G1_CELL_CYCLE_ARREST	NA	C2	0.00557805	1	-1.38249	0.352042	-3.92707	9.07865e-05	0.0106988	CDKN1A	c2.cp.reactome.v7.1	NA	NA	NA	NA	NA	NA
REACTOME_RUNX3_REGULATES_CDKN1A_TRANSCRIPTION	NA	C2	0.00557805	1	-1.38249	0.352042	-3.92707	9.07865e-05	0.0106988	CDKN1A	c2.cp.reactome.v7.1	NA	NA	NA	NA	NA	NA
REACTOME_INTERLEUKIN_4_AND_INTERLEUKIN_13_SIGNALING	NA	C2	0.0281639	6	-1.12693	0.302719	-3.7227	0.000206056	0.0225484	HSP90AA1, HMOX1, CDKN1A, MYC, POU2F1, MCL1	c2.cp.reactome.v7.1	NA	NA	NA	NA	NA	NA
REACTOME_GP1B_IX_V_ACTIVATION_SIGNALLING	NA	C2	0.0100969	2	-1.39095	0.38387	-3.6235	0.000302556	0.030901	RAF1, YWHAZ	c2.cp.reactome.v7.1	NA	NA	NA	NA	NA	NA
REACTOME_SYNTHESIS_OF_ACTIVE_UBIQUITIN_ROLES_OF_E1_AND_E2_ENZYMES	NA	C3	0.00267069	1	3.01536	0.165656	18.2026	1.34949e-64	1.03371e-61	UBE2G1	c2.cp.reactome.v7.1	NA	NA	NA	NA	NA	NA
REACTOME_GLUTATHIONE_CONJUGATION	NA	C3	0.00324723	1	2.3681	0.141189	16.7725	3.76156e-56	1.44068e-53	CHAC1	c2.cp.reactome.v7.1	NA	NA	NA	NA	NA	NA
REACTOME_GLUTATHIONE_SYNTHESIS_AND_RECYCLING	NA	C3	0.00324723	1	2.3681	0.141189	16.7725	3.76156e-56	1.44068e-53	CHAC1	c2.cp.reactome.v7.1	NA	NA	NA	NA	NA	NA
REACTOME_PYRIMIDINE_SALVAGE	NA	C3	0.00497386	1	1.51425	0.180058	8.40979	1.31954e-16	3.36923e-14	UCK2	c2.cp.reactome.v7.1	NA	NA	NA	NA	NA	NA
REACTOME_NUCLEOTIDE_SALVAGE	NA	C3	0.00497386	1	1.51425	0.180058	8.40979	1.31954e-16	3.36923e-14	UCK2	c2.cp.reactome.v7.1	NA	NA	NA	NA	NA	NA
REACTOME_FATTY_ACIDS	NA	C3	0.0106494	2	1.19598	0.191881	6.23291	6.6083e-10	1.01239e-07	CYP4A22, CYP4A11	c2.cp.reactome.v7.1	NA	NA	NA	NA	NA	NA
REACTOME_EICOSANOIDS	NA	C3	0.0106494	2	1.19598	0.191881	6.23291	6.6083e-10	1.01239e-07	CYP4A22, CYP4A11	c2.cp.reactome.v7.1	NA	NA	NA	NA	NA	NA
REACTOME_SUMO_IS_PROTEOLYTICALLY_PROCESSED	NA	C3	0.0106494	2	1.19598	0.191881	6.23291	6.6083e-10	1.01239e-07	SUMO1, SENP2	c2.cp.reactome.v7.1	NA	NA	NA	NA	NA	NA
REACTOME_PROCESSING_AND_ACTIVATION_OF_SUMO	NA	C3	0.0106494	2	1.19598	0.191881	6.23291	6.6083e-10	1.01239e-07	SUMO1, SENP2	c2.cp.reactome.v7.1	NA	NA	NA	NA	NA	NA
REACTOME_POU5F1_OCT4_SOX2_NANOG_ACTIVATE_GENES_RELATED_TO_PROLIFERATION	NA	C3	0.010318	2	-15.2013	3.23414	-4.70025	2.9422e-06	0.000409769	STAT3, SOX2	c2.cp.reactome.v7.1	NA	NA	NA	NA	NA	NA
REACTOME_SYNTHESIS_OF_16_20_HYDROXYEICOSATETRAENOIC_ACIDS_HETE	NA	C3	0.00598954	1	1.18317	0.268006	4.41472	1.11545e-05	0.00100522	CYP4A11	c2.cp.reactome.v7.1	NA	NA	NA	NA	NA	NA
REACTOME_DEFECTIVE_CHST6_CAUSES_MCDC1	NA	C3	0.00598954	1	1.18317	0.268006	4.41472	1.11545e-05	0.00100522	PRELP	c2.cp.reactome.v7.1	NA	NA	NA	NA	NA	NA
REACTOME_DEFECTIVE_ST3GAL3_CAUSES_MCT12_AND_EIEE15	NA	C3	0.00598954	1	1.18317	0.268006	4.41472	1.11545e-05	0.00100522	PRELP	c2.cp.reactome.v7.1	NA	NA	NA	NA	NA	NA
REACTOME_DEFECTIVE_B4GALT1_CAUSES_B4GALT1_CDG_CDG_2D	NA	C3	0.00598954	1	1.18317	0.268006	4.41472	1.11545e-05	0.00100522	PRELP	c2.cp.reactome.v7.1	NA	NA	NA	NA	NA	NA
REACTOME_SUMO_IS_CONJUGATED_TO_E1_UBA2_SAE1	NA	C3	0.00598954	1	1.18317	0.268006	4.41472	1.11545e-05	0.00100522	SUMO1	c2.cp.reactome.v7.1	NA	NA	NA	NA	NA	NA
REACTOME_SUMO_IS_TRANSFERRED_FROM_E1_TO_E2_UBE2I_UBC9	NA	C3	0.00598954	1	1.18317	0.268006	4.41472	1.11545e-05	0.00100522	SUMO1	c2.cp.reactome.v7.1	NA	NA	NA	NA	NA	NA
REACTOME_RESPONSE_OF_EIF2AK1_HRI_TO_HEME_DEFICIENCY	NA	C3	0.0100488	2	1.29641	0.323288	4.01007	6.49751e-05	0.0055301	PPP1R15A, CHAC1	c2.cp.reactome.v7.1	NA	NA	NA	NA	NA	NA
REACTOME_RNA_POLYMERASE_III_TRANSCRIPTION_TERMINATION	NA	C3	0.0164879	3	1.00145	0.257358	3.89126	0.000105976	0.00811774	NFIX, NFIC, CRCP	c2.cp.reactome.v7.1	NA	NA	NA	NA	NA	NA
REACTOME_RNA_POLYMERASE_III_TRANSCRIPTION	NA	C3	0.0164879	3	1.00145	0.257358	3.89126	0.000105976	0.00811774	NFIX, NFIC, CRCP	c2.cp.reactome.v7.1	NA	NA	NA	NA	NA	NA
REACTOME_AMYLOID_FIBER_FORMATION	NA	C3	0.0918402	22	-2.2421	0.6426	-3.4891	0.000504654	0.0368157	MFGE8, FURIN, APP, H4C8, B2M, SAA1, H2AC20, H2BC21, H2AX, H2AC7, H2BU1, H3C14, H2AC18, H3C15, H2BC15, H4C15, H4C14, H2AC19, H2AC8, H2BC7, H3C10, H3C2	c2.cp.reactome.v7.1	NA	NA	NA	NA	NA	NA
REACTOME_PRE_NOTCH_EXPRESSION_AND_PROCESSING	NA	C3	0.106732	26	-1.78515	0.51739	-3.45029	0.00058214	0.0405381	TMED2, TNRC6A, AGO1, TNRC6B, LFNG, E2F3, AGO2, FURIN, TP53, H4C8, H2AC20, H2BC21, H2AX, H2AC7, H2BU1, H3C14, H2AC18, H3C15, H2BC15, H4C15, H4C14, H2AC19, H2AC8, H2BC7, H3C10, H3C2	c2.cp.reactome.v7.1	NA	NA	NA	NA	NA	NA
REACTOME_PROLACTIN_RECEPTOR_SIGNALING	NA	C3	0.00582019	1	-15.0954	4.55949	-3.31078	0.000961887	0.0460503	PRLR	c2.cp.reactome.v7.1	NA	NA	NA	NA	NA	NA
REACTOME_INTERLEUKIN_6_SIGNALING	NA	C3	0.00582019	1	-15.0954	4.55949	-3.31078	0.000961887	0.0460503	STAT3	c2.cp.reactome.v7.1	NA	NA	NA	NA	NA	NA
REACTOME_SIGNALING_BY_LEPTIN	NA	C3	0.00582019	1	-15.0954	4.55949	-3.31078	0.000961887	0.0460503	STAT3	c2.cp.reactome.v7.1	NA	NA	NA	NA	NA	NA
REACTOME_INTERLEUKIN_6_FAMILY_SIGNALING	NA	C3	0.00582019	1	-15.0954	4.55949	-3.31078	0.000961887	0.0460503	STAT3	c2.cp.reactome.v7.1	NA	NA	NA	NA	NA	NA
REACTOME_INTERLEUKIN_10_SIGNALING	NA	C3	0.00582019	1	-15.0954	4.55949	-3.31078	0.000961887	0.0460503	STAT3	c2.cp.reactome.v7.1	NA	NA	NA	NA	NA	NA
REACTOME_INTERLEUKIN_35_SIGNALLING	NA	C3	0.00582019	1	-15.0954	4.55949	-3.31078	0.000961887	0.0460503	STAT3	c2.cp.reactome.v7.1	NA	NA	NA	NA	NA	NA
REACTOME_INTERLEUKIN_9_SIGNALING	NA	C3	0.00582019	1	-15.0954	4.55949	-3.31078	0.000961887	0.0460503	STAT3	c2.cp.reactome.v7.1	NA	NA	NA	NA	NA	NA
REACTOME_INTERLEUKIN_23_SIGNALING	NA	C3	0.00582019	1	-15.0954	4.55949	-3.31078	0.000961887	0.0460503	STAT3	c2.cp.reactome.v7.1	NA	NA	NA	NA	NA	NA
REACTOME_INTERLEUKIN_27_SIGNALING	NA	C3	0.00582019	1	-15.0954	4.55949	-3.31078	0.000961887	0.0460503	STAT3	c2.cp.reactome.v7.1	NA	NA	NA	NA	NA	NA
REACTOME_INTERLEUKIN_21_SIGNALING	NA	C3	0.00582019	1	-15.0954	4.55949	-3.31078	0.000961887	0.0460503	STAT3	c2.cp.reactome.v7.1	NA	NA	NA	NA	NA	NA
REACTOME_ACTIVATION_OF_CASPASES_THROUGH_APOPTOSOME_MEDIATED_CLEAVAGE	NA	C4	0.00618387	1	2.75542	0.602541	4.57301	5.39331e-06	0.00165251	XIAP	c2.cp.reactome.v7.1	NA	NA	NA	NA	NA	NA
REACTOME_CYTOCHROME_C_MEDIATED_APOPTOTIC_RESPONSE	NA	C4	0.00618387	1	2.75542	0.602541	4.57301	5.39331e-06	0.00165251	XIAP	c2.cp.reactome.v7.1	NA	NA	NA	NA	NA	NA
REACTOME_SMAC_XIAP_REGULATED_APOPTOTIC_RESPONSE	NA	C4	0.00618387	1	2.75542	0.602541	4.57301	5.39331e-06	0.00165251	XIAP	c2.cp.reactome.v7.1	NA	NA	NA	NA	NA	NA
REACTOME_APOPTOTIC_FACTOR_MEDIATED_RESPONSE	NA	C4	0.00618387	1	2.75542	0.602541	4.57301	5.39331e-06	0.00165251	XIAP	c2.cp.reactome.v7.1	NA	NA	NA	NA	NA	NA
REACTOME_CREB3_FACTORS_ACTIVATE_GENES	NA	C4	0.0119314	2	2.45074	0.567994	4.31473	1.75224e-05	0.00411515	CREBRF, CREB3L2	c2.cp.reactome.v7.1	NA	NA	NA	NA	NA	NA
REACTOME_SYNDECAN_INTERACTIONS	NA	C4	0.0119791	2	2.43106	0.576397	4.21768	2.68613e-05	0.00411515	TNC, COL5A3	c2.cp.reactome.v7.1	NA	NA	NA	NA	NA	NA
REACTOME_NON_INTEGRIN_MEMBRANE_ECM_INTERACTIONS	NA	C4	0.0119791	2	2.43106	0.576397	4.21768	2.68613e-05	0.00411515	TNC, COL5A3	c2.cp.reactome.v7.1	NA	NA	NA	NA	NA	NA
REACTOME_ECM_PROTEOGLYCANS	NA	C4	0.0119791	2	2.43106	0.576397	4.21768	2.68613e-05	0.00411515	TNC, COL5A3	c2.cp.reactome.v7.1	NA	NA	NA	NA	NA	NA
REACTOME_P130CAS_LINKAGE_TO_MAPK_SIGNALING_FOR_INTEGRINS	NA	Common (tCD-TG- / tCD-TG+ vs Healthy)	0.00917499	1	-3.51226	0.259161	-13.5524	3.42181e-34	8.73701e-32	TLN1	c2.cp.reactome.v7.1	NA	NA	NA	NA	NA	NA
REACTOME_SEMA3A_PLEXIN_REPULSION_SIGNALING_BY_INHIBITING_INTEGRIN_ADHESION	NA	Common (tCD-TG- / tCD-TG+ vs Healthy)	0.00917499	1	-3.51226	0.259161	-13.5524	3.42181e-34	8.73701e-32	TLN1	c2.cp.reactome.v7.1	NA	NA	NA	NA	NA	NA
REACTOME_PLATELET_AGGREGATION_PLUG_FORMATION	NA	Common (tCD-TG- / tCD-TG+ vs Healthy)	0.00917499	1	-3.51226	0.259161	-13.5524	3.42181e-34	8.73701e-32	TLN1	c2.cp.reactome.v7.1	NA	NA	NA	NA	NA	NA
REACTOME_GRB2_SOS_PROVIDES_LINKAGE_TO_MAPK_SIGNALING_FOR_INTEGRINS	NA	Common (tCD-TG- / tCD-TG+ vs Healthy)	0.00917499	1	-3.51226	0.259161	-13.5524	3.42181e-34	8.73701e-32	TLN1	c2.cp.reactome.v7.1	NA	NA	NA	NA	NA	NA
REACTOME_MAP2K_AND_MAPK_ACTIVATION	NA	Common (tCD-TG- / tCD-TG+ vs Healthy)	0.00917499	1	-3.51226	0.259161	-13.5524	3.42181e-34	8.73701e-32	TLN1	c2.cp.reactome.v7.1	NA	NA	NA	NA	NA	NA
REACTOME_INTEGRIN_SIGNALING	NA	Common (tCD-TG- / tCD-TG+ vs Healthy)	0.00917499	1	-3.51226	0.259161	-13.5524	3.42181e-34	8.73701e-32	TLN1	c2.cp.reactome.v7.1	NA	NA	NA	NA	NA	NA
REACTOME_SMOOTH_MUSCLE_CONTRACTION	NA	Common (tCD-TG- / tCD-TG+ vs Healthy)	0.0252798	2	-2.47626	0.678084	-3.65185	0.000298309	0.045144	MYH11, TLN1	c2.cp.reactome.v7.1	NA	NA	NA	NA	NA	NA
REACTOME_IRE1ALPHA_ACTIVATES_CHAPERONES	NA	Common (tCD-TG- / tCD-TG+ vs Healthy)	0.0252798	2	-2.47626	0.678084	-3.65185	0.000298309	0.045144	TLN1, HDGF	c2.cp.reactome.v7.1	NA	NA	NA	NA	NA	NA
REACTOME_SIGNALING_BY_MODERATE_KINASE_ACTIVITY_BRAF_MUTANTS	NA	Common (tCD-TG- / tCD-TG+ vs Healthy)	0.0252798	2	-2.47626	0.678084	-3.65185	0.000298309	0.045144	CAMK2A, TLN1	c2.cp.reactome.v7.1	NA	NA	NA	NA	NA	NA
REACTOME_ONCOGENIC_MAPK_SIGNALING	NA	Common (tCD-TG- / tCD-TG+ vs Healthy)	0.0252798	2	-2.47626	0.678084	-3.65185	0.000298309	0.045144	CAMK2A, TLN1	c2.cp.reactome.v7.1	NA	NA	NA	NA	NA	NA
REACTOME_TP53_REGULATES_TRANSCRIPTION_OF_GENES_INVOLVED_IN_G2_CELL_CYCLE_ARREST	NA	Common (tCD-TG- / tCD-TG+ vs Healthy)	0.0486384	4	-2.19602	0.605015	-3.62969	0.000324141	0.045144	EP300, ZNF385A, SFN, E2F4	c2.cp.reactome.v7.1	NA	NA	NA	NA	NA	NA
KEGG_NON_HOMOLOGOUS_END_JOINING	NA	C2	0.00417662	1	-1.83835	0.14721	-12.488	9.01014e-34	1.67589e-31	POLL	c2.cp.kegg.v7.1	NA	NA	NA	NA	NA	NA
KEGG_DRUG_METABOLISM_OTHER_ENZYMES	NA	C3	0.00497386	1	1.51425	0.180058	8.40979	1.31954e-16	2.45435e-14	UCK2	c2.cp.kegg.v7.1	NA	NA	NA	NA	NA	NA
KEGG_PENTOSE_AND_GLUCURONATE_INTERCONVERSIONS	NA	C1	0.00182115	1	1.47678	0.291977	5.05785	4.42929e-07	8.23847e-05	DCXR	c2.cp.kegg.v7.1	NA	NA	NA	NA	NA	NA
KEGG_NON_HOMOLOGOUS_END_JOINING	NA	C3	0.00514564	1	1.45644	0.190614	7.64081	4.83195e-14	4.49371e-12	POLL	c2.cp.kegg.v7.1	NA	NA	NA	NA	NA	NA
KEGG_ASCORBATE_AND_ALDARATE_METABOLISM	NA	C2	0.00529626	1	-1.48669	0.287228	-5.17597	2.64783e-07	2.46248e-05	MIOX	c2.cp.kegg.v7.1	NA	NA	NA	NA	NA	NA
KEGG_LINOLEIC_ACID_METABOLISM	NA	C2	0.00551175	1	-1.40826	0.334927	-4.20468	2.80488e-05	0.00130427	CYP3A5	c2.cp.kegg.v7.1	NA	NA	NA	NA	NA	NA
KEGG_RETINOL_METABOLISM	NA	C2	0.00551175	1	-1.40826	0.334927	-4.20468	2.80488e-05	0.00130427	CYP3A5	c2.cp.kegg.v7.1	NA	NA	NA	NA	NA	NA
KEGG_ARACHIDONIC_ACID_METABOLISM	NA	C3	0.0164179	3	1.01075	0.239292	4.22392	2.60822e-05	0.00161709	CYP4A11, ALOX15, CYP4A22	c2.cp.kegg.v7.1	NA	NA	NA	NA	NA	NA
KEGG_ABC_TRANSPORTERS	NA	C2	0.0150399	3	-1.26277	0.370183	-3.41119	0.000667893	0.0248456	ABCC12, ABCC5, ABCC1	c2.cp.kegg.v7.1	NA	NA	NA	NA	NA	NA

## Sheet: B_Targets
Supplementary Table 4B
database	mature_mirna_id	target_symbol	target_entrez	target_ensembl	experiment	pubmed_id
mirtarbase	miR-3920	AAK1	22848	ENSG00000115977	PAR-CLIP	20371350
mirtarbase	miR-423-5p	AAR2	25980	ENSG00000131043	CLASH	23622248
mirtarbase	miR-664a-5p	AAR2	25980	ENSG00000131043	PAR-CLIP	23592263
mirtarbase	miR-8069	AASDHPPT	60496	ENSG00000149313	PAR-CLIP	20371350
mirtarbase	miR-320c	ABCA2	20	ENSG00000107331	HITS-CLIP	23706177
mirtarbase	miR-320d	ABCA2	20	ENSG00000107331	HITS-CLIP	23706177
mirtarbase	miR-320e	ABCA2	20	ENSG00000107331	HITS-CLIP	23706177
mirtarbase	miR-3652	ABCA6	23460	ENSG00000154262	HITS-CLIP	23824327
mirtarbase	miR-1-3p	ABCB1	5243	ENSG00000085563	Luciferase reporter assay//qRT-PCR	28042875
mirtarbase	miR-6720-3p	ABCB11	8647	ENSG00000276582	PAR-CLIP	23446348
mirtarbase	miR-6720-3p	ABCB11	8647	ENSG00000073734	PAR-CLIP	23446348
mirtarbase	miR-1-3p	ABCB5	340273	ENSG00000004846	Microarray	18668037
mirtarbase	miR-1-3p	ABCB6	10058	ENSG00000115657	Proteomics	18668040
mirtarbase	miR-1-3p	ABCB7	22	ENSG00000131269	Proteomics	18668040
mirtarbase	miR-1-3p	ABCC1	4363	ENSG00000103222	Proteomics;Microarray	18668037
mirtarbase	miR-1-3p	ABCC1	4363	ENSG00000278183	Proteomics;Microarray	18668037
mirtarbase	miR-1291	ABCC1	4363	ENSG00000103222	Luciferase reporter assay//Western blot	23686318
mirtarbase	miR-1291	ABCC1	4363	ENSG00000278183	Luciferase reporter assay//Western blot	23686318
mirtarbase	miR-4254	ABCC12	94160	ENSG00000140798	HITS-CLIP	23824327
mirtarbase	miR-1-3p	ABCC4	10257	ENSG00000125257	Proteomics	18668040
mirtarbase	miR-423-5p	ABCC5	10057	ENSG00000114770	CLASH	23622248
mirtarbase	miR-423-5p	ABCC5	10057	ENSG00000114770	PAR-CLIP	23592263
mirtarbase	miR-423-5p	ABCC5	10057	ENSG00000114770	PAR-CLIP	24398324
mirtarbase	miR-4254	ABCC5	10057	ENSG00000114770	PAR-CLIP	23592263
mirtarbase	miR-4771	ABCC5	10057	ENSG00000114770	PAR-CLIP	23592263
mirtarbase	miR-4771	ABCC5	10057	ENSG00000114770	PAR-CLIP	24398324
mirtarbase	miR-4447	ABCC6	368	ENSG00000091262	PAR-CLIP	23592263
mirtarbase	miR-4447	ABCC6	368	ENSG00000275331	PAR-CLIP	23592263
mirtarbase	miR-4447	ABCC6	368	ENSG00000091262	PAR-CLIP	20371350
mirtarbase	miR-4447	ABCC6	368	ENSG00000275331	PAR-CLIP	20371350
mirtarbase	miR-6165	ABCC6	368	ENSG00000091262	PAR-CLIP	23592263
mirtarbase	miR-6165	ABCC6	368	ENSG00000275331	PAR-CLIP	23592263
mirtarbase	miR-6165	ABCC6	368	ENSG00000091262	PAR-CLIP	20371350
mirtarbase	miR-6165	ABCC6	368	ENSG00000275331	PAR-CLIP	20371350
mirtarbase	miR-654-5p	ABCC6	368	ENSG00000091262	PAR-CLIP	23592263
mirtarbase	miR-654-5p	ABCC6	368	ENSG00000275331	PAR-CLIP	23592263
mirtarbase	miR-654-5p	ABCC6	368	ENSG00000091262	PAR-CLIP	20371350
mirtarbase	miR-654-5p	ABCC6	368	ENSG00000275331	PAR-CLIP	20371350
mirtarbase	miR-6870-5p	ABCC6	368	ENSG00000091262	PAR-CLIP	23592263
mirtarbase	miR-6870-5p	ABCC6	368	ENSG00000275331	PAR-CLIP	23592263
mirtarbase	miR-6870-5p	ABCC6	368	ENSG00000091262	PAR-CLIP	20371350
mirtarbase	miR-6870-5p	ABCC6	368	ENSG00000275331	PAR-CLIP	20371350
mirtarbase	miR-411-5p	ABCD2	225	ENSG00000173208	PAR-CLIP	23592263
mirtarbase	miR-411-5p	ABCD2	225	ENSG00000173208	PAR-CLIP	20371350
mirtarbase	miR-1193	ABCF1	23	ENSG00000206490	HITS-CLIP	28735896
mirtarbase	miR-1193	ABCF1	23	ENSG00000236149	HITS-CLIP	28735896
mirtarbase	miR-1193	ABCF1	23	ENSG00000236342	HITS-CLIP	28735896
mirtarbase	miR-1193	ABCF1	23	ENSG00000204574	HITS-CLIP	28735896
mirtarbase	miR-1193	ABCF1	23	ENSG00000225989	HITS-CLIP	28735896
mirtarbase	miR-1193	ABCF1	23	ENSG00000232169	HITS-CLIP	28735896
mirtarbase	miR-1193	ABCF1	23	ENSG00000231129	HITS-CLIP	28735896
mirtarbase	miR-3652	ABCF1	23	ENSG00000206490	PAR-CLIP	22012620
mirtarbase	miR-3652	ABCF1	23	ENSG00000236149	PAR-CLIP	22012620
mirtarbase	miR-3652	ABCF1	23	ENSG00000236342	PAR-CLIP	22012620
mirtarbase	miR-3652	ABCF1	23	ENSG00000204574	PAR-CLIP	22012620
mirtarbase	miR-3652	ABCF1	23	ENSG00000225989	PAR-CLIP	22012620
mirtarbase	miR-3652	ABCF1	23	ENSG00000232169	PAR-CLIP	22012620
mirtarbase	miR-3652	ABCF1	23	ENSG00000231129	PAR-CLIP	22012620
mirtarbase	miR-3652	ABCF1	23	ENSG00000206490	HITS-CLIP	21572407
mirtarbase	miR-3652	ABCF1	23	ENSG00000236149	HITS-CLIP	21572407
mirtarbase	miR-3652	ABCF1	23	ENSG00000236342	HITS-CLIP	21572407
mirtarbase	miR-3652	ABCF1	23	ENSG00000204574	HITS-CLIP	21572407
mirtarbase	miR-3652	ABCF1	23	ENSG00000225989	HITS-CLIP	21572407
mirtarbase	miR-3652	ABCF1	23	ENSG00000232169	HITS-CLIP	21572407
mirtarbase	miR-3652	ABCF1	23	ENSG00000231129	HITS-CLIP	21572407
mirtarbase	miR-3689d	ABCF1	23	ENSG00000206490	PAR-CLIP	23592263
mirtarbase	miR-3689d	ABCF1	23	ENSG00000236149	PAR-CLIP	23592263
mirtarbase	miR-3689d	ABCF1	23	ENSG00000236342	PAR-CLIP	23592263
mirtarbase	miR-3689d	ABCF1	23	ENSG00000204574	PAR-CLIP	23592263
mirtarbase	miR-3689d	ABCF1	23	ENSG00000225989	PAR-CLIP	23592263
mirtarbase	miR-3689d	ABCF1	23	ENSG00000232169	PAR-CLIP	23592263
mirtarbase	miR-3689d	ABCF1	23	ENSG00000231129	PAR-CLIP	23592263
mirtarbase	miR-3934-3p	ABCF1	23	ENSG00000206490	PAR-CLIP	22012620
mirtarbase	miR-3934-3p	ABCF1	23	ENSG00000236149	PAR-CLIP	22012620
mirtarbase	miR-3934-3p	ABCF1	23	ENSG00000236342	PAR-CLIP	22012620
mirtarbase	miR-3934-3p	ABCF1	23	ENSG00000204574	PAR-CLIP	22012620
mirtarbase	miR-3934-3p	ABCF1	23	ENSG00000225989	PAR-CLIP	22012620
mirtarbase	miR-3934-3p	ABCF1	23	ENSG00000232169	PAR-CLIP	22012620
mirtarbase	miR-3934-3p	ABCF1	23	ENSG00000231129	PAR-CLIP	22012620
mirtarbase	miR-3934-3p	ABCF1	23	ENSG00000206490	HITS-CLIP	21572407
mirtarbase	miR-3934-3p	ABCF1	23	ENSG00000236149	HITS-CLIP	21572407
mirtarbase	miR-3934-3p	ABCF1	23	ENSG00000236342	HITS-CLIP	21572407
mirtarbase	miR-3934-3p	ABCF1	23	ENSG00000204574	HITS-CLIP	21572407
mirtarbase	miR-3934-3p	ABCF1	23	ENSG00000225989	HITS-CLIP	21572407
mirtarbase	miR-3934-3p	ABCF1	23	ENSG00000232169	HITS-CLIP	21572407
mirtarbase	miR-3934-3p	ABCF1	23	ENSG00000231129	HITS-CLIP	21572407
mirtarbase	miR-6746-5p	ABCF1	23	ENSG00000206490	HITS-CLIP	23824327
mirtarbase	miR-6746-5p	ABCF1	23	ENSG00000236149	HITS-CLIP	23824327
mirtarbase	miR-6746-5p	ABCF1	23	ENSG00000236342	HITS-CLIP	23824327
mirtarbase	miR-6746-5p	ABCF1	23	ENSG00000204574	HITS-CLIP	23824327
mirtarbase	miR-6746-5p	ABCF1	23	ENSG00000225989	HITS-CLIP	23824327
mirtarbase	miR-6746-5p	ABCF1	23	ENSG00000232169	HITS-CLIP	23824327
mirtarbase	miR-6746-5p	ABCF1	23	ENSG00000231129	HITS-CLIP	23824327
mirtarbase	miR-3689d	ABCF3	55324	ENSG00000161204	PAR-CLIP	27292025
mirtarbase	miR-181a-5p	ABCG2	9429	ENSG00000118777	Luciferase reporter assay//Microarray//qRT-PCR//Western blot	23780685
mirtarbase	miR-7158-3p	ABCG2	9429	ENSG00000118777	PAR-CLIP	22012620
mirtarbase	miR-181b-3p	ABCG8	64241	ENSG00000143921	HITS-CLIP	23824327
mirtarbase	miR-411-5p	ABCG8	64241	ENSG00000143921	PAR-CLIP	23446348
mirtarbase	miR-4326	ABCG8	64241	ENSG00000143921	PAR-CLIP	27292025
mirtarbase	miR-7851-3p	ABCG8	64241	ENSG00000143921	PAR-CLIP	27292025
mirtarbase	miR-1-3p	ABHD11	83451	ENSG00000106077	pSILAC//Proteomics;Other	18668040
mirtarbase	miR-1-3p	ABHD12	26090	ENSG00000100997	Proteomics	18668040
mirtarbase	miR-320c	ABHD12	26090	ENSG00000100997	PAR-CLIP	27292025
mirtarbase	miR-320d	ABHD12	26090	ENSG00000100997	PAR-CLIP	27292025
mirtarbase	miR-4713-3p	ABHD12	26090	ENSG00000100997	HITS-CLIP	19536157
mirtarbase	miR-1193	ABHD15	116236	ENSG00000168792	HITS-CLIP	23824327
mirtarbase	miR-411-5p	ABHD15	116236	ENSG00000168792	PAR-CLIP	23446348
mirtarbase	miR-664a-5p	ABHD15	116236	ENSG00000168792	PAR-CLIP	23446348
mirtarbase	miR-6746-5p	ABHD15	116236	ENSG00000168792	HITS-CLIP	23706177
mirtarbase	miR-6832-5p	ABHD15	116236	ENSG00000168792	PAR-CLIP	23446348
mirtarbase	miR-1260a	ABHD2	11057	ENSG00000140526	HITS-CLIP	23824327
mirtarbase	miR-4684-3p	ABHD2	11057	ENSG00000140526	PAR-CLIP	21572407
mirtarbase	miR-599	ABHD2	11057	ENSG00000140526	PAR-CLIP	22100165
mirtarbase	miR-599	ABHD2	11057	ENSG00000140526	PAR-CLIP	21572407
mirtarbase	miR-1-3p	ABI2	10152	ENSG00000138443	HITS-CLIP	27418678
mirtarbase	miR-1193	ABI2	10152	ENSG00000138443	PAR-CLIP	20371350
mirtarbase	miR-1260a	ABI2	10152	ENSG00000138443	HITS-CLIP	23824327
mirtarbase	miR-206	ABI2	10152	ENSG00000138443	HITS-CLIP	27418678
mirtarbase	miR-3652	ABI2	10152	ENSG00000138443	HITS-CLIP	27418678
mirtarbase	miR-3934-3p	ABI2	10152	ENSG00000138443	HITS-CLIP	23824327
mirtarbase	miR-599	ABI2	10152	ENSG00000138443	PAR-CLIP	22100165
mirtarbase	miR-6756-5p	ABI2	10152	ENSG00000138443	HITS-CLIP	23824327
mirtarbase	miR-8069	ABI2	10152	ENSG00000138443	PAR-CLIP	20371350
mirtarbase	miR-3622a-5p	ABITRAM	54942	ENSG00000119328	PAR-CLIP	20371350
mirtarbase	miR-423-5p	ABL1	25	ENSG00000097007	PAR-CLIP	23592263
mirtarbase	miR-423-5p	ABL1	25	ENSG00000097007	PAR-CLIP	20371350
mirtarbase	miR-423-5p	ABL1	25	ENSG00000097007	PAR-CLIP	26701625
mirtarbase	miR-6726-5p	ABL1	25	ENSG00000097007	PAR-CLIP	26701625
mirtarbase	miR-6787-5p	ABL1	25	ENSG00000097007	PAR-CLIP	26701625
mirtarbase	miR-6870-5p	ABL1	25	ENSG00000097007	PAR-CLIP	23592263
mirtarbase	miR-6870-5p	ABL1	25	ENSG00000097007	PAR-CLIP	20371350
mirtarbase	miR-6870-5p	ABL1	25	ENSG00000097007	PAR-CLIP	26701625
mirtarbase	miR-3652	ABL2	27	ENSG00000143322	HITS-CLIP	24906430
mirtarbase	miR-7851-3p	ABL2	27	ENSG00000143322	PAR-CLIP	21572407
mirtarbase	miR-148a-3p	ABLIM1	3983	ENSG00000099204	HITS-CLIP	23824327
mirtarbase	miR-148a-3p	ABLIM1	3983	ENSG00000099204	HITS-CLIP	27418678
mirtarbase	miR-411-5p	ABLIM1	3983	ENSG00000099204	HITS-CLIP	23824327
mirtarbase	miR-411-5p	ABLIM1	3983	ENSG00000099204	HITS-CLIP	27418678
mirtarbase	miR-550a-3-5p	ABRAXAS1	84142	ENSG00000163322	PAR-CLIP	23446348
mirtarbase	miR-550a-5p	ABRAXAS1	84142	ENSG00000163322	PAR-CLIP	23446348
mirtarbase	miR-3677-5p	ABT1	29777	ENSG00000146109	PAR-CLIP	20371350
mirtarbase	miR-4254	ACACA	31	ENSG00000275176	HITS-CLIP	23313552
mirtarbase	miR-4254	ACACA	31	ENSG00000278540	HITS-CLIP	23313552
mirtarbase	miR-654-5p	ACACA	31	ENSG00000275176	PAR-CLIP	26701625
mirtarbase	miR-654-5p	ACACA	31	ENSG00000278540	PAR-CLIP	26701625
mirtarbase	miR-596	ACACB	32	ENSG00000076555	HITS-CLIP	23824327
mirtarbase	miR-654-5p	ACADL	33	ENSG00000115361	PAR-CLIP	23592263
mirtarbase	miR-1-3p	ACADVL	37	ENSG00000072778	Proteomics	18668040
mirtarbase	miR-181a-5p	ACAN	176	ENSG00000157766	Microarray	22942087
mirtarbase	miR-3689d	ACBD5	91452	ENSG00000107897	PAR-CLIP	26701625
mirtarbase	miR-3689d	ACBD5	91452	ENSG00000107897	PAR-CLIP	27292025
mirtarbase	miR-6746-5p	ACBD7	414149	ENSG00000176244	HITS-CLIP	23313552
mirtarbase	miR-4660	ACER3	55331	ENSG00000078124	HITS-CLIP	27418678
mirtarbase	miR-181a-5p	ACOT12	134526	ENSG00000172497	Microarray	17612493
mirtarbase	miR-3677-5p	ACOT2	10965	ENSG00000119673	HITS-CLIP	23824327
mirtarbase	miR-3652	ACOT9	23597	ENSG00000123130	HITS-CLIP	22927820
mirtarbase	miR-4447	ACOX1	51	ENSG00000161533	HITS-CLIP	23824327
mirtarbase	miR-6756-5p	ACOX1	51	ENSG00000161533	PAR-CLIP	27292025
mirtarbase	miR-1-3p	ACP2	53	ENSG00000134575	Proteomics	18668040
mirtarbase	miR-3652	ACP6	51205	ENSG00000162836	HITS-CLIP	23824327
mirecords	miR-1-3p	ACPL2	92370	ENSG00000155893		15685193
mirtarbase	miR-320c	ACPP	55	ENSG00000014257	PAR-CLIP	22100165
mirtarbase	miR-320d	ACPP	55	ENSG00000014257	PAR-CLIP	22100165
mirtarbase	miR-320e	ACPP	55	ENSG00000014257	PAR-CLIP	22100165
mirtarbase	miR-6835-5p	ACPP	55	ENSG00000014257	PAR-CLIP	22100165
mirtarbase	miR-1290	ACSBG1	23205	ENSG00000103740	HITS-CLIP	23824327
mirtarbase	miR-1290	ACSBG1	23205	ENSG00000103740	HITS-CLIP	19536157
mirtarbase	miR-4682	ACSL6	23305	ENSG00000164398	PAR-CLIP	23446348
mirtarbase	miR-1-3p	ACTA1	58	ENSG00000143632	Proteomics	18668040
mirtarbase	miR-1-3p	ACTB	60	ENSG00000075624	Proteomics	18668040
mirtarbase	miR-6870-5p	ACTB	60	ENSG00000075624	PAR-CLIP	23592263
mirtarbase	miR-320c	ACTBL2	345651	ENSG00000169067	PAR-CLIP	22100165
mirtarbase	miR-320d	ACTBL2	345651	ENSG00000169067	PAR-CLIP	22100165
mirtarbase	miR-599	ACTBL2	345651	ENSG00000169067	PAR-CLIP	22100165
mirtarbase	miR-1-3p	ACTC1	70	ENSG00000159251	Proteomics	18668040
mirtarbase	miR-4684-3p	ACTC1	70	ENSG00000159251	HITS-CLIP	27418678
mirtarbase	miR-423-5p	ACTG1	71	ENSG00000184009	CLASH	23622248
mirtarbase	miR-206	ACTL6A	86	ENSG00000136518	Luciferase reporter assay//Western blot	23728344
mirtarbase	miR-1-3p	ACTN1	87	ENSG00000072110	Proteomics;Microarray	18668037
mirtarbase	miR-1-3p	ACTN4	81	ENSG00000130402	Proteomics;Microarray	18668037
mirtarbase	miR-1-3p	ACTN4	81	ENSG00000282844	Proteomics;Microarray	18668037
mirtarbase	miR-4750-3p	ACTN4	81	ENSG00000130402	PAR-CLIP	22012620
mirtarbase	miR-4750-3p	ACTN4	81	ENSG00000282844	PAR-CLIP	22012620
mirtarbase	miR-138-5p	ACTR1A	10121	ENSG00000138107	HITS-CLIP	27418678
mirtarbase	miR-550a-3-5p	ACTR1A	10121	ENSG00000138107	PAR-CLIP	23592263
mirtarbase	miR-550a-3-5p	ACTR1A	10121	ENSG00000138107	PAR-CLIP	26701625
mirtarbase	miR-550a-5p	ACTR1A	10121	ENSG00000138107	PAR-CLIP	23592263
mirtarbase	miR-550a-5p	ACTR1A	10121	ENSG00000138107	PAR-CLIP	26701625
mirtarbase	miR-4254	ACTR2	10097	ENSG00000138071	PAR-CLIP	20371350
mirtarbase	miR-4660	ACTR3B	57180	ENSG00000133627	PAR-CLIP	23592263
mirtarbase	miR-4660	ACTR3B	57180	ENSG00000133627	PAR-CLIP	20371350
mirtarbase	miR-4660	ACTR3B	57180	ENSG00000133627	PAR-CLIP	26701625
mirtarbase	miR-3652	ACTR5	79913	ENSG00000101442	HITS-CLIP	21572407
mirtarbase	miR-3622a-5p	ACTRT3	84517	ENSG00000184378	PAR-CLIP	22291592
mirtarbase	miR-148a-3p	ACVR1	90	ENSG00000115170	Luciferase reporter assay	22408438
mirtarbase	miR-148a-3p	ACVR1	90	ENSG00000115170	Luciferase reporter assay//qRT-PCR	25271001
mirtarbase	miR-4326	ACVR2B	93	ENSG00000114739	PAR-CLIP	21572407
mirtarbase	miR-4505	ACVRL1	94	ENSG00000139567	PAR-CLIP	26701625
mirtarbase	miR-181a-5p	ACYP1	97	ENSG00000119640	HITS-CLIP	22473208
mirtarbase	miR-181b-5p	ACYP1	97	ENSG00000119640	HITS-CLIP	22473208
mirtarbase	miR-3622a-5p	ADA2	51816	ENSG00000093072	PAR-CLIP	22291592
mirtarbase	miR-1-3p	ADAM12	8038	ENSG00000148848	Microarray	18668037
mirtarbase	miR-181a-5p	ADAM17	6868	ENSG00000151694	HITS-CLIP	23313552
mirtarbase	miR-181b-5p	ADAM17	6868	ENSG00000151694	HITS-CLIP	23313552
mirtarbase	miR-3652	ADAM17	6868	ENSG00000151694	HITS-CLIP	23313552
mirtarbase	miR-4505	ADAM17	6868	ENSG00000151694	HITS-CLIP	23313552
mirtarbase	miR-423-5p	ADAMTS14	140766	ENSG00000138316	PAR-CLIP	22291592
mirtarbase	miR-599	ADAMTS18	170692	ENSG00000140873	HITS-CLIP	23824327
mirtarbase	miR-3689d	ADAMTSL1	92949	ENSG00000178031	PAR-CLIP	26701625
mirtarbase	miR-1-3p	ADAMTSL4	54507	ENSG00000143382	Microarray	18668037
mirtarbase	miR-8052	ADAP2	55803	ENSG00000184060	HITS-CLIP	19536157
mirecords	miR-1-3p	ADAR	103	ENSG00000160710		15685193
mirtarbase	miR-1-3p	ADAR	103	ENSG00000160710	Luciferase reporter assay//Microarray	15685193
mirtarbase	miR-1-3p	ADAR	103	ENSG00000160710	pSILAC//Proteomics	18668040
mirtarbase	miR-1-3p	ADAR	103	ENSG00000160710	Proteomics;Microarray	18668037
mirtarbase	miR-3652	ADAR	103	ENSG00000160710	PAR-CLIP	23592263
mirtarbase	miR-3652	ADAR	103	ENSG00000160710	PAR-CLIP	21572407
mirtarbase	miR-4505	ADAR	103	ENSG00000160710	PAR-CLIP	23592263
mirtarbase	miR-4505	ADAR	103	ENSG00000160710	PAR-CLIP	21572407
mirtarbase	miR-664a-5p	ADAR	103	ENSG00000160710	PAR-CLIP	23592263
mirtarbase	miR-664a-5p	ADAR	103	ENSG00000160710	PAR-CLIP	21572407
mirtarbase	miR-148a-3p	ADARB1	104	ENSG00000197381	Sequencing	20371350
mirtarbase	miR-181b-3p	ADARB2	105	ENSG00000185736	PAR-CLIP	22012620
mirtarbase	miR-6746-5p	ADAT1	23536	ENSG00000065457	HITS-CLIP	23313552
mirtarbase	miR-6505-3p	ADAT2	134637	ENSG00000189007	PAR-CLIP	22012620
mirtarbase	miR-3652	ADCY2	108	ENSG00000078295	HITS-CLIP	23824327
mirtarbase	miR-181a-5p	ADCY9	115	ENSG00000162104	PAR-CLIP	26701625
mirtarbase	miR-181b-5p	ADCY9	115	ENSG00000162104	Flow//Luciferase reporter assay//qRT-PCR//Western blot	24269684
mirtarbase	miR-181b-5p	ADCY9	115	ENSG00000162104	PAR-CLIP	26701625
mirtarbase	miR-4660	ADCY9	115	ENSG00000162104	HITS-CLIP	23313552
mirtarbase	miR-6870-5p	ADCY9	115	ENSG00000162104	PAR-CLIP	23592263
mirtarbase	miR-320c	ADD1	118	ENSG00000087274	PAR-CLIP	26701625
mirtarbase	miR-320d	ADD1	118	ENSG00000087274	PAR-CLIP	26701625
mirtarbase	miR-3619-3p	ADD1	118	ENSG00000087274	PAR-CLIP	26701625
mirtarbase	miR-1290	ADD2	119	ENSG00000075340	PAR-CLIP	22012620
mirtarbase	miR-138-5p	ADGRA2	25960	ENSG00000020181	Immunohistochemistry//Luciferase reporter assay//Microarray//qRT-PCR//Western blot	24582749
mirtarbase	miR-6746-5p	ADGRB2	576	ENSG00000121753	PAR-CLIP	26701625
mirtarbase	miR-8052	ADGRF2	222611	ENSG00000164393	HITS-CLIP	27418678
mirtarbase	miR-6726-5p	ADGRG1	9289	ENSG00000205336	PAR-CLIP	26701625
mirtarbase	miR-6726-5p	ADGRG1	9289	ENSG00000205336	PAR-CLIP	27292025
mirtarbase	miR-662	ADGRG3	222487	ENSG00000182885	PAR-CLIP	27292025
mirtarbase	miR-3154	ADGRL1	22859	ENSG00000072071	PAR-CLIP	26701625
mirtarbase	miR-3154	ADGRL1	22859	ENSG00000288324	PAR-CLIP	26701625
mirtarbase	miR-6756-5p	ADGRL1	22859	ENSG00000072071	PAR-CLIP	26701625
mirtarbase	miR-6756-5p	ADGRL1	22859	ENSG00000288324	PAR-CLIP	26701625
mirtarbase	miR-6870-5p	ADGRL1	22859	ENSG00000072071	PAR-CLIP	26701625
mirtarbase	miR-6870-5p	ADGRL1	22859	ENSG00000288324	PAR-CLIP	26701625
mirtarbase	miR-3689d	ADIRF	10974	ENSG00000148671	PAR-CLIP	26701625
mirtarbase	miR-423-5p	ADIRF	10974	ENSG00000148671	PAR-CLIP	26701625
mirtarbase	miR-1260a	ADK	132	ENSG00000156110	HITS-CLIP	23824327
mirtarbase	miR-7158-3p	ADK	132	ENSG00000156110	HITS-CLIP	23824327
mirtarbase	miR-654-5p	ADM	133	ENSG00000148926	PAR-CLIP	21572407
mirtarbase	miR-3652	ADM2	79924	ENSG00000128165	HITS-CLIP	23824327
mirtarbase	miR-1-3p	ADPGK	83440	ENSG00000159322	pSILAC//Proteomics;Other	18668040
mirtarbase	miR-6777-5p	ADRA2B	151	ENSG00000274286	HITS-CLIP	19536157
mirtarbase	miR-3689d	ADRM1	11047	ENSG00000130706	PAR-CLIP	26701625
mirtarbase	miR-4326	ADRM1	11047	ENSG00000130706	PAR-CLIP	23446348
mirtarbase	miR-6756-5p	ADRM1	11047	ENSG00000130706	PAR-CLIP	26701625
mirtarbase	miR-3689d	AEN	64782	ENSG00000181026	PAR-CLIP	23592263
mirtarbase	miR-4453	AEN	64782	ENSG00000181026	PAR-CLIP	22100165
mirtarbase	miR-664a-5p	AEN	64782	ENSG00000181026	HITS-CLIP	23313552
mirtarbase	miR-1-3p	AFAP1	60312	ENSG00000196526	Proteomics	18668040
mirtarbase	miR-4802-3p	AFAP1	60312	ENSG00000196526	HITS-CLIP	23824327
mirtarbase	miR-4771	AFF1	4299	ENSG00000172493	HITS-CLIP	23313552
mirtarbase	miR-6870-5p	AFF2	2334	ENSG00000155966	PAR-CLIP	23592263
mirtarbase	miR-6870-5p	AFF2	2334	ENSG00000155966	PAR-CLIP	24398324
mirtarbase	miR-6870-5p	AFF2	2334	ENSG00000155966	PAR-CLIP	20371350
mirtarbase	miR-6870-5p	AFF2	2334	ENSG00000155966	PAR-CLIP	27292025
mirtarbase	miR-181a-5p	AFF4	27125	ENSG00000072364	HITS-CLIP	22473208
mirtarbase	miR-181b-5p	AFF4	27125	ENSG00000072364	HITS-CLIP	22473208
mirtarbase	miR-6787-5p	AFG1L	246269	ENSG00000135537	PAR-CLIP	20371350
mirtarbase	miR-181a-5p	AFTPH	54812	ENSG00000119844	Sequencing	20371350
mirtarbase	miR-1290	AGAP1	116987	ENSG00000157985	PAR-CLIP	26701625
mirtarbase	miR-2909	AGAP1	116987	ENSG00000157985	PAR-CLIP	26701625
mirtarbase	miR-3652	AGAP9	642517	ENSG00000204172	HITS-CLIP	23824327
mirtarbase	miR-4802-3p	AGAP9	642517	ENSG00000204172	PAR-CLIP	27292025
mirtarbase	miR-7158-3p	AGAP9	642517	ENSG00000204172	PAR-CLIP	22100165
mirtarbase	miR-1-3p	AGMAT	79814	ENSG00000116771	pSILAC//Proteomics;Other	18668040
mirtarbase	miR-1-3p	AGO1	26523	ENSG00000092847	Luciferase reporter assay	23276603
mirtarbase	miR-138-5p	AGO1	26523	ENSG00000092847	CLASH	23622248
mirtarbase	miR-320c	AGO1	26523	ENSG00000092847	CLASH	23622248
mirtarbase	miR-6165	AGO1	26523	ENSG00000092847	HITS-CLIP	23824327
mirtarbase	miR-1193	AGO2	27161	ENSG00000123908	PAR-CLIP	23592263
mirtarbase	miR-148a-3p	AGO2	27161	ENSG00000123908	PAR-CLIP	24398324
mirtarbase	miR-148a-3p	AGO2	27161	ENSG00000123908	PAR-CLIP	21572407
mirtarbase	miR-181b-3p	AGO2	27161	ENSG00000123908	PAR-CLIP	27292025
mirtarbase	miR-3619-3p	AGO2	27161	ENSG00000123908	PAR-CLIP	27292025
mirtarbase	miR-4682	AGO2	27161	ENSG00000123908	HITS-CLIP	23824327
mirtarbase	miR-4682	AGO2	27161	ENSG00000123908	HITS-CLIP	19536157
mirtarbase	miR-6165	AGO2	27161	ENSG00000123908	PAR-CLIP	23592263
mirtarbase	miR-6165	AGO2	27161	ENSG00000123908	PAR-CLIP	26701625
mirtarbase	miR-654-5p	AGO2	27161	ENSG00000123908	PAR-CLIP	23592263
mirtarbase	miR-6777-5p	AGO2	27161	ENSG00000123908	PAR-CLIP	23592263
mirtarbase	miR-6777-5p	AGO2	27161	ENSG00000123908	PAR-CLIP	26701625
mirtarbase	miR-6870-5p	AGO2	27161	ENSG00000123908	PAR-CLIP	23592263
mirtarbase	miR-6870-5p	AGO2	27161	ENSG00000123908	PAR-CLIP	24398324
mirtarbase	miR-6870-5p	AGO2	27161	ENSG00000123908	PAR-CLIP	23446348
mirtarbase	miR-6870-5p	AGO2	27161	ENSG00000123908	PAR-CLIP	22012620
mirtarbase	miR-6870-5p	AGO2	27161	ENSG00000123908	PAR-CLIP	21572407
mirtarbase	miR-6870-5p	AGO2	27161	ENSG00000123908	PAR-CLIP	20371350
mirtarbase	miR-6870-5p	AGO2	27161	ENSG00000123908	HITS-CLIP	24906430
mirtarbase	miR-6870-5p	AGO2	27161	ENSG00000123908	HITS-CLIP	23706177
mirtarbase	miR-6870-5p	AGO2	27161	ENSG00000123908	PAR-CLIP	26701625
mirtarbase	miR-6870-5p	AGO2	27161	ENSG00000123908	PAR-CLIP	27292025
mirtarbase	miR-6870-5p	AGO2	27161	ENSG00000123908	HITS-CLIP	27418678
mirtarbase	miR-148a-3p	AGO3	192669	ENSG00000126070	PAR-CLIP	21572407
mirtarbase	miR-3652	AGO3	192669	ENSG00000126070	PAR-CLIP	27292025
mirtarbase	miR-7158-3p	AGO3	192669	ENSG00000126070	HITS-CLIP	23824327
mirtarbase	miR-7158-3p	AGPS	8540	ENSG00000018510	PAR-CLIP	22100165
mirtarbase	miR-1-3p	AGRN	375790	ENSG00000188157	pSILAC//Proteomics;Other	18668040
mirtarbase	miR-3689d	AGTPBP1	23287	ENSG00000135049	PAR-CLIP	23446348
mirtarbase	miR-4254	AGTPBP1	23287	ENSG00000135049	PAR-CLIP	22012620
mirtarbase	miR-1-3p	AGTRAP	57085	ENSG00000177674	Proteomics	18668040
mirtarbase	miR-4660	AGTRAP	57085	ENSG00000177674	HITS-CLIP	23824327
mirtarbase	miR-662	AGTRAP	57085	ENSG00000177674	HITS-CLIP	23824327
mirtarbase	miR-664a-5p	AGTRAP	57085	ENSG00000177674	HITS-CLIP	23824327
mirtarbase	miR-4254	AHCY	191	ENSG00000101444	HITS-CLIP	23824327
mirtarbase	miR-423-5p	AHDC1	27245	ENSG00000126705	PAR-CLIP	26701625
mirtarbase	miR-6756-5p	AHDC1	27245	ENSG00000126705	PAR-CLIP	26701625
mirtarbase	miR-1-3p	AHNAK2	113146	ENSG00000185567	Proteomics;Microarray	18668037
mirtarbase	miR-6165	AHNAK2	113146	ENSG00000185567	PAR-CLIP	20371350
mirtarbase	miR-181a-5p	AHR	196	ENSG00000106546	qRT-PCR//Western blot	24329418
mirtarbase	miR-6505-3p	AHSA2	130872		PAR-CLIP	22012620
mirtarbase	miR-6505-3p	AHSA2	130872		HITS-CLIP	23824327
mirtarbase	miR-1-3p	AIFM2	84883	ENSG00000042286	Microarray	18668037
mirtarbase	miR-1260a	AIFM2	84883	ENSG00000042286	HITS-CLIP	23313552
mirtarbase	miR-4802-3p	AIG1	51390	ENSG00000146416	PAR-CLIP	27292025
mirtarbase	miR-1-3p	AIM2	9447	ENSG00000163568	Microarray	18668037
mirtarbase	miR-320c	AIMP1	9255	ENSG00000164022	PAR-CLIP	21572407
mirtarbase	miR-320d	AIMP1	9255	ENSG00000164022	PAR-CLIP	21572407
mirtarbase	miR-6870-5p	AIP	9049	ENSG00000110711	PAR-CLIP	23592263
mirtarbase	miR-6870-5p	AIP	9049	ENSG00000110711	PAR-CLIP	20371350
mirtarbase	miR-6870-5p	AIP	9049	ENSG00000110711	PAR-CLIP	26701625
mirtarbase	miR-423-5p	AJAP1	55966	ENSG00000196581	HITS-CLIP	19536157
mirtarbase	miR-4453	AJAP1	55966	ENSG00000196581	PAR-CLIP	22291592
mirtarbase	miR-423-5p	AK2	204	ENSG00000004455	PAR-CLIP	23592263
mirtarbase	miR-3652	AK3	50808	ENSG00000147853	PAR-CLIP	27292025
mirtarbase	miR-3652	AKAP1	8165	ENSG00000121057	PAR-CLIP	22100165
mirtarbase	miR-4505	AKAP1	8165	ENSG00000121057	PAR-CLIP	22100165
mirtarbase	miR-1-3p	AKAP12	9590	ENSG00000131016	Proteomics	18668040
mirtarbase	miR-181a-5p	AKAP12	9590	ENSG00000131016	CLASH	23622248
mirtarbase	miR-3137	AKAP12	9590	ENSG00000131016	PAR-CLIP	22100165
mirtarbase	miR-423-5p	AKAP13	11214	ENSG00000170776	CLASH	23622248
mirtarbase	miR-148a-3p	AKAP17A	8227	ENSG00000197976	PAR-CLIP	22012620
mirtarbase	miR-4283	AKAP2	11217		PAR-CLIP	23446348
mirtarbase	miR-1-3p	AKAP4	8852	ENSG00000147081	Microarray	18668037
mirtarbase	miR-411-5p	AKAP6	9472	ENSG00000151320	HITS-CLIP	23313552
mirtarbase	miR-6832-5p	AKAP6	9472	ENSG00000151320	HITS-CLIP	23313552
mirtarbase	miR-6746-5p	AKNA	80709	ENSG00000106948	HITS-CLIP	23313552
mirtarbase	miR-1-3p	AKR1D1	6718	ENSG00000122787	Microarray	18668037
mirtarbase	miR-1290	AKR7A2	8574	ENSG00000053371	PAR-CLIP	20371350
mirtarbase	miR-8052	AKR7A2	8574	ENSG00000053371	HITS-CLIP	19536157
mirtarbase	miR-3652	AKR7L	246181	ENSG00000211454	HITS-CLIP	23824327
mirtarbase	miR-3652	AKR7L	246181	ENSG00000211454	PAR-CLIP	27292025
mirtarbase	miR-138-5p	AKT1	207	ENSG00000142208	Immunohistochemistry//Luciferase reporter assay//Western blot	28122142
mirtarbase	miR-206	AKT1	207	ENSG00000142208	qRT-PCR//Western blot	28386239
mirtarbase	miR-139-3p	AKT1S1	84335	ENSG00000204673	PAR-CLIP	26701625
mirtarbase	miR-3652	AKT1S1	84335	ENSG00000204673	PAR-CLIP	26701625
mirtarbase	miR-6787-5p	AKT1S1	84335	ENSG00000204673	PAR-CLIP	26701625
mirtarbase	miR-148a-3p	ALCAM	214	ENSG00000170017	Luciferase reporter assay//qRT-PCR//Western blot	28063929
mirtarbase	miR-181a-5p	ALDH1A1	216	ENSG00000165092	qRT-PCR	26693182
mirtarbase	miR-4802-3p	ALDH1A3	220	ENSG00000184254	HITS-CLIP	23313552
mirtarbase	miR-1-3p	ALDH2	217	ENSG00000111275	Proteomics	18668040
mirtarbase	miR-8052	ALDH5A1	7915	ENSG00000112294	HITS-CLIP	23824327
mirtarbase	miR-320e	ALDH6A1	4329	ENSG00000119711	CLASH	23622248
mirtarbase	miR-3652	ALDH6A1	4329	ENSG00000119711	HITS-CLIP	23313552
mirtarbase	miR-664a-5p	ALDH6A1	4329	ENSG00000119711	HITS-CLIP	23313552
mirtarbase	miR-664a-5p	ALDH6A1	4329	ENSG00000119711	PAR-CLIP	27292025
mirtarbase	miR-181a-5p	ALDH9A1	223	ENSG00000143149	HITS-CLIP	22473208
mirtarbase	miR-181b-5p	ALDH9A1	223	ENSG00000143149	HITS-CLIP	22473208
mirtarbase	miR-6165	ALDOA	226	ENSG00000149925	HITS-CLIP	23824327
mirtarbase	miR-6720-3p	ALDOA	226	ENSG00000149925	HITS-CLIP	23824327
mirtarbase	miR-423-5p	ALDOC	230	ENSG00000109107	HITS-CLIP	23824327
mirtarbase	miR-4283	ALDOC	230	ENSG00000109107	HITS-CLIP	23824327
mirtarbase	miR-424-3p	ALG1	56052	ENSG00000033011	PAR-CLIP	21572407
mirtarbase	miR-6832-5p	ALG1	56052	ENSG00000033011	PAR-CLIP	23446348
mirtarbase	miR-664a-5p	ALG10B	144245	ENSG00000175548	HITS-CLIP	23313552
mirtarbase	miR-6746-5p	ALG10B	144245	ENSG00000175548	HITS-CLIP	23313552
mirtarbase	miR-139-3p	ALG14	199857	ENSG00000172339	HITS-CLIP	23313552
mirtarbase	miR-3652	ALG14	199857	ENSG00000172339	HITS-CLIP	23824327
mirtarbase	miR-664a-5p	ALG14	199857	ENSG00000172339	HITS-CLIP	23313552
mirtarbase	miR-1-3p	ALG2	85365	ENSG00000119523	Proteomics	18668040
mirtarbase	miR-1-3p	ALG3	10195	ENSG00000214160	Proteomics	18668040
mirtarbase	miR-3689d	ALG8	79053	ENSG00000159063	PAR-CLIP	23592263
mirtarbase	miR-6165	ALG9	79796	ENSG00000086848	PAR-CLIP	23592263
mirtarbase	miR-6165	ALG9	79796	ENSG00000086848	PAR-CLIP	26701625
mirtarbase	miR-6746-5p	ALG9	79796	ENSG00000086848	PAR-CLIP	23592263
mirtarbase	miR-6746-5p	ALG9	79796	ENSG00000086848	PAR-CLIP	26701625
mirtarbase	miR-6746-5p	ALG9	79796	ENSG00000086848	PAR-CLIP	27292025
mirtarbase	miR-3154	ALKBH5	54890	ENSG00000091542	PAR-CLIP	23592263
mirtarbase	miR-6832-5p	ALKBH5	54890	ENSG00000091542	PAR-CLIP	20371350
mirtarbase	miR-139-3p	ALOX15	246	ENSG00000161905	PAR-CLIP	23592263
mirtarbase	miR-6756-5p	ALOX15	246	ENSG00000161905	PAR-CLIP	21572407
mirtarbase	miR-320e	ALOX5AP	241	ENSG00000132965	PAR-CLIP	27292025
mirtarbase	miR-664a-5p	ALOX5AP	241	ENSG00000132965	PAR-CLIP	23446348
mirtarbase	miR-7851-3p	ALOX5AP	241	ENSG00000132965	PAR-CLIP	23446348
mirtarbase	miR-1-3p	ALPI	248	ENSG00000163295	HITS-CLIP	23313552
mirtarbase	miR-206	ALPI	248	ENSG00000163295	HITS-CLIP	23313552
mirtarbase	miR-4682	ALPI	248	ENSG00000163295	HITS-CLIP	23313552
mirtarbase	miR-509-3p	ALPK3	57538	ENSG00000136383	PAR-CLIP	22100165
mirtarbase	miR-3689d	AMBRA1	55626	ENSG00000110497	PAR-CLIP	26701625
mirtarbase	miR-3689d	AMD1	262	ENSG00000123505	PAR-CLIP	23446348
mirtarbase	miR-3689d	AMD1	262	ENSG00000123505	PAR-CLIP	27292025
mirtarbase	miR-1-3p	AMDHD1	144193	ENSG00000139344	Microarray	18668037
mirtarbase	miR-1260a	AMDHD2	51005	ENSG00000162066	PAR-CLIP	22012620
mirtarbase	miR-139-3p	AMDHD2	51005	ENSG00000162066	HITS-CLIP	23824327
mirtarbase	miR-4254	AMDHD2	51005	ENSG00000162066	HITS-CLIP	23824327
mirtarbase	miR-148a-3p	AMELX	265	ENSG00000125363	CLASH	23622248
mirtarbase	miR-599	AMER1	139285	ENSG00000184675	PAR-CLIP	23446348
mirtarbase	miR-6165	AMER1	139285	ENSG00000184675	PAR-CLIP	23592263
mirtarbase	miR-6165	AMER1	139285	ENSG00000184675	PAR-CLIP	24398324
mirtarbase	miR-6165	AMER1	139285	ENSG00000184675	PAR-CLIP	21572407
mirtarbase	miR-6165	AMER1	139285	ENSG00000184675	PAR-CLIP	20371350
mirtarbase	miR-1260a	AMER3	205147	ENSG00000178171	HITS-CLIP	23824327
mirtarbase	miR-3934-3p	AMFR	267	ENSG00000159461	HITS-CLIP	28735896
mirtarbase	miR-3180	AMH	268	ENSG00000104899	PAR-CLIP	26701625
mirtarbase	miR-181a-5p	AMMECR1	9949	ENSG00000101935	Microarray	17612493
mirtarbase	miR-4771	AMMECR1L	83607	ENSG00000144233	PAR-CLIP	26701625
mirtarbase	miR-6505-3p	AMMECR1L	83607	ENSG00000144233	HITS-CLIP	23313552
mirtarbase	miR-2277-5p	AMOTL1	154810	ENSG00000166025	PAR-CLIP	26701625
mirtarbase	miR-4326	AMOTL1	154810	ENSG00000166025	PAR-CLIP	22012620
mirtarbase	miR-6870-5p	AMOTL1	154810	ENSG00000166025	PAR-CLIP	26701625
mirtarbase	miR-4447	AMPD3	272	ENSG00000133805	HITS-CLIP	27418678
mirtarbase	miR-1-3p	AMZ1	155185	ENSG00000174945	Microarray	18668037
mirtarbase	miR-345-3p	ANAPC16	119504	ENSG00000166295	PAR-CLIP	21572407
mirtarbase	miR-3652	ANG	283	ENSG00000214274	HITS-CLIP	24906430
mirtarbase	miR-1291	ANGEL1	23357	ENSG00000013523	HITS-CLIP	23313552
mirtarbase	miR-4254	ANGEL2	90806	ENSG00000174606	PAR-CLIP	22012620
mirtarbase	miR-8052	ANGEL2	90806	ENSG00000174606	PAR-CLIP	22012620
mirtarbase	miR-4802-3p	ANGPTL3	27329	ENSG00000132855	PAR-CLIP	22012620
mirtarbase	miR-1-3p	ANGPTL4	51129	ENSG00000167772	Microarray	18668037
mirtarbase	miR-1260a	ANGPTL7	10218	ENSG00000171819	HITS-CLIP	23824327
mirtarbase	miR-1-3p	ANK1	286	ENSG00000029534	PAR-CLIP	23592263
mirtarbase	miR-1-3p	ANK1	286	ENSG00000029534	PAR-CLIP	27292025
mirtarbase	miR-206	ANK1	286	ENSG00000029534	PAR-CLIP	23592263
mirtarbase	miR-206	ANK1	286	ENSG00000029534	PAR-CLIP	27292025
mirtarbase	miR-3689d	ANK1	286	ENSG00000029534	PAR-CLIP	23592263
mirtarbase	miR-3689d	ANK1	286	ENSG00000029534	PAR-CLIP	27292025
mirtarbase	miR-641	ANK1	286	ENSG00000029534	HITS-CLIP	19536157
mirtarbase	miR-6870-5p	ANK1	286	ENSG00000029534	PAR-CLIP	23592263
mirtarbase	miR-6870-5p	ANK1	286	ENSG00000029534	PAR-CLIP	20371350
mirtarbase	miR-1-3p	ANKFY1	51479	ENSG00000185722	Proteomics	18668040
mirtarbase	miR-654-5p	ANKFY1	51479	ENSG00000185722	HITS-CLIP	23824327
mirtarbase	miR-6726-5p	ANKFY1	51479	ENSG00000185722	HITS-CLIP	23824327
mirtarbase	miR-4713-3p	ANKHD1-EIF4EBP3	404734	ENSG00000254996	PAR-CLIP	27292025
mirecords	miR-1-3p	ANKIB1	54467	ENSG00000001629		15685193
mirtarbase	miR-1-3p	ANKIB1	54467	ENSG00000001629	Microarray	15685193
mirtarbase	miR-1-3p	ANKIB1	54467	ENSG00000001629	Microarray	18668037
mirtarbase	miR-4254	ANKMY1	51281	ENSG00000144504	PAR-CLIP	27292025
mirtarbase	miR-181a-5p	ANKRD1	27063	ENSG00000148677	Microarray	17612493
mirtarbase	miR-3154	ANKRD11	29123	ENSG00000167522	PAR-CLIP	23592263
mirtarbase	miR-4684-3p	ANKRD11	29123	ENSG00000167522	PAR-CLIP	23592263
mirtarbase	miR-423-5p	ANKRD13B	124930	ENSG00000198720	PAR-CLIP	23592263
mirtarbase	miR-423-5p	ANKRD13B	124930	ENSG00000198720	PAR-CLIP	20371350
mirtarbase	miR-423-5p	ANKRD13B	124930	ENSG00000198720	PAR-CLIP	26701625
mirtarbase	miR-4447	ANKRD13B	124930	ENSG00000198720	PAR-CLIP	20371350
mirtarbase	miR-4447	ANKRD13B	124930	ENSG00000198720	PAR-CLIP	26701625
mirtarbase	miR-4505	ANKRD13B	124930	ENSG00000198720	PAR-CLIP	26701625
mirtarbase	miR-6756-5p	ANKRD13B	124930	ENSG00000198720	PAR-CLIP	20371350
mirtarbase	miR-6756-5p	ANKRD13B	124930	ENSG00000198720	PAR-CLIP	26701625
mirtarbase	miR-6870-5p	ANKRD13B	124930	ENSG00000198720	PAR-CLIP	23592263
mirtarbase	miR-6870-5p	ANKRD13B	124930	ENSG00000198720	PAR-CLIP	20371350
mirtarbase	miR-6870-5p	ANKRD13B	124930	ENSG00000198720	PAR-CLIP	26701625
mirtarbase	miR-181a-5p	ANKRD13C	81573	ENSG00000118454	Microarray	17612493
mirtarbase	miR-1-3p	ANKRD17	26057	ENSG00000132466	Proteomics	18668040
mirtarbase	miR-4750-3p	ANKRD27	84079	ENSG00000105186	PAR-CLIP	21572407
mirecords	miR-1-3p	ANKRD29	147463	ENSG00000154065		15685193
mirtarbase	miR-1-3p	ANKRD29	147463	ENSG00000154065	Microarray//Microarray;Other	15685193
mirtarbase	miR-3154	ANKRD33B	651746	ENSG00000164236	PAR-CLIP	23592263
mirtarbase	miR-345-3p	ANKRD33B	651746	ENSG00000164236	PAR-CLIP	21572407
mirtarbase	miR-3154	ANKRD36	375248	ENSG00000135976	PAR-CLIP	20371350
mirtarbase	miR-3652	ANKRD36	375248	ENSG00000135976	HITS-CLIP	21572407
mirtarbase	miR-3934-3p	ANKRD36	375248	ENSG00000135976	HITS-CLIP	21572407
mirtarbase	miR-641	ANKRD36	375248	ENSG00000135976	PAR-CLIP	20371350
mirtarbase	miR-7158-3p	ANKRD36	375248	ENSG00000135976	HITS-CLIP	23824327
mirtarbase	miR-423-5p	ANKRD42	338699	ENSG00000137494	PAR-CLIP	23592263
mirtarbase	miR-7158-3p	ANKRD44	91526	ENSG00000065413	HITS-CLIP	23824327
mirtarbase	miR-3934-3p	ANKRD50	57182	ENSG00000151458	PAR-CLIP	22012620
mirtarbase	miR-3154	ANKRD52	283373	ENSG00000139645	PAR-CLIP	26701625
mirtarbase	miR-3689d	ANKRD52	283373	ENSG00000139645	PAR-CLIP	26701625
mirtarbase	miR-423-5p	ANKRD52	283373	ENSG00000139645	PAR-CLIP	26701625
mirtarbase	miR-654-5p	ANKRD52	283373	ENSG00000139645	PAR-CLIP	26701625
mirtarbase	miR-6726-5p	ANKRD52	283373	ENSG00000139645	PAR-CLIP	26701625
mirtarbase	miR-6787-5p	ANKRD52	283373	ENSG00000139645	PAR-CLIP	20371350
mirtarbase	miR-6787-5p	ANKRD52	283373	ENSG00000139645	PAR-CLIP	26701625
mirtarbase	miR-6870-5p	ANKRD52	283373	ENSG00000139645	PAR-CLIP	20371350
mirtarbase	miR-6870-5p	ANKRD52	283373	ENSG00000139645	PAR-CLIP	26701625
mirtarbase	miR-550a-3-5p	ANKRD62	342850	ENSG00000181626	PAR-CLIP	23446348
mirtarbase	miR-550a-5p	ANKRD62	342850	ENSG00000181626	PAR-CLIP	23446348
mirtarbase	miR-3652	ANKRD9	122416	ENSG00000156381	HITS-CLIP	23824327
mirtarbase	miR-4684-3p	ANKS1A	23294	ENSG00000064999	PAR-CLIP	21572407
mirtarbase	miR-509-3p	ANKS1A	23294	ENSG00000064999	PAR-CLIP	21572407
mirtarbase	miR-1290	ANO8	57719	ENSG00000074855	HITS-CLIP	27418678
mirtarbase	miR-1-3p	ANP32A	8125	ENSG00000140350	Proteomics	18668040
mirtarbase	miR-148a-3p	ANP32A	8125	ENSG00000140350	Sequencing	20371350
mirtarbase	miR-1-3p	ANP32B	10541	ENSG00000136938	pSILAC//Proteomics;Other	18668040
mirtarbase	miR-1-3p	ANP32B	10541	ENSG00000136938	HITS-CLIP	23313552
mirtarbase	miR-206	ANP32B	10541	ENSG00000136938	HITS-CLIP	23313552
mirtarbase	miR-6756-5p	ANP32B	10541	ENSG00000136938	HITS-CLIP	23313552
mirtarbase	miR-1-3p	ANP32E	81611	ENSG00000143401	Proteomics	18668040
mirtarbase	miR-1-3p	ANP32E	81611	ENSG00000143401	PAR-CLIP	20371350
mirtarbase	miR-206	ANP32E	81611	ENSG00000143401	PAR-CLIP	20371350
mirtarbase	miR-599	ANP32E	81611	ENSG00000143401	PAR-CLIP	22012620
mirtarbase	miR-599	ANP32E	81611	ENSG00000143401	PAR-CLIP	21572407
mirtarbase	miR-599	ANP32E	81611	ENSG00000143401	PAR-CLIP	20371350
mirtarbase	miR-599	ANP32E	81611	ENSG00000143401	PAR-CLIP	27292025
mirtarbase	miR-6746-5p	ANP32E	81611	ENSG00000143401	HITS-CLIP	23824327
mirtarbase	miR-6746-5p	ANP32E	81611	ENSG00000143401	HITS-CLIP	23313552
mirtarbase	miR-1-3p	ANPEP	290	ENSG00000166825	pSILAC//Proteomics;Other	18668040
mirtarbase	miR-4453	ANXA11	311	ENSG00000122359	PAR-CLIP	22100165
mirtarbase	miR-1-3p	ANXA2	302	ENSG00000182718	pSILAC//Proteomics	18668040
mirtarbase	miR-1-3p	ANXA2	302	ENSG00000182718	Proteomics;Microarray	18668037
mirtarbase	miR-1-3p	ANXA2	302	ENSG00000182718	qRT-PCR//Western blot	24310399
mirtarbase	miR-206	ANXA2	302	ENSG00000182718	Luciferase reporter assay//qRT-PCR//Immunohistochemistry//Western blot	25500542
mirtarbase	miR-3689d	ANXA6	309	ENSG00000197043	PAR-CLIP	26701625
mirtarbase	miR-1193	AOPEP	84909	ENSG00000148120	HITS-CLIP	23824327
mirtarbase	miR-1-3p	AP1B1	162	ENSG00000100280	Proteomics	18668040
mirtarbase	miR-1-3p	AP1B1	162	ENSG00000100280	Microarray	18668037
mirtarbase	miR-4283	AP1B1	162	ENSG00000100280	PAR-CLIP	26701625
mirtarbase	miR-2681-3p	AP1G1	164	ENSG00000166747	PAR-CLIP	23592263
mirtarbase	miR-2681-3p	AP1G1	164	ENSG00000166747	PAR-CLIP	24398324
mirtarbase	miR-2681-3p	AP1G1	164	ENSG00000166747	PAR-CLIP	22012620
mirtarbase	miR-2681-3p	AP1G1	164	ENSG00000166747	PAR-CLIP	21572407
mirtarbase	miR-6726-5p	AP1G1	164	ENSG00000166747	PAR-CLIP	22012620
mirtarbase	miR-1-3p	AP1M1	8907	ENSG00000072958	Proteomics	18668040
mirtarbase	miR-181a-5p	AP1M1	8907	ENSG00000072958	CLASH	23622248
mirtarbase	miR-1-3p	AP1S1	1174	ENSG00000106367	Microarray	18668037
mirtarbase	miR-3652	AP1S1	1174	ENSG00000106367	PAR-CLIP	21572407
mirtarbase	miR-3689d	AP1S1	1174	ENSG00000106367	PAR-CLIP	26701625
mirtarbase	miR-1-3p	AP1S3	130340	ENSG00000152056	Microarray	18668037
mirtarbase	miR-3689d	AP1S3	130340	ENSG00000152056	PAR-CLIP	23592263
mirtarbase	miR-3689d	AP1S3	130340	ENSG00000152056	PAR-CLIP	21572407
mirtarbase	miR-3689d	AP1S3	130340	ENSG00000152056	PAR-CLIP	20371350
mirtarbase	miR-6746-5p	AP1S3	130340	ENSG00000152056	HITS-CLIP	23313552
mirtarbase	miR-4447	AP2M1	1173	ENSG00000161203	PAR-CLIP	26701625
mirtarbase	miR-6165	AP2M1	1173	ENSG00000161203	PAR-CLIP	26701625
mirtarbase	miR-654-5p	AP2M1	1173	ENSG00000161203	PAR-CLIP	26701625
mirtarbase	miR-6756-5p	AP2M1	1173	ENSG00000161203	PAR-CLIP	23592263
mirtarbase	miR-6870-5p	AP2M1	1173	ENSG00000161203	PAR-CLIP	26701625
mirtarbase	miR-1-3p	AP2S1	1175	ENSG00000042753	Proteomics	18668040
mirtarbase	miR-423-5p	AP2S1	1175	ENSG00000042753	PAR-CLIP	26701625
mirtarbase	miR-1-3p	AP3B1	8546	ENSG00000132842	pSILAC//Proteomics;Other	18668040
mirtarbase	miR-4431	AP3B1	8546	ENSG00000132842	HITS-CLIP	19536157
mirtarbase	miR-3652	AP3B2	8120	ENSG00000103723	PAR-CLIP	24398324
mirtarbase	miR-3652	AP3B2	8120	ENSG00000103723	PAR-CLIP	23446348
mirtarbase	miR-3652	AP3B2	8120	ENSG00000103723	PAR-CLIP	20371350
mirtarbase	miR-1-3p	AP3D1	8943	ENSG00000065000	pSILAC//Proteomics;Other	18668040
mirtarbase	miR-1193	AP3D1	8943	ENSG00000065000	PAR-CLIP	23592263
mirtarbase	miR-423-5p	AP3M1	26985	ENSG00000185009	CLASH	23622248
mirtarbase	miR-181a-5p	AP3M2	10947	ENSG00000070718	HITS-CLIP	23824327
mirtarbase	miR-181b-5p	AP3M2	10947	ENSG00000070718	HITS-CLIP	23824327
mirtarbase	miR-4259	AP4S1	11154	ENSG00000100478	PAR-CLIP	22012620
mirtarbase	miR-148a-3p	AP5B1	91056	ENSG00000254470	HITS-CLIP	23824327
mirtarbase	miR-181a-5p	AP5M1	55745	ENSG00000053770	HITS-CLIP	23824327
mirtarbase	miR-181a-5p	AP5M1	55745	ENSG00000053770	HITS-CLIP	19536157
mirtarbase	miR-181b-5p	AP5M1	55745	ENSG00000053770	HITS-CLIP	23824327
mirtarbase	miR-181b-5p	AP5M1	55745	ENSG00000053770	HITS-CLIP	19536157
mirtarbase	miR-3689d	AP5Z1	9907	ENSG00000242802	PAR-CLIP	20371350
mirtarbase	miR-6787-5p	AP5Z1	9907	ENSG00000242802	PAR-CLIP	20371350
mirtarbase	miR-3622a-5p	APAF1	317	ENSG00000120868	HITS-CLIP	23824327
mirtarbase	miR-6746-5p	APAF1	317	ENSG00000120868	HITS-CLIP	23313552
mirtarbase	miR-8052	APBA1	320	ENSG00000107282	HITS-CLIP	27418678
mirtarbase	miR-8052	APBA1	320	ENSG00000276497	HITS-CLIP	27418678
mirtarbase	miR-148a-3p	APC	324	ENSG00000134982	CLASH	23622248
mirtarbase	miR-4453	APCDD1	147495	ENSG00000154856	PAR-CLIP	22100165
mirtarbase	miR-1-3p	APEH	327	ENSG00000164062	Proteomics	18668040
mirtarbase	miR-2909	APEX1	328	ENSG00000100823	PAR-CLIP	23592263
mirtarbase	miR-423-5p	APEX1	328	ENSG00000100823	PAR-CLIP	26701625
mirtarbase	miR-3689d	APH1A	51107	ENSG00000117362	PAR-CLIP	23592263
mirtarbase	miR-654-5p	APH1A	51107	ENSG00000117362	PAR-CLIP	23592263
mirtarbase	miR-1-3p	API5	8539	ENSG00000166181	FACS//Luciferase reporter assay//qRT-PCR//Western blot	25433291
mirtarbase	miR-411-5p	API5	8539	ENSG00000166181	HITS-CLIP	23824327
mirtarbase	miR-6832-5p	API5	8539	ENSG00000166181	HITS-CLIP	23824327
mirtarbase	miR-148a-3p	APLN	8862	ENSG00000171388	HITS-CLIP	28735896
mirtarbase	miR-550a-3-5p	APLN	8862	ENSG00000171388	HITS-CLIP	28735896
mirtarbase	miR-550a-5p	APLN	8862	ENSG00000171388	HITS-CLIP	28735896
mirtarbase	miR-148a-3p	APLP2	334	ENSG00000084234	PAR-CLIP	26701625
mirtarbase	miR-3652	APOBEC3A	200315	ENSG00000128383	PAR-CLIP	27292025
mirtarbase	miR-3652	APOBEC3A	200315	ENSG00000262156	PAR-CLIP	27292025
mirtarbase	miR-3934-3p	APOBEC3C	27350	ENSG00000244509	PAR-CLIP	26701625
mirtarbase	miR-423-5p	APOBEC3C	27350	ENSG00000244509	PAR-CLIP	26701625
mirtarbase	miR-4283	APOBEC3C	27350	ENSG00000244509	PAR-CLIP	26701625
mirtarbase	miR-4283	APOBEC3C	27350	ENSG00000244509	HITS-CLIP	27418678
mirtarbase	miR-6832-5p	APOBEC3C	27350	ENSG00000244509	HITS-CLIP	27418678
mirtarbase	miR-181b-3p	APOBEC4	403314	ENSG00000173627	PAR-CLIP	27292025
mirtarbase	miR-181a-5p	APOL6	80830	ENSG00000221963	HITS-CLIP	22473208
mirtarbase	miR-181b-5p	APOL6	80830	ENSG00000221963	HITS-CLIP	22473208
mirtarbase	miR-2681-3p	APOL6	80830	ENSG00000221963	PAR-CLIP	21572407
mirtarbase	miR-6746-5p	APOL6	80830	ENSG00000221963	HITS-CLIP	23313552
mirtarbase	miR-6726-5p	APOM	55937	ENSG00000235754	HITS-CLIP	28735896
mirtarbase	miR-6726-5p	APOM	55937	ENSG00000204444	HITS-CLIP	28735896
mirtarbase	miR-6726-5p	APOM	55937	ENSG00000206409	HITS-CLIP	28735896
mirtarbase	miR-6726-5p	APOM	55937	ENSG00000231974	HITS-CLIP	28735896
mirtarbase	miR-6726-5p	APOM	55937	ENSG00000224290	HITS-CLIP	28735896
mirtarbase	miR-6726-5p	APOM	55937	ENSG00000226215	HITS-CLIP	28735896
mirtarbase	miR-6726-5p	APOM	55937	ENSG00000227567	HITS-CLIP	28735896
mirtarbase	miR-1229-5p	APP	351	ENSG00000142192	HITS-CLIP	23313552
mirtarbase	miR-424-3p	APP	351	ENSG00000142192	HITS-CLIP	19536157
mirtarbase	miR-148a-3p	APPBP2	10513	ENSG00000062725	CLASH	23622248
mirtarbase	miR-2909	APPL1	26060	ENSG00000157500	HITS-CLIP	23824327
mirtarbase	miR-2909	APPL1	26060	ENSG00000157500	HITS-CLIP	23313552
mirtarbase	miR-6746-5p	AQP2	359	ENSG00000167580	PAR-CLIP	23592263
mirtarbase	miR-4326	AQR	9716	ENSG00000021776	CLASH	23622248
mirtarbase	miR-6870-5p	AR	367	ENSG00000169083	PAR-CLIP	22012620
mirtarbase	miR-6746-5p	ARC	23237	ENSG00000198576	PAR-CLIP	23592263
mirtarbase	miR-6746-5p	ARC	23237	ENSG00000198576	PAR-CLIP	22012620
mirtarbase	miR-6746-5p	ARC	23237	ENSG00000198576	PAR-CLIP	26701625
mirecords	miR-1-3p	ARCN1	372	ENSG00000095139		15685193
mirecords	miR-1-3p	ARCN1	372	ENSG00000095139		15685193
mirtarbase	miR-1-3p	ARCN1	372	ENSG00000095139	Microarray	15685193
mirtarbase	miR-1-3p	ARCN1	372	ENSG00000095139	pSILAC//Proteomics	18668040
mirtarbase	miR-1-3p	ARCN1	372	ENSG00000095139	Proteomics;Microarray	18668037
mirtarbase	miR-320c	ARF1	375	ENSG00000143761	PAR-CLIP	21572407
mirtarbase	miR-320d	ARF1	375	ENSG00000143761	PAR-CLIP	21572407
mirtarbase	miR-4682	ARF1	375	ENSG00000143761	PAR-CLIP	21572407
mirtarbase	miR-4682	ARF1	375	ENSG00000143761	PAR-CLIP	20371350
mirecords	miR-1-3p	ARF3	377	ENSG00000134287		15685193
mirtarbase	miR-1-3p	ARF3	377	ENSG00000134287	Microarray//Microarray;Other	15685193
mirecords	miR-1-3p	ARF4	378	ENSG00000168374		15685193
mirtarbase	miR-1-3p	ARF4	378	ENSG00000168374	Microarray	15685193
mirtarbase	miR-1-3p	ARF4	378	ENSG00000168374	pSILAC//Proteomics	18668040
mirtarbase	miR-181a-5p	ARF6	382	ENSG00000165527	Microarray	17612493
mirtarbase	miR-181a-5p	ARF6	382	ENSG00000165527	PAR-CLIP	21572407
mirtarbase	miR-181b-5p	ARF6	382	ENSG00000165527	PAR-CLIP	21572407
mirtarbase	miR-8069	ARF6	382	ENSG00000165527	PAR-CLIP	21572407
mirtarbase	miR-424-3p	ARFGEF1	10565	ENSG00000066777	PAR-CLIP	22100165
mirtarbase	miR-1-3p	ARG1	383	ENSG00000118520	Proteomics	18668040
mirtarbase	miR-3619-3p	ARGFX	503582	ENSG00000186103	PAR-CLIP	22012620
mirtarbase	miR-411-5p	ARGFX	503582	ENSG00000186103	HITS-CLIP	27418678
mirtarbase	miR-4283	ARGFX	503582	ENSG00000186103	PAR-CLIP	22012620
mirtarbase	miR-4283	ARGFX	503582	ENSG00000186103	PAR-CLIP	20371350
mirtarbase	miR-4283	ARGFX	503582	ENSG00000186103	PAR-CLIP	27292025
mirtarbase	miR-6832-5p	ARGFX	503582	ENSG00000186103	HITS-CLIP	27418678
mirtarbase	miR-1-3p	ARGLU1	55082	ENSG00000134884	Proteomics	18668040
mirtarbase	miR-1193	ARGLU1	55082	ENSG00000134884	PAR-CLIP	21572407
mirtarbase	miR-4684-3p	ARGLU1	55082	ENSG00000134884	PAR-CLIP	21572407
mirtarbase	miR-4684-3p	ARGLU1	55082	ENSG00000134884	PAR-CLIP	20371350
mirtarbase	miR-424-3p	ARHGAP1	392	ENSG00000175220	PAR-CLIP	23592263
mirtarbase	miR-424-3p	ARHGAP1	392	ENSG00000175220	PAR-CLIP	21572407
mirtarbase	miR-424-3p	ARHGAP1	392	ENSG00000175220	PAR-CLIP	20371350
mirtarbase	miR-424-3p	ARHGAP1	392	ENSG00000175220	PAR-CLIP	27292025
mirtarbase	miR-181a-5p	ARHGAP12	94134	ENSG00000165322	Sequencing	20371350
mirtarbase	miR-2681-3p	ARHGAP18	93663	ENSG00000146376	HITS-CLIP	23824327
mirtarbase	miR-8052	ARHGAP26	23092	ENSG00000145819	HITS-CLIP	23824327
mirecords	miR-1-3p	ARHGAP29	9411	ENSG00000137962		15685193
mirtarbase	miR-1-3p	ARHGAP29	9411	ENSG00000137962	Microarray	15685193
mirtarbase	miR-138-5p	ARHGAP31	57514	ENSG00000031081	HITS-CLIP	28735896
mirtarbase	miR-6777-5p	ARHGAP31	57514	ENSG00000031081	PAR-CLIP	23592263
mirtarbase	miR-6787-5p	ARHGAP31	57514	ENSG00000031081	PAR-CLIP	23592263
mirtarbase	miR-423-5p	ARHGAP32	9743	ENSG00000134909	CLASH	23622248
mirtarbase	miR-181b-5p	ARHGAP35	2909	ENSG00000160007	CLASH	23622248
mirtarbase	miR-6787-5p	ARHGAP39	80728	ENSG00000147799	PAR-CLIP	26701625
mirtarbase	miR-138-5p	ARHGAP42	143872	ENSG00000165895	PAR-CLIP	23446348
mirtarbase	miR-138-5p	ARHGAP42	143872	ENSG00000165895	PAR-CLIP	21572407
mirtarbase	miR-138-5p	ARHGAP42	143872	ENSG00000165895	PAR-CLIP	26701625
mirtarbase	miR-3652	ARHGDIA	396	ENSG00000141522	PAR-CLIP	26701625
mirtarbase	miR-423-5p	ARHGDIA	396	ENSG00000141522	CLASH	23622248
mirtarbase	miR-4283	ARHGDIA	396	ENSG00000141522	PAR-CLIP	26701625
mirtarbase	miR-4326	ARHGDIA	396	ENSG00000141522	PAR-CLIP	26701625
mirtarbase	miR-4505	ARHGDIA	396	ENSG00000141522	PAR-CLIP	21572407
mirtarbase	miR-4505	ARHGDIA	396	ENSG00000141522	PAR-CLIP	20371350
mirtarbase	miR-4505	ARHGDIA	396	ENSG00000141522	PAR-CLIP	26701625
mirtarbase	miR-4771	ARHGDIA	396	ENSG00000141522	PAR-CLIP	20371350
mirtarbase	miR-6787-5p	ARHGDIA	396	ENSG00000141522	PAR-CLIP	26701625
mirecords	miR-1-3p	ARHGEF18	23370	ENSG00000104880		15685193
mirtarbase	miR-1-3p	ARHGEF18	23370	ENSG00000104880	Microarray	15685193
mirtarbase	miR-1-3p	ARHGEF18	23370	ENSG00000268861	Microarray	15685193
mirtarbase	miR-1-3p	ARHGEF18	23370	ENSG00000104880	Microarray	18668037
mirtarbase	miR-1-3p	ARHGEF18	23370	ENSG00000268861	Microarray	18668037
mirtarbase	miR-1291	ARHGEF2	9181	ENSG00000116584	PAR-CLIP	23592263
mirtarbase	miR-423-5p	ARHGEF2	9181	ENSG00000116584	PAR-CLIP	23592263
mirtarbase	miR-1260a	ARHGEF26	26084	ENSG00000277101	PAR-CLIP	21572407
mirtarbase	miR-1260a	ARHGEF26	26084	ENSG00000114790	PAR-CLIP	21572407
mirtarbase	miR-138-5p	ARHGEF3	50650	ENSG00000163947	qRT-PCR//Luciferase reporter assay//Western blot	20232393
mirtarbase	miR-664a-5p	ARHGEF39	84904	ENSG00000137135	HITS-CLIP	23824327
mirtarbase	miR-3652	ARHGEF5	7984	ENSG00000050327	HITS-CLIP	23824327
mirtarbase	miR-3652	ARHGEF5	7984	ENSG00000284933	HITS-CLIP	23824327
mirtarbase	miR-509-3p	ARHGEF7	8874	ENSG00000102606	PAR-CLIP	20371350
mirtarbase	miR-1-3p	ARID1A	8289	ENSG00000117713	pSILAC//Proteomics;Other	18668040
mirtarbase	miR-4750-3p	ARID1A	8289	ENSG00000117713	HITS-CLIP	23313552
mirtarbase	miR-1-3p	ARID2	196528	ENSG00000189079	pSILAC//Proteomics;Other	18668040
mirtarbase	miR-424-3p	ARID2	196528	ENSG00000189079	CLASH	23622248
mirtarbase	miR-148a-3p	ARID3A	1820	ENSG00000116017	PAR-CLIP	23592263
mirtarbase	miR-320c	ARID5B	84159	ENSG00000150347	PAR-CLIP	23592263
mirtarbase	miR-320d	ARID5B	84159	ENSG00000150347	PAR-CLIP	23592263
mirtarbase	miR-423-5p	ARID5B	84159	ENSG00000150347	HITS-CLIP	23313552
mirtarbase	miR-6870-5p	ARIH1	25820	ENSG00000166233	PAR-CLIP	23592263
mirtarbase	miR-1229-5p	ARIH2	10425	ENSG00000177479	PAR-CLIP	23592263
mirtarbase	miR-3652	ARIH2OS	646450		HITS-CLIP	23824327
mirtarbase	miR-4431	ARIH2OS	646450		HITS-CLIP	23824327
mirtarbase	miR-3154	ARL10	285598	ENSG00000175414	PAR-CLIP	23592263
mirtarbase	miR-320c	ARL10	285598	ENSG00000175414	PAR-CLIP	23592263
mirtarbase	miR-320d	ARL10	285598	ENSG00000175414	PAR-CLIP	23592263
mirtarbase	miR-320e	ARL10	285598	ENSG00000175414	PAR-CLIP	23592263
mirtarbase	miR-3652	ARL17B	100506084	ENSG00000276276	HITS-CLIP	23824327
mirtarbase	miR-3652	ARL17B	100506084	ENSG00000228696	HITS-CLIP	23824327
mirtarbase	miR-3652	ARL17B	100506084	ENSG00000275748	HITS-CLIP	23824327
mirtarbase	miR-4505	ARL2	402	ENSG00000213465	PAR-CLIP	26701625
mirtarbase	miR-6870-5p	ARL2	402	ENSG00000213465	PAR-CLIP	26701625
mirtarbase	miR-1290	ARL2BP	23568	ENSG00000102931	HITS-CLIP	23313552
mirtarbase	miR-320c	ARL3	403	ENSG00000138175	HITS-CLIP	23824327
mirtarbase	miR-320d	ARL3	403	ENSG00000138175	HITS-CLIP	23824327
mirtarbase	miR-4660	ARL3	403	ENSG00000138175	HITS-CLIP	19536157
mirtarbase	miR-4447	ARL4C	10123	ENSG00000188042	PAR-CLIP	26701625
mirtarbase	miR-6756-5p	ARL4C	10123	ENSG00000188042	PAR-CLIP	26701625
mirtarbase	miR-6835-5p	ARL4C	10123	ENSG00000188042	PAR-CLIP	26701625
mirtarbase	miR-138-5p	ARL5B	221079	ENSG00000165997	PAR-CLIP	23446348
mirtarbase	miR-138-5p	ARL5B	221079	ENSG00000165997	PAR-CLIP	20371350
mirtarbase	miR-181b-3p	ARL5B	221079	ENSG00000165997	PAR-CLIP	23446348
mirtarbase	miR-3920	ARL5B	221079	ENSG00000165997	PAR-CLIP	23446348
mirtarbase	miR-1291	ARL6IP1	23204	ENSG00000170540	PAR-CLIP	20371350
mirtarbase	miR-148a-3p	ARL6IP1	23204	ENSG00000170540	PAR-CLIP	27292025
mirtarbase	miR-423-5p	ARL6IP1	23204	ENSG00000170540	CLASH	23622248
mirtarbase	miR-4431	ARL6IP4	51329	ENSG00000182196	HITS-CLIP	19536157
mirtarbase	miR-1260a	ARL6IP6	151188	ENSG00000177917	PAR-CLIP	22291592
mirtarbase	miR-181a-5p	ARL6IP6	151188	ENSG00000177917	Microarray	17612493
mirtarbase	miR-596	ARL6IP6	151188	ENSG00000177917	PAR-CLIP	22291592
mirtarbase	miR-423-5p	ARL8A	127829	ENSG00000143862	PAR-CLIP	23592263
mirtarbase	miR-4505	ARL8A	127829	ENSG00000143862	PAR-CLIP	23592263
mirtarbase	miR-654-5p	ARL8A	127829	ENSG00000143862	PAR-CLIP	26701625
mirtarbase	miR-6726-5p	ARL8A	127829	ENSG00000143862	PAR-CLIP	26701625
mirtarbase	miR-6777-5p	ARL8A	127829	ENSG00000143862	PAR-CLIP	26701625
mirtarbase	miR-6787-5p	ARL8A	127829	ENSG00000143862	PAR-CLIP	26701625
mirtarbase	miR-6835-5p	ARL8A	127829	ENSG00000143862	PAR-CLIP	23592263
mirtarbase	miR-148a-3p	ARL8B	55207	ENSG00000134108	PAR-CLIP	23592263
mirtarbase	miR-1-3p	ARMC10	83787	ENSG00000170632	pSILAC//Proteomics;Other	18668040
mirtarbase	miR-1-3p	ARMC10	83787	ENSG00000282813	pSILAC//Proteomics;Other	18668040
mirtarbase	miR-4326	ARMC10	83787	ENSG00000170632	HITS-CLIP	19536157
mirtarbase	miR-4326	ARMC10	83787	ENSG00000282813	HITS-CLIP	19536157
mirtarbase	miR-4684-3p	ARMC10	83787	ENSG00000170632	HITS-CLIP	19536157
mirtarbase	miR-4684-3p	ARMC10	83787	ENSG00000282813	HITS-CLIP	19536157
mirtarbase	miR-4713-3p	ARMC10	83787	ENSG00000170632	HITS-CLIP	23824327
mirtarbase	miR-4713-3p	ARMC10	83787	ENSG00000282813	HITS-CLIP	23824327
mirtarbase	miR-599	ARMC10	83787	ENSG00000170632	HITS-CLIP	19536157
mirtarbase	miR-599	ARMC10	83787	ENSG00000282813	HITS-CLIP	19536157
mirtarbase	miR-6756-5p	ARMCX6	54470	ENSG00000198960	PAR-CLIP	23592263
mirtarbase	miR-6756-5p	ARMH3	79591	ENSG00000120029	HITS-CLIP	23824327
mirtarbase	miR-6505-3p	ARNTL	406	ENSG00000133794	PAR-CLIP	23592263
mirtarbase	miR-423-5p	ARPC1A	10552	ENSG00000241685	CLASH	23622248
mirtarbase	miR-411-5p	ARPC2	10109	ENSG00000163466	HITS-CLIP	19536157
mirtarbase	miR-6832-5p	ARPC2	10109	ENSG00000163466	HITS-CLIP	19536157
mirtarbase	miR-6756-5p	ARPC3	10094	ENSG00000111229	PAR-CLIP	20371350
mirtarbase	miR-1-3p	ARPC5	10092	ENSG00000162704	Proteomics	18668040
mirtarbase	miR-4453	ARPIN	348110	ENSG00000242498	PAR-CLIP	26701625
mirtarbase	miR-4453	ARPIN	348110	ENSG00000242498	PAR-CLIP	27292025
mirtarbase	miR-1-3p	ARPP19	10776	ENSG00000128989	PAR-CLIP	23446348
mirtarbase	miR-1-3p	ARPP19	10776	ENSG00000128989	PAR-CLIP	20371350
mirtarbase	miR-206	ARPP19	10776	ENSG00000128989	PAR-CLIP	23446348
mirtarbase	miR-206	ARPP19	10776	ENSG00000128989	PAR-CLIP	20371350
mirtarbase	miR-6870-5p	ARPP19	10776	ENSG00000128989	PAR-CLIP	26701625
mirtarbase	miR-181a-5p	ARRB2	409	ENSG00000141480	HITS-CLIP	22473208
mirtarbase	miR-181b-5p	ARRB2	409	ENSG00000141480	HITS-CLIP	22473208
mirtarbase	miR-423-5p	ARRB2	409	ENSG00000141480	PAR-CLIP	23592263
mirtarbase	miR-4660	ARRDC2	27106	ENSG00000105643	PAR-CLIP	23446348
mirtarbase	miR-4660	ARRDC2	27106	ENSG00000105643	PAR-CLIP	20371350
mirtarbase	miR-148a-3p	ARRDC3	57561	ENSG00000113369	Sequencing	20371350
mirtarbase	miR-181a-5p	ARRDC3	57561	ENSG00000113369	HITS-CLIP	22473208
mirtarbase	miR-181b-5p	ARRDC3	57561	ENSG00000113369	HITS-CLIP	22473208
mirtarbase	miR-3652	ARSA	410	ENSG00000100299	PAR-CLIP	27292025
mirtarbase	miR-320e	ARSB	411	ENSG00000113273	HITS-CLIP	23824327
mirtarbase	miR-181a-5p	ARSJ	79642	ENSG00000180801	PAR-CLIP	21572407
mirtarbase	miR-181b-5p	ARSJ	79642	ENSG00000180801	PAR-CLIP	21572407
mirtarbase	miR-3652	ARSK	153642	ENSG00000164291	HITS-CLIP	23824327
mirtarbase	miR-3652	ARSK	153642	ENSG00000164291	HITS-CLIP	23313552
mirtarbase	miR-4505	ARSK	153642	ENSG00000164291	HITS-CLIP	23313552
mirtarbase	miR-654-5p	ARSK	153642	ENSG00000164291	HITS-CLIP	23824327
mirtarbase	miR-664a-5p	ARSK	153642	ENSG00000164291	HITS-CLIP	23313552
mirtarbase	miR-4326	ARSL	415	ENSG00000157399	HITS-CLIP	23824327
mirtarbase	miR-599	ARSL	415	ENSG00000157399	PAR-CLIP	27292025
mirtarbase	miR-599	ARSL	415	ENSG00000157399	HITS-CLIP	27418678
mirtarbase	miR-411-5p	ART4	420	ENSG00000111339	HITS-CLIP	23824327
mirtarbase	miR-6832-5p	ART4	420	ENSG00000111339	HITS-CLIP	23824327
mirtarbase	miR-3652	AS3MT	57412	ENSG00000214435	PAR-CLIP	27292025
mirtarbase	miR-6746-5p	AS3MT	57412	ENSG00000214435	HITS-CLIP	23313552
mirtarbase	miR-181a-5p	ASB1	51665	ENSG00000065802	HITS-CLIP	22473208
mirtarbase	miR-181b-5p	ASB1	51665	ENSG00000065802	HITS-CLIP	22473208
mirtarbase	miR-181b-5p	ASB13	79754	ENSG00000196372	CLASH	23622248
mirtarbase	miR-1193	ASB16	92591	ENSG00000161664	PAR-CLIP	26701625
mirtarbase	miR-3180	ASB16	92591	ENSG00000161664	PAR-CLIP	26701625
mirtarbase	miR-3689d	ASB16	92591	ENSG00000161664	PAR-CLIP	23592263
mirtarbase	miR-654-5p	ASB16	92591	ENSG00000161664	PAR-CLIP	23592263
mirtarbase	miR-6835-5p	ASB16	92591	ENSG00000161664	PAR-CLIP	26701625
mirtarbase	miR-181b-3p	ASB4	51666	ENSG00000005981	PAR-CLIP	22100165
mirtarbase	miR-148a-3p	ASB6	140459	ENSG00000148331	PAR-CLIP	21572407
mirtarbase	miR-320c	ASB6	140459	ENSG00000148331	PAR-CLIP	20371350
mirtarbase	miR-320d	ASB6	140459	ENSG00000148331	PAR-CLIP	20371350
mirtarbase	miR-4283	ASB6	140459	ENSG00000148331	HITS-CLIP	23824327
mirtarbase	miR-4453	ASB6	140459	ENSG00000148331	PAR-CLIP	21572407
mirtarbase	miR-4505	ASB6	140459	ENSG00000148331	HITS-CLIP	23824327
mirtarbase	miR-4660	ASB6	140459	ENSG00000148331	PAR-CLIP	21572407
mirtarbase	miR-6777-5p	ASB6	140459	ENSG00000148331	PAR-CLIP	23592263
mirtarbase	miR-6777-5p	ASB6	140459	ENSG00000148331	PAR-CLIP	20371350
mirtarbase	miR-6787-5p	ASB6	140459	ENSG00000148331	PAR-CLIP	23592263
mirtarbase	miR-6787-5p	ASB6	140459	ENSG00000148331	PAR-CLIP	20371350
mirtarbase	miR-3180	ASCL2	430	ENSG00000183734	PAR-CLIP	23592263
mirtarbase	miR-3180	ASCL2	430	ENSG00000183734	PAR-CLIP	24398324
mirtarbase	miR-423-5p	ASCL2	430	ENSG00000183734	PAR-CLIP	23592263
mirtarbase	miR-423-5p	ASCL2	430	ENSG00000183734	PAR-CLIP	24398324
mirtarbase	miR-4447	ASCL2	430	ENSG00000183734	PAR-CLIP	23592263
mirtarbase	miR-4447	ASCL2	430	ENSG00000183734	PAR-CLIP	24398324
mirtarbase	miR-3677-5p	ASF1B	55723	ENSG00000105011	PAR-CLIP	21572407
mirtarbase	miR-3677-5p	ASF1B	55723	ENSG00000288210	PAR-CLIP	21572407
mirtarbase	miR-1-3p	ASH2L	9070	ENSG00000129691	pSILAC//Proteomics;Other	18668040
mirtarbase	miR-7851-3p	ASPA	443	ENSG00000108381	PAR-CLIP	27292025
mirtarbase	miR-1-3p	ASPH	444	ENSG00000198363	Luciferase reporter assay	23723006
mirtarbase	miR-3689d	ASPH	444	ENSG00000198363	PAR-CLIP	23592263
mirtarbase	miR-423-5p	ASPH	444	ENSG00000198363	PAR-CLIP	23592263
mirtarbase	miR-6165	ASPH	444	ENSG00000198363	PAR-CLIP	23592263
mirtarbase	miR-8069	ASPH	444	ENSG00000198363	PAR-CLIP	23592263
mirtarbase	miR-6746-5p	ASTN2	23245	ENSG00000148219	PAR-CLIP	23592263
mirtarbase	miR-6746-5p	ASTN2	23245	ENSG00000148219	PAR-CLIP	20371350
mirtarbase	miR-6835-5p	ASXL1	171023	ENSG00000171456	PAR-CLIP	23592263
mirtarbase	miR-1-3p	ASXL2	55252	ENSG00000143970	PAR-CLIP	22100165
mirtarbase	miR-6726-5p	ASXL2	55252	ENSG00000143970	HITS-CLIP	23313552
mirtarbase	miR-3934-3p	ATAD3C	219293	ENSG00000215915	HITS-CLIP	23824327
mirtarbase	miR-3622a-5p	ATAT1	79969	ENSG00000223752	HITS-CLIP	23824327
mirtarbase	miR-3622a-5p	ATAT1	79969	ENSG00000206488	HITS-CLIP	23824327
mirtarbase	miR-3622a-5p	ATAT1	79969	ENSG00000231257	HITS-CLIP	23824327
mirtarbase	miR-3622a-5p	ATAT1	79969	ENSG00000137343	HITS-CLIP	23824327
mirtarbase	miR-3622a-5p	ATAT1	79969	ENSG00000234549	HITS-CLIP	23824327
mirtarbase	miR-3622a-5p	ATAT1	79969	ENSG00000229061	HITS-CLIP	23824327
mirtarbase	miR-3622a-5p	ATAT1	79969	ENSG00000235658	HITS-CLIP	23824327
mirtarbase	miR-3622a-5p	ATAT1	79969	ENSG00000223752	HITS-CLIP	23313552
mirtarbase	miR-3622a-5p	ATAT1	79969	ENSG00000206488	HITS-CLIP	23313552
mirtarbase	miR-3622a-5p	ATAT1	79969	ENSG00000231257	HITS-CLIP	23313552
mirtarbase	miR-3622a-5p	ATAT1	79969	ENSG00000137343	HITS-CLIP	23313552
mirtarbase	miR-3622a-5p	ATAT1	79969	ENSG00000234549	HITS-CLIP	23313552
mirtarbase	miR-3622a-5p	ATAT1	79969	ENSG00000229061	HITS-CLIP	23313552
mirtarbase	miR-3622a-5p	ATAT1	79969	ENSG00000235658	HITS-CLIP	23313552
mirtarbase	miR-7158-3p	ATCAY	85300	ENSG00000167654	HITS-CLIP	23824327
mirtarbase	miR-1260a	ATF6B	1388	ENSG00000168468	HITS-CLIP	23824327
mirtarbase	miR-1260a	ATF6B	1388	ENSG00000213676	HITS-CLIP	23824327
mirtarbase	miR-1260a	ATF6B	1388	ENSG00000234539	HITS-CLIP	23824327
mirtarbase	miR-1260a	ATF6B	1388	ENSG00000228628	HITS-CLIP	23824327
mirtarbase	miR-599	ATF7IP	55729	ENSG00000171681	PAR-CLIP	23592263
mirtarbase	miR-181a-5p	ATF7IP2	80063	ENSG00000166669	Microarray	17612493
mirtarbase	miR-181a-5p	ATG10	83734	ENSG00000152348	Microarray	17612493
mirtarbase	miR-4684-3p	ATG12	9140	ENSG00000145782	PAR-CLIP	23592263
mirtarbase	miR-1193	ATG2A	23130	ENSG00000110046	PAR-CLIP	26701625
mirtarbase	miR-1193	ATG2A	23130	ENSG00000110046	PAR-CLIP	27292025
mirtarbase	miR-1193	ATG2A	23130	ENSG00000110046	HITS-CLIP	28735896
mirtarbase	miR-139-3p	ATG2A	23130	ENSG00000110046	PAR-CLIP	20371350
mirtarbase	miR-3180	ATG2A	23130	ENSG00000110046	PAR-CLIP	23446348
mirtarbase	miR-3180	ATG2A	23130	ENSG00000110046	PAR-CLIP	21572407
mirtarbase	miR-3180	ATG2A	23130	ENSG00000110046	HITS-CLIP	23706177
mirtarbase	miR-4802-3p	ATG2A	23130	ENSG00000110046	PAR-CLIP	23592263
mirtarbase	miR-4802-3p	ATG2A	23130	ENSG00000110046	PAR-CLIP	24398324
mirtarbase	miR-4802-3p	ATG2A	23130	ENSG00000110046	PAR-CLIP	23446348
mirtarbase	miR-4802-3p	ATG2A	23130	ENSG00000110046	PAR-CLIP//HITS-CLIP	21572407
mirtarbase	miR-4802-3p	ATG2A	23130	ENSG00000110046	PAR-CLIP	20371350
mirtarbase	miR-4802-3p	ATG2A	23130	ENSG00000110046	HITS-CLIP	24906430
mirtarbase	miR-4802-3p	ATG2A	23130	ENSG00000110046	HITS-CLIP	23706177
mirtarbase	miR-4802-3p	ATG2A	23130	ENSG00000110046	HITS-CLIP	23313552
mirtarbase	miR-4802-3p	ATG2A	23130	ENSG00000110046	PAR-CLIP	26701625
mirtarbase	miR-4802-3p	ATG2A	23130	ENSG00000110046	PAR-CLIP	27292025
mirtarbase	miR-4802-3p	ATG2A	23130	ENSG00000110046	HITS-CLIP	28735896
mirtarbase	miR-181a-5p	ATG2B	55102	ENSG00000066739	HITS-CLIP	22473208
mirtarbase	miR-181b-5p	ATG2B	55102	ENSG00000066739	HITS-CLIP	22473208
mirtarbase	miR-181a-5p	ATG5	9474	ENSG00000057663	Immunoblot//Luciferase reporter assay//qRT-PCR	23322078
mirtarbase	miR-181a-5p	ATG5	9474	ENSG00000057663	qRT-PCR//Western blot	26589846
mirtarbase	miR-320c	ATG7	10533	ENSG00000197548	CLASH	23622248
mirtarbase	miR-423-5p	ATG9A	79065	ENSG00000198925	PAR-CLIP	23592263
mirtarbase	miR-423-5p	ATG9A	79065	ENSG00000198925	PAR-CLIP	26701625
mirtarbase	miR-6756-5p	ATG9A	79065	ENSG00000198925	PAR-CLIP	26701625
mirtarbase	miR-6835-5p	ATG9A	79065	ENSG00000198925	PAR-CLIP	21572407
mirtarbase	miR-654-5p	ATL2	64225	ENSG00000119787	PAR-CLIP	27292025
mirtarbase	miR-6787-5p	ATL2	64225	ENSG00000119787	PAR-CLIP	27292025
mirtarbase	miR-1-3p	ATL3	25923	ENSG00000184743	Proteomics	18668040
mirtarbase	miR-4505	ATL3	25923	ENSG00000184743	HITS-CLIP	23824327
mirtarbase	miR-6870-5p	ATL3	25923	ENSG00000184743	HITS-CLIP	23824327
mirtarbase	miR-181a-5p	ATM	472	ENSG00000149311	Immunoblot//Luciferase reporter assay//qRT-PCR	21274007
mirtarbase	miR-181a-5p	ATM	472	ENSG00000149311	Luciferase reporter assay//Western blot	23656790
mirtarbase	miR-181a-5p	ATM	472	ENSG00000149311	Flow//Luciferase reporter assay//qRT-PCR//Western blot	24531888
mirtarbase	miR-181a-5p	ATM	472	ENSG00000149311	HITS-CLIP	22473208
mirtarbase	miR-181a-5p	ATM	472	ENSG00000149311	PAR-CLIP	20371350
mirtarbase	miR-181a-5p	ATM	472	ENSG00000149311	Luciferase reporter assay//qRT-PCR//Western blot	26113450
mirtarbase	miR-181b-5p	ATM	472	ENSG00000149311	Luciferase reporter assay//Western blot	23656790
mirtarbase	miR-181b-5p	ATM	472	ENSG00000149311	HITS-CLIP	22473208
mirtarbase	miR-181b-5p	ATM	472	ENSG00000149311	PAR-CLIP	20371350
mirtarbase	miR-6746-5p	ATM	472	ENSG00000149311	PAR-CLIP	27292025
mirtarbase	miR-411-5p	ATMIN	23300	ENSG00000166454	PAR-CLIP	22012620
mirtarbase	miR-411-5p	ATMIN	23300	ENSG00000166454	PAR-CLIP	21572407
mirtarbase	miR-411-5p	ATMIN	23300	ENSG00000166454	PAR-CLIP	20371350
mirtarbase	miR-423-5p	ATN1	1822	ENSG00000111676	CLASH	23622248
mirtarbase	miR-6165	ATOH8	84913	ENSG00000168874	PAR-CLIP	27292025
mirtarbase	miR-6720-3p	ATOH8	84913	ENSG00000168874	HITS-CLIP	23824327
mirtarbase	miR-1-3p	ATP13A1	57130	ENSG00000105726	Proteomics	18668040
mirtarbase	miR-596	ATP13A4	84239	ENSG00000127249	HITS-CLIP	23313552
mirtarbase	miR-411-5p	ATP1A2	477	ENSG00000018625	HITS-CLIP	23824327
mirtarbase	miR-6832-5p	ATP1A2	477	ENSG00000018625	HITS-CLIP	23824327
mirtarbase	miR-8052	ATP1B3	483	ENSG00000069849	HITS-CLIP	23313552
mirtarbase	miR-3689d	ATP1B4	23439	ENSG00000101892	PAR-CLIP	27292025
mirtarbase	miR-181a-5p	ATP2B1	490	ENSG00000070961	HITS-CLIP	22473208
mirtarbase	miR-181b-5p	ATP2B1	490	ENSG00000070961	HITS-CLIP	22473208
mirtarbase	miR-1-3p	ATP2B4	493	ENSG00000058668	Proteomics	18668040
mirtarbase	miR-423-5p	ATP2B4	493	ENSG00000058668	CLASH	23622248
mirtarbase	miR-139-3p	ATP5F1A	498	ENSG00000152234	PAR-CLIP	23592263
mirtarbase	miR-3689d	ATP5F1A	498	ENSG00000152234	PAR-CLIP	27292025
mirtarbase	miR-423-5p	ATP5F1B	506	ENSG00000110955	CLASH	23622248
mirtarbase	miR-1-3p	ATP5F1E	514	ENSG00000124172	HITS-CLIP	23824327
mirtarbase	miR-1290	ATP5F1E	514	ENSG00000124172	HITS-CLIP	23824327
mirtarbase	miR-206	ATP5F1E	514	ENSG00000124172	HITS-CLIP	23824327
mirtarbase	miR-411-5p	ATP5MC1	516	ENSG00000159199	HITS-CLIP	23824327
mirtarbase	miR-6832-5p	ATP5MC1	516	ENSG00000159199	HITS-CLIP	23824327
mirtarbase	miR-320e	ATP6AP1	537	ENSG00000071553	HITS-CLIP	23313552
mirtarbase	miR-6165	ATP6AP1	537	ENSG00000071553	PAR-CLIP	23446348
mirtarbase	miR-1-3p	ATP6V0A1	535	ENSG00000033627	pSILAC//Proteomics;Other	18668040
mirtarbase	miR-3622a-5p	ATP6V0B	533	ENSG00000117410	PAR-CLIP	23592263
mirtarbase	miR-6746-5p	ATP6V0D2	245972	ENSG00000147614	HITS-CLIP	23313552
mirtarbase	miR-181a-5p	ATP6V0E1	8992	ENSG00000113732	Microarray	17612493
mirtarbase	miR-1-3p	ATP6V1A	523	ENSG00000114573	Proteomics	18668040
mirecords	miR-1-3p	ATP6V1B2	526	ENSG00000147416		20144220
mirtarbase	miR-1-3p	ATP6V1B2	526	ENSG00000147416	Luciferase reporter assay	20144220
mirtarbase	miR-1-3p	ATP6V1B2	526	ENSG00000147416	Proteomics	18668040
mirtarbase	miR-1-3p	ATP6V1B2	526	ENSG00000147416	Proteomics;Microarray	18668037
mirtarbase	miR-1-3p	ATP6V1C1	528	ENSG00000155097	Proteomics	18668040
mirtarbase	miR-1-3p	ATP6V1E1	529	ENSG00000131100	Proteomics	18668040
mirtarbase	miR-423-5p	ATP6V1E1	529	ENSG00000131100	CLASH	23622248
mirtarbase	miR-423-5p	ATP6V1E1	529	ENSG00000131100	PAR-CLIP	27292025
mirtarbase	miR-641	ATP6V1G1	9550	ENSG00000136888	HITS-CLIP	23313552
mirtarbase	miR-181a-5p	ATP8A1	10396	ENSG00000124406	Sequencing	20371350
mirtarbase	miR-181a-5p	ATP8B1	5205	ENSG00000081923	PAR-CLIP	22012620
mirtarbase	miR-181b-5p	ATP8B1	5205	ENSG00000081923	PAR-CLIP	22012620
mirtarbase	miR-6832-5p	ATP8B1	5205	ENSG00000081923	PAR-CLIP	23446348
mirtarbase	miR-3689d	ATP8B2	57198	ENSG00000143515	PAR-CLIP	26701625
mirtarbase	miR-3689d	ATP8B2	57198	ENSG00000143515	PAR-CLIP	27292025
mirtarbase	miR-4447	ATPAF1	64756	ENSG00000123472	PAR-CLIP	26701625
mirtarbase	miR-4447	ATPAF1	64756	ENSG00000123472	PAR-CLIP	27292025
mirtarbase	miR-6870-5p	ATPAF1	64756	ENSG00000123472	PAR-CLIP	26701625
mirtarbase	miR-6870-5p	ATPAF1	64756	ENSG00000123472	PAR-CLIP	27292025
mirtarbase	miR-6832-5p	ATRAID	51374	ENSG00000138085	PAR-CLIP	20371350
mirtarbase	miR-320e	ATRX	546	ENSG00000085224	HITS-CLIP	27418678
mirtarbase	miR-1290	ATXN1	6310	ENSG00000124788	PAR-CLIP	23446348
mirtarbase	miR-1290	ATXN1	6310	ENSG00000124788	PAR-CLIP	21572407
mirtarbase	miR-4447	ATXN2	6311	ENSG00000204842	HITS-CLIP	23313552
mirtarbase	miR-6756-5p	ATXN2	6311	ENSG00000204842	HITS-CLIP	23313552
mirtarbase	miR-3689d	ATXN3	4287	ENSG00000066427	PAR-CLIP	23446348
mirtarbase	miR-3689d	ATXN3	4287	ENSG00000066427	PAR-CLIP	21572407
mirtarbase	miR-3689d	ATXN3	4287	ENSG00000066427	PAR-CLIP	20371350
mirtarbase	miR-3689d	ATXN3	4287	ENSG00000066427	HITS-CLIP	19536157
mirtarbase	miR-181a-5p	ATXN7	6314	ENSG00000285258	HITS-CLIP	23824327
mirtarbase	miR-181a-5p	ATXN7	6314	ENSG00000163635	HITS-CLIP	23824327
mirtarbase	miR-181b-5p	ATXN7	6314	ENSG00000285258	HITS-CLIP	23824327
mirtarbase	miR-181b-5p	ATXN7	6314	ENSG00000163635	HITS-CLIP	23824327
mirtarbase	miR-6870-5p	ATXN7L3	56970	ENSG00000087152	PAR-CLIP	23592263
mirtarbase	miR-320c	ATXN7L3B	552889	ENSG00000253719	CLASH	23622248
mirtarbase	miR-3934-3p	ATXN7L3B	552889	ENSG00000253719	PAR-CLIP	23592263
mirtarbase	miR-4682	ATXN7L3B	552889	ENSG00000253719	HITS-CLIP	23313552
mirtarbase	miR-599	ATXN7L3B	552889	ENSG00000253719	PAR-CLIP	23592263
mirtarbase	miR-1290	AURKA	6790	ENSG00000087586	PAR-CLIP	26701625
mirtarbase	miR-4326	AURKA	6790	ENSG00000087586	PAR-CLIP	21572407
mirtarbase	miR-148a-3p	AURKB	9212	ENSG00000178999	CLASH	23622248
mirtarbase	miR-1260a	AUTS8	282553		PAR-CLIP	23592263
mirtarbase	miR-3689d	AVL9	23080	ENSG00000105778	PAR-CLIP	23592263
mirtarbase	miR-3689d	AVL9	23080	ENSG00000105778	PAR-CLIP	23446348
mirtarbase	miR-3689d	AVL9	23080	ENSG00000105778	PAR-CLIP	20371350
mirtarbase	miR-6726-5p	AVL9	23080	ENSG00000105778	PAR-CLIP	23592263
mirtarbase	miR-6726-5p	AVL9	23080	ENSG00000105778	PAR-CLIP	24398324
mirtarbase	miR-6726-5p	AVL9	23080	ENSG00000105778	PAR-CLIP	20371350
mirtarbase	miR-6746-5p	AVL9	23080	ENSG00000105778	PAR-CLIP	23592263
mirtarbase	miR-6746-5p	AVL9	23080	ENSG00000105778	PAR-CLIP	23446348
mirtarbase	miR-6746-5p	AVL9	23080	ENSG00000105778	PAR-CLIP	20371350
mirtarbase	miR-320c	AXIN1	8312	ENSG00000103126	CLASH	23622248
mirtarbase	miR-641	AXIN2	8313	ENSG00000168646	PAR-CLIP	21572407
mirecords	miR-1-3p	AXL	558	ENSG00000167601		15685193
mirtarbase	miR-1-3p	AXL	558	ENSG00000167601	Microarray//Microarray;Other	15685193
mirtarbase	miR-1-3p	AXL	558	ENSG00000167601	pSILAC//Proteomics	18668040
mirtarbase	miR-1291	AZF1	560		HITS-CLIP	23313552
mirtarbase	miR-139-3p	B2M	567	ENSG00000166710	PAR-CLIP	23592263
mirtarbase	miR-139-3p	B2M	567	ENSG00000273686	PAR-CLIP	23592263
mirtarbase	miR-4802-3p	B2M	567	ENSG00000166710	PAR-CLIP	23592263
mirtarbase	miR-4802-3p	B2M	567	ENSG00000273686	PAR-CLIP	23592263
mirtarbase	miR-4447	B3GALNT2	148789	ENSG00000162885	PAR-CLIP	23592263
mirtarbase	miR-4447	B3GALNT2	148789	ENSG00000282880	PAR-CLIP	23592263
mirtarbase	miR-6756-5p	B3GALNT2	148789	ENSG00000162885	PAR-CLIP	23592263
mirtarbase	miR-6756-5p	B3GALNT2	148789	ENSG00000282880	PAR-CLIP	23592263
mirtarbase	miR-6870-5p	B3GALNT2	148789	ENSG00000162885	PAR-CLIP	23592263
mirtarbase	miR-6870-5p	B3GALNT2	148789	ENSG00000282880	PAR-CLIP	23592263
mirtarbase	miR-4682	B3GALT5	10317	ENSG00000183778	PAR-CLIP	22012620
mirtarbase	miR-4682	B3GALT5	10317	ENSG00000183778	HITS-CLIP	23824327
mirtarbase	miR-4682	B3GALT5	10317	ENSG00000183778	HITS-CLIP	23313552
mirtarbase	miR-4682	B3GALT5	10317	ENSG00000183778	HITS-CLIP	27418678
mirtarbase	miR-4326	B3GAT2	135152	ENSG00000112309	PAR-CLIP	22012620
mirtarbase	miR-1-3p	B3GNT2	10678	ENSG00000170340	Microarray	18668037
mirtarbase	miR-423-5p	B4GALNT4	338707	ENSG00000182272	PAR-CLIP	23592263
mirtarbase	miR-423-5p	B4GALNT4	338707	ENSG00000182272	PAR-CLIP	26701625
mirtarbase	miR-1-3p	B4GALT1	2683	ENSG00000086062	Proteomics	18668040
mirtarbase	miR-550a-3-5p	B4GALT1	2683	ENSG00000086062	HITS-CLIP	23313552
mirtarbase	miR-550a-5p	B4GALT1	2683	ENSG00000086062	HITS-CLIP	23313552
mirtarbase	miR-139-3p	B4GALT5	9334	ENSG00000158470	PAR-CLIP	26701625
mirtarbase	miR-4447	B4GALT5	9334	ENSG00000158470	PAR-CLIP	23592263
mirtarbase	miR-4447	B4GALT5	9334	ENSG00000158470	PAR-CLIP	26701625
mirtarbase	miR-641	B4GALT5	9334	ENSG00000158470	PAR-CLIP	23592263
mirtarbase	miR-641	B4GALT5	9334	ENSG00000158470	PAR-CLIP	26701625
mirtarbase	miR-148a-3p	B4GALT7	11285	ENSG00000027847	PAR-CLIP	23592263
mirtarbase	miR-4259	B4GALT7	11285	ENSG00000027847	HITS-CLIP	23313552
mirtarbase	miR-4684-3p	B4GALT7	11285	ENSG00000027847	HITS-CLIP	23706177
mirtarbase	miR-4684-3p	B4GALT7	11285	ENSG00000027847	HITS-CLIP	23313552
mirtarbase	miR-4684-3p	B4GALT7	11285	ENSG00000027847	PAR-CLIP	27292025
mirtarbase	miR-345-3p	BACE2	25825	ENSG00000182240	HITS-CLIP	23824327
mirtarbase	miR-345-3p	BACE2	25825	ENSG00000182240	HITS-CLIP	28735896
mirtarbase	miR-411-5p	BACE2	25825	ENSG00000182240	HITS-CLIP	23824327
mirtarbase	miR-664a-5p	BACE2	25825	ENSG00000182240	HITS-CLIP	19536157
mirtarbase	miR-6832-5p	BACE2	25825	ENSG00000182240	HITS-CLIP	23824327
mirtarbase	miR-1260a	BACH1	571	ENSG00000156273	HITS-CLIP	23313552
mirtarbase	miR-664a-5p	BACH1	571	ENSG00000156273	PAR-CLIP	20371350
mirtarbase	miR-6832-5p	BACH1	571	ENSG00000156273	PAR-CLIP	22100165
mirtarbase	miR-138-5p	BAG1	573	ENSG00000107262	Luciferase reporter assay//qRT-PCR//Western blot	25962180
mirtarbase	miR-181a-5p	BAG2	9532	ENSG00000112208	Microarray	17612493
mirtarbase	miR-1-3p	BAG4	9530	ENSG00000156735	Luciferase reporter assay//qRT-PCR	28042875
mirtarbase	miR-138-5p	BAG4	9530	ENSG00000156735	PAR-CLIP	21572407
mirtarbase	miR-6832-5p	BAG4	9530	ENSG00000156735	PAR-CLIP	24398324
mirtarbase	miR-1-3p	BAG5	9529	ENSG00000166170	Proteomics	18668040
mirtarbase	miR-4767	BAG5	9529	ENSG00000166170	PAR-CLIP	23446348
mirtarbase	miR-423-5p	BAK1	578	ENSG00000030110	PAR-CLIP	20371350
mirtarbase	miR-6726-5p	BAK1	578	ENSG00000030110	PAR-CLIP	23592263
mirtarbase	miR-3652	BAMBI	25805	ENSG00000095739	HITS-CLIP	23824327
mirtarbase	miR-423-5p	BANP	54971	ENSG00000172530	PAR-CLIP	23592263
mirtarbase	miR-423-5p	BANP	54971	ENSG00000172530	PAR-CLIP	20371350
mirtarbase	miR-423-5p	BANP	54971	ENSG00000172530	PAR-CLIP	26701625
mirtarbase	miR-4283	BANP	54971	ENSG00000172530	PAR-CLIP	23592263
mirtarbase	miR-4283	BANP	54971	ENSG00000172530	PAR-CLIP	20371350
mirtarbase	miR-4283	BANP	54971	ENSG00000172530	PAR-CLIP	26701625
mirtarbase	miR-6165	BANP	54971	ENSG00000172530	PAR-CLIP	22012620
mirtarbase	miR-4283	BAP1	8314	ENSG00000163930	PAR-CLIP	26701625
mirtarbase	miR-139-3p	BARHL1	56751	ENSG00000125492	PAR-CLIP	23592263
mirtarbase	miR-139-3p	BARHL1	56751	ENSG00000125492	PAR-CLIP	23446348
mirtarbase	miR-139-3p	BARHL1	56751	ENSG00000125492	PAR-CLIP	20371350
mirtarbase	miR-2277-5p	BARHL1	56751	ENSG00000125492	PAR-CLIP	23592263
mirtarbase	miR-2277-5p	BARHL1	56751	ENSG00000125492	PAR-CLIP	24398324
mirtarbase	miR-2277-5p	BARHL1	56751	ENSG00000125492	PAR-CLIP	20371350
mirtarbase	miR-2277-5p	BARHL1	56751	ENSG00000125492	PAR-CLIP	27292025
mirtarbase	miR-423-5p	BARHL1	56751	ENSG00000125492	PAR-CLIP	23592263
mirtarbase	miR-423-5p	BARHL1	56751	ENSG00000125492	PAR-CLIP	24398324
mirtarbase	miR-423-5p	BARHL1	56751	ENSG00000125492	PAR-CLIP	20371350
mirtarbase	miR-423-5p	BARHL1	56751	ENSG00000125492	PAR-CLIP	27292025
mirtarbase	miR-4283	BARHL1	56751	ENSG00000125492	PAR-CLIP	23592263
mirtarbase	miR-4283	BARHL1	56751	ENSG00000125492	PAR-CLIP	23446348
mirtarbase	miR-4283	BARHL1	56751	ENSG00000125492	PAR-CLIP	20371350
mirtarbase	miR-6777-5p	BARHL1	56751	ENSG00000125492	PAR-CLIP	23592263
mirtarbase	miR-6777-5p	BARHL1	56751	ENSG00000125492	PAR-CLIP	24398324
mirtarbase	miR-6777-5p	BARHL1	56751	ENSG00000125492	PAR-CLIP	20371350
mirtarbase	miR-6777-5p	BARHL1	56751	ENSG00000125492	PAR-CLIP	27292025
mirtarbase	miR-6787-5p	BARHL1	56751	ENSG00000125492	PAR-CLIP	23592263
mirtarbase	miR-6787-5p	BARHL1	56751	ENSG00000125492	PAR-CLIP	24398324
mirtarbase	miR-6787-5p	BARHL1	56751	ENSG00000125492	PAR-CLIP	20371350
mirtarbase	miR-6787-5p	BARHL1	56751	ENSG00000125492	PAR-CLIP	27292025
mirtarbase	miR-1-3p	BAX	581	ENSG00000087088	Proteomics;Microarray	18668037
mirtarbase	miR-148a-3p	BAX	581	ENSG00000087088	Luciferase reporter assay//qRT-PCR//Western blot	27261578
mirtarbase	miR-181a-5p	BAX	581	ENSG00000087088	Luciferase reporter assay//Western blot	26028030
mirtarbase	miR-181a-5p	BAZ2A	11176	ENSG00000076108	HITS-CLIP	22473208
mirtarbase	miR-181b-5p	BAZ2A	11176	ENSG00000076108	HITS-CLIP	22473208
mirtarbase	miR-4802-3p	BAZ2A	11176	ENSG00000076108	PAR-CLIP	21572407
mirtarbase	miR-148a-3p	BAZ2B	29994	ENSG00000123636	PAR-CLIP	21572407
mirtarbase	miR-599	BAZ2B	29994	ENSG00000123636	PAR-CLIP	21572407
mirtarbase	miR-6746-5p	BAZ2B	29994	ENSG00000123636	HITS-CLIP	23824327
mirtarbase	miR-4767	BBC3	27113	ENSG00000105327	PAR-CLIP	23592263
mirtarbase	miR-4767	BBC3	27113	ENSG00000105327	PAR-CLIP	26701625
mirtarbase	miR-654-5p	BBC3	27113	ENSG00000105327	PAR-CLIP	23592263
mirtarbase	miR-654-5p	BBC3	27113	ENSG00000105327	PAR-CLIP	24398324
mirtarbase	miR-654-5p	BBC3	27113	ENSG00000105327	PAR-CLIP	26701625
mirtarbase	miR-1229-5p	BBS1	582	ENSG00000174483	HITS-CLIP	23824327
mirtarbase	miR-3619-3p	BBX	56987	ENSG00000114439	PAR-CLIP	23592263
mirtarbase	miR-3619-3p	BBX	56987	ENSG00000114439	PAR-CLIP	23446348
mirtarbase	miR-3619-3p	BBX	56987	ENSG00000114439	PAR-CLIP	21572407
mirtarbase	miR-3619-3p	BBX	56987	ENSG00000114439	PAR-CLIP	20371350
mirtarbase	miR-1-3p	BCAP29	55973	ENSG00000075790	Microarray	18668037
mirtarbase	miR-1-3p	BCAP29	55973	ENSG00000283852	Microarray	18668037
mirtarbase	miR-139-3p	BCAR1	9564	ENSG00000050820	HITS-CLIP	23313552
mirtarbase	miR-139-3p	BCAR1	9564	ENSG00000285460	HITS-CLIP	23313552
mirtarbase	miR-509-3p	BCAR1	9564	ENSG00000050820	HITS-CLIP	23313552
mirtarbase	miR-509-3p	BCAR1	9564	ENSG00000285460	HITS-CLIP	23313552
mirtarbase	miR-1-3p	BCAS4	55653	ENSG00000124243	Microarray	18668037
mirtarbase	miR-1260a	BCAS4	55653	ENSG00000124243	PAR-CLIP	21572407
mirtarbase	miR-4771	BCAS4	55653	ENSG00000124243	PAR-CLIP	27292025
mirtarbase	miR-423-5p	BCCIP	56647	ENSG00000107949	CLASH	23622248
mirtarbase	miR-1-3p	BCKDHB	594	ENSG00000083123	pSILAC//Proteomics;Other	18668040
mirtarbase	miR-6720-3p	BCKDK	10295	ENSG00000103507	PAR-CLIP	27292025
mirtarbase	miR-6746-5p	BCKDK	10295	ENSG00000103507	PAR-CLIP	27292025
mirtarbase	miR-1229-5p	BCL10	8915	ENSG00000142867	HITS-CLIP	23824327
mirtarbase	miR-138-5p	BCL11A	53335	ENSG00000119866	Luciferase reporter assay//Next Generation Sequencing (NGS)//qRT-PCR//RNA-binding protein immunoprecipitation//Western blot	28303002
mirecords	miR-1-3p	BCL2	596	ENSG00000171791	Western blot	19506341
mirecords	miR-181a-5p	BCL2	596	ENSG00000171791	Western blot	20204284
mirtarbase	miR-148a-3p	BCL2	596	ENSG00000171791	Luciferase reporter assay	21455217
mirtarbase	miR-181a-5p	BCL2	596	ENSG00000171791	Luciferase reporter assay//qRT-PCR//Western blot//Reporter assay;Western blot;Other	20162574
mirtarbase	miR-181a-5p	BCL2	596	ENSG00000171791	Luciferase reporter assay	22285729
mirtarbase	miR-181a-5p	BCL2	596	ENSG00000171791	Luciferase reporter assay//qRT-PCR//Western blot	22209977
mirtarbase	miR-181a-5p	BCL2	596	ENSG00000171791	Immunoblot//Luciferase reporter assay//qRT-PCR//Western blot	21958558
mirtarbase	miR-181a-5p	BCL2	596	ENSG00000171791	Luciferase reporter assay	22610076
mirtarbase	miR-181a-5p	BCL2	596	ENSG00000171791	Luciferase reporter assay//qRT-PCR//Western blot	24335172
mirtarbase	miR-181a-5p	BCL2	596	ENSG00000171791	Immunoblot//qRT-PCR//Western blot	24002437
mirtarbase	miR-181a-5p	BCL2	596	ENSG00000171791	Luciferase reporter assay//qRT-PCR//Western blot	27802900
mirtarbase	miR-181b-5p	BCL2	596	ENSG00000171791	Luciferase reporter assay//qRT-PCR//Western blot//Reporter assay;Western blot;Other	20162574
mirtarbase	miR-181b-5p	BCL2	596	ENSG00000171791	Luciferase reporter assay	22610076
mirtarbase	miR-181b-5p	BCL2	596	ENSG00000171791	ELISA//GFP reporter assay//Luciferase reporter assay//qRT-PCR//Western blot	23440261
mirtarbase	miR-206	BCL2	596	ENSG00000171791	Flow//qRT-PCR	24855559
mirtarbase	miR-3154	BCL2L1	598	ENSG00000171552	PAR-CLIP	26701625
mirtarbase	miR-3619-3p	BCL2L1	598	ENSG00000171552	PAR-CLIP	26701625
mirtarbase	miR-3652	BCL2L1	598	ENSG00000171552	PAR-CLIP	26701625
mirtarbase	miR-4505	BCL2L1	598	ENSG00000171552	PAR-CLIP	26701625
mirtarbase	miR-6756-5p	BCL2L1	598	ENSG00000171552	PAR-CLIP	26701625
mirtarbase	miR-148a-3p	BCL2L11	10018	ENSG00000153094	Immunoblot//Luciferase reporter assay//qRT-PCR	24425048
mirtarbase	miR-181a-5p	BCL2L11	10018	ENSG00000153094	Luciferase reporter assay//qRT-PCR//Western blot	20841506
mirtarbase	miR-181a-5p	BCL2L11	10018	ENSG00000153094	Luciferase reporter assay	23241956
mirtarbase	miR-181b-5p	BCL2L11	10018	ENSG00000153094	Luciferase reporter assay//qRT-PCR//Western blot	26572075
mirtarbase	miR-599	BCL2L11	10018	ENSG00000153094	PAR-CLIP	23592263
mirtarbase	miR-599	BCL2L11	10018	ENSG00000153094	PAR-CLIP	24398324
mirtarbase	miR-599	BCL2L11	10018	ENSG00000153094	PAR-CLIP	23446348
mirtarbase	miR-599	BCL2L11	10018	ENSG00000153094	PAR-CLIP	21572407
mirtarbase	miR-599	BCL2L11	10018	ENSG00000153094	PAR-CLIP	20371350
mirtarbase	miR-599	BCL2L11	10018	ENSG00000153094	PAR-CLIP	27292025
mirtarbase	miR-641	BCL2L11	10018	ENSG00000153094	PAR-CLIP	27292025
mirtarbase	miR-3689d	BCL2L13	23786	ENSG00000099968	PAR-CLIP	23446348
mirtarbase	miR-3689d	BCL2L13	23786	ENSG00000099968	PAR-CLIP	20371350
mirtarbase	miR-8069	BCL2L14	79370	ENSG00000121380	PAR-CLIP	22100165
mirtarbase	miR-8069	BCL2L14	79370	ENSG00000281449	PAR-CLIP	22100165
mirtarbase	miR-8052	BCL2L2-PABPN1	100529063	ENSG00000258643	PAR-CLIP	26701625
mirtarbase	miR-1229-5p	BCL3	602	ENSG00000069399	PAR-CLIP	23592263
mirtarbase	miR-1229-5p	BCL3	602	ENSG00000069399	PAR-CLIP	26701625
mirtarbase	miR-3934-3p	BCL3	602	ENSG00000069399	PAR-CLIP	23592263
mirtarbase	miR-3934-3p	BCL3	602	ENSG00000069399	PAR-CLIP	26701625
mirtarbase	miR-1-3p	BCL6B	255877	ENSG00000161940	Microarray	18668037
mirtarbase	miR-1290	BCL7A	605	ENSG00000110987	PAR-CLIP	20371350
mirtarbase	miR-1290	BCL7A	605	ENSG00000282873	PAR-CLIP	20371350
mirtarbase	miR-4447	BCL7A	605	ENSG00000110987	PAR-CLIP	23592263
mirtarbase	miR-4447	BCL7A	605	ENSG00000282873	PAR-CLIP	23592263
mirtarbase	miR-6756-5p	BCL7A	605	ENSG00000110987	PAR-CLIP	23592263
mirtarbase	miR-6756-5p	BCL7A	605	ENSG00000282873	PAR-CLIP	23592263
mirtarbase	miR-1-3p	BCL7B	9275	ENSG00000106635	PAR-CLIP	27292025
mirtarbase	miR-206	BCL7B	9275	ENSG00000106635	PAR-CLIP	27292025
mirtarbase	miR-320c	BCL7B	9275	ENSG00000106635	PAR-CLIP	23592263
mirtarbase	miR-320c	BCL7B	9275	ENSG00000106635	PAR-CLIP	27292025
mirtarbase	miR-320d	BCL7B	9275	ENSG00000106635	PAR-CLIP	23592263
mirtarbase	miR-320d	BCL7B	9275	ENSG00000106635	PAR-CLIP	27292025
mirtarbase	miR-1193	BCL9L	283149	ENSG00000186174	PAR-CLIP	23592263
mirtarbase	miR-3180	BCL9L	283149	ENSG00000186174	PAR-CLIP	26701625
mirtarbase	miR-4505	BCL9L	283149	ENSG00000186174	PAR-CLIP	26701625
mirtarbase	miR-423-5p	BCLAF1	9774	ENSG00000029363	CLASH	23622248
mirtarbase	miR-424-3p	BCLAF1	9774	ENSG00000029363	PAR-CLIP	21572407
mirtarbase	miR-424-3p	BCLAF1	9774	ENSG00000029363	PAR-CLIP	20371350
mirecords	miR-1-3p	BDNF	627	ENSG00000176697		14697198
mirecords	miR-1-3p	BDNF	627	ENSG00000176697		14697198
mirecords	miR-1-3p	BDNF	627	ENSG00000176697		14697198
mirtarbase	miR-1-3p	BDNF	627	ENSG00000176697	Luciferase reporter assay	14697198
mirtarbase	miR-206	BDNF	627	ENSG00000176697	Flow//qRT-PCR	24855559
mirtarbase	miR-6870-5p	BDNF-AS	497258	ENSG00000245573	PAR-CLIP	23592263
mirtarbase	miR-2681-3p	BDP1	55814	ENSG00000274803	HITS-CLIP	19536157
mirtarbase	miR-2681-3p	BDP1	55814	ENSG00000145734	HITS-CLIP	19536157
mirtarbase	miR-2681-3p	BDP1	55814	ENSG00000273873	HITS-CLIP	19536157
mirtarbase	miR-7158-3p	BEST3	144453	ENSG00000127325	PAR-CLIP	22012620
mirtarbase	miR-7158-3p	BFAR	51283	ENSG00000275618	HITS-CLIP	19536157
mirtarbase	miR-7158-3p	BFAR	51283	ENSG00000103429	HITS-CLIP	19536157
mirtarbase	miR-7851-3p	BHLHB9	80823	ENSG00000198908	PAR-CLIP	23592263
mirtarbase	miR-7851-3p	BHLHB9	80823	ENSG00000198908	PAR-CLIP	27292025
mirtarbase	miR-345-3p	BHLHE40	8553	ENSG00000134107	HITS-CLIP	24906430
mirtarbase	miR-345-3p	BHLHE40	8553	ENSG00000134107	HITS-CLIP	23824327
mirtarbase	miR-345-3p	BHLHE40	8553	ENSG00000134107	HITS-CLIP	19536157
mirtarbase	miR-345-3p	BHLHE40	8553	ENSG00000134107	HITS-CLIP	27418678
mirtarbase	miR-3180	BHMT2	23743	ENSG00000132840	HITS-CLIP	23824327
mirtarbase	miR-6726-5p	BICD2	23299	ENSG00000185963	HITS-CLIP	24906430
mirtarbase	miR-3180	BICDL1	92558	ENSG00000135127	PAR-CLIP	23592263
mirtarbase	miR-3180	BICDL1	92558	ENSG00000135127	PAR-CLIP	20371350
mirtarbase	miR-3180	BICDL1	92558	ENSG00000135127	PAR-CLIP	26701625
mirtarbase	miR-423-5p	BICDL1	92558	ENSG00000135127	PAR-CLIP	23592263
mirtarbase	miR-423-5p	BICDL1	92558	ENSG00000135127	PAR-CLIP	20371350
mirtarbase	miR-423-5p	BICDL1	92558	ENSG00000135127	PAR-CLIP	26701625
mirtarbase	miR-6756-5p	BICDL1	92558	ENSG00000135127	PAR-CLIP	23592263
mirtarbase	miR-6756-5p	BICDL1	92558	ENSG00000135127	PAR-CLIP	20371350
mirtarbase	miR-6756-5p	BICDL1	92558	ENSG00000135127	PAR-CLIP	26701625
mirtarbase	miR-3652	BIRC5	332	ENSG00000089685	PAR-CLIP	23446348
mirtarbase	miR-3652	BIRC5	332	ENSG00000089685	PAR-CLIP	21572407
mirtarbase	miR-3652	BIRC5	332	ENSG00000089685	PAR-CLIP	20371350
mirecords	miR-1-3p	BLCAP	10904	ENSG00000166619		15685193
mirtarbase	miR-1-3p	BLCAP	10904	ENSG00000166619	Microarray	15685193
mirtarbase	miR-1-3p	BLCAP	10904	ENSG00000166619	Microarray	18668037
mirtarbase	miR-138-5p	BLCAP	10904	ENSG00000166619	Luciferase reporter assay//Microarray	22921398
mirtarbase	miR-596	BLCAP	10904	ENSG00000166619	PAR-CLIP	22012620
mirtarbase	miR-181a-5p	BLOC1S2	282991	ENSG00000196072	HITS-CLIP	22473208
mirtarbase	miR-181b-5p	BLOC1S2	282991	ENSG00000196072	HITS-CLIP	22473208
mirtarbase	miR-6746-5p	BLOC1S3	388552	ENSG00000189114	HITS-CLIP	23824327
mirtarbase	miR-7158-3p	BLOC1S3	388552	ENSG00000189114	HITS-CLIP	23824327
mirtarbase	miR-1193	BLOC1S6	26258	ENSG00000104164	HITS-CLIP	23824327
mirtarbase	miR-3652	BMERB1	89927	ENSG00000278823	HITS-CLIP	23824327
mirtarbase	miR-3652	BMERB1	89927	ENSG00000166780	HITS-CLIP	23824327
mirtarbase	miR-6756-5p	BMP2	650	ENSG00000125845	PAR-CLIP	23592263
mirtarbase	miR-148a-3p	BMP3	651	ENSG00000152785	PAR-CLIP	21572407
mirtarbase	miR-181a-5p	BMP3	651	ENSG00000152785	Microarray	22942087
mirtarbase	miR-3689d	BMP3	651	ENSG00000152785	PAR-CLIP	21572407
mirtarbase	miR-3689d	BMP3	651	ENSG00000152785	PAR-CLIP	27292025
mirtarbase	miR-7851-3p	BMP3	651	ENSG00000152785	PAR-CLIP	21572407
mirtarbase	miR-7851-3p	BMP3	651	ENSG00000152785	PAR-CLIP	27292025
mirtarbase	miR-1-3p	BMP7	655	ENSG00000101144	Microarray	18668037
mirtarbase	miR-139-3p	BMPR1A	657	ENSG00000107779	HITS-CLIP	23824327
mirtarbase	miR-3689d	BMPR1A	657	ENSG00000107779	PAR-CLIP	27292025
mirtarbase	miR-3920	BMPR1A	657	ENSG00000107779	HITS-CLIP	23824327
mirtarbase	miR-4713-3p	BMPR1A	657	ENSG00000107779	PAR-CLIP	27292025
mirtarbase	miR-181a-5p	BMPR2	659	ENSG00000204217	Microarray	22942087
mirtarbase	miR-181a-5p	BMPR2	659	ENSG00000204217	HITS-CLIP	22473208
mirtarbase	miR-181b-5p	BMPR2	659	ENSG00000204217	HITS-CLIP	22473208
mirtarbase	miR-2681-3p	BMS1	9790	ENSG00000165733	HITS-CLIP	23824327
mirtarbase	miR-3652	BMS1	9790	ENSG00000165733	HITS-CLIP	23824327
mirtarbase	miR-1193	BORCS7	119032	ENSG00000166275	HITS-CLIP	28735896
mirtarbase	miR-3652	BORCS7	119032	ENSG00000166275	PAR-CLIP	27292025
mirtarbase	miR-411-5p	BORCS7	119032	ENSG00000166275	HITS-CLIP	23824327
mirtarbase	miR-6832-5p	BORCS7	119032	ENSG00000166275	HITS-CLIP	23824327
mirtarbase	miR-181a-5p	BPGM	669	ENSG00000172331	Microarray	17612493
mirtarbase	miR-550a-3-5p	BPNT1	10380	ENSG00000162813	HITS-CLIP	23313552
mirtarbase	miR-550a-5p	BPNT1	10380	ENSG00000162813	HITS-CLIP	23313552
mirtarbase	miR-6746-5p	BPNT1	10380	ENSG00000162813	HITS-CLIP	23313552
mirtarbase	miR-6746-5p	BPNT1	10380	ENSG00000162813	PAR-CLIP	27292025
mirtarbase	miR-181b-5p	BPTF	2186	ENSG00000171634	CLASH	23622248
mirtarbase	miR-3677-5p	BPTF	2186	ENSG00000171634	HITS-CLIP	23824327
mirtarbase	miR-181a-5p	BRCA1	672	ENSG00000012048	CLASH	23622248
mirtarbase	miR-596	BRCC3	79184	ENSG00000185515	HITS-CLIP	23824327
mirtarbase	miR-1260a	BRD7	29117	ENSG00000166164	PAR-CLIP	22012620
mirtarbase	miR-1260a	BRD7	29117	ENSG00000166164	PAR-CLIP	20371350
mirtarbase	miR-1-3p	BRDT	676	ENSG00000137948	Microarray	18668037
mirtarbase	miR-1-3p	BRI3BP	140707	ENSG00000184992	pSILAC//Proteomics	18668040
mirtarbase	miR-1-3p	BRI3BP	140707	ENSG00000184992	Proteomics;Microarray	18668037
mirtarbase	miR-1290	BRI3BP	140707	ENSG00000184992	PAR-CLIP	22012620
mirtarbase	miR-1290	BRI3BP	140707	ENSG00000184992	HITS-CLIP	23824327
mirtarbase	miR-181b-5p	BRINP2	57795	ENSG00000198797	CLASH	23622248
mirtarbase	miR-3689d	BRIP1	83990	ENSG00000136492	PAR-CLIP	27292025
mirtarbase	miR-4254	BRIP1	83990	ENSG00000136492	PAR-CLIP	27292025
mirtarbase	miR-3689d	BRIX1	55299	ENSG00000113460	HITS-CLIP	23313552
mirtarbase	miR-6746-5p	BRIX1	55299	ENSG00000113460	HITS-CLIP	23313552
mirtarbase	miR-181a-5p	BRMS1L	84312	ENSG00000100916	Microarray	17612493
mirtarbase	miR-3652	BROX	148362	ENSG00000162819	HITS-CLIP	23824327
mirtarbase	miR-3652	BROX	148362	ENSG00000162819	HITS-CLIP	19536157
mirtarbase	miR-6746-5p	BROX	148362	ENSG00000162819	HITS-CLIP	23824327
mirtarbase	miR-4447	BRPF1	7862	ENSG00000156983	PAR-CLIP	23592263
mirtarbase	miR-654-5p	BRPF1	7862	ENSG00000156983	PAR-CLIP	23592263
mirtarbase	miR-6870-5p	BRPF1	7862	ENSG00000156983	PAR-CLIP	23592263
mirtarbase	miR-1-3p	BRPF3	27154	ENSG00000096070	Proteomics	18668040
mirtarbase	miR-6505-3p	BRS3	680	ENSG00000102239	HITS-CLIP	23824327
mirtarbase	miR-423-5p	BRSK1	84446	ENSG00000160469	PAR-CLIP	23592263
mirtarbase	miR-4767	BRSK2	9024	ENSG00000174672	PAR-CLIP	23592263
mirtarbase	miR-4767	BRSK2	9024	ENSG00000174672	PAR-CLIP	27292025
mirtarbase	miR-4750-3p	BRWD1	54014	ENSG00000185658	HITS-CLIP	23313552
mirtarbase	miR-509-3p	BRWD3	254065	ENSG00000165288	PAR-CLIP	23592263
mirtarbase	miR-1-3p	BSCL2	26580	ENSG00000168000	PAR-CLIP	23592263
mirtarbase	miR-206	BSCL2	26580	ENSG00000168000	PAR-CLIP	23592263
mirtarbase	miR-3619-3p	BSN	8927	ENSG00000164061	PAR-CLIP	26701625
mirtarbase	miR-148a-3p	BTBD3	22903	ENSG00000132640	Sequencing//PAR-CLIP	20371350
mirtarbase	miR-148a-3p	BTBD3	22903	ENSG00000132640	PAR-CLIP	23592263
mirtarbase	miR-148a-3p	BTBD3	22903	ENSG00000132640	PAR-CLIP	24398324
mirtarbase	miR-148a-3p	BTBD3	22903	ENSG00000132640	PAR-CLIP	23446348
mirtarbase	miR-148a-3p	BTBD3	22903	ENSG00000132640	PAR-CLIP	22012620
mirtarbase	miR-148a-3p	BTBD3	22903	ENSG00000132640	PAR-CLIP//HITS-CLIP	21572407
mirtarbase	miR-148a-3p	BTBD3	22903	ENSG00000132640	PAR-CLIP	27292025
mirtarbase	miR-181a-5p	BTBD3	22903	ENSG00000132640	Microarray	17612493
mirtarbase	miR-4660	BTBD9	114781	ENSG00000183826	HITS-CLIP	19536157
mirtarbase	miR-1-3p	BTC	685	ENSG00000174808	Microarray	18668037
mirtarbase	miR-599	BTC	685	ENSG00000174808	PAR-CLIP	22100165
mirtarbase	miR-1229-5p	BTG2	7832	ENSG00000159388	PAR-CLIP	23592263
mirtarbase	miR-1229-5p	BTG2	7832	ENSG00000159388	PAR-CLIP	24398324
mirtarbase	miR-1229-5p	BTG2	7832	ENSG00000159388	PAR-CLIP	26701625
mirtarbase	miR-1229-5p	BTG2	7832	ENSG00000159388	PAR-CLIP	27292025
mirtarbase	miR-1260a	BTG2	7832	ENSG00000159388	PAR-CLIP	23592263
mirtarbase	miR-3137	BTG2	7832	ENSG00000159388	PAR-CLIP	20371350
mirtarbase	miR-3137	BTG2	7832	ENSG00000159388	PAR-CLIP	27292025
mirtarbase	miR-3154	BTG2	7832	ENSG00000159388	PAR-CLIP	23592263
mirtarbase	miR-3154	BTG2	7832	ENSG00000159388	PAR-CLIP	26701625
mirtarbase	miR-3154	BTG2	7832	ENSG00000159388	PAR-CLIP	27292025
mirtarbase	miR-3934-3p	BTG2	7832	ENSG00000159388	PAR-CLIP	23592263
mirtarbase	miR-3934-3p	BTG2	7832	ENSG00000159388	PAR-CLIP	21572407
mirtarbase	miR-4254	BTG2	7832	ENSG00000159388	PAR-CLIP	24398324
mirtarbase	miR-4254	BTG2	7832	ENSG00000159388	PAR-CLIP	20371350
mirtarbase	miR-4254	BTG2	7832	ENSG00000159388	PAR-CLIP	27292025
mirtarbase	miR-596	BTG2	7832	ENSG00000159388	PAR-CLIP	24398324
mirtarbase	miR-6870-5p	BTG2	7832	ENSG00000159388	PAR-CLIP	23592263
mirtarbase	miR-6870-5p	BTG2	7832	ENSG00000159388	PAR-CLIP	26701625
mirtarbase	miR-6870-5p	BTG2	7832	ENSG00000159388	PAR-CLIP	27292025
mirtarbase	miR-8069	BTG3	10950	ENSG00000281484	PAR-CLIP	23446348
mirtarbase	miR-8069	BTG3	10950	ENSG00000154640	PAR-CLIP	23446348
mirtarbase	miR-8069	BTG3	10950	ENSG00000281484	PAR-CLIP	21572407
mirtarbase	miR-8069	BTG3	10950	ENSG00000154640	PAR-CLIP	21572407
mirtarbase	miR-8069	BTG3	10950	ENSG00000281484	PAR-CLIP	20371350
mirtarbase	miR-8069	BTG3	10950	ENSG00000154640	PAR-CLIP	20371350
mirtarbase	miR-6746-5p	BTLA	151888	ENSG00000186265	PAR-CLIP	27292025
mirtarbase	miR-3652	BTN3A2	11118	ENSG00000186470	HITS-CLIP	24906430
mirtarbase	miR-4660	BTN3A3	10384	ENSG00000111801	PAR-CLIP	21572407
mirtarbase	miR-4326	BTNL9	153579	ENSG00000165810	HITS-CLIP	19536157
mirtarbase	miR-4713-3p	BUB1	699	ENSG00000169679	PAR-CLIP	22012620
mirtarbase	miR-6746-5p	BVES	11149	ENSG00000112276	HITS-CLIP	23313552
mirtarbase	miR-1229-5p	BZW1	9689	ENSG00000082153	PAR-CLIP	23592263
mirtarbase	miR-1229-5p	BZW1	9689	ENSG00000082153	PAR-CLIP	24398324
mirtarbase	miR-1229-5p	BZW1	9689	ENSG00000082153	PAR-CLIP	23446348
mirtarbase	miR-1229-5p	BZW1	9689	ENSG00000082153	PAR-CLIP	22012620
mirtarbase	miR-1229-5p	BZW1	9689	ENSG00000082153	PAR-CLIP	21572407
mirtarbase	miR-1229-5p	BZW1	9689	ENSG00000082153	PAR-CLIP	20371350
mirtarbase	miR-3180	C10orf55	414236		PAR-CLIP	23592263
mirtarbase	miR-423-5p	C10orf55	414236		PAR-CLIP	23592263
mirtarbase	miR-6746-5p	C10orf55	414236		PAR-CLIP	23592263
mirtarbase	miR-3652	C10orf67	256815	ENSG00000179133	HITS-CLIP	23824327
mirtarbase	miR-4505	C10orf67	256815	ENSG00000179133	HITS-CLIP	23824327
mirtarbase	miR-6787-5p	C10orf95	79946	ENSG00000120055	PAR-CLIP	26701625
mirtarbase	miR-6835-5p	C10orf95	79946	ENSG00000120055	PAR-CLIP	26701625
mirtarbase	miR-6756-5p	C11orf58	10944	ENSG00000110696	HITS-CLIP	23313552
mirtarbase	miR-1193	C11orf74	119710	ENSG00000166352	PAR-CLIP	22012620
mirtarbase	miR-7851-3p	C11orf98	102288414	ENSG00000278615	PAR-CLIP	26701625
mirtarbase	miR-1-3p	C12orf10	60314	ENSG00000139637	Proteomics	18668040
mirtarbase	miR-423-5p	C12orf10	60314	ENSG00000139637	CLASH	23622248
mirtarbase	miR-181a-5p	C12orf29	91298	ENSG00000133641	Microarray//qRT-PCR	22815788
mirtarbase	miR-1-3p	C12orf40	283461	ENSG00000180116	Microarray	18668037
mirecords	miR-1-3p	C12orf49	79794	ENSG00000111412		15685193
mirtarbase	miR-1-3p	C12orf49	79794	ENSG00000111412	Microarray	15685193
mirtarbase	miR-1-3p	C12orf49	79794	ENSG00000111412	Microarray	18668037
mirtarbase	miR-138-5p	C12orf49	79794	ENSG00000111412	PAR-CLIP	23446348
mirtarbase	miR-138-5p	C12orf49	79794	ENSG00000111412	PAR-CLIP	20371350
mirtarbase	miR-3934-3p	C12orf49	79794	ENSG00000111412	HITS-CLIP	23824327
mirtarbase	miR-6787-5p	C12orf49	79794	ENSG00000111412	PAR-CLIP	22012620
mirtarbase	miR-1-3p	C12orf57	113246	ENSG00000111678	Proteomics	18668040
mirtarbase	miR-6726-5p	C14orf119	55017	ENSG00000179933	HITS-CLIP	23313552
mirtarbase	miR-139-3p	C14orf180	400258	ENSG00000184601	HITS-CLIP	23824327
mirtarbase	miR-139-3p	C14orf180	400258	ENSG00000274126	HITS-CLIP	23824327
mirtarbase	miR-423-5p	C15orf39	56905	ENSG00000167173	CLASH	23622248
mirtarbase	miR-411-5p	C15orf40	123207	ENSG00000169609	PAR-CLIP	23446348
mirtarbase	miR-411-5p	C15orf40	123207	ENSG00000169609	PAR-CLIP	22012620
mirtarbase	miR-664a-5p	C15orf40	123207	ENSG00000169609	PAR-CLIP	23446348
mirtarbase	miR-664a-5p	C15orf40	123207	ENSG00000169609	PAR-CLIP	22012620
mirtarbase	miR-6832-5p	C15orf40	123207	ENSG00000169609	PAR-CLIP	23446348
mirtarbase	miR-6832-5p	C15orf40	123207	ENSG00000169609	PAR-CLIP	22012620
mirtarbase	miR-7158-3p	C15orf40	123207	ENSG00000169609	HITS-CLIP	23824327
mirtarbase	miR-1260a	C16orf58	64755	ENSG00000140688	PAR-CLIP	26701625
mirtarbase	miR-4447	C16orf58	64755	ENSG00000140688	PAR-CLIP	23592263
mirtarbase	miR-6165	C16orf58	64755	ENSG00000140688	PAR-CLIP	26701625
mirtarbase	miR-6726-5p	C16orf58	64755	ENSG00000140688	PAR-CLIP	26701625
mirtarbase	miR-6756-5p	C16orf58	64755	ENSG00000140688	PAR-CLIP	26701625
mirtarbase	miR-6835-5p	C16orf58	64755	ENSG00000140688	PAR-CLIP	23592263
mirtarbase	miR-4326	C16orf72	29035	ENSG00000182831	HITS-CLIP	23824327
mirtarbase	miR-654-5p	C16orf72	29035	ENSG00000182831	PAR-CLIP	23592263
mirtarbase	miR-654-5p	C16orf72	29035	ENSG00000182831	PAR-CLIP	24398324
mirtarbase	miR-654-5p	C16orf72	29035	ENSG00000182831	PAR-CLIP//HITS-CLIP	21572407
mirtarbase	miR-654-5p	C16orf72	29035	ENSG00000182831	PAR-CLIP	26701625
mirtarbase	miR-6165	C16orf74	404550	ENSG00000154102	PAR-CLIP	23446348
mirtarbase	miR-6165	C16orf74	404550	ENSG00000154102	PAR-CLIP	20371350
mirtarbase	miR-138-5p	C16orf87	388272	ENSG00000155330	PAR-CLIP	22100165
mirtarbase	miR-181b-5p	C17orf100	388327	ENSG00000256806	CLASH	23622248
mirtarbase	miR-1-3p	C17orf102	400591		PAR-CLIP	22100165
mirtarbase	miR-206	C17orf102	400591		PAR-CLIP	22100165
mirtarbase	miR-6165	C17orf49	124944	ENSG00000258315	PAR-CLIP	23592263
mirtarbase	miR-599	C17orf64	124773	ENSG00000141371	HITS-CLIP	23824327
mirtarbase	miR-7851-3p	C17orf75	64149	ENSG00000108666	PAR-CLIP	26701625
mirtarbase	miR-7851-3p	C17orf75	64149	ENSG00000108666	PAR-CLIP	27292025
mirtarbase	miR-2909	C19orf12	83636	ENSG00000131943	PAR-CLIP	21572407
mirtarbase	miR-411-5p	C19orf47	126526	ENSG00000160392	HITS-CLIP	27418678
mirtarbase	miR-6832-5p	C19orf47	126526	ENSG00000160392	HITS-CLIP	27418678
mirtarbase	miR-3689d	C19orf53	28974	ENSG00000104979	PAR-CLIP	23592263
mirtarbase	miR-3689d	C19orf53	28974	ENSG00000104979	PAR-CLIP	26701625
mirtarbase	miR-6756-5p	C19orf53	28974	ENSG00000104979	PAR-CLIP	23592263
mirtarbase	miR-6756-5p	C19orf53	28974	ENSG00000104979	PAR-CLIP	26701625
mirtarbase	miR-345-3p	C1D	10438	ENSG00000197223	HITS-CLIP	19536157
mirtarbase	miR-181a-5p	C1orf109	54955	ENSG00000116922	Microarray	17612493
mirtarbase	miR-6777-5p	C1orf115	79762	ENSG00000162817	PAR-CLIP	26701625
mirtarbase	miR-181b-3p	C1orf158	93190	ENSG00000157330	HITS-CLIP	23313552
mirtarbase	miR-3689d	C1orf174	339448	ENSG00000198912	HITS-CLIP	23313552
mirtarbase	miR-3934-3p	C1orf210	149466	ENSG00000253313	HITS-CLIP	23706177
mirtarbase	miR-4326	C1orf210	149466	ENSG00000253313	HITS-CLIP	23824327
mirtarbase	miR-596	C1orf216	127703	ENSG00000142686	HITS-CLIP	23313552
mirtarbase	miR-4660	C1orf220	400798		HITS-CLIP	23824327
mirtarbase	miR-596	C1orf43	25912	ENSG00000143612	PAR-CLIP	23446348
mirecords	miR-1-3p	C1orf56	54964	ENSG00000143443		15685193
mirtarbase	miR-1-3p	C1orf56	54964	ENSG00000143443	Microarray	15685193
mirecords	miR-1-3p	C1orf96		ENSG00000154429		15685193
mirtarbase	miR-4326	C1QTNF3	114899	ENSG00000082196	HITS-CLIP	19536157
mirtarbase	miR-3622a-5p	C1QTNF6	114904	ENSG00000133466	HITS-CLIP	23824327
mirtarbase	miR-6720-3p	C1QTNF6	114904	ENSG00000133466	HITS-CLIP	23824327
mirtarbase	miR-181a-5p	C1QTNF9	338872	ENSG00000240654	Microarray	17612493
mirtarbase	miR-3622a-5p	C1RL	51279	ENSG00000139178	HITS-CLIP	21572407
mirtarbase	miR-3622a-5p	C1RL	51279	ENSG00000288124	HITS-CLIP	21572407
mirtarbase	miR-8052	C1RL	51279	ENSG00000139178	HITS-CLIP	21572407
mirtarbase	miR-8052	C1RL	51279	ENSG00000288124	HITS-CLIP	21572407
mirtarbase	miR-1193	C20orf144	128864	ENSG00000149609	HITS-CLIP	23824327
mirtarbase	miR-1193	C20orf144	128864	ENSG00000149609	HITS-CLIP	22927820
mirtarbase	miR-181b-5p	C20orf173	140873	ENSG00000125975	CLASH	23622248
mirtarbase	miR-423-5p	C20orf27	54976	ENSG00000101220	PAR-CLIP	23592263
mirtarbase	miR-3154	C20orf96	140680	ENSG00000196476	PAR-CLIP	23592263
mirtarbase	miR-664a-5p	C21orf58	54058	ENSG00000160298	HITS-CLIP	23313552
mirtarbase	miR-664a-5p	C21orf58	54058	ENSG00000160298	PAR-CLIP	27292025
mirtarbase	miR-6832-5p	C21orf91	54149	ENSG00000154642	PAR-CLIP	22100165
mirtarbase	miR-423-5p	C22orf39	128977	ENSG00000242259	PAR-CLIP	26701625
mirtarbase	miR-654-5p	C22orf39	128977	ENSG00000242259	PAR-CLIP	26701625
mirtarbase	miR-6756-5p	C22orf39	128977	ENSG00000242259	PAR-CLIP	26701625
mirtarbase	miR-320c	C2CD2	25966	ENSG00000157617	HITS-CLIP	23824327
mirtarbase	miR-320d	C2CD2	25966	ENSG00000157617	HITS-CLIP	23824327
mirecords	miR-1-3p	C2orf3		ENSG00000005436		15685193
mirtarbase	miR-1-3p	C2orf48	348738		Microarray	18668037
mirtarbase	miR-1260a	C2orf48	348738		HITS-CLIP	23824327
mirtarbase	miR-411-5p	C2orf48	348738		PAR-CLIP	23446348
mirtarbase	miR-411-5p	C2orf48	348738		PAR-CLIP	21572407
mirtarbase	miR-6720-3p	C2orf49	79074	ENSG00000135974	PAR-CLIP	23446348
mirtarbase	miR-7158-3p	C2orf68	388969	ENSG00000168887	HITS-CLIP	23824327
mirtarbase	miR-181a-5p	C2orf69	205327	ENSG00000178074	HITS-CLIP	22473208
mirtarbase	miR-181b-5p	C2orf69	205327	ENSG00000178074	CLASH	23622248
mirtarbase	miR-181b-5p	C2orf69	205327	ENSG00000178074	HITS-CLIP	22473208
mirtarbase	miR-3619-3p	C2orf72	257407	ENSG00000204128	PAR-CLIP	23592263
mirtarbase	miR-3619-3p	C2orf72	257407	ENSG00000204128	PAR-CLIP	23446348
mirtarbase	miR-3619-3p	C2orf72	257407	ENSG00000204128	PAR-CLIP	22012620
mirtarbase	miR-3619-3p	C2orf72	257407	ENSG00000204128	PAR-CLIP	20371350
mirtarbase	miR-3619-3p	C2orf72	257407	ENSG00000204128	PAR-CLIP	26701625
mirtarbase	miR-3619-3p	C2orf72	257407	ENSG00000204128	PAR-CLIP	27292025
mirtarbase	miR-320e	C3	718	ENSG00000125730	PAR-CLIP	27292025
mirtarbase	miR-3689d	C3	718	ENSG00000125730	PAR-CLIP	23592263
mirtarbase	miR-8052	C3	718	ENSG00000125730	PAR-CLIP	27292025
mirtarbase	miR-4326	C3orf14	57415	ENSG00000114405	HITS-CLIP	23824327
mirtarbase	miR-3180	C3orf36	80111		PAR-CLIP	23592263
mirtarbase	miR-423-5p	C3orf36	80111		PAR-CLIP	23592263
mirtarbase	miR-6787-5p	C3orf36	80111		HITS-CLIP	19536157
mirtarbase	miR-1260a	C3orf38	285237	ENSG00000179021	PAR-CLIP	24398324
mirtarbase	miR-1260a	C3orf38	285237	ENSG00000179021	PAR-CLIP	23446348
mirtarbase	miR-1260a	C3orf38	285237	ENSG00000179021	PAR-CLIP	21572407
mirtarbase	miR-1260a	C3orf38	285237	ENSG00000179021	PAR-CLIP	20371350
mirtarbase	miR-3622a-5p	C3orf62	375341	ENSG00000188315	PAR-CLIP	20371350
mirtarbase	miR-3652	C3orf62	375341	ENSG00000188315	HITS-CLIP	23313552
mirtarbase	miR-3652	C4orf19	55286	ENSG00000154274	PAR-CLIP	27292025
mirtarbase	miR-181b-5p	C5orf34	375444	ENSG00000172244	CLASH	23622248
mirtarbase	miR-3689d	C5orf38	153571	ENSG00000186493	PAR-CLIP	23592263
mirtarbase	miR-6870-5p	C5orf38	153571	ENSG00000186493	PAR-CLIP	23592263
mirtarbase	miR-1-3p	C5orf51	285636	ENSG00000205765	PAR-CLIP	21572407
mirtarbase	miR-1-3p	C5orf51	285636	ENSG00000205765	HITS-CLIP	23313552
mirtarbase	miR-206	C5orf51	285636	ENSG00000205765	PAR-CLIP	21572407
mirtarbase	miR-206	C5orf51	285636	ENSG00000205765	HITS-CLIP	23313552
mirtarbase	miR-320c	C5orf51	285636	ENSG00000205765	PAR-CLIP	21572407
mirtarbase	miR-320d	C5orf51	285636	ENSG00000205765	PAR-CLIP	21572407
mirtarbase	miR-4447	C5orf51	285636	ENSG00000205765	PAR-CLIP	21572407
mirtarbase	miR-4447	C5orf51	285636	ENSG00000205765	HITS-CLIP	23313552
mirtarbase	miR-1-3p	C6orf118	168090	ENSG00000112539	Microarray	18668037
mirtarbase	miR-1193	C6orf132	647024	ENSG00000188112	PAR-CLIP	22012620
mirtarbase	miR-411-5p	C6orf132	647024	ENSG00000188112	HITS-CLIP	23824327
mirtarbase	miR-6832-5p	C6orf132	647024	ENSG00000188112	HITS-CLIP	23824327
mirtarbase	miR-7851-3p	C6orf132	647024	ENSG00000188112	PAR-CLIP	27292025
mirtarbase	miR-6746-5p	C6orf141	135398	ENSG00000197261	HITS-CLIP	23313552
mirtarbase	miR-1291	C6orf47	57827	ENSG00000226103	PAR-CLIP	22012620
mirtarbase	miR-1291	C6orf47	57827	ENSG00000203623	PAR-CLIP	22012620
mirtarbase	miR-1291	C6orf47	57827	ENSG00000204439	PAR-CLIP	22012620
mirtarbase	miR-1291	C6orf47	57827	ENSG00000228177	PAR-CLIP	22012620
mirtarbase	miR-1291	C6orf47	57827	ENSG00000226531	PAR-CLIP	22012620
mirtarbase	miR-1291	C6orf47	57827	ENSG00000235360	PAR-CLIP	22012620
mirtarbase	miR-1291	C6orf47	57827	ENSG00000228435	PAR-CLIP	22012620
mirtarbase	miR-641	C6orf48	50854		PAR-CLIP	20371350
mirtarbase	miR-411-5p	C6orf89	221477	ENSG00000198663	HITS-CLIP	23824327
mirtarbase	miR-6832-5p	C6orf89	221477	ENSG00000198663	HITS-CLIP	23824327
mirtarbase	miR-138-5p	C7orf33	202865	ENSG00000170279	PAR-CLIP	22012620
mirtarbase	miR-138-5p	C7orf33	202865	ENSG00000170279	PAR-CLIP	20371350
mirtarbase	miR-1-3p	C8A	731	ENSG00000157131	PAR-CLIP	22100165
mirtarbase	miR-181a-5p	C8A	731	ENSG00000157131	Microarray	17612493
mirtarbase	miR-206	C8A	731	ENSG00000157131	PAR-CLIP	22100165
mirtarbase	miR-6832-5p	C8orf33	65265	ENSG00000182307	PAR-CLIP	21572407
mirtarbase	miR-411-5p	C8orf37	157657	ENSG00000156172	PAR-CLIP	23446348
mirtarbase	miR-6832-5p	C8orf37	157657	ENSG00000156172	PAR-CLIP	23446348
mirtarbase	miR-596	C9orf170	401535		PAR-CLIP	22100165
mirtarbase	miR-3652	C9orf62	157927	ENSG00000178243	PAR-CLIP	20371350
mirtarbase	miR-4505	C9orf62	157927	ENSG00000178243	PAR-CLIP	20371350
mirtarbase	miR-6870-5p	C9orf62	157927	ENSG00000178243	PAR-CLIP	20371350
mirtarbase	miR-3622a-5p	C9orf64	84267	ENSG00000165118	HITS-CLIP	23313552
mirtarbase	miR-6832-5p	C9orf64	84267	ENSG00000165118	PAR-CLIP//HITS-CLIP	21572407
mirtarbase	miR-6832-5p	C9orf64	84267	ENSG00000165118	HITS-CLIP	23824327
mirtarbase	miR-3154	C9orf78	51759	ENSG00000136819	PAR-CLIP	23592263
mirtarbase	miR-1-3p	CA3	761	ENSG00000164879	Microarray	18668037
mirtarbase	miR-3689d	CABP4	57010	ENSG00000175544	PAR-CLIP	23592263
mirtarbase	miR-3934-3p	CABP4	57010	ENSG00000175544	PAR-CLIP	23592263
mirtarbase	miR-4505	CABP4	57010	ENSG00000175544	PAR-CLIP	23592263
mirtarbase	miR-1260a	CACNA1A	773	ENSG00000141837	HITS-CLIP	27418678
mirtarbase	miR-4283	CACNA1C	775	ENSG00000151067	PAR-CLIP	20371350
mirtarbase	miR-4283	CACNA1C	775	ENSG00000285479	PAR-CLIP	20371350
mirtarbase	miR-4505	CACNA1C	775	ENSG00000151067	PAR-CLIP	20371350
mirtarbase	miR-4505	CACNA1C	775	ENSG00000285479	PAR-CLIP	20371350
mirtarbase	miR-6726-5p	CACNA1C	775	ENSG00000151067	PAR-CLIP	20371350
mirtarbase	miR-6726-5p	CACNA1C	775	ENSG00000285479	PAR-CLIP	20371350
mirtarbase	miR-1-3p	CACNA2D1	781	ENSG00000153956	Proteomics;Microarray	18668037
mirtarbase	miR-6756-5p	CACNA2D2	9254	ENSG00000007402	PAR-CLIP	23592263
mirtarbase	miR-8069	CACNA2D3	55799	ENSG00000157445	PAR-CLIP	23592263
mirtarbase	miR-7158-3p	CACNA2D4	93589	ENSG00000151062	PAR-CLIP	22100165
mirtarbase	miR-7158-3p	CACNA2D4	93589	ENSG00000284953	PAR-CLIP	22100165
mirtarbase	miR-7158-3p	CACNB2	783	ENSG00000165995	HITS-CLIP	23824327
mirtarbase	miR-599	CACNG7	59284	ENSG00000105605	PAR-CLIP	23446348
mirtarbase	miR-599	CACNG7	59284	ENSG00000105605	PAR-CLIP	22012620
mirtarbase	miR-599	CACNG7	59284	ENSG00000105605	PAR-CLIP	20371350
mirtarbase	miR-4254	CACNG8	59283	ENSG00000142408	PAR-CLIP	20371350
mirtarbase	miR-6832-5p	CACNG8	59283	ENSG00000142408	HITS-CLIP	23313552
mirtarbase	miR-7158-3p	CACNG8	59283	ENSG00000142408	HITS-CLIP	23313552
mirtarbase	miR-7158-3p	CACUL1	143384	ENSG00000151893	HITS-CLIP	23313552
mirtarbase	miR-1-3p	CAD	790	ENSG00000084774	Proteomics	18668040
mirtarbase	miR-4771	CAD	790	ENSG00000084774	PAR-CLIP	23592263
mirtarbase	miR-181a-5p	CADPS2	93664	ENSG00000081803	PAR-CLIP	27292025
mirtarbase	miR-181b-5p	CADPS2	93664	ENSG00000081803	PAR-CLIP	27292025
mirtarbase	miR-3137	CALCOCO2	10241	ENSG00000136436	HITS-CLIP	23824327
mirtarbase	miR-3652	CALCOCO2	10241	ENSG00000136436	HITS-CLIP	27418678
mirtarbase	miR-4713-3p	CALHM5	254228	ENSG00000178033	HITS-CLIP	23824327
mirtarbase	miR-1-3p	CALM1	801	ENSG00000198668	Proteomics;Microarray	18668037
mirtarbase	miR-1-3p	CALM1	801	ENSG00000198668	Proteomics	18668040
mirtarbase	miR-4453	CALM1	801	ENSG00000198668	PAR-CLIP	21572407
mirtarbase	miR-1-3p	CALM2	805	ENSG00000143933	qRT-PCR	21169019
mirtarbase	miR-1-3p	CALM2	805	ENSG00000143933	Proteomics	18668040
mirtarbase	miR-1-3p	CALM2	805	ENSG00000143933	PAR-CLIP	23592263
mirtarbase	miR-1290	CALM2	805	ENSG00000143933	PAR-CLIP	23592263
mirtarbase	miR-206	CALM2	805	ENSG00000143933	PAR-CLIP	23592263
mirtarbase	miR-7851-3p	CALM2	805	ENSG00000143933	PAR-CLIP	23592263
mirtarbase	miR-7851-3p	CALM2	805	ENSG00000143933	PAR-CLIP	21572407
mirtarbase	miR-7851-3p	CALM2	805	ENSG00000143933	PAR-CLIP	20371350
mirtarbase	miR-1-3p	CALM3	808	ENSG00000160014	Proteomics	18668040
mirtarbase	miR-1-3p	CALM3	808	ENSG00000160014	Luciferase reporter assay	19188439
mirtarbase	miR-1193	CALM3	808	ENSG00000160014	PAR-CLIP	23592263
mirtarbase	miR-1193	CALM3	808	ENSG00000160014	PAR-CLIP	24398324
mirtarbase	miR-1193	CALM3	808	ENSG00000160014	PAR-CLIP	23446348
mirtarbase	miR-1193	CALM3	808	ENSG00000160014	PAR-CLIP	21572407
mirtarbase	miR-1193	CALM3	808	ENSG00000160014	PAR-CLIP	20371350
mirtarbase	miR-423-5p	CALM3	808	ENSG00000160014	PAR-CLIP	23446348
mirtarbase	miR-423-5p	CALM3	808	ENSG00000160014	PAR-CLIP	26701625
mirtarbase	miR-4802-3p	CALM3	808	ENSG00000160014	PAR-CLIP	23592263
mirtarbase	miR-4802-3p	CALM3	808	ENSG00000160014	PAR-CLIP	24398324
mirtarbase	miR-4802-3p	CALM3	808	ENSG00000160014	PAR-CLIP	23446348
mirtarbase	miR-4802-3p	CALM3	808	ENSG00000160014	PAR-CLIP	21572407
mirtarbase	miR-4802-3p	CALM3	808	ENSG00000160014	PAR-CLIP	20371350
mirtarbase	miR-4802-3p	CALM3	808	ENSG00000160014	PAR-CLIP	26701625
mirtarbase	miR-641	CALM3	808	ENSG00000160014	PAR-CLIP	23592263
mirtarbase	miR-641	CALM3	808	ENSG00000160014	PAR-CLIP	24398324
mirtarbase	miR-641	CALM3	808	ENSG00000160014	PAR-CLIP	23446348
mirtarbase	miR-641	CALM3	808	ENSG00000160014	PAR-CLIP	21572407
mirtarbase	miR-641	CALM3	808	ENSG00000160014	PAR-CLIP	20371350
mirtarbase	miR-641	CALM3	808	ENSG00000160014	PAR-CLIP	26701625
mirtarbase	miR-654-5p	CALM3	808	ENSG00000160014	PAR-CLIP	26701625
mirtarbase	miR-6870-5p	CALML3	810	ENSG00000178363	PAR-CLIP	23592263
mirtarbase	miR-596	CALN1	83698	ENSG00000183166	PAR-CLIP	22012620
mirtarbase	miR-1-3p	CALR	811	ENSG00000179218	Microarray	18668037
mirtarbase	miR-4447	CALR	811	ENSG00000179218	PAR-CLIP	23592263
mirtarbase	miR-6756-5p	CALR	811	ENSG00000179218	PAR-CLIP	23592263
mirtarbase	miR-6777-5p	CALR	811	ENSG00000179218	PAR-CLIP	23592263
mirtarbase	miR-6787-5p	CALR	811	ENSG00000179218	PAR-CLIP	23592263
mirtarbase	miR-6870-5p	CALR	811	ENSG00000179218	PAR-CLIP	23592263
mirtarbase	miR-1193	CALU	813	ENSG00000128595	HITS-CLIP	19536157
mirtarbase	miR-8069	CALU	813	ENSG00000128595	HITS-CLIP	19536157
mirtarbase	miR-4447	CAMK2A	815	ENSG00000070808	PAR-CLIP	23592263
mirtarbase	miR-6870-5p	CAMK2A	815	ENSG00000070808	PAR-CLIP	23592263
mirtarbase	miR-1-3p	CAMK2G	818	ENSG00000148660	Proteomics;Microarray	18668037
mirtarbase	miR-4684-3p	CAMK2N1	55450	ENSG00000162545	PAR-CLIP	27292025
mirtarbase	miR-6505-3p	CAMK2N1	55450	ENSG00000162545	HITS-CLIP	23313552
mirtarbase	miR-411-5p	CAMLG	819	ENSG00000164615	PAR-CLIP	21572407
mirtarbase	miR-411-5p	CAMLG	819	ENSG00000164615	PAR-CLIP	20371350
mirtarbase	miR-3934-3p	CAMSAP2	23271	ENSG00000118200	PAR-CLIP	23446348
mirtarbase	miR-3934-3p	CAMSAP2	23271	ENSG00000118200	PAR-CLIP	21572407
mirtarbase	miR-6726-5p	CAMTA2	23125	ENSG00000108509	PAR-CLIP	26701625
mirecords	miR-1-3p	CAND1	55832	ENSG00000111530		15685193
mirtarbase	miR-1-3p	CAND1	55832	ENSG00000111530	Luciferase reporter assay//Microarray	15685193
mirtarbase	miR-1-3p	CAND1	55832	ENSG00000111530	pSILAC//Proteomics	18668040
mirtarbase	miR-1-3p	CAND1	55832	ENSG00000111530	Proteomics;Microarray	18668037
mirtarbase	miR-596	CANX	821	ENSG00000127022	PAR-CLIP	22100165
mirtarbase	miR-596	CANX	821	ENSG00000283777	PAR-CLIP	22100165
mirtarbase	miR-641	CANX	821	ENSG00000127022	PAR-CLIP	23592263
mirtarbase	miR-641	CANX	821	ENSG00000283777	PAR-CLIP	23592263
mirtarbase	miR-641	CANX	821	ENSG00000127022	PAR-CLIP	24398324
mirtarbase	miR-641	CANX	821	ENSG00000283777	PAR-CLIP	24398324
mirtarbase	miR-641	CANX	821	ENSG00000127022	PAR-CLIP	20371350
mirtarbase	miR-641	CANX	821	ENSG00000283777	PAR-CLIP	20371350
mirtarbase	miR-8069	CANX	821	ENSG00000127022	PAR-CLIP	22100165
mirtarbase	miR-8069	CANX	821	ENSG00000283777	PAR-CLIP	22100165
mirecords	miR-1-3p	CAP1	10487	ENSG00000131236		15685193
mirtarbase	miR-1-3p	CAP1	10487	ENSG00000131236	Microarray	15685193
mirtarbase	miR-1-3p	CAP1	10487	ENSG00000131236	pSILAC//Proteomics	18668040
mirtarbase	miR-1-3p	CAPG	822	ENSG00000042493	Microarray	18668037
mirtarbase	miR-1-3p	CAPN1	823	ENSG00000014216	Proteomics	18668040
mirtarbase	miR-1260a	CAPN13	92291	ENSG00000162949	HITS-CLIP	23824327
mirtarbase	miR-423-5p	CAPN15	6650	ENSG00000103326	PAR-CLIP	23592263
mirtarbase	miR-423-5p	CAPN15	6650	ENSG00000282214	PAR-CLIP	23592263
mirtarbase	miR-4447	CAPN15	6650	ENSG00000103326	PAR-CLIP	23592263
mirtarbase	miR-4447	CAPN15	6650	ENSG00000282214	PAR-CLIP	23592263
mirtarbase	miR-664a-5p	CAPN15	6650	ENSG00000103326	PAR-CLIP	26701625
mirtarbase	miR-664a-5p	CAPN15	6650	ENSG00000282214	PAR-CLIP	26701625
mirtarbase	miR-6756-5p	CAPN15	6650	ENSG00000103326	PAR-CLIP	23592263
mirtarbase	miR-6756-5p	CAPN15	6650	ENSG00000282214	PAR-CLIP	23592263
mirtarbase	miR-6835-5p	CAPN15	6650	ENSG00000103326	PAR-CLIP	23592263
mirtarbase	miR-6835-5p	CAPN15	6650	ENSG00000282214	PAR-CLIP	23592263
mirtarbase	miR-1260a	CAPN7	23473	ENSG00000131375	HITS-CLIP	23824327
mirtarbase	miR-138-5p	CAPN7	23473	ENSG00000131375	HITS-CLIP	23824327
mirtarbase	miR-1291	CAPNS1	826	ENSG00000126247	PAR-CLIP	26701625
mirtarbase	miR-8052	CAPNS1	826	ENSG00000126247	PAR-CLIP	26701625
mirtarbase	miR-8052	CAPNS1	826	ENSG00000126247	PAR-CLIP	27292025
mirtarbase	miR-1-3p	CAPRIN1	4076	ENSG00000135387	Proteomics	18668040
mirtarbase	miR-181a-5p	CAPRIN2	65981	ENSG00000110888	PAR-CLIP	23592263
mirtarbase	miR-181a-5p	CAPRIN2	65981	ENSG00000110888	PAR-CLIP	20371350
mirtarbase	miR-181b-5p	CAPRIN2	65981	ENSG00000110888	PAR-CLIP	23592263
mirtarbase	miR-181b-5p	CAPRIN2	65981	ENSG00000110888	PAR-CLIP	20371350
mirtarbase	miR-6756-5p	CAPS	828	ENSG00000105519	PAR-CLIP	26701625
mirtarbase	miR-1-3p	CAPZA1	829	ENSG00000116489	PAR-CLIP	27292025
mirtarbase	miR-1193	CAPZA1	829	ENSG00000116489	PAR-CLIP	22100165
mirtarbase	miR-1290	CAPZA1	829	ENSG00000116489	PAR-CLIP	27292025
mirtarbase	miR-206	CAPZA1	829	ENSG00000116489	PAR-CLIP	27292025
mirtarbase	miR-320e	CAPZA1	829	ENSG00000116489	PAR-CLIP	27292025
mirtarbase	miR-6720-3p	CAPZA2	830	ENSG00000198898	HITS-CLIP	23824327
mirtarbase	miR-8052	CAPZA2	830	ENSG00000198898	HITS-CLIP	23824327
mirtarbase	miR-181b-5p	CARD10	29775	ENSG00000100065	Immunoprecipitaion//Luciferase reporter assay//qRT-PCR//Western blot	27297585
mirtarbase	miR-7158-3p	CARHSP1	23589	ENSG00000153048	HITS-CLIP	23824327
mirtarbase	miR-181a-5p	CARM1	10498	ENSG00000142453	HITS-CLIP	22473208
mirtarbase	miR-181b-5p	CARM1	10498	ENSG00000142453	HITS-CLIP	22473208
mirtarbase	miR-4283	CARM1	10498	ENSG00000142453	PAR-CLIP	27292025
mirtarbase	miR-6777-5p	CARM1	10498	ENSG00000142453	PAR-CLIP	27292025
mirtarbase	miR-4767	CASKIN1	57524	ENSG00000167971	PAR-CLIP	23592263
mirtarbase	miR-6777-5p	CASKIN1	57524	ENSG00000167971	PAR-CLIP	23592263
mirtarbase	miR-6832-5p	CASKIN1	57524	ENSG00000167971	PAR-CLIP	23592263
mirtarbase	miR-6832-5p	CASKIN1	57524	ENSG00000167971	PAR-CLIP	20371350
mirtarbase	miR-654-5p	CASKIN2	57513	ENSG00000177303	PAR-CLIP	26701625
mirtarbase	miR-6756-5p	CASKIN2	57513	ENSG00000177303	PAR-CLIP	26701625
mirtarbase	miR-664a-5p	CASP10	843	ENSG00000003400	PAR-CLIP	23446348
mirtarbase	miR-1291	CASP16P	197350		PAR-CLIP	22012620
mirtarbase	miR-1291	CASP16P	197350		PAR-CLIP	20371350
mirtarbase	miR-3180	CASP16P	197350		PAR-CLIP	23446348
mirtarbase	miR-3180	CASP16P	197350		PAR-CLIP	22012620
mirtarbase	miR-3180	CASP16P	197350		PAR-CLIP	20371350
mirtarbase	miR-3180	CASP16P	197350		PAR-CLIP	27292025
mirtarbase	miR-424-3p	CASP16P	197350		PAR-CLIP	22012620
mirtarbase	miR-424-3p	CASP16P	197350		PAR-CLIP	20371350
mirtarbase	miR-6756-5p	CASP16P	197350		PAR-CLIP	24398324
mirtarbase	miR-6756-5p	CASP16P	197350		PAR-CLIP	23446348
mirtarbase	miR-6756-5p	CASP16P	197350		PAR-CLIP	22012620
mirtarbase	miR-6756-5p	CASP16P	197350		PAR-CLIP	21572407
mirtarbase	miR-6756-5p	CASP16P	197350		PAR-CLIP	20371350
mirtarbase	miR-6756-5p	CASP16P	197350		PAR-CLIP	26701625
mirtarbase	miR-6756-5p	CASP16P	197350		PAR-CLIP	27292025
mirtarbase	miR-8052	CASP16P	197350		PAR-CLIP	24398324
mirtarbase	miR-8052	CASP16P	197350		PAR-CLIP	23446348
mirtarbase	miR-8052	CASP16P	197350		PAR-CLIP	22012620
mirtarbase	miR-8052	CASP16P	197350		PAR-CLIP	21572407
mirtarbase	miR-8052	CASP16P	197350		PAR-CLIP	20371350
mirtarbase	miR-8052	CASP16P	197350		PAR-CLIP	26701625
mirtarbase	miR-8052	CASP16P	197350		PAR-CLIP	27292025
mirtarbase	miR-6165	CASP2	835	ENSG00000106144	PAR-CLIP	24398324
mirtarbase	miR-138-5p	CASP3	836	ENSG00000164305	Luciferase reporter assay	22921398
mirtarbase	miR-6746-5p	CASP8	841	ENSG00000064012	HITS-CLIP	23706177
mirtarbase	miR-1-3p	CAST	831	ENSG00000153113	Proteomics	18668040
mirtarbase	miR-138-5p	CASTOR2	729438	ENSG00000274070	PAR-CLIP	26701625
mirtarbase	miR-4447	CASTOR2	729438	ENSG00000274070	PAR-CLIP	26701625
mirtarbase	miR-6870-5p	CASTOR2	729438	ENSG00000274070	PAR-CLIP	26701625
mirtarbase	miR-7851-3p	CASTOR2	729438	ENSG00000274070	HITS-CLIP	27418678
mirtarbase	miR-423-5p	CASZ1	54897	ENSG00000130940	PAR-CLIP	23592263
mirtarbase	miR-423-5p	CASZ1	54897	ENSG00000130940	PAR-CLIP	20371350
mirtarbase	miR-6777-5p	CASZ1	54897	ENSG00000130940	PAR-CLIP	23592263
mirtarbase	miR-6777-5p	CASZ1	54897	ENSG00000130940	PAR-CLIP	20371350
mirtarbase	miR-181b-5p	CAT	847	ENSG00000121691	CLASH	23622248
mirtarbase	miR-6165	CAV1	857	ENSG00000105974	HITS-CLIP	23313552
mirtarbase	miR-8052	CAV2	858	ENSG00000105971	HITS-CLIP	23824327
mirtarbase	miR-1-3p	CAVIN2	8436	ENSG00000168497	Microarray	18668037
mirtarbase	miR-3180	CBARP	255057	ENSG00000099625	PAR-CLIP	22100165
mirtarbase	miR-3180	CBARP	255057	ENSG00000099625	PAR-CLIP	22291592
mirtarbase	miR-4447	CBARP	255057	ENSG00000099625	PAR-CLIP	22100165
mirtarbase	miR-4447	CBARP	255057	ENSG00000099625	PAR-CLIP	22291592
mirtarbase	miR-8052	CBARP	255057	ENSG00000099625	PAR-CLIP	27292025
mirtarbase	miR-599	CBR1	873	ENSG00000159228	PAR-CLIP	22012620
mirtarbase	miR-1-3p	CBR4	84869	ENSG00000145439	Proteomics	18668040
mirtarbase	miR-3689d	CBS	875	ENSG00000160200	PAR-CLIP	23446348
mirtarbase	miR-3689d	CBS	875	ENSG00000160200	PAR-CLIP	26701625
mirtarbase	miR-4453	CBS	875	ENSG00000160200	PAR-CLIP	23446348
mirtarbase	miR-550a-3-5p	CBS	875	ENSG00000160200	HITS-CLIP	23824327
mirtarbase	miR-550a-5p	CBS	875	ENSG00000160200	HITS-CLIP	23824327
mirtarbase	miR-1-3p	CBX2	84733	ENSG00000173894	Microarray	18668037
mirtarbase	miR-148a-3p	CBX3	11335	ENSG00000122565	Sequencing	20371350
mirtarbase	miR-181a-5p	CBX4	8535	ENSG00000141582	PAR-CLIP	23592263
mirtarbase	miR-181a-5p	CBX4	8535	ENSG00000141582	PAR-CLIP	24398324
mirtarbase	miR-181a-5p	CBX4	8535	ENSG00000141582	PAR-CLIP	21572407
mirtarbase	miR-181a-5p	CBX4	8535	ENSG00000141582	PAR-CLIP	26701625
mirtarbase	miR-181a-5p	CBX4	8535	ENSG00000141582	PAR-CLIP	27292025
mirtarbase	miR-181b-5p	CBX4	8535	ENSG00000141582	PAR-CLIP	23592263
mirtarbase	miR-181b-5p	CBX4	8535	ENSG00000141582	PAR-CLIP	24398324
mirtarbase	miR-181b-5p	CBX4	8535	ENSG00000141582	PAR-CLIP	21572407
mirtarbase	miR-181b-5p	CBX4	8535	ENSG00000141582	PAR-CLIP	26701625
mirtarbase	miR-181b-5p	CBX4	8535	ENSG00000141582	PAR-CLIP	27292025
mirtarbase	miR-4259	CBX4	8535	ENSG00000141582	PAR-CLIP	23592263
mirtarbase	miR-4259	CBX4	8535	ENSG00000141582	PAR-CLIP	24398324
mirtarbase	miR-4259	CBX4	8535	ENSG00000141582	PAR-CLIP	21572407
mirtarbase	miR-4259	CBX4	8535	ENSG00000141582	PAR-CLIP	26701625
mirtarbase	miR-4259	CBX4	8535	ENSG00000141582	PAR-CLIP	27292025
mirtarbase	miR-1-3p	CBX5	23468	ENSG00000094916	Proteomics	18668040
mirtarbase	miR-509-3p	CBX5	23468	ENSG00000094916	PAR-CLIP	26701625
mirtarbase	miR-6505-3p	CBX5	23468	ENSG00000094916	HITS-CLIP	19536157
mirtarbase	miR-6720-3p	CBX5	23468	ENSG00000094916	HITS-CLIP	23824327
mirtarbase	miR-6746-5p	CBX5	23468	ENSG00000094916	HITS-CLIP	23824327
mirtarbase	miR-423-5p	CBX6	23466	ENSG00000183741	PAR-CLIP	23446348
mirtarbase	miR-423-5p	CBX6	23466	ENSG00000183741	PAR-CLIP	26701625
mirtarbase	miR-4505	CBX6	23466	ENSG00000183741	PAR-CLIP	26701625
mirtarbase	miR-6165	CBX6	23466	ENSG00000183741	PAR-CLIP	20371350
mirtarbase	miR-6726-5p	CBX6	23466	ENSG00000183741	PAR-CLIP	26701625
mirtarbase	miR-6756-5p	CBX6	23466	ENSG00000183741	PAR-CLIP	26701625
mirtarbase	miR-6870-5p	CBX6	23466	ENSG00000183741	PAR-CLIP	26701625
mirtarbase	miR-181b-5p	CBX7	23492	ENSG00000100307	Luciferase reporter assay	21779448
mirtarbase	miR-3180	CBX8	57332	ENSG00000141570	PAR-CLIP	26701625
mirtarbase	miR-3652	CBX8	57332	ENSG00000141570	PAR-CLIP	26701625
mirtarbase	miR-423-5p	CBX8	57332	ENSG00000141570	PAR-CLIP	26701625
mirtarbase	miR-4505	CBX8	57332	ENSG00000141570	PAR-CLIP	26701625
mirtarbase	miR-509-3p	CBX8	57332	ENSG00000141570	HITS-CLIP	23824327
mirtarbase	miR-138-5p	CBY1	25776	ENSG00000100211	PAR-CLIP	21572407
mirtarbase	miR-138-5p	CBY1	25776	ENSG00000100211	PAR-CLIP	20371350
mirtarbase	miR-1-3p	CBY2	220082	ENSG00000174015	Microarray	18668037
mirtarbase	miR-662	CBY3	646019	ENSG00000204659	HITS-CLIP	23824327
mirtarbase	miR-662	CBY3	646019	ENSG00000283718	HITS-CLIP	23824327
mirtarbase	miR-6777-5p	CC2D1B	200014	ENSG00000154222	PAR-CLIP	20371350
mirtarbase	miR-6870-5p	CC2D1B	200014	ENSG00000154222	PAR-CLIP	20371350
mirtarbase	miR-138-5p	CCAR2	57805	ENSG00000158941	PAR-CLIP	26701625
mirtarbase	miR-138-5p	CCAR2	57805	ENSG00000158941	PAR-CLIP	27292025
mirtarbase	miR-4326	CCBE1	147372	ENSG00000183287	HITS-CLIP	19536157
mirtarbase	miR-1-3p	CCDC102A	92922	ENSG00000135736	Proteomics	18668040
mirtarbase	miR-423-5p	CCDC106	29903	ENSG00000173581	HITS-CLIP	19536157
mirtarbase	miR-7851-3p	CCDC115	84317	ENSG00000136710	PAR-CLIP	23592263
mirtarbase	miR-7851-3p	CCDC115	84317	ENSG00000136710	PAR-CLIP	24398324
mirtarbase	miR-7851-3p	CCDC115	84317	ENSG00000136710	PAR-CLIP	23446348
mirtarbase	miR-7851-3p	CCDC115	84317	ENSG00000136710	PAR-CLIP	22012620
mirtarbase	miR-7851-3p	CCDC115	84317	ENSG00000136710	PAR-CLIP//HITS-CLIP	21572407
mirtarbase	miR-7851-3p	CCDC115	84317	ENSG00000136710	PAR-CLIP	20371350
mirtarbase	miR-7851-3p	CCDC115	84317	ENSG00000136710	HITS-CLIP	23706177
mirtarbase	miR-7851-3p	CCDC115	84317	ENSG00000136710	HITS-CLIP	22927820
mirtarbase	miR-7851-3p	CCDC115	84317	ENSG00000136710	PAR-CLIP	26701625
mirtarbase	miR-7851-3p	CCDC115	84317	ENSG00000136710	PAR-CLIP	27292025
mirtarbase	miR-139-3p	CCDC117	150275	ENSG00000159873	PAR-CLIP	23592263
mirtarbase	miR-3689d	CCDC117	150275	ENSG00000159873	PAR-CLIP	23592263
mirtarbase	miR-3689d	CCDC117	150275	ENSG00000159873	PAR-CLIP	23446348
mirtarbase	miR-3689d	CCDC117	150275	ENSG00000159873	PAR-CLIP	20371350
mirtarbase	miR-6746-5p	CCDC117	150275	ENSG00000159873	PAR-CLIP	23592263
mirtarbase	miR-6746-5p	CCDC117	150275	ENSG00000159873	PAR-CLIP	23446348
mirtarbase	miR-6746-5p	CCDC117	150275	ENSG00000159873	PAR-CLIP	20371350
mirtarbase	miR-6746-5p	CCDC117	150275	ENSG00000159873	PAR-CLIP	26701625
mirtarbase	miR-8052	CCDC117	150275	ENSG00000159873	PAR-CLIP	23592263
mirtarbase	miR-6746-5p	CCDC120	90060	ENSG00000147144	HITS-CLIP	23313552
mirtarbase	miR-1-3p	CCDC124	115098	ENSG00000007080	Proteomics;Microarray	18668037
mirtarbase	miR-1-3p	CCDC134	79879	ENSG00000100147	Proteomics	18668040
mirtarbase	miR-4682	CCDC141	285025	ENSG00000163492	PAR-CLIP	27292025
mirtarbase	miR-6505-3p	CCDC141	285025	ENSG00000163492	PAR-CLIP	27292025
mirtarbase	miR-3652	CCDC142	84865	ENSG00000135637	HITS-CLIP	23824327
mirtarbase	miR-1260a	CCDC152	100129792	ENSG00000198865	HITS-CLIP	19536157
mirtarbase	miR-3677-5p	CCDC153	283152	ENSG00000248712	HITS-CLIP	23824327
mirtarbase	miR-1-3p	CCDC170	80129	ENSG00000120262	Microarray	18668037
mirtarbase	miR-3652	CCDC170	80129	ENSG00000120262	PAR-CLIP	27292025
mirtarbase	miR-1260a	CCDC174	51244	ENSG00000154781	HITS-CLIP	23824327
mirtarbase	miR-1-3p	CCDC180	100499483	ENSG00000197816	Microarray	18668037
mirtarbase	miR-1-3p	CCDC22	28952	ENSG00000101997	Proteomics;Microarray	18668037
mirtarbase	miR-6165	CCDC30	728621	ENSG00000186409	HITS-CLIP	23824327
mirtarbase	miR-139-3p	CCDC36	339834	ENSG00000173421	HITS-CLIP	23313552
mirtarbase	miR-664a-5p	CCDC36	339834	ENSG00000173421	HITS-CLIP	23313552
mirtarbase	miR-599	CCDC43	124808	ENSG00000180329	PAR-CLIP	22012620
mirtarbase	miR-7851-3p	CCDC47	57003	ENSG00000108588	PAR-CLIP	20371350
mirtarbase	miR-4802-3p	CCDC50	152137	ENSG00000152492	PAR-CLIP	24398324
mirtarbase	miR-6870-5p	CCDC50	152137	ENSG00000152492	PAR-CLIP	24398324
mirtarbase	miR-181a-5p	CCDC6	8030	ENSG00000108091	Microarray	17612493
mirtarbase	miR-6165	CCDC6	8030	ENSG00000108091	PAR-CLIP	23592263
mirtarbase	miR-6835-5p	CCDC6	8030	ENSG00000108091	PAR-CLIP	23592263
mirtarbase	miR-1193	CCDC69	26112	ENSG00000198624	HITS-CLIP	23824327
mirtarbase	miR-139-3p	CCDC71L	168455	ENSG00000253276	PAR-CLIP	21572407
mirtarbase	miR-4254	CCDC71L	168455	ENSG00000253276	PAR-CLIP	24398324
mirtarbase	miR-4254	CCDC71L	168455	ENSG00000253276	PAR-CLIP	23446348
mirtarbase	miR-4254	CCDC71L	168455	ENSG00000253276	PAR-CLIP	21572407
mirtarbase	miR-4254	CCDC71L	168455	ENSG00000253276	PAR-CLIP	20371350
mirtarbase	miR-3689d	CCDC77	84318	ENSG00000120647	HITS-CLIP	23313552
mirtarbase	miR-6870-5p	CCDC77	84318	ENSG00000120647	PAR-CLIP	23592263
mirtarbase	miR-6870-5p	CCDC77	84318	ENSG00000120647	PAR-CLIP	21572407
mirtarbase	miR-7851-3p	CCDC77	84318	ENSG00000120647	HITS-CLIP	23313552
mirtarbase	miR-320e	CCDC80	151887	ENSG00000091986	HITS-CLIP	23313552
mirtarbase	miR-3934-3p	CCDC80	151887	ENSG00000091986	HITS-CLIP	23824327
mirtarbase	miR-1193	CCDC85C	317762	ENSG00000205476	HITS-CLIP	23824327
mirtarbase	miR-1-3p	CCDC88C	440193	ENSG00000015133	Microarray	18668037
mirtarbase	miR-181a-5p	CCDC88C	440193	ENSG00000015133	HITS-CLIP	22473208
mirtarbase	miR-181b-5p	CCDC88C	440193	ENSG00000015133	HITS-CLIP	22473208
mirtarbase	miR-3622a-5p	CCDC9B	388115	ENSG00000188549	PAR-CLIP	23592263
mirtarbase	miR-3622a-5p	CCDC9B	388115	ENSG00000188549	PAR-CLIP	20371350
mirtarbase	miR-3622a-5p	CCDC9B	388115	ENSG00000188549	PAR-CLIP	26701625
mirtarbase	miR-3622a-5p	CCDC9B	388115	ENSG00000188549	PAR-CLIP	27292025
mirtarbase	miR-4453	CCDC9B	388115	ENSG00000188549	PAR-CLIP	22100165
mirtarbase	miR-4750-3p	CCDC9B	388115	ENSG00000188549	PAR-CLIP	23592263
mirtarbase	miR-4750-3p	CCDC9B	388115	ENSG00000188549	PAR-CLIP	23446348
mirtarbase	miR-4750-3p	CCDC9B	388115	ENSG00000188549	PAR-CLIP	20371350
mirtarbase	miR-4750-3p	CCDC9B	388115	ENSG00000188549	HITS-CLIP	24906430
mirtarbase	miR-4750-3p	CCDC9B	388115	ENSG00000188549	HITS-CLIP	21572407
mirtarbase	miR-4750-3p	CCDC9B	388115	ENSG00000188549	HITS-CLIP	19536157
mirtarbase	miR-4750-3p	CCDC9B	388115	ENSG00000188549	PAR-CLIP	27292025
mirtarbase	miR-148a-3p	CCKBR	887	ENSG00000110148	Luciferase reporter assay//Microarray	21168126
mirtarbase	miR-148a-3p	CCKBR	887	ENSG00000110148	Luciferase reporter assay//qRT-PCR//Western blot	23975374
mirtarbase	miR-148a-3p	CCKBR	887	ENSG00000110148	qRT-PCR//Western blot	20422307
mirtarbase	miR-148a-3p	CCKBR	887	ENSG00000110148	Luciferase reporter assay//qRT-PCR//Western blot	27518872
mirtarbase	miR-1-3p	CCL14	6358	ENSG00000277236	Microarray	18668037
mirtarbase	miR-1-3p	CCL14	6358	ENSG00000276409	Microarray	18668037
mirtarbase	miR-6165	CCL16	6360	ENSG00000275095	PAR-CLIP	23592263
mirtarbase	miR-6165	CCL16	6360	ENSG00000275152	PAR-CLIP	23592263
mirtarbase	miR-1-3p	CCL2	6347	ENSG00000108691	Microarray	18668037
mirtarbase	miR-1-3p	CCL2	6347	ENSG00000108691	ELISA//Immunofluorescence//Immunohistochemistry//Luciferase reporter assay//Microarray//qRT-PCR//Western blot	27541266
mirtarbase	miR-206	CCL2	6347	ENSG00000108691	ELISA//Immunofluorescence//Immunohistochemistry//Luciferase reporter assay//Microarray//qRT-PCR//Western blot	27541266
mirtarbase	miR-181a-5p	CCL22	6367	ENSG00000102962	HITS-CLIP	22473208
mirtarbase	miR-181b-5p	CCL22	6367	ENSG00000102962	HITS-CLIP	22473208
mirtarbase	miR-6870-5p	CCL22	6367	ENSG00000102962	PAR-CLIP	23592263
mirtarbase	miR-148a-3p	CCNA2	890	ENSG00000145386	PAR-CLIP	23592263
mirtarbase	miR-148a-3p	CCNA2	890	ENSG00000145386	PAR-CLIP	21572407
mirtarbase	miR-148a-3p	CCNA2	890	ENSG00000145386	PAR-CLIP	20371350
mirtarbase	miR-654-5p	CCNB1	891	ENSG00000134057	HITS-CLIP	23313552
mirtarbase	miR-411-5p	CCNB1IP1	57820	ENSG00000100814	PAR-CLIP	23446348
mirtarbase	miR-411-5p	CCNB1IP1	57820	ENSG00000100814	PAR-CLIP	21572407
mirtarbase	miR-1-3p	CCND1	595	ENSG00000110092	Microarray	18668037
mirtarbase	miR-1-3p	CCND1	595	ENSG00000110092	qRT-PCR	25047835
mirtarbase	miR-1-3p	CCND1	595	ENSG00000110092	Luciferase reporter assay//qRT-PCR//Western blot	27247259
mirtarbase	miR-1193	CCND1	595	ENSG00000110092	PAR-CLIP	23592263
mirtarbase	miR-138-5p	CCND1	595	ENSG00000110092	Immunohistochemistry//Luciferase reporter assay//Microarray//qRT-PCR//Western blot	22739938
mirtarbase	miR-138-5p	CCND1	595	ENSG00000110092	qRT-PCR	28275859
mirtarbase	miR-206	CCND1	595	ENSG00000110092	Luciferase reporter assay//Western blot	25111862
mirtarbase	miR-206	CCND1	595	ENSG00000110092	Luciferase reporter assay	24107628
mirtarbase	miR-8069	CCND1	595	ENSG00000110092	PAR-CLIP	23592263
mirtarbase	miR-8069	CCND1	595	ENSG00000110092	PAR-CLIP	26701625
mirtarbase	miR-206	CCND2	894	ENSG00000118971	Luciferase reporter assay	23348698
mirtarbase	miR-206	CCND2	894	ENSG00000118971	Luciferase reporter assay	23466356
mirtarbase	miR-423-5p	CCND2	894	ENSG00000118971	CLASH	23622248
mirtarbase	miR-138-5p	CCND3	896	ENSG00000112576	Luciferase reporter assay//qRT-PCR//Western blot	22362728
mirtarbase	miR-138-5p	CCND3	896	ENSG00000112576	Immunoblot//Luciferase reporter assay//qRT-PCR	23208504
mirtarbase	miR-138-5p	CCND3	896	ENSG00000112576	qRT-PCR	25439221
mirtarbase	miR-138-5p	CCND3	896	ENSG00000112576	Western blot	26823826
mirtarbase	miR-1193	CCNF	899	ENSG00000162063	PAR-CLIP	23592263
mirtarbase	miR-423-5p	CCNF	899	ENSG00000162063	CLASH	23622248
mirtarbase	miR-6870-5p	CCNF	899	ENSG00000162063	HITS-CLIP	23824327
mirtarbase	miR-181a-5p	CCNG1	900	ENSG00000113328	Microarray	17612493
mirtarbase	miR-181a-5p	CCNG1	900	ENSG00000113328	PAR-CLIP	21572407
mirtarbase	miR-181b-5p	CCNG1	900	ENSG00000113328	PAR-CLIP	21572407
mirtarbase	miR-148a-3p	CCNI	10983	ENSG00000118816	CLASH	23622248
mirtarbase	miR-423-5p	CCNI	10983	ENSG00000118816	CLASH	23622248
mirtarbase	miR-181a-5p	CCNK	8812	ENSG00000090061	HITS-CLIP	22473208
mirtarbase	miR-181a-5p	CCNK	8812	ENSG00000090061	PAR-CLIP	21572407
mirtarbase	miR-181b-5p	CCNK	8812	ENSG00000090061	HITS-CLIP	22473208
mirtarbase	miR-181b-5p	CCNK	8812	ENSG00000090061	PAR-CLIP	21572407
mirtarbase	miR-181a-5p	CCNQ	92002	ENSG00000262919	HITS-CLIP	22473208
mirtarbase	miR-181b-5p	CCNQ	92002	ENSG00000262919	HITS-CLIP	22473208
mirtarbase	miR-320e	CCNT1	904	ENSG00000129315	PAR-CLIP	20371350
mirtarbase	miR-4326	CCNT1	904	ENSG00000129315	PAR-CLIP	20371350
mirtarbase	miR-4802-3p	CCNT1	904	ENSG00000129315	PAR-CLIP	22012620
mirtarbase	miR-6756-5p	CCNT1	904	ENSG00000129315	PAR-CLIP	23592263
mirtarbase	miR-4682	CCNT2	905	ENSG00000082258	PAR-CLIP	24398324
mirtarbase	miR-4447	CCNY	219771	ENSG00000108100	PAR-CLIP	23592263
mirtarbase	miR-4447	CCNY	219771	ENSG00000108100	PAR-CLIP	23446348
mirtarbase	miR-6835-5p	CCNY	219771	ENSG00000108100	PAR-CLIP	23592263
mirtarbase	miR-6835-5p	CCNY	219771	ENSG00000108100	PAR-CLIP	23446348
mirtarbase	miR-6505-3p	CCPG1	9236	ENSG00000260916	PAR-CLIP	23592263
mirtarbase	miR-3652	CCR6	1235	ENSG00000112486	HITS-CLIP	23824327
mirtarbase	miR-3622a-5p	CCS	9973	ENSG00000173992	HITS-CLIP	21572407
mirtarbase	miR-3652	CCS	9973	ENSG00000173992	HITS-CLIP	23824327
mirtarbase	miR-411-5p	CCS	9973	ENSG00000173992	HITS-CLIP	23824327
mirtarbase	miR-6832-5p	CCS	9973	ENSG00000173992	HITS-CLIP	23824327
mirtarbase	miR-8052	CCS	9973	ENSG00000173992	HITS-CLIP	23824327
mirtarbase	miR-8052	CCS	9973	ENSG00000173992	HITS-CLIP	21572407
mirtarbase	miR-1-3p	CCSAP	126731	ENSG00000154429	Microarray	15685193
mirtarbase	miR-654-5p	CCSAP	126731	ENSG00000154429	PAR-CLIP	22012620
mirtarbase	miR-6756-5p	CCSAP	126731	ENSG00000154429	PAR-CLIP	22012620
mirtarbase	miR-6870-5p	CCSER2	54462	ENSG00000107771	PAR-CLIP	27292025
mirtarbase	miR-148a-3p	CCT6A	908	ENSG00000146731	PAR-CLIP	21572407
mirtarbase	miR-1-3p	CD109	135228	ENSG00000156535	Proteomics	18668040
mirtarbase	miR-1-3p	CD109	135228	ENSG00000156535	Proteomics;Microarray	18668037
mirtarbase	miR-181b-3p	CD164	8763	ENSG00000135535	HITS-CLIP	23313552
mirtarbase	miR-6832-5p	CD1D	912	ENSG00000158473	PAR-CLIP	22012620
mirtarbase	miR-1260a	CD200	4345	ENSG00000091972	HITS-CLIP	23824327
mirtarbase	miR-3689d	CD207	50489	ENSG00000116031	PAR-CLIP	23592263
mirtarbase	miR-3689d	CD207	50489	ENSG00000116031	PAR-CLIP	23446348
mirtarbase	miR-3689d	CD207	50489	ENSG00000116031	PAR-CLIP	20371350
mirtarbase	miR-596	CD209	30835	ENSG00000090659	HITS-CLIP	19536157
mirtarbase	miR-138-5p	CD274	29126	ENSG00000120217	Luciferase reporter assay//Western blot	27248318
mirtarbase	miR-4447	CD276	80381	ENSG00000103855	PAR-CLIP	26701625
mirtarbase	miR-654-5p	CD276	80381	ENSG00000103855	PAR-CLIP	26701625
mirtarbase	miR-6756-5p	CD276	80381	ENSG00000103855	PAR-CLIP	26701625
mirtarbase	miR-6835-5p	CD276	80381	ENSG00000103855	PAR-CLIP	26701625
mirtarbase	miR-1-3p	CD2AP	23607	ENSG00000198087	Proteomics;Microarray	18668037
mirtarbase	miR-3652	CD3E	916	ENSG00000198851	PAR-CLIP	23592263
mirtarbase	miR-641	CD3EAP	10849	ENSG00000117877	HITS-CLIP	27418678
mirtarbase	miR-664a-5p	CD3EAP	10849	ENSG00000117877	PAR-CLIP	27292025
mirtarbase	miR-6746-5p	CD3EAP	10849	ENSG00000117877	HITS-CLIP	23824327
mirtarbase	miR-181a-5p	CD4	920	ENSG00000010610	Flow//qRT-PCR//Western blot	23393335
mirtarbase	miR-4505	CD4	920	ENSG00000010610	PAR-CLIP	23592263
mirtarbase	miR-4713-3p	CD4	920	ENSG00000010610	HITS-CLIP	19536157
mirtarbase	miR-6832-5p	CD4	920	ENSG00000010610	PAR-CLIP	23592263
mirtarbase	miR-6870-5p	CD40LG	959	ENSG00000102245	HITS-CLIP	23824327
mirtarbase	miR-1-3p	CD44	960	ENSG00000026508	Proteomics	18668040
mirtarbase	miR-4802-3p	CD44	960	ENSG00000026508	HITS-CLIP	23824327
mirtarbase	miR-181a-5p	CD46	4179	ENSG00000117335	Microarray	17612493
mirtarbase	miR-1-3p	CD63	967	ENSG00000135404	Proteomics	18668040
mirtarbase	miR-423-5p	CD81	975	ENSG00000110651	CLASH	23622248
mirtarbase	miR-3677-5p	CD9	928	ENSG00000010278	PAR-CLIP	27292025
mirtarbase	miR-8052	CD99	4267	ENSG00000002586	HITS-CLIP	23824327
mirtarbase	miR-6870-5p	CDADC1	81602	ENSG00000102543	PAR-CLIP	20371350
mirtarbase	miR-6746-5p	CDC14B	8555	ENSG00000081377	PAR-CLIP	23446348
mirtarbase	miR-7851-3p	CDC14B	8555	ENSG00000081377	PAR-CLIP	23446348
mirtarbase	miR-7851-3p	CDC14B	8555	ENSG00000081377	PAR-CLIP	27292025
mirtarbase	miR-148a-3p	CDC25B	994	ENSG00000101224	Reporter assay;Western blot;Other	21709669
mirtarbase	miR-4254	CDC34	997	ENSG00000099804	PAR-CLIP	27292025
mirtarbase	miR-139-3p	CDC37	11140	ENSG00000105401	PAR-CLIP	26701625
mirtarbase	miR-139-3p	CDC37	11140	ENSG00000105401	PAR-CLIP	27292025
mirtarbase	miR-4505	CDC37	11140	ENSG00000105401	PAR-CLIP	26701625
mirtarbase	miR-4505	CDC37	11140	ENSG00000105401	PAR-CLIP	27292025
mirtarbase	miR-1-3p	CDC42	998	ENSG00000070831	Proteomics	18668040
mirtarbase	miR-1-3p	CDC42BPB	9578	ENSG00000198752	Proteomics	18668040
mirtarbase	miR-7851-3p	CDC42EP4	23580	ENSG00000179604	PAR-CLIP	27292025
mirtarbase	miR-1-3p	CDC42SE1	56882	ENSG00000197622	Microarray	18668037
mirtarbase	miR-3154	CDC42SE1	56882	ENSG00000197622	PAR-CLIP	23592263
mirtarbase	miR-6165	CDC42SE1	56882	ENSG00000197622	PAR-CLIP	23592263
mirtarbase	miR-6746-5p	CDC73	79577	ENSG00000134371	HITS-CLIP	23313552
mirtarbase	miR-3154	CDCA3	83461	ENSG00000111665	PAR-CLIP	23592263
mirtarbase	miR-3154	CDCA3	83461	ENSG00000111665	PAR-CLIP	23446348
mirtarbase	miR-3689d	CDCA4	55038	ENSG00000170779	PAR-CLIP	23592263
mirtarbase	miR-4660	CDCA4	55038	ENSG00000170779	PAR-CLIP	21572407
mirtarbase	miR-4660	CDCA4	55038	ENSG00000170779	PAR-CLIP	20371350
mirtarbase	miR-550a-3-5p	CDCA7	83879	ENSG00000144354	PAR-CLIP	23446348
mirtarbase	miR-550a-3-5p	CDCA7	83879	ENSG00000144354	PAR-CLIP	20371350
mirtarbase	miR-550a-5p	CDCA7	83879	ENSG00000144354	PAR-CLIP	23446348
mirtarbase	miR-550a-5p	CDCA7	83879	ENSG00000144354	PAR-CLIP	20371350
mirtarbase	miR-1-3p	CDCP1	64866	ENSG00000163814	pSILAC//Proteomics	18668040
mirtarbase	miR-1-3p	CDCP1	64866	ENSG00000163814	Microarray	18668037
mirtarbase	miR-138-5p	CDH1	999	ENSG00000039068	Western blot	21770894
mirtarbase	miR-1-3p	CDH13	1012	ENSG00000140945	Proteomics	18668040
mirtarbase	miR-181a-5p	CDH13	1012	ENSG00000140945	Microarray	22942087
mirtarbase	miR-1-3p	CDH2	1000	ENSG00000170558	Proteomics;Microarray	18668037
mirtarbase	miR-138-5p	CDH2	1000	ENSG00000170558	qRT-PCR	21770894
mirtarbase	miR-411-5p	CDH2	1000	ENSG00000170558	HITS-CLIP	23824327
mirtarbase	miR-411-5p	CDH2	1000	ENSG00000170558	HITS-CLIP	27418678
mirtarbase	miR-1-3p	CDH4	1002	ENSG00000179242	Microarray	18668037
mirtarbase	miR-1-3p	CDH4	1002	ENSG00000280641	Microarray	18668037
mirtarbase	miR-6756-5p	CDH6	1004	ENSG00000113361	PAR-CLIP	23592263
mirtarbase	miR-4767	CDH7	1005	ENSG00000081138	HITS-CLIP	23824327
mirtarbase	miR-4767	CDH7	1005	ENSG00000081138	HITS-CLIP	23313552
mirtarbase	miR-6720-3p	CDH7	1005	ENSG00000081138	HITS-CLIP	23824327
mirtarbase	miR-6787-5p	CDH7	1005	ENSG00000081138	HITS-CLIP	23824327
mirtarbase	miR-4750-3p	CDK1	983	ENSG00000170312	HITS-CLIP	23313552
mirtarbase	miR-599	CDK1	983	ENSG00000170312	PAR-CLIP	21572407
mirtarbase	miR-641	CDK1	983	ENSG00000170312	PAR-CLIP	21572407
mirtarbase	miR-1-3p	CDK14	5218	ENSG00000058091	Microarray	15685193
mirtarbase	miR-423-5p	CDK15	65061	ENSG00000138395	HITS-CLIP	24906430
mirtarbase	miR-423-5p	CDK15	65061	ENSG00000138395	HITS-CLIP	27418678
mirtarbase	miR-139-3p	CDK16	5127	ENSG00000102225	PAR-CLIP	26701625
mirtarbase	miR-4254	CDK16	5127	ENSG00000102225	PAR-CLIP	26701625
mirtarbase	miR-148a-3p	CDK19	23097	ENSG00000155111	Sequencing	20371350
mirtarbase	miR-148a-3p	CDK19	23097	ENSG00000155111	PAR-CLIP	22100165
mirtarbase	miR-3689d	CDK19	23097	ENSG00000155111	PAR-CLIP	23446348
mirtarbase	miR-2909	CDK2	1017	ENSG00000123374	PAR-CLIP	23446348
mirtarbase	miR-2909	CDK2	1017	ENSG00000123374	PAR-CLIP	20371350
mirtarbase	miR-2909	CDK2	1017	ENSG00000123374	PAR-CLIP	26701625
mirtarbase	miR-345-3p	CDK2	1017	ENSG00000123374	PAR-CLIP	26701625
mirtarbase	miR-4505	CDK2	1017	ENSG00000123374	PAR-CLIP	26701625
mirtarbase	miR-1193	CDK2AP2	10263	ENSG00000167797	PAR-CLIP	20371350
mirtarbase	miR-8069	CDK2AP2	10263	ENSG00000167797	PAR-CLIP	20371350
mirtarbase	miR-1-3p	CDK4	1019	ENSG00000135446	Proteomics;Microarray	18668037
mirtarbase	miR-1-3p	CDK4	1019	ENSG00000135446	Luciferase reporter assay//qRT-PCR//Western blot	28159933
mirtarbase	miR-1-3p	CDK4	1019	ENSG00000135446	Luciferase reporter assay//qRT-PCR//Western blot	27247259
mirtarbase	miR-206	CDK4	1019	ENSG00000135446	Luciferase reporter assay//Microarray	24289491
mirtarbase	miR-3137	CDK4	1019	ENSG00000135446	PAR-CLIP	21572407
mirtarbase	miR-3652	CDK4	1019	ENSG00000135446	HITS-CLIP	23824327
mirecords	miR-137-3p	CDK6	1021	ENSG00000105810	Western blot//activity assay	18381414
mirtarbase	miR-4326	CDK6	1021	ENSG00000105810	PAR-CLIP	22012620
mirtarbase	miR-4750-3p	CDK6	1021	ENSG00000105810	PAR-CLIP	23592263
mirtarbase	miR-1-3p	CDK9	1025	ENSG00000136807	Proteomics	18668040
mirtarbase	miR-3689d	CDKL1	8814	ENSG00000100490	PAR-CLIP	23592263
mirtarbase	miR-411-5p	CDKL1	8814	ENSG00000100490	HITS-CLIP	23824327
mirtarbase	miR-6832-5p	CDKL1	8814	ENSG00000100490	HITS-CLIP	23824327
mirtarbase	miR-148a-3p	CDKN1A	1026	ENSG00000124762	PAR-CLIP	26701625
mirtarbase	miR-181a-5p	CDKN1A	1026	ENSG00000124762	qRT-PCR//Western blot	27534652
mirtarbase	miR-3180	CDKN1A	1026	ENSG00000124762	PAR-CLIP	26701625
mirtarbase	miR-3689d	CDKN1A	1026	ENSG00000124762	PAR-CLIP	23592263
mirtarbase	miR-3689d	CDKN1A	1026	ENSG00000124762	PAR-CLIP	26701625
mirtarbase	miR-4254	CDKN1A	1026	ENSG00000124762	PAR-CLIP	26701625
mirtarbase	miR-4505	CDKN1A	1026	ENSG00000124762	PAR-CLIP	26701625
mirtarbase	miR-4682	CDKN1A	1026	ENSG00000124762	PAR-CLIP	23592263
mirtarbase	miR-4682	CDKN1A	1026	ENSG00000124762	PAR-CLIP	26701625
mirtarbase	miR-641	CDKN1A	1026	ENSG00000124762	PAR-CLIP	26701625
mirtarbase	miR-6787-5p	CDKN1A	1026	ENSG00000124762	PAR-CLIP	26701625
mirtarbase	miR-6832-5p	CDKN1A	1026	ENSG00000124762	PAR-CLIP	27292025
mirecords	miR-181a-5p	CDKN1B	1027	ENSG00000111276	Western blot	19273599
mirtarbase	miR-148a-3p	CDKN1B	1027	ENSG00000111276	In situ hybridization//Luciferase reporter assay//Northern blot//Western blot	21552422
mirtarbase	miR-148a-3p	CDKN1B	1027	ENSG00000111276	PAR-CLIP	23592263
mirtarbase	miR-148a-3p	CDKN1B	1027	ENSG00000111276	PAR-CLIP	21572407
mirtarbase	miR-148a-3p	CDKN1B	1027	ENSG00000111276	Luciferase reporter assay//Western blot	27842905
mirtarbase	miR-181a-5p	CDKN1B	1027	ENSG00000111276	Luciferase reporter assay//Western blot//Reporter assay;Western blot;qRT-PCR	19273599
mirtarbase	miR-181a-5p	CDKN1B	1027	ENSG00000111276	CLASH	23622248
mirtarbase	miR-181a-5p	CDKN1B	1027	ENSG00000111276	qRT-PCR//Western blot	27534652
mirtarbase	miR-423-5p	CDKN2A	1029	ENSG00000147889	CLASH	23622248
mirtarbase	miR-7851-3p	CDKN2AIPNL	91368	ENSG00000237190	PAR-CLIP	27292025
mirtarbase	miR-641	CDKN2B	1030	ENSG00000147883	HITS-CLIP	23313552
mirtarbase	miR-3689d	CDKN3	1033	ENSG00000100526	HITS-CLIP	23824327
mirecords	miR-148a-3p	CDNK1B			Western blot//Luciferase activity assay	21552422
mirtarbase	miR-1229-5p	CDR1	1038	ENSG00000184258	PAR-CLIP	22100165
mirtarbase	miR-7851-3p	CDR1	1038	ENSG00000184258	PAR-CLIP	27292025
mirtarbase	miR-654-5p	CDR2L	30850	ENSG00000109089	PAR-CLIP	26701625
mirtarbase	miR-3137	CDS2	8760	ENSG00000101290	PAR-CLIP	21572407
mirtarbase	miR-2681-3p	CDT1	81620	ENSG00000167513	PAR-CLIP	20371350
mirtarbase	miR-550a-3-5p	CDT1	81620	ENSG00000167513	HITS-CLIP	19536157
mirtarbase	miR-550a-5p	CDT1	81620	ENSG00000167513	HITS-CLIP	19536157
mirecords	miR-181a-5p	CDX2	1045	ENSG00000165556	Western blot//Luciferase activity assay	19585654
mirecords	miR-181b-5p	CDX2	1045	ENSG00000165556	Western blot//Luciferase activity assay	19585654
mirtarbase	miR-181a-5p	CDX2	1045	ENSG00000165556	Luciferase reporter assay	19585654
mirtarbase	miR-181b-5p	CDX2	1045	ENSG00000165556	Luciferase reporter assay	19585654
mirtarbase	miR-8052	CEACAM5	1048	ENSG00000105388	HITS-CLIP	23824327
mirtarbase	miR-423-5p	CEACAM6	4680	ENSG00000086548	CLASH	23622248
mirtarbase	miR-1-3p	CEBPA	1050	ENSG00000245848	Luciferase reporter assay	18818206
mirtarbase	miR-138-5p	CEBPA	1050	ENSG00000245848	qRT-PCR	20486779
mirtarbase	miR-181a-5p	CEBPA	1050	ENSG00000245848	Luciferase reporter assay	27673564
mirtarbase	miR-423-5p	CEBPB	1051	ENSG00000172216	CLASH	23622248
mirtarbase	miR-423-5p	CEBPB	1051	ENSG00000172216	PAR-CLIP	26701625
mirtarbase	miR-4254	CEBPB	1051	ENSG00000172216	PAR-CLIP	26701625
mirtarbase	miR-6720-3p	CEBPB	1051	ENSG00000172216	PAR-CLIP	26701625
mirtarbase	miR-3137	CEBPD	1052	ENSG00000221869	PAR-CLIP	23592263
mirtarbase	miR-148a-3p	CEBPG	1054	ENSG00000153879	PAR-CLIP	20371350
mirtarbase	miR-1-3p	CEBPZ	10153	ENSG00000115816	Proteomics	18668040
mirtarbase	miR-138-5p	CELF1	10658	ENSG00000149187	PAR-CLIP	26701625
mirtarbase	miR-3652	CELF1	10658	ENSG00000149187	PAR-CLIP	26701625
[truncated: 11,545 more rows]

## Sheet: C_Top_supported_interactions
Supplementary Table 4C
miRNA	Target	N°evidence	DEmiRNA class	tCD-TG- vs Healthy	tCD-TG+ vs Healthy	tCD-TG+ vs tCD-TG-
miR-4447	DDX39B	48	Common (tCD-TG- / tCD-TG+ vs Healthy)	0.99	2.1	1.46
miR-6756-5p	DDX39B	48	tCD-TG- vs Healthy	-0.7	-0.69	0.11
miR-181a-5p	HSPA1B	20	tCD-TG+ vs Healthy	0.34	1.08	0.68
miR-181b-5p	HSPA1B	20	tCD-TG+ vs Healthy	-0.99	-1.93	-0.91
miR-139-3p	HLA-A	16	tCD-TG- vs Healthy	-1.55	-1.09	0.24
miR-148a-3p	HLA-A	16	tCD-TG+ vs Healthy	0.08	1.38	0.99
miR-6835-5p	DDX39B	16	tCD-TG- vs Healthy	-0.82	0.47	0.96
miR-7851-3p	MICB	16	Common (tCD-TG+ vs Healthy and tCD-TG+ vs tCD-TG-)	-0.08	0.93	1.17
miR-1-3p	G6PD	14	tCD-TG+ vs Healthy	0.16	1.31	1.32
miR-148a-3p	HLA-C	14	tCD-TG+ vs Healthy	0.08	1.38	0.99
miR-3154	PRR3	14	tCD-TG- vs Healthy	-1.11	-1.03	0.03
miR-3622a-5p	ATAT1	14	tCD-TG- vs Healthy	-0.6	-0.77	-0.04
miR-3652	ABCF1	14	tCD-TG+ vs Healthy	0.25	1.12	0.88
miR-3934-3p	ABCF1	14	Common (tCD-TG- / tCD-TG+ vs Healthy)	-0.69	-1.16	-0.49
miR-4660	HLA-C	14	tCD-TG+ vs tCD-TG-	-0.83	0.6	2.41
miR-1-3p	MET	12	tCD-TG+ vs Healthy	0.16	1.31	1.32
miR-4802-3p	ATG2A	11	tCD-TG+ vs Healthy	-0.19	-1.17	-1.15
miR-6870-5p	AGO2	11	tCD-TG+ vs Healthy	0.14	1.19	1.12
miR-1-3p	HIST1H3B	10	tCD-TG+ vs Healthy	0.16	1.31	1.32
miR-1-3p	HIST1H3I	10	tCD-TG+ vs Healthy	0.16	1.31	1.32
miR-1-3p	HSPA1A	10	tCD-TG+ vs Healthy	0.16	1.31	1.32
miR-1-3p	TAGLN2	10	tCD-TG+ vs Healthy	0.16	1.31	1.32
miR-1291	OSCAR	10	tCD-TG- vs Healthy	0.66	-0.26	-1.04
miR-206	ESR1	10	tCD-TG+ vs Healthy	0.18	1.54	0.64
miR-345-3p	OSCAR	10	tCD-TG- vs Healthy	-0.71	-0.65	0.06
miR-3652	UTP4	10	tCD-TG+ vs Healthy	0.25	1.12	0.88
miR-423-5p	RPS9	10	tCD-TG- vs Healthy	0.51	0.29	-0.28
miR-423-5p	SEPTIN8	10	tCD-TG- vs Healthy	0.51	0.29	-0.28
miR-4684-3p	SMCR8	10	tCD-TG- vs Healthy	-1.32	-1.36	-0.25
miR-654-5p	ZBTB22	10	tCD-TG+ vs Healthy	-0.04	-1.06	-1.03
miR-6777-5p	NLRP2	10	Common (tCD-TG- vs Healthy and tCD-TG+ vs tCD-TG-)	-0.78	0.68	1.49
miR-6832-5p	OSCAR	10	tCD-TG- vs Healthy	0.74	-0.05	-0.86
miR-7158-3p	YWHAE	10	tCD-TG+ vs Healthy	1.45	3.95	2.67
miR-7851-3p	CCDC115	10	Common (tCD-TG+ vs Healthy and tCD-TG+ vs tCD-TG-)	-0.08	0.93	1.17
miR-8052	RDH13	10	tCD-TG+ vs Healthy	0.58	1.17	1.14
miR-148a-3p	DNMT1	9	tCD-TG+ vs Healthy	0.08	1.38	0.99
miR-181a-5p	BCL2	9	tCD-TG+ vs Healthy	0.34	1.08	0.68
miR-3652	OSBPL10	9	tCD-TG+ vs Healthy	0.25	1.12	0.88
miR-4802-3p	VAV3	9	tCD-TG+ vs Healthy	-0.19	-1.17	-1.15
miR-6870-5p	MRE11	9	tCD-TG+ vs Healthy	0.14	1.19	1.12
miR-1-3p	DDX5	8	tCD-TG+ vs Healthy	0.16	1.31	1.32
miR-1-3p	KCNE1	8	tCD-TG+ vs Healthy	0.16	1.31	1.32
miR-1-3p	MDC1	8	tCD-TG+ vs Healthy	0.16	1.31	1.32
miR-1-3p	TRIM26	8	tCD-TG+ vs Healthy	0.16	1.31	1.32
miR-1229-5p	GNL1	8	Common (tCD-TG- / tCD-TG+ vs Healthy)	0.67	0.97	0.48
miR-139-3p	FAM83H	8	tCD-TG- vs Healthy	-1.55	-1.09	0.24
miR-148a-3p	HLA-G	8	tCD-TG+ vs Healthy	0.08	1.38	0.99
miR-181a-5p	OR11A1	8	tCD-TG+ vs Healthy	0.34	1.08	0.68
miR-181a-5p	TUBB	8	tCD-TG+ vs Healthy	0.34	1.08	0.68
miR-181b-5p	TUBB	8	tCD-TG+ vs Healthy	-0.99	-1.93	-0.91
miR-2277-5p	CTC1	8	tCD-TG- vs Healthy	-0.84	-0.7	0.06
miR-320c	TUBB	8	tCD-TG+ vs tCD-TG-	-0.29	0.71	1.25
miR-3652	MSH5	8	tCD-TG+ vs Healthy	0.25	1.12	0.88
miR-3652	PPP1R11	8	tCD-TG+ vs Healthy	0.25	1.12	0.88
miR-3689d	MTMR10	8	tCD-TG- vs Healthy	-0.96	-0.17	1.01
miR-411-5p	MDC1	8	tCD-TG- vs Healthy	1.83	2.32	2.84
miR-423-5p	PPP1R11	8	tCD-TG- vs Healthy	0.51	0.29	-0.28
miR-423-5p	TUBB	8	tCD-TG- vs Healthy	0.51	0.29	-0.28
miR-4453	TUBB	8	tCD-TG+ vs Healthy	0.28	1.35	1.08
miR-4505	MSH5	8	Common (tCD-TG+ vs Healthy and tCD-TG+ vs tCD-TG-)	-0.22	1.39	1.64
miR-509-3p	HLA-A	8	tCD-TG- vs Healthy	-0.7	-0.57	-0.11
miR-641	PSMB9	8	Common (tCD-TG- vs Healthy and tCD-TG+ vs tCD-TG-)	-0.68	0.2	0.88
miR-6505-3p	TRIM10	8	tCD-TG- vs Healthy	-0.99	-0.24	0.24
miR-6777-5p	CTC1	8	Common (tCD-TG- vs Healthy and tCD-TG+ vs tCD-TG-)	-0.78	0.68	1.49
miR-6832-5p	PPP1R11	8	tCD-TG- vs Healthy	0.74	-0.05	-0.86
miR-6870-5p	FAM83H	8	tCD-TG+ vs Healthy	0.14	1.19	1.12
miR-8052	TDRKH	8	tCD-TG+ vs Healthy	0.58	1.17	1.14
miR-1-3p	EHMT2	7	tCD-TG+ vs Healthy	0.16	1.31	1.32
miR-1-3p	GJA1	7	tCD-TG+ vs Healthy	0.16	1.31	1.32
miR-1-3p	KCNJ2	7	tCD-TG+ vs Healthy	0.16	1.31	1.32
miR-1-3p	PTMA	7	tCD-TG+ vs Healthy	0.16	1.31	1.32
miR-1193	ABCF1	7	tCD-TG+ vs Healthy	-0.67	-1.85	-1.3
miR-1290	CTC1	7	tCD-TG+ vs Healthy	0.1	1.65	1.4
miR-1291	C6orf47	7	tCD-TG- vs Healthy	0.66	-0.26	-1.04
miR-138-5p	RHOC	7	Common (tCD-TG+ vs Healthy and tCD-TG+ vs tCD-TG-)	-0.07	1.23	1.58
miR-139-3p	LRPPRC	7	tCD-TG- vs Healthy	-1.55	-1.09	0.24
miR-148a-3p	BTBD3	7	tCD-TG+ vs Healthy	0.08	1.38	0.99
miR-2277-5p	PER1	7	tCD-TG- vs Healthy	-0.84	-0.7	0.06
miR-3154	PPP1R10	7	tCD-TG- vs Healthy	-1.11	-1.03	0.03
miR-3180	PBX2	7	Common (tCD-TG+ vs Healthy and tCD-TG+ vs tCD-TG-)	-0.27	1.56	1.72
miR-320c	MRPS18B	7	tCD-TG+ vs tCD-TG-	-0.29	0.71	1.25
miR-320d	MRPS18B	7	Common (tCD-TG+ vs Healthy and tCD-TG+ vs tCD-TG-)	0.06	0.93	0.8
miR-3652	HLA-E	7	tCD-TG+ vs Healthy	0.25	1.12	0.88
miR-3652	PIGO	7	tCD-TG+ vs Healthy	0.25	1.12	0.88
miR-3689d	ABCF1	7	tCD-TG- vs Healthy	-0.96	-0.17	1.01
miR-3689d	DDR1	7	tCD-TG- vs Healthy	-0.96	-0.17	1.01
miR-423-5p	HLA-DOA	7	tCD-TG- vs Healthy	0.51	0.29	-0.28
miR-423-5p	PBX2	7	tCD-TG- vs Healthy	0.51	0.29	-0.28
miR-423-5p	PRRC2A	7	tCD-TG- vs Healthy	0.51	0.29	-0.28
miR-4447	HLA-C	7	Common (tCD-TG- / tCD-TG+ vs Healthy)	0.99	2.1	1.46
miR-4447	PPP1R10	7	Common (tCD-TG- / tCD-TG+ vs Healthy)	0.99	2.1	1.46
miR-4682	MRPS18B	7	Common (tCD-TG+ vs Healthy and tCD-TG+ vs tCD-TG-)	0.16	1.78	1.78
miR-4750-3p	CCDC9B	7	Common (tCD-TG+ vs Healthy and tCD-TG+ vs tCD-TG-)	-0.1	1.74	1.65
miR-6165	PER1	7	tCD-TG- vs Healthy	-0.7	-0.29	0.43
miR-6726-5p	APOM	7	tCD-TG+ vs Healthy	0.33	1.2	0.81
miR-6746-5p	ABCF1	7	tCD-TG+ vs Healthy	-0.06	0.96	1.04
miR-6746-5p	LY6G5B	7	tCD-TG+ vs Healthy	-0.06	0.96	1.04
miR-6756-5p	CASP16P	7	tCD-TG- vs Healthy	-0.7	-0.69	0.11
miR-6777-5p	HLA-C	7	Common (tCD-TG- vs Healthy and tCD-TG+ vs tCD-TG-)	-0.78	0.68	1.49
miR-6777-5p	PER1	7	Common (tCD-TG- vs Healthy and tCD-TG+ vs tCD-TG-)	-0.78	0.68	1.49
miR-6787-5p	PBX2	7	tCD-TG- vs Healthy	-0.94	-0.5	0.31
miR-6832-5p	IFRD1	7	tCD-TG- vs Healthy	0.74	-0.05	-0.86
miR-6870-5p	GATA6	7	tCD-TG+ vs Healthy	0.14	1.19	1.12
miR-6870-5p	HHIP	7	tCD-TG+ vs Healthy	0.14	1.19	1.12
miR-6870-5p	PRRC2A	7	tCD-TG+ vs Healthy	0.14	1.19	1.12
miR-7158-3p	POU5F1	7	tCD-TG+ vs Healthy	1.45	3.95	2.67
miR-8052	CASP16P	7	tCD-TG+ vs Healthy	0.58	1.17	1.14
miR-1-3p	EDN1	6	tCD-TG+ vs Healthy	0.16	1.31	1.32
miR-1-3p	H3-5	6	tCD-TG+ vs Healthy	0.16	1.31	1.32
miR-1-3p	HSD17B8	6	tCD-TG+ vs Healthy	0.16	1.31	1.32
miR-1-3p	MATR3	6	tCD-TG+ vs Healthy	0.16	1.31	1.32
miR-1-3p	PDCD4	6	tCD-TG+ vs Healthy	0.16	1.31	1.32
miR-1193	SOX4	6	tCD-TG+ vs Healthy	-0.67	-1.85	-1.3
miR-1229-5p	BZW1	6	Common (tCD-TG- / tCD-TG+ vs Healthy)	0.67	0.97	0.48
miR-1260a	HLA-DOB	6	tCD-TG- vs Healthy	0.61	0.59	0.03
miR-138-5p	EZH2	6	Common (tCD-TG+ vs Healthy and tCD-TG+ vs tCD-TG-)	-0.07	1.23	1.58
miR-148a-3p	DNMT3B	6	tCD-TG+ vs Healthy	0.08	1.38	0.99
miR-181a-5p	ATM	6	tCD-TG+ vs Healthy	0.34	1.08	0.68
miR-181a-5p	PTEN	6	tCD-TG+ vs Healthy	0.34	1.08	0.68
miR-181b-5p	TIMP3	6	tCD-TG+ vs Healthy	-0.99	-1.93	-0.91
miR-206	MET	6	tCD-TG+ vs Healthy	0.18	1.54	0.64
miR-2909	ZMAT4	6	tCD-TG+ vs Healthy	-0.06	1.22	1.02
miR-3154	PABPC1L2A	6	tCD-TG- vs Healthy	-1.11	-1.03	0.03
miR-3154	PABPC1L2B	6	tCD-TG- vs Healthy	-1.11	-1.03	0.03
miR-3180	POU3F3	6	Common (tCD-TG+ vs Healthy and tCD-TG+ vs tCD-TG-)	-0.27	1.56	1.72
miR-3180	RXRB	6	Common (tCD-TG+ vs Healthy and tCD-TG+ vs tCD-TG-)	-0.27	1.56	1.72
miR-320e	RXRB	6	Common (tCD-TG+ vs Healthy and tCD-TG+ vs tCD-TG-)	-0.22	1.17	1.45
miR-3619-3p	C2orf72	6	tCD-TG+ vs Healthy	0.21	2.41	1.62
miR-3689d	RXRB	6	tCD-TG- vs Healthy	-0.96	-0.17	1.01
miR-3689d	ZNF100	6	tCD-TG- vs Healthy	-0.96	-0.17	1.01
miR-3934-3p	PAGR1	6	Common (tCD-TG- / tCD-TG+ vs Healthy)	-0.69	-1.16	-0.49
miR-3934-3p	PISD	6	Common (tCD-TG- / tCD-TG+ vs Healthy)	-0.69	-1.16	-0.49
miR-411-5p	CTSB	6	tCD-TG- vs Healthy	1.83	2.32	2.84
miR-411-5p	PLEKHA1	6	tCD-TG- vs Healthy	1.83	2.32	2.84
miR-423-5p	SHMT1	6	tCD-TG- vs Healthy	0.51	0.29	-0.28
miR-4660	HLA-B	6	tCD-TG+ vs tCD-TG-	-0.83	0.6	2.41
miR-4713-3p	PPP1R15B	6	tCD-TG- vs Healthy	-1.04	-0.71	0.03
miR-4802-3p	CALM3	6	tCD-TG+ vs Healthy	-0.19	-1.17	-1.15
miR-596	FBXL5	6	Common (tCD-TG- / tCD-TG+ vs Healthy)	1.47	1.86	0.53
miR-599	BCL2L11	6	tCD-TG- vs Healthy	1.03	0	-0.67
miR-641	CALM3	6	Common (tCD-TG- vs Healthy and tCD-TG+ vs tCD-TG-)	-0.68	0.2	0.88
miR-641	CANX	6	Common (tCD-TG- vs Healthy and tCD-TG+ vs tCD-TG-)	-0.68	0.2	0.88
miR-654-5p	HLA-B	6	tCD-TG+ vs Healthy	-0.04	-1.06	-1.03
miR-6726-5p	SELENOS	6	tCD-TG+ vs Healthy	0.33	1.2	0.81
miR-6746-5p	RPH3AL	6	tCD-TG+ vs Healthy	-0.06	0.96	1.04
miR-6756-5p	HLA-B	6	tCD-TG- vs Healthy	-0.7	-0.69	0.11
miR-6787-5p	FAM83H	6	tCD-TG- vs Healthy	-0.94	-0.5	0.31
miR-6787-5p	GPR20	6	tCD-TG- vs Healthy	-0.94	-0.5	0.31
miR-6832-5p	HSP90AB1	6	tCD-TG- vs Healthy	0.74	-0.05	-0.86
miR-6832-5p	NFATC2IP	6	tCD-TG- vs Healthy	0.74	-0.05	-0.86
miR-6870-5p	NXN	6	tCD-TG+ vs Healthy	0.14	1.19	1.12
miR-6870-5p	PISD	6	tCD-TG+ vs Healthy	0.14	1.19	1.12
miR-6870-5p	STK38	6	tCD-TG+ vs Healthy	0.14	1.19	1.12
miR-7158-3p	PNISR	6	tCD-TG+ vs Healthy	1.45	3.95	2.67
miR-7851-3p	KLLN	6	Common (tCD-TG+ vs Healthy and tCD-TG+ vs tCD-TG-)	-0.08	0.93	1.17
miR-8052	GTF2H2	6	tCD-TG+ vs Healthy	0.58	1.17	1.14
miR-8069	BTG3	6	Common (tCD-TG+ vs Healthy and tCD-TG+ vs tCD-TG-)	-0.13	1.53	1.6
miR-1-3p	ARCN1	5	tCD-TG+ vs Healthy	0.16	1.31	1.32
miR-1-3p	ARHGEF18	5	tCD-TG+ vs Healthy	0.16	1.31	1.32
miR-1-3p	H3-3B	5	tCD-TG+ vs Healthy	0.16	1.31	1.32
miR-1-3p	LASP1	5	tCD-TG+ vs Healthy	0.16	1.31	1.32
miR-1-3p	PNP	5	tCD-TG+ vs Healthy	0.16	1.31	1.32
miR-1-3p	RAB5C	5	tCD-TG+ vs Healthy	0.16	1.31	1.32
miR-1-3p	SMKR1	5	tCD-TG+ vs Healthy	0.16	1.31	1.32
miR-1181	FOXP1	5	tCD-TG- vs Healthy	-0.53	-0.43	0.15
miR-1181	NKX2-2	5	tCD-TG- vs Healthy	-0.53	-0.43	0.15
miR-1193	CALM3	5	tCD-TG+ vs Healthy	-0.67	-1.85	-1.3
miR-1229-5p	ORC4	5	Common (tCD-TG- / tCD-TG+ vs Healthy)	0.67	0.97	0.48
miR-1260a	UNC13A	5	tCD-TG- vs Healthy	0.61	0.59	0.03
miR-1290	PER1	5	tCD-TG+ vs Healthy	0.1	1.65	1.4
miR-1290	TAPBP	5	tCD-TG+ vs Healthy	0.1	1.65	1.4
miR-1291	GOLGA8A	5	tCD-TG- vs Healthy	0.66	-0.26	-1.04
miR-1291	TAPBP	5	tCD-TG- vs Healthy	0.66	-0.26	-1.04
miR-138-5p	IGF2BP1	5	Common (tCD-TG+ vs Healthy and tCD-TG+ vs tCD-TG-)	-0.07	1.23	1.58
miR-139-3p	ZNF585B	5	tCD-TG- vs Healthy	-1.55	-1.09	0.24
miR-148a-3p	SECISBP2L	5	tCD-TG+ vs Healthy	0.08	1.38	0.99
miR-181a-5p	CBX4	5	tCD-TG+ vs Healthy	0.34	1.08	0.68
miR-181a-5p	DDX3X	5	tCD-TG+ vs Healthy	0.34	1.08	0.68
miR-181b-5p	CBX4	5	tCD-TG+ vs Healthy	-0.99	-1.93	-0.91
miR-206	H3-5	5	tCD-TG+ vs Healthy	0.18	1.54	0.64
miR-206	RAB5C	5	tCD-TG+ vs Healthy	0.18	1.54	0.64
miR-206	SMKR1	5	tCD-TG+ vs Healthy	0.18	1.54	0.64
miR-2681-3p	ZNF354B	5	tCD-TG- vs Healthy	0.8	0.1	-0.68
miR-3180	PCGF3	5	Common (tCD-TG+ vs Healthy and tCD-TG+ vs tCD-TG-)	-0.27	1.56	1.72
miR-345-3p	GOLGA8A	5	tCD-TG- vs Healthy	-0.71	-0.65	0.06
miR-3652	RAB5B	5	tCD-TG+ vs Healthy	0.25	1.12	0.88
miR-3652	ZNF485	5	tCD-TG+ vs Healthy	0.25	1.12	0.88
miR-3920	LILRB2	5	tCD-TG- vs Healthy	-1.33	-0.69	0.4
miR-411-5p	MICA	5	tCD-TG- vs Healthy	1.83	2.32	2.84
miR-411-5p	PGAM5	5	tCD-TG- vs Healthy	1.83	2.32	2.84
miR-423-5p	KLHL38	5	tCD-TG- vs Healthy	0.51	0.29	-0.28
miR-423-5p	MKNK2	5	tCD-TG- vs Healthy	0.51	0.29	-0.28
miR-423-5p	SPATA2	5	tCD-TG- vs Healthy	0.51	0.29	-0.28
miR-423-5p	SRM	5	tCD-TG- vs Healthy	0.51	0.29	-0.28
miR-423-5p	ZBTB46	5	tCD-TG- vs Healthy	0.51	0.29	-0.28
miR-424-3p	MAT2A	5	tCD-TG- vs Healthy	-1.17	-1.55	-0.33
miR-4254	GMFB	5	tCD-TG- vs Healthy	1.34	1.22	0.07
miR-4259	CBX4	5	tCD-TG- vs Healthy	0.94	0.62	0.01
miR-4283	HSP90AB1	5	tCD-TG+ vs Healthy	-0.07	1.14	1.08
miR-4326	SMKR1	5	tCD-TG+ vs Healthy	-0.31	-1.79	-1.26
miR-4505	RAB5B	5	Common (tCD-TG+ vs Healthy and tCD-TG+ vs tCD-TG-)	-0.22	1.39	1.64
miR-4682	HSPA1A	5	Common (tCD-TG+ vs Healthy and tCD-TG+ vs tCD-TG-)	0.16	1.78	1.78
miR-4684-3p	TRIM66	5	tCD-TG- vs Healthy	-1.32	-1.36	-0.25
miR-4767	ZBTB22	5	tCD-TG+ vs Healthy	-0.06	1.04	0.89
miR-550a-3-5p	FZD6	5	tCD-TG+ vs Healthy	-0.4	-2.26	-1.23
miR-550a-5p	FZD6	5	tCD-TG+ vs Healthy	-0.4	-2.13	-1.1
miR-6165	FADS1	5	tCD-TG- vs Healthy	-0.7	-0.29	0.43
miR-654-5p	GIGYF1	5	tCD-TG+ vs Healthy	-0.04	-1.06	-1.03
miR-6746-5p	MICA	5	tCD-TG+ vs Healthy	-0.06	0.96	1.04
miR-6746-5p	ZNF585B	5	tCD-TG+ vs Healthy	-0.06	0.96	1.04
miR-6756-5p	PCGF3	5	tCD-TG- vs Healthy	-0.7	-0.69	0.11
miR-6787-5p	PCGF3	5	tCD-TG- vs Healthy	-0.94	-0.5	0.31
miR-6832-5p	DAZAP2	5	tCD-TG- vs Healthy	0.74	-0.05	-0.86
miR-6832-5p	HSP90AA1	5	tCD-TG- vs Healthy	0.74	-0.05	-0.86
miR-6832-5p	KCNMB1	5	tCD-TG- vs Healthy	0.74	-0.05	-0.86
miR-6832-5p	MICA	5	tCD-TG- vs Healthy	0.74	-0.05	-0.86
miR-6832-5p	PGAM5	5	tCD-TG- vs Healthy	0.74	-0.05	-0.86
miR-6870-5p	PCGF3	5	tCD-TG+ vs Healthy	0.14	1.19	1.12
miR-1-3p	ADAR	4	tCD-TG+ vs Healthy	0.16	1.31	1.32
miR-1-3p	ATP6V1B2	4	tCD-TG+ vs Healthy	0.16	1.31	1.32
miR-1-3p	BDNF	4	tCD-TG+ vs Healthy	0.16	1.31	1.32
miR-1-3p	CAND1	4	tCD-TG+ vs Healthy	0.16	1.31	1.32
miR-1-3p	CLCN3	4	tCD-TG+ vs Healthy	0.16	1.31	1.32
miR-1-3p	CTTN	4	tCD-TG+ vs Healthy	0.16	1.31	1.32
miR-1-3p	DDT	4	tCD-TG+ vs Healthy	0.16	1.31	1.32
miR-1-3p	FRG1	4	tCD-TG+ vs Healthy	0.16	1.31	1.32
miR-1-3p	HDAC4	4	tCD-TG+ vs Healthy	0.16	1.31	1.32
miR-1-3p	HSPD1	4	tCD-TG+ vs Healthy	0.16	1.31	1.32
miR-1-3p	KIF2A	4	tCD-TG+ vs Healthy	0.16	1.31	1.32
miR-1-3p	NFAT5	4	tCD-TG+ vs Healthy	0.16	1.31	1.32
miR-1-3p	NUP50	4	tCD-TG+ vs Healthy	0.16	1.31	1.32
miR-1-3p	PIM1	4	tCD-TG+ vs Healthy	0.16	1.31	1.32
miR-1-3p	POM121	4	tCD-TG+ vs Healthy	0.16	1.31	1.32
miR-1-3p	RNF138	4	tCD-TG+ vs Healthy	0.16	1.31	1.32
miR-1-3p	SERP1	4	tCD-TG+ vs Healthy	0.16	1.31	1.32
miR-1-3p	SLC44A1	4	tCD-TG+ vs Healthy	0.16	1.31	1.32
miR-1-3p	SRSF9	4	tCD-TG+ vs Healthy	0.16	1.31	1.32
miR-1-3p	TPM4	4	tCD-TG+ vs Healthy	0.16	1.31	1.32
miR-1-3p	TWF1	4	tCD-TG+ vs Healthy	0.16	1.31	1.32
miR-1229-5p	BTG2	4	Common (tCD-TG- / tCD-TG+ vs Healthy)	0.67	0.97	0.48
miR-1229-5p	ODF2L	4	Common (tCD-TG- / tCD-TG+ vs Healthy)	0.67	0.97	0.48
miR-1260a	ATF6B	4	tCD-TG- vs Healthy	0.61	0.59	0.03
miR-1260a	C3orf38	4	tCD-TG- vs Healthy	0.61	0.59	0.03
miR-1260a	KIFC1	4	tCD-TG- vs Healthy	0.61	0.59	0.03
miR-1290	TAOK1	4	tCD-TG+ vs Healthy	0.1	1.65	1.4
miR-1291	LENG9	4	tCD-TG- vs Healthy	0.66	-0.26	-1.04
miR-1291	SLC12A7	4	tCD-TG- vs Healthy	0.66	-0.26	-1.04
miR-138-5p	CCND3	4	Common (tCD-TG+ vs Healthy and tCD-TG+ vs tCD-TG-)	-0.07	1.23	1.58
miR-138-5p	SIRT1	4	Common (tCD-TG+ vs Healthy and tCD-TG+ vs tCD-TG-)	-0.07	1.23	1.58
miR-148a-3p	CCKBR	4	tCD-TG+ vs Healthy	0.08	1.38	0.99
miR-148a-3p	CDKN1B	4	tCD-TG+ vs Healthy	0.08	1.38	0.99
miR-148a-3p	CNOT4	4	tCD-TG+ vs Healthy	0.08	1.38	0.99
miR-148a-3p	SMAD2	4	tCD-TG+ vs Healthy	0.08	1.38	0.99
miR-148a-3p	TNRC6A	4	tCD-TG+ vs Healthy	0.08	1.38	0.99
miR-181a-5p	CDKN1B	4	tCD-TG+ vs Healthy	0.34	1.08	0.68
miR-181a-5p	ETS1	4	tCD-TG+ vs Healthy	0.34	1.08	0.68
miR-181a-5p	GIGYF1	4	tCD-TG+ vs Healthy	0.34	1.08	0.68
miR-181a-5p	PRAMEF25	4	tCD-TG+ vs Healthy	0.34	1.08	0.68
miR-181a-5p	PRAMEF9	4	tCD-TG+ vs Healthy	0.34	1.08	0.68
miR-181a-5p	PRKCD	4	tCD-TG+ vs Healthy	0.34	1.08	0.68
miR-181a-5p	ZNF667	4	tCD-TG+ vs Healthy	0.34	1.08	0.68
miR-181a-5p	ZNF669	4	tCD-TG+ vs Healthy	0.34	1.08	0.68
miR-181a-5p	ZNF83	4	tCD-TG+ vs Healthy	0.34	1.08	0.68
miR-181a-5p	ZNF844	4	tCD-TG+ vs Healthy	0.34	1.08	0.68
miR-181b-5p	ETS1	4	tCD-TG+ vs Healthy	-0.99	-1.93	-0.91
miR-181b-5p	PRAMEF25	4	tCD-TG+ vs Healthy	-0.99	-1.93	-0.91
miR-181b-5p	PRAMEF9	4	tCD-TG+ vs Healthy	-0.99	-1.93	-0.91
miR-181b-5p	PTEN	4	tCD-TG+ vs Healthy	-0.99	-1.93	-0.91
miR-181b-5p	RNF187	4	tCD-TG+ vs Healthy	-0.99	-1.93	-0.91
miR-181b-5p	ZBTB4	4	tCD-TG+ vs Healthy	-0.99	-1.93	-0.91
miR-181b-5p	ZNF667	4	tCD-TG+ vs Healthy	-0.99	-1.93	-0.91
miR-181b-5p	ZNF669	4	tCD-TG+ vs Healthy	-0.99	-1.93	-0.91
miR-181b-5p	ZNF83	4	tCD-TG+ vs Healthy	-0.99	-1.93	-0.91
miR-181b-5p	ZNF844	4	tCD-TG+ vs Healthy	-0.99	-1.93	-0.91
miR-206	MATR3	4	tCD-TG+ vs Healthy	0.18	1.54	0.64
miR-206	NFAT5	4	tCD-TG+ vs Healthy	0.18	1.54	0.64
miR-206	PAX3	4	tCD-TG+ vs Healthy	0.18	1.54	0.64
miR-206	PTMA	4	tCD-TG+ vs Healthy	0.18	1.54	0.64
miR-2277-5p	BARHL1	4	tCD-TG- vs Healthy	-0.84	-0.7	0.06
miR-2277-5p	TULP1	4	tCD-TG- vs Healthy	-0.84	-0.7	0.06
miR-2681-3p	AP1G1	4	tCD-TG- vs Healthy	0.8	0.1	-0.68
miR-2681-3p	SYNCRIP	4	tCD-TG- vs Healthy	0.8	0.1	-0.68
miR-2909	CTC1	4	tCD-TG+ vs Healthy	-0.06	1.22	1.02
miR-2909	HBP1	4	tCD-TG+ vs Healthy	-0.06	1.22	1.02
miR-2909	VPS4A	4	tCD-TG+ vs Healthy	-0.06	1.22	1.02
miR-3137	KSR2	4	Common (tCD-TG+ vs Healthy and tCD-TG+ vs tCD-TG-)	-0.29	-2.2	-2.05
miR-3154	HOXB8	4	tCD-TG- vs Healthy	-1.11	-1.03	0.03
miR-3154	MTUS1	4	tCD-TG- vs Healthy	-1.11	-1.03	0.03
miR-3180	CASP16P	4	Common (tCD-TG+ vs Healthy and tCD-TG+ vs tCD-TG-)	-0.27	1.56	1.72
miR-3180	TULP1	4	Common (tCD-TG+ vs Healthy and tCD-TG+ vs tCD-TG-)	-0.27	1.56	1.72
miR-320c	DCTN5	4	tCD-TG+ vs tCD-TG-	-0.29	0.71	1.25
miR-320c	SEMA7A	4	tCD-TG+ vs tCD-TG-	-0.29	0.71	1.25
miR-320d	DCTN5	4	Common (tCD-TG+ vs Healthy and tCD-TG+ vs tCD-TG-)	0.06	0.93	0.8
miR-320d	SEMA7A	4	Common (tCD-TG+ vs Healthy and tCD-TG+ vs tCD-TG-)	0.06	0.93	0.8
miR-320e	DCTN5	4	Common (tCD-TG+ vs Healthy and tCD-TG+ vs tCD-TG-)	-0.22	1.17	1.45
miR-320e	SEMA7A	4	Common (tCD-TG+ vs Healthy and tCD-TG+ vs tCD-TG-)	-0.22	1.17	1.45
miR-345-3p	BHLHE40	4	tCD-TG- vs Healthy	-0.71	-0.65	0.06
miR-345-3p	REST	4	tCD-TG- vs Healthy	-0.71	-0.65	0.06
miR-3619-3p	BBX	4	tCD-TG+ vs Healthy	0.21	2.41	1.62
miR-3619-3p	SSC5D	4	tCD-TG+ vs Healthy	0.21	2.41	1.62
miR-3622a-5p	CCDC9B	4	tCD-TG- vs Healthy	-0.6	-0.77	-0.04
miR-3652	LILRA2	4	tCD-TG+ vs Healthy	0.25	1.12	0.88
miR-3652	ORC4	4	tCD-TG+ vs Healthy	0.25	1.12	0.88
miR-3652	REL	4	tCD-TG+ vs Healthy	0.25	1.12	0.88
miR-3689d	ATXN3	4	tCD-TG- vs Healthy	-0.96	-0.17	1.01
miR-3689d	GXYLT2	4	tCD-TG- vs Healthy	-0.96	-0.17	1.01
miR-3689d	KIF13A	4	tCD-TG- vs Healthy	-0.96	-0.17	1.01
miR-3689d	LILRA2	4	tCD-TG- vs Healthy	-0.96	-0.17	1.01
miR-3689d	LY6E	4	tCD-TG- vs Healthy	-0.96	-0.17	1.01
miR-3689d	REL	4	tCD-TG- vs Healthy	-0.96	-0.17	1.01
miR-3689d	ZBTB39	4	tCD-TG- vs Healthy	-0.96	-0.17	1.01
miR-3689d	ZNF431	4	tCD-TG- vs Healthy	-0.96	-0.17	1.01
miR-3934-3p	FBXL5	4	Common (tCD-TG- / tCD-TG+ vs Healthy)	-0.69	-1.16	-0.49
miR-3934-3p	RMI1	4	Common (tCD-TG- / tCD-TG+ vs Healthy)	-0.69	-1.16	-0.49
miR-411-5p	KPNA5	4	tCD-TG- vs Healthy	1.83	2.32	2.84
miR-423-5p	BARHL1	4	tCD-TG- vs Healthy	0.51	0.29	-0.28
miR-423-5p	FAM189B	4	tCD-TG- vs Healthy	0.51	0.29	-0.28
miR-423-5p	MCRIP1	4	tCD-TG- vs Healthy	0.51	0.29	-0.28
miR-424-3p	ARHGAP1	4	tCD-TG- vs Healthy	-1.17	-1.55	-0.33
miR-424-3p	EIF5A	4	tCD-TG- vs Healthy	-1.17	-1.55	-0.33
miR-4254	CCDC71L	4	tCD-TG- vs Healthy	1.34	1.22	0.07
miR-4259	UBB	4	tCD-TG- vs Healthy	0.94	0.62	0.01
miR-4447	ABCC6	4	Common (tCD-TG- / tCD-TG+ vs Healthy)	0.99	2.1	1.46
miR-4447	GXYLT2	4	Common (tCD-TG- / tCD-TG+ vs Healthy)	0.99	2.1	1.46
miR-4447	SHOC2	4	Common (tCD-TG- / tCD-TG+ vs Healthy)	0.99	2.1	1.46
miR-4453	E2F3	4	tCD-TG+ vs Healthy	0.28	1.35	1.08
miR-4505	LLGL1	4	Common (tCD-TG+ vs Healthy and tCD-TG+ vs tCD-TG-)	-0.22	1.39	1.64
miR-4505	ORC4	4	Common (tCD-TG+ vs Healthy and tCD-TG+ vs tCD-TG-)	-0.22	1.39	1.64
miR-4682	B3GALT5	4	Common (tCD-TG+ vs Healthy and tCD-TG+ vs tCD-TG-)	0.16	1.78	1.78
miR-4682	CLEC2D	4	Common (tCD-TG+ vs Healthy and tCD-TG+ vs tCD-TG-)	0.16	1.78	1.78
miR-4682	SLFN5	4	Common (tCD-TG+ vs Healthy and tCD-TG+ vs tCD-TG-)	0.16	1.78	1.78
miR-4682	TENT4A	4	Common (tCD-TG+ vs Healthy and tCD-TG+ vs tCD-TG-)	0.16	1.78	1.78
miR-4684-3p	GATA6	4	tCD-TG- vs Healthy	-1.32	-1.36	-0.25
miR-4684-3p	TUBB2A	4	tCD-TG- vs Healthy	-1.32	-1.36	-0.25
miR-4713-3p	H4C14	4	tCD-TG- vs Healthy	-1.04	-0.71	0.03
miR-4713-3p	H4C15	4	tCD-TG- vs Healthy	-1.04	-0.71	0.03
miR-4802-3p	MATR3	4	tCD-TG+ vs Healthy	-0.19	-1.17	-1.15
miR-4802-3p	RCC2	4	tCD-TG+ vs Healthy	-0.19	-1.17	-1.15
miR-509-3p	ZNF460	4	tCD-TG- vs Healthy	-0.7	-0.57	-0.11
miR-599	ANP32E	4	tCD-TG- vs Healthy	1.03	0	-0.67
miR-599	SREK1	4	tCD-TG- vs Healthy	1.03	0	-0.67
miR-599	ZFHX4	4	tCD-TG- vs Healthy	1.03	0	-0.67
miR-6165	ABCC6	4	tCD-TG- vs Healthy	-0.7	-0.29	0.43
miR-6165	AMER1	4	tCD-TG- vs Healthy	-0.7	-0.29	0.43
miR-6165	KLF13	4	tCD-TG- vs Healthy	-0.7	-0.29	0.43
miR-6165	LUZP1	4	tCD-TG- vs Healthy	-0.7	-0.29	0.43
miR-6165	TFAP2A	4	tCD-TG- vs Healthy	-0.7	-0.29	0.43
miR-641	EIF4A2	4	Common (tCD-TG- vs Healthy and tCD-TG+ vs tCD-TG-)	-0.68	0.2	0.88
miR-641	MIEF1	4	Common (tCD-TG- vs Healthy and tCD-TG+ vs tCD-TG-)	-0.68	0.2	0.88
miR-641	POGZ	4	Common (tCD-TG- vs Healthy and tCD-TG+ vs tCD-TG-)	-0.68	0.2	0.88
miR-641	SDE2	4	Common (tCD-TG- vs Healthy and tCD-TG+ vs tCD-TG-)	-0.68	0.2	0.88
miR-654-5p	ABCC6	4	tCD-TG+ vs Healthy	-0.04	-1.06	-1.03
miR-654-5p	C16orf72	4	tCD-TG+ vs Healthy	-0.04	-1.06	-1.03
miR-654-5p	LY6E	4	tCD-TG+ vs Healthy	-0.04	-1.06	-1.03
miR-6726-5p	MSN	4	tCD-TG+ vs Healthy	0.33	1.2	0.81
miR-6726-5p	SMCR8	4	tCD-TG+ vs Healthy	0.33	1.2	0.81
miR-6746-5p	CCDC117	4	tCD-TG+ vs Healthy	-0.06	0.96	1.04
miR-6746-5p	DHODH	4	tCD-TG+ vs Healthy	-0.06	0.96	1.04
miR-6746-5p	HAVCR1	4	tCD-TG+ vs Healthy	-0.06	0.96	1.04
miR-6746-5p	SRGAP1	4	tCD-TG+ vs Healthy	-0.06	0.96	1.04
miR-6756-5p	H3C14	4	tCD-TG- vs Healthy	-0.7	-0.69	0.11
miR-6756-5p	H3C15	4	tCD-TG- vs Healthy	-0.7	-0.69	0.11
miR-6756-5p	IGDCC4	4	tCD-TG- vs Healthy	-0.7	-0.69	0.11
miR-6756-5p	LY6E	4	tCD-TG- vs Healthy	-0.7	-0.69	0.11
miR-6756-5p	NKX2-2	4	tCD-TG- vs Healthy	-0.7	-0.69	0.11
miR-6756-5p	SMCR8	4	tCD-TG- vs Healthy	-0.7	-0.69	0.11
miR-6756-5p	TPM3	4	tCD-TG- vs Healthy	-0.7	-0.69	0.11
miR-6777-5p	BARHL1	4	Common (tCD-TG- vs Healthy and tCD-TG+ vs tCD-TG-)	-0.78	0.68	1.49
miR-6787-5p	BARHL1	4	tCD-TG- vs Healthy	-0.94	-0.5	0.31
miR-6787-5p	VAV3	4	tCD-TG- vs Healthy	-0.94	-0.5	0.31
miR-6832-5p	KPNA5	4	tCD-TG- vs Healthy	0.74	-0.05	-0.86
miR-6832-5p	OARD1	4	tCD-TG- vs Healthy	0.74	-0.05	-0.86
miR-6832-5p	TMBIM6	4	tCD-TG- vs Healthy	0.74	-0.05	-0.86
miR-6832-5p	YBX1	4	tCD-TG- vs Healthy	0.74	-0.05	-0.86
miR-6835-5p	GXYLT2	4	tCD-TG- vs Healthy	-0.82	0.47	0.96
miR-6870-5p	ABCC6	4	tCD-TG+ vs Healthy	0.14	1.19	1.12
miR-6870-5p	AFF2	4	tCD-TG+ vs Healthy	0.14	1.19	1.12
miR-6870-5p	IGF1R	4	tCD-TG+ vs Healthy	0.14	1.19	1.12
miR-6870-5p	KLHL28	4	tCD-TG+ vs Healthy	0.14	1.19	1.12
miR-7158-3p	KIAA1143	4	tCD-TG+ vs Healthy	1.45	3.95	2.67
miR-7851-3p	LILRA2	4	Common (tCD-TG+ vs Healthy and tCD-TG+ vs tCD-TG-)	-0.08	0.93	1.17
miR-7851-3p	PADI3	4	Common (tCD-TG+ vs Healthy and tCD-TG+ vs tCD-TG-)	-0.08	0.93	1.17
miR-7851-3p	SPEM1	4	Common (tCD-TG+ vs Healthy and tCD-TG+ vs tCD-TG-)	-0.08	0.93	1.17
miR-8052	HMGA2	4	tCD-TG+ vs Healthy	0.58	1.17	1.14
miR-8052	PCSK2	4	tCD-TG+ vs Healthy	0.58	1.17	1.14
miR-8069	SQSTM1	4	Common (tCD-TG+ vs Healthy and tCD-TG+ vs tCD-TG-)	-0.13	1.53	1.6
miR-8069	YBX1	4	Common (tCD-TG+ vs Healthy and tCD-TG+ vs tCD-TG-)	-0.13	1.53	1.6
miR-1-3p	ANKIB1	3	tCD-TG+ vs Healthy	0.16	1.31	1.32
miR-1-3p	ANXA2	3	tCD-TG+ vs Healthy	0.16	1.31	1.32
miR-1-3p	ARF4	3	tCD-TG+ vs Healthy	0.16	1.31	1.32
miR-1-3p	AXL	3	tCD-TG+ vs Healthy	0.16	1.31	1.32
miR-1-3p	BLCAP	3	tCD-TG+ vs Healthy	0.16	1.31	1.32
miR-1-3p	C12orf49	3	tCD-TG+ vs Healthy	0.16	1.31	1.32
miR-1-3p	CALM2	3	tCD-TG+ vs Healthy	0.16	1.31	1.32
miR-1-3p	CAP1	3	tCD-TG+ vs Healthy	0.16	1.31	1.32
miR-1-3p	CCND1	3	tCD-TG+ vs Healthy	0.16	1.31	1.32
miR-1-3p	CDK4	3	tCD-TG+ vs Healthy	0.16	1.31	1.32
miR-1-3p	CERS2	3	tCD-TG+ vs Healthy	0.16	1.31	1.32
miR-1-3p	CNN3	3	tCD-TG+ vs Healthy	0.16	1.31	1.32
miR-1-3p	DDX19B	3	tCD-TG+ vs Healthy	0.16	1.31	1.32
miR-1-3p	DHX15	3	tCD-TG+ vs Healthy	0.16	1.31	1.32
miR-1-3p	EPB41L4B	3	tCD-TG+ vs Healthy	0.16	1.31	1.32
miR-1-3p	FNDC3A	3	tCD-TG+ vs Healthy	0.16	1.31	1.32
miR-1-3p	FOXP1	3	tCD-TG+ vs Healthy	0.16	1.31	1.32
miR-1-3p	GNPDA2	3	tCD-TG+ vs Healthy	0.16	1.31	1.32
miR-1-3p	H3F3B	3	tCD-TG+ vs Healthy	0.16	1.31	1.32
miR-1-3p	HCN2	3	tCD-TG+ vs Healthy	0.16	1.31	1.32
miR-1-3p	HCN4	3	tCD-TG+ vs Healthy	0.16	1.31	1.32
miR-1-3p	HERC2	3	tCD-TG+ vs Healthy	0.16	1.31	1.32
miR-1-3p	HPS4	3	tCD-TG+ vs Healthy	0.16	1.31	1.32
miR-1-3p	HSP90B1	3	tCD-TG+ vs Healthy	0.16	1.31	1.32
miR-1-3p	INPP5F	3	tCD-TG+ vs Healthy	0.16	1.31	1.32
miR-1-3p	LIN7C	3	tCD-TG+ vs Healthy	0.16	1.31	1.32
miR-1-3p	LRRC8A	3	tCD-TG+ vs Healthy	0.16	1.31	1.32
miR-1-3p	MMD	3	tCD-TG+ vs Healthy	0.16	1.31	1.32
miR-1-3p	MTMR12	3	tCD-TG+ vs Healthy	0.16	1.31	1.32
miR-1-3p	MTX1	3	tCD-TG+ vs Healthy	0.16	1.31	1.32
miR-1-3p	MXD4	3	tCD-TG+ vs Healthy	0.16	1.31	1.32
miR-1-3p	NAIP	3	tCD-TG+ vs Healthy	0.16	1.31	1.32
miR-1-3p	NELFCD	3	tCD-TG+ vs Healthy	0.16	1.31	1.32
miR-1-3p	NETO2	3	tCD-TG+ vs Healthy	0.16	1.31	1.32
miR-1-3p	NOTCH3	3	tCD-TG+ vs Healthy	0.16	1.31	1.32
miR-1-3p	NXN	3	tCD-TG+ vs Healthy	0.16	1.31	1.32
miR-1-3p	OAT	3	tCD-TG+ vs Healthy	0.16	1.31	1.32
miR-1-3p	PAX3	3	tCD-TG+ vs Healthy	0.16	1.31	1.32
miR-1-3p	PLEKHB2	3	tCD-TG+ vs Healthy	0.16	1.31	1.32
miR-1-3p	PSMA7	3	tCD-TG+ vs Healthy	0.16	1.31	1.32
miR-1-3p	RABL2B	3	tCD-TG+ vs Healthy	0.16	1.31	1.32
miR-1-3p	RBM47	3	tCD-TG+ vs Healthy	0.16	1.31	1.32
miR-1-3p	SDC4	3	tCD-TG+ vs Healthy	0.16	1.31	1.32
miR-1-3p	SERPINB5	3	tCD-TG+ vs Healthy	0.16	1.31	1.32
miR-1-3p	SLC25A30	3	tCD-TG+ vs Healthy	0.16	1.31	1.32
miR-1-3p	SRXN1	3	tCD-TG+ vs Healthy	0.16	1.31	1.32
miR-1-3p	TIMP3	3	tCD-TG+ vs Healthy	0.16	1.31	1.32
miR-1-3p	UHMK1	3	tCD-TG+ vs Healthy	0.16	1.31	1.32
miR-1-3p	UST	3	tCD-TG+ vs Healthy	0.16	1.31	1.32
miR-1-3p	VEGFA	3	tCD-TG+ vs Healthy	0.16	1.31	1.32
miR-1-3p	XPO6	3	tCD-TG+ vs Healthy	0.16	1.31	1.32
miR-1-3p	ZNF264	3	tCD-TG+ vs Healthy	0.16	1.31	1.32
miR-1193	ATG2A	3	tCD-TG+ vs Healthy	-0.67	-1.85	-1.3
miR-1193	H3-3A	3	tCD-TG+ vs Healthy	-0.67	-1.85	-1.3
miR-1229-5p	MTRNR2L11	3	Common (tCD-TG- / tCD-TG+ vs Healthy)	0.67	0.97	0.48
miR-1229-5p	MTRNR2L7	3	Common (tCD-TG- / tCD-TG+ vs Healthy)	0.67	0.97	0.48
miR-1229-5p	NNT	3	Common (tCD-TG- / tCD-TG+ vs Healthy)	0.67	0.97	0.48
miR-1229-5p	TAOK1	3	Common (tCD-TG- / tCD-TG+ vs Healthy)	0.67	0.97	0.48
miR-1229-5p	ZFYVE9	3	Common (tCD-TG- / tCD-TG+ vs Healthy)	0.67	0.97	0.48
miR-1260a	F2	3	tCD-TG- vs Healthy	0.61	0.59	0.03
miR-1260a	PSAT1	3	tCD-TG- vs Healthy	0.61	0.59	0.03
miR-1260a	RPS27	3	tCD-TG- vs Healthy	0.61	0.59	0.03
miR-1290	POP7	3	tCD-TG+ vs Healthy	0.1	1.65	1.4
miR-1290	PRDX3	3	tCD-TG+ vs Healthy	0.1	1.65	1.4
miR-1290	TIMM22	3	tCD-TG+ vs Healthy	0.1	1.65	1.4
miR-1291	GOLGA8B	3	tCD-TG- vs Healthy	0.66	-0.26	-1.04
miR-138-5p	ARHGAP42	3	Common (tCD-TG+ vs Healthy and tCD-TG+ vs tCD-TG-)	-0.07	1.23	1.58
miR-138-5p	DEK	3	Common (tCD-TG+ vs Healthy and tCD-TG+ vs tCD-TG-)	-0.07	1.23	1.58
miR-138-5p	DNAJB6	3	Common (tCD-TG+ vs Healthy and tCD-TG+ vs tCD-TG-)	-0.07	1.23	1.58
miR-138-5p	H2AX	3	Common (tCD-TG+ vs Healthy and tCD-TG+ vs tCD-TG-)	-0.07	1.23	1.58
miR-138-5p	IGLON5	3	Common (tCD-TG+ vs Healthy and tCD-TG+ vs tCD-TG-)	-0.07	1.23	1.58
miR-138-5p	PFN2	3	Common (tCD-TG+ vs Healthy and tCD-TG+ vs tCD-TG-)	-0.07	1.23	1.58
miR-138-5p	PLEKHM1	3	Common (tCD-TG+ vs Healthy and tCD-TG+ vs tCD-TG-)	-0.07	1.23	1.58
miR-138-5p	SEMA4C	3	Common (tCD-TG+ vs Healthy and tCD-TG+ vs tCD-TG-)	-0.07	1.23	1.58
miR-138-5p	VIM	3	Common (tCD-TG+ vs Healthy and tCD-TG+ vs tCD-TG-)	-0.07	1.23	1.58
miR-139-3p	BARHL1	3	tCD-TG- vs Healthy	-1.55	-1.09	0.24
miR-139-3p	EN1	3	tCD-TG- vs Healthy	-1.55	-1.09	0.24
miR-139-3p	FOXC1	3	tCD-TG- vs Healthy	-1.55	-1.09	0.24
miR-139-3p	LRRC45	3	tCD-TG- vs Healthy	-1.55	-1.09	0.24
miR-139-3p	RASD1	3	tCD-TG- vs Healthy	-1.55	-1.09	0.24
miR-139-3p	ZBTB7A	3	tCD-TG- vs Healthy	-1.55	-1.09	0.24
miR-148a-3p	CCNA2	3	tCD-TG+ vs Healthy	0.08	1.38	0.99
miR-148a-3p	EOGT	3	tCD-TG+ vs Healthy	0.08	1.38	0.99
miR-148a-3p	GAS1	3	tCD-TG+ vs Healthy	0.08	1.38	0.99
miR-148a-3p	KANSL1	3	tCD-TG+ vs Healthy	0.08	1.38	0.99
miR-148a-3p	S1PR1	3	tCD-TG+ vs Healthy	0.08	1.38	0.99
miR-148a-3p	SIK1	3	tCD-TG+ vs Healthy	0.08	1.38	0.99
miR-181a-5p	DGS2	3	tCD-TG+ vs Healthy	0.34	1.08	0.68
miR-181a-5p	ESR1	3	tCD-TG+ vs Healthy	0.34	1.08	0.68
miR-181a-5p	FKBP14	3	tCD-TG+ vs Healthy	0.34	1.08	0.68
miR-181a-5p	GATA6	3	tCD-TG+ vs Healthy	0.34	1.08	0.68
miR-181a-5p	KLF6	3	tCD-TG+ vs Healthy	0.34	1.08	0.68
miR-181a-5p	KRAS	3	tCD-TG+ vs Healthy	0.34	1.08	0.68
miR-181a-5p	NPM3	3	tCD-TG+ vs Healthy	0.34	1.08	0.68
miR-181a-5p	NR6A1	3	tCD-TG+ vs Healthy	0.34	1.08	0.68
miR-181a-5p	PRAMEF26	3	tCD-TG+ vs Healthy	0.34	1.08	0.68
miR-181a-5p	PRR4	3	tCD-TG+ vs Healthy	0.34	1.08	0.68
miR-181a-5p	RASSF1	3	tCD-TG+ vs Healthy	0.34	1.08	0.68
miR-181a-5p	SCD	3	tCD-TG+ vs Healthy	0.34	1.08	0.68
miR-181a-5p	SIRT1	3	tCD-TG+ vs Healthy	0.34	1.08	0.68
miR-181a-5p	TMCC1	3	tCD-TG+ vs Healthy	0.34	1.08	0.68
miR-181a-5p	UNC5B	3	tCD-TG+ vs Healthy	0.34	1.08	0.68
miR-181a-5p	ZFAND6	3	tCD-TG+ vs Healthy	0.34	1.08	0.68
miR-181a-5p	ZNF487	3	tCD-TG+ vs Healthy	0.34	1.08	0.68
miR-181a-5p	ZNF781	3	tCD-TG+ vs Healthy	0.34	1.08	0.68
miR-181a-5p	ZNF788	3	tCD-TG+ vs Healthy	0.34	1.08	0.68
miR-181a-5p	ZNF791	3	tCD-TG+ vs Healthy	0.34	1.08	0.68
miR-181b-3p	MAPK1	3	tCD-TG+ vs tCD-TG-	-0.48	0.58	1.22
miR-181b-3p	ZNF543	3	tCD-TG+ vs tCD-TG-	-0.48	0.58	1.22
miR-181b-5p	ATM	3	tCD-TG+ vs Healthy	-0.99	-1.93	-0.91
miR-181b-5p	BCL2	3	tCD-TG+ vs Healthy	-0.99	-1.93	-0.91
miR-181b-5p	DGS2	3	tCD-TG+ vs Healthy	-0.99	-1.93	-0.91
miR-181b-5p	ESR1	3	tCD-TG+ vs Healthy	-0.99	-1.93	-0.91
miR-181b-5p	FKBP14	3	tCD-TG+ vs Healthy	-0.99	-1.93	-0.91
miR-181b-5p	GATA6	3	tCD-TG+ vs Healthy	-0.99	-1.93	-0.91
miR-181b-5p	GIGYF1	3	tCD-TG+ vs Healthy	-0.99	-1.93	-0.91
miR-181b-5p	NPM3	3	tCD-TG+ vs Healthy	-0.99	-1.93	-0.91
miR-181b-5p	PRAMEF26	3	tCD-TG+ vs Healthy	-0.99	-1.93	-0.91
miR-181b-5p	TMCC1	3	tCD-TG+ vs Healthy	-0.99	-1.93	-0.91
miR-181b-5p	UNC5B	3	tCD-TG+ vs Healthy	-0.99	-1.93	-0.91
miR-181b-5p	ZFAND6	3	tCD-TG+ vs Healthy	-0.99	-1.93	-0.91
miR-181b-5p	ZNF487	3	tCD-TG+ vs Healthy	-0.99	-1.93	-0.91
miR-181b-5p	ZNF781	3	tCD-TG+ vs Healthy	-0.99	-1.93	-0.91
miR-181b-5p	ZNF788	3	tCD-TG+ vs Healthy	-0.99	-1.93	-0.91
miR-181b-5p	ZNF791	3	tCD-TG+ vs Healthy	-0.99	-1.93	-0.91
miR-206	DDX19B	3	tCD-TG+ vs Healthy	0.18	1.54	0.64
miR-206	GJA1	3	tCD-TG+ vs Healthy	0.18	1.54	0.64
miR-206	H3-3B	3	tCD-TG+ vs Healthy	0.18	1.54	0.64
miR-206	KRAS	3	tCD-TG+ vs Healthy	0.18	1.54	0.64
miR-206	NUP50	3	tCD-TG+ vs Healthy	0.18	1.54	0.64
miR-206	PSMA7	3	tCD-TG+ vs Healthy	0.18	1.54	0.64
miR-2277-5p	ONECUT3	3	tCD-TG- vs Healthy	-0.84	-0.7	0.06
miR-2681-3p	BDP1	3	tCD-TG- vs Healthy	0.8	0.1	-0.68
miR-2909	CDK2	3	tCD-TG+ vs Healthy	-0.06	1.22	1.02
miR-2909	DDX6	3	tCD-TG+ vs Healthy	-0.06	1.22	1.02
miR-2909	SREK1IP1	3	tCD-TG+ vs Healthy	-0.06	1.22	1.02
miR-2909	XRCC6	3	tCD-TG+ vs Healthy	-0.06	1.22	1.02
miR-3154	BTG2	3	tCD-TG- vs Healthy	-1.11	-1.03	0.03
miR-3154	DUSP8	3	tCD-TG- vs Healthy	-1.11	-1.03	0.03
miR-3154	ERH	3	tCD-TG- vs Healthy	-1.11	-1.03	0.03
miR-3154	GIGYF1	3	tCD-TG- vs Healthy	-1.11	-1.03	0.03
miR-3154	KLHL15	3	tCD-TG- vs Healthy	-1.11	-1.03	0.03
miR-3154	KMT2B	3	tCD-TG- vs Healthy	-1.11	-1.03	0.03
miR-3154	OGT	3	tCD-TG- vs Healthy	-1.11	-1.03	0.03
miR-3180	ATG2A	3	Common (tCD-TG+ vs Healthy and tCD-TG+ vs tCD-TG-)	-0.27	1.56	1.72
miR-3180	BICDL1	3	Common (tCD-TG+ vs Healthy and tCD-TG+ vs tCD-TG-)	-0.27	1.56	1.72
miR-3180	ENTPD5	3	Common (tCD-TG+ vs Healthy and tCD-TG+ vs tCD-TG-)	-0.27	1.56	1.72
miR-3180	H2AX	3	Common (tCD-TG+ vs Healthy and tCD-TG+ vs tCD-TG-)	-0.27	1.56	1.72
miR-3180	MAPK8IP3	3	Common (tCD-TG+ vs Healthy and tCD-TG+ vs tCD-TG-)	-0.27	1.56	1.72
miR-3180	RASD1	3	Common (tCD-TG+ vs Healthy and tCD-TG+ vs tCD-TG-)	-0.27	1.56	1.72
miR-3180	SLC10A7	3	Common (tCD-TG+ vs Healthy and tCD-TG+ vs tCD-TG-)	-0.27	1.56	1.72
miR-3180	STMN3	3	Common (tCD-TG+ vs Healthy and tCD-TG+ vs tCD-TG-)	-0.27	1.56	1.72
miR-3180	SYNGR1	3	Common (tCD-TG+ vs Healthy and tCD-TG+ vs tCD-TG-)	-0.27	1.56	1.72
miR-3180	VPS51	3	Common (tCD-TG+ vs Healthy and tCD-TG+ vs tCD-TG-)	-0.27	1.56	1.72
miR-320c	SYNCRIP	3	tCD-TG+ vs tCD-TG-	-0.29	0.71	1.25
miR-320d	SYNCRIP	3	Common (tCD-TG+ vs Healthy and tCD-TG+ vs tCD-TG-)	0.06	0.93	0.8
miR-320e	DDX19A	3	Common (tCD-TG+ vs Healthy and tCD-TG+ vs tCD-TG-)	-0.22	1.17	1.45
miR-320e	NPM3	3	Common (tCD-TG+ vs Healthy and tCD-TG+ vs tCD-TG-)	-0.22	1.17	1.45
miR-320e	TXNL1	3	Common (tCD-TG+ vs Healthy and tCD-TG+ vs tCD-TG-)	-0.22	1.17	1.45
miR-345-3p	GOLGA8B	3	tCD-TG- vs Healthy	-0.71	-0.65	0.06
miR-345-3p	NRBF2	3	tCD-TG- vs Healthy	-0.71	-0.65	0.06
miR-345-3p	SEMA4C	3	tCD-TG- vs Healthy	-0.71	-0.65	0.06
miR-345-3p	SIX1	3	tCD-TG- vs Healthy	-0.71	-0.65	0.06
miR-345-3p	THAP1	3	tCD-TG- vs Healthy	-0.71	-0.65	0.06
miR-3652	AP3B2	3	tCD-TG+ vs Healthy	0.25	1.12	0.88
miR-3652	ARL17B	3	tCD-TG+ vs Healthy	0.25	1.12	0.88
miR-3652	BIRC5	3	tCD-TG+ vs Healthy	0.25	1.12	0.88
miR-3652	MAPK8IP3	3	tCD-TG+ vs Healthy	0.25	1.12	0.88
miR-3652	PLEKHS1	3	tCD-TG+ vs Healthy	0.25	1.12	0.88
miR-3652	TOMM70	3	tCD-TG+ vs Healthy	0.25	1.12	0.88
miR-3652	YIPF4	3	tCD-TG+ vs Healthy	0.25	1.12	0.88
miR-3677-5p	MAPT	3	tCD-TG- vs Healthy	0.94	0.48	-0.26
miR-3689d	AP1S3	3	tCD-TG- vs Healthy	-0.96	-0.17	1.01
miR-3689d	AVL9	3	tCD-TG- vs Healthy	-0.96	-0.17	1.01
miR-3689d	CCDC117	3	tCD-TG- vs Healthy	-0.96	-0.17	1.01
miR-3689d	CD207	3	tCD-TG- vs Healthy	-0.96	-0.17	1.01
miR-3689d	CEP97	3	tCD-TG- vs Healthy	-0.96	-0.17	1.01
miR-3689d	DTX3L	3	tCD-TG- vs Healthy	-0.96	-0.17	1.01
miR-3689d	KRT80	3	tCD-TG- vs Healthy	-0.96	-0.17	1.01
miR-3689d	MED28	3	tCD-TG- vs Healthy	-0.96	-0.17	1.01
miR-3689d	MPL	3	tCD-TG- vs Healthy	-0.96	-0.17	1.01
miR-3689d	MPLKIP	3	tCD-TG- vs Healthy	-0.96	-0.17	1.01
miR-3689d	MRPS16	3	tCD-TG- vs Healthy	-0.96	-0.17	1.01
miR-3689d	POFUT2	3	tCD-TG- vs Healthy	-0.96	-0.17	1.01
miR-3689d	PTGES3L	3	tCD-TG- vs Healthy	-0.96	-0.17	1.01
miR-3689d	SERBP1	3	tCD-TG- vs Healthy	-0.96	-0.17	1.01
miR-3689d	SIKE1	3	tCD-TG- vs Healthy	-0.96	-0.17	1.01
miR-3689d	ZNF611	3	tCD-TG- vs Healthy	-0.96	-0.17	1.01
miR-3689d	ZNF843	3	tCD-TG- vs Healthy	-0.96	-0.17	1.01
miR-3920	PUM1	3	tCD-TG- vs Healthy	-1.33	-0.69	0.4
miR-3934-3p	MYO5A	3	Common (tCD-TG- / tCD-TG+ vs Healthy)	-0.69	-1.16	-0.49
miR-3934-3p	NAA15	3	Common (tCD-TG- / tCD-TG+ vs Healthy)	-0.69	-1.16	-0.49
miR-3934-3p	TBPL1	3	Common (tCD-TG- / tCD-TG+ vs Healthy)	-0.69	-1.16	-0.49
miR-411-5p	ATMIN	3	tCD-TG- vs Healthy	1.83	2.32	2.84
miR-411-5p	LRRC58	3	tCD-TG- vs Healthy	1.83	2.32	2.84
miR-411-5p	RPSAP58	3	tCD-TG- vs Healthy	1.83	2.32	2.84
miR-411-5p	SLC25A16	3	tCD-TG- vs Healthy	1.83	2.32	2.84
miR-411-5p	ZYG11B	3	tCD-TG- vs Healthy	1.83	2.32	2.84
miR-423-5p	ABCC5	3	tCD-TG- vs Healthy	0.51	0.29	-0.28
miR-423-5p	ABL1	3	tCD-TG- vs Healthy	0.51	0.29	-0.28
miR-423-5p	ANKRD13B	3	tCD-TG- vs Healthy	0.51	0.29	-0.28
miR-423-5p	BANP	3	tCD-TG- vs Healthy	0.51	0.29	-0.28
miR-423-5p	BICDL1	3	tCD-TG- vs Healthy	0.51	0.29	-0.28
miR-423-5p	MAPK8IP3	3	tCD-TG- vs Healthy	0.51	0.29	-0.28
miR-423-5p	MCM7	3	tCD-TG- vs Healthy	0.51	0.29	-0.28
miR-423-5p	NKX6-2	3	tCD-TG- vs Healthy	0.51	0.29	-0.28
miR-423-5p	PGAM4	3	tCD-TG- vs Healthy	0.51	0.29	-0.28
miR-423-5p	SF3B3	3	tCD-TG- vs Healthy	0.51	0.29	-0.28
miR-423-5p	SYNGR1	3	tCD-TG- vs Healthy	0.51	0.29	-0.28
miR-423-5p	TXNIP	3	tCD-TG- vs Healthy	0.51	0.29	-0.28
miR-424-3p	TRAM2	3	tCD-TG- vs Healthy	-1.17	-1.55	-0.33
miR-4254	BTG2	3	tCD-TG- vs Healthy	1.34	1.22	0.07
miR-4254	STX1B	3	tCD-TG- vs Healthy	1.34	1.22	0.07
miR-4259	HNRNPUL1	3	tCD-TG- vs Healthy	0.94	0.62	0.01
miR-4259	KCTD10	3	tCD-TG- vs Healthy	0.94	0.62	0.01
miR-4259	SIX5	3	tCD-TG- vs Healthy	0.94	0.62	0.01
miR-4259	SLC10A7	3	tCD-TG- vs Healthy	0.94	0.62	0.01
miR-4259	UBBP4	3	tCD-TG- vs Healthy	0.94	0.62	0.01
miR-4283	ARGFX	3	tCD-TG+ vs Healthy	-0.07	1.14	1.08
miR-4283	BANP	3	tCD-TG+ vs Healthy	-0.07	1.14	1.08
miR-4283	BARHL1	3	tCD-TG+ vs Healthy	-0.07	1.14	1.08
miR-4283	MCM7	3	tCD-TG+ vs Healthy	-0.07	1.14	1.08
miR-4283	PUM1	3	tCD-TG+ vs Healthy	-0.07	1.14	1.08
miR-4283	UNK	3	tCD-TG+ vs Healthy	-0.07	1.14	1.08
miR-4326	TIMM17A	3	tCD-TG+ vs Healthy	-0.31	-1.79	-1.26
miR-4447	DLGAP3	3	Common (tCD-TG- / tCD-TG+ vs Healthy)	0.99	2.1	1.46
miR-4447	FOSL1	3	Common (tCD-TG- / tCD-TG+ vs Healthy)	0.99	2.1	1.46
miR-4447	GDI1	3	Common (tCD-TG- / tCD-TG+ vs Healthy)	0.99	2.1	1.46
miR-4447	HNRNPA0	3	Common (tCD-TG- / tCD-TG+ vs Healthy)	0.99	2.1	1.46
miR-4447	NACC2	3	Common (tCD-TG- / tCD-TG+ vs Healthy)	0.99	2.1	1.46
miR-4447	PLEKHM1	3	Common (tCD-TG- / tCD-TG+ vs Healthy)	0.99	2.1	1.46
miR-4447	QSOX2	3	Common (tCD-TG- / tCD-TG+ vs Healthy)	0.99	2.1	1.46
miR-4447	SIX3	3	Common (tCD-TG- / tCD-TG+ vs Healthy)	0.99	2.1	1.46
miR-4447	SIX5	3	Common (tCD-TG- / tCD-TG+ vs Healthy)	0.99	2.1	1.46
miR-4447	SPATA6	3	Common (tCD-TG- / tCD-TG+ vs Healthy)	0.99	2.1	1.46
miR-4447	STMN3	3	Common (tCD-TG- / tCD-TG+ vs Healthy)	0.99	2.1	1.46
miR-4447	ZBTB47	3	Common (tCD-TG- / tCD-TG+ vs Healthy)	0.99	2.1	1.46
miR-4453	HOOK1	3	tCD-TG+ vs Healthy	0.28	1.35	1.08
miR-4505	ARHGDIA	3	Common (tCD-TG+ vs Healthy and tCD-TG+ vs tCD-TG-)	-0.22	1.39	1.64
miR-4505	MAPK8IP3	3	Common (tCD-TG+ vs Healthy and tCD-TG+ vs tCD-TG-)	-0.22	1.39	1.64
miR-4660	ACTR3B	3	tCD-TG+ vs tCD-TG-	-0.83	0.6	2.41
miR-4660	KIF23	3	tCD-TG+ vs tCD-TG-	-0.83	0.6	2.41
miR-4660	PPTC7	3	tCD-TG+ vs tCD-TG-	-0.83	0.6	2.41
miR-4682	SPATA2	3	Common (tCD-TG+ vs Healthy and tCD-TG+ vs tCD-TG-)	0.16	1.78	1.78
miR-4684-3p	B4GALT7	3	tCD-TG- vs Healthy	-1.32	-1.36	-0.25
miR-4684-3p	RAVER2	3	tCD-TG- vs Healthy	-1.32	-1.36	-0.25
miR-4684-3p	ZFYVE9	3	tCD-TG- vs Healthy	-1.32	-1.36	-0.25
miR-4767	VPS51	3	tCD-TG+ vs Healthy	-0.06	1.04	0.89
miR-4771	HSD17B12	3	tCD-TG- vs Healthy	1.07	1.09	0.08
miR-4771	YARS1	3	tCD-TG- vs Healthy	1.07	1.09	0.08
miR-4771	ZFYVE26	3	tCD-TG- vs Healthy	1.07	1.09	0.08
miR-4802-3p	GAS1	3	tCD-TG+ vs Healthy	-0.19	-1.17	-1.15
miR-4802-3p	MFSD14B	3	tCD-TG+ vs Healthy	-0.19	-1.17	-1.15
miR-4802-3p	RNF44	3	tCD-TG+ vs Healthy	-0.19	-1.17	-1.15
miR-509-3p	COX10	3	tCD-TG- vs Healthy	-0.7	-0.57	-0.11
miR-509-3p	INSIG1	3	tCD-TG- vs Healthy	-0.7	-0.57	-0.11
miR-509-3p	NTRK3	3	tCD-TG- vs Healthy	-0.7	-0.57	-0.11
miR-550a-3-5p	KLHL15	3	tCD-TG+ vs Healthy	-0.4	-2.26	-1.23
miR-550a-3-5p	SEMA4C	3	tCD-TG+ vs Healthy	-0.4	-2.26	-1.23
miR-550a-5p	KLHL15	3	tCD-TG+ vs Healthy	-0.4	-2.13	-1.1
miR-550a-5p	SEMA4C	3	tCD-TG+ vs Healthy	-0.4	-2.13	-1.1
miR-596	MCL1	3	Common (tCD-TG- / tCD-TG+ vs Healthy)	1.47	1.86	0.53
miR-596	USF3	3	Common (tCD-TG- / tCD-TG+ vs Healthy)	1.47	1.86	0.53
miR-599	CACNG7	3	tCD-TG- vs Healthy	1.03	0	-0.67
miR-599	DSE	3	tCD-TG- vs Healthy	1.03	0	-0.67
miR-599	EOGT	3	tCD-TG- vs Healthy	1.03	0	-0.67
miR-599	HMGN2	3	tCD-TG- vs Healthy	1.03	0	-0.67
miR-599	NR2C2	3	tCD-TG- vs Healthy	1.03	0	-0.67
miR-599	PPIL1	3	tCD-TG- vs Healthy	1.03	0	-0.67
miR-599	PRDX3	3	tCD-TG- vs Healthy	1.03	0	-0.67
miR-599	PRR11	3	tCD-TG- vs Healthy	1.03	0	-0.67
miR-599	RAB10	3	tCD-TG- vs Healthy	1.03	0	-0.67
miR-599	TOMM20	3	tCD-TG- vs Healthy	1.03	0	-0.67
miR-6165	HPCAL1	3	tCD-TG- vs Healthy	-0.7	-0.29	0.43
miR-6165	LINC00346	3	tCD-TG- vs Healthy	-0.7	-0.29	0.43
miR-6165	NUFIP2	3	tCD-TG- vs Healthy	-0.7	-0.29	0.43
miR-6165	SFMBT2	3	tCD-TG- vs Healthy	-0.7	-0.29	0.43
miR-641	MFSD14B	3	Common (tCD-TG- vs Healthy and tCD-TG+ vs tCD-TG-)	-0.68	0.2	0.88
miR-641	P2RY1	3	Common (tCD-TG- vs Healthy and tCD-TG+ vs tCD-TG-)	-0.68	0.2	0.88
miR-641	SIKE1	3	Common (tCD-TG- vs Healthy and tCD-TG+ vs tCD-TG-)	-0.68	0.2	0.88
miR-6505-3p	HNRNPU	3	tCD-TG- vs Healthy	-0.99	-0.24	0.24
miR-6505-3p	MFSD6	3	tCD-TG- vs Healthy	-0.99	-0.24	0.24
miR-654-5p	BBC3	3	tCD-TG+ vs Healthy	-0.04	-1.06	-1.03
miR-654-5p	SIX5	3	tCD-TG+ vs Healthy	-0.04	-1.06	-1.03
miR-654-5p	ZBTB47	3	tCD-TG+ vs Healthy	-0.04	-1.06	-1.03
miR-654-5p	ZBTB7A	3	tCD-TG+ vs Healthy	-0.04	-1.06	-1.03
miR-654-5p	ZC3H12B	3	tCD-TG+ vs Healthy	-0.04	-1.06	-1.03
miR-654-5p	ZNF561	3	tCD-TG+ vs Healthy	-0.04	-1.06	-1.03
miR-6720-3p	MAPK8IP3	3	tCD-TG+ vs Healthy	-0.09	-1.3	-1.01
miR-6726-5p	AVL9	3	tCD-TG+ vs Healthy	0.33	1.2	0.81
miR-6726-5p	E2F6	3	tCD-TG+ vs Healthy	0.33	1.2	0.81
miR-6746-5p	ALG9	3	tCD-TG+ vs Healthy	-0.06	0.96	1.04
miR-6746-5p	ARC	3	tCD-TG+ vs Healthy	-0.06	0.96	1.04
miR-6746-5p	AVL9	3	tCD-TG+ vs Healthy	-0.06	0.96	1.04
miR-6746-5p	EN1	3	tCD-TG+ vs Healthy	-0.06	0.96	1.04
miR-6746-5p	HPCAL1	3	tCD-TG+ vs Healthy	-0.06	0.96	1.04
miR-6746-5p	TEX261	3	tCD-TG+ vs Healthy	-0.06	0.96	1.04
miR-6746-5p	THAP1	3	tCD-TG+ vs Healthy	-0.06	0.96	1.04
miR-6746-5p	ZNF843	3	tCD-TG+ vs Healthy	-0.06	0.96	1.04
miR-6756-5p	BICDL1	3	tCD-TG- vs Healthy	-0.7	-0.69	0.11
miR-6756-5p	CEP97	3	tCD-TG- vs Healthy	-0.7	-0.69	0.11
miR-6756-5p	CYP2W1	3	tCD-TG- vs Healthy	-0.7	-0.69	0.11
miR-6756-5p	DLGAP3	3	tCD-TG- vs Healthy	-0.7	-0.69	0.11
miR-6756-5p	FZD6	3	tCD-TG- vs Healthy	-0.7	-0.69	0.11
miR-6756-5p	KHSRP	3	tCD-TG- vs Healthy	-0.7	-0.69	0.11
miR-6756-5p	MAGI3	3	tCD-TG- vs Healthy	-0.7	-0.69	0.11
miR-6756-5p	ONECUT3	3	tCD-TG- vs Healthy	-0.7	-0.69	0.11
miR-6756-5p	PLEKHM1	3	tCD-TG- vs Healthy	-0.7	-0.69	0.11
miR-6756-5p	SPATA6	3	tCD-TG- vs Healthy	-0.7	-0.69	0.11
miR-6756-5p	STMN3	3	tCD-TG- vs Healthy	-0.7	-0.69	0.11
miR-6756-5p	TAOK1	3	tCD-TG- vs Healthy	-0.7	-0.69	0.11
miR-6756-5p	YWHAZ	3	tCD-TG- vs Healthy	-0.7	-0.69	0.11
miR-6756-5p	ZBTB7A	3	tCD-TG- vs Healthy	-0.7	-0.69	0.11
miR-6756-5p	ZC3H12B	3	tCD-TG- vs Healthy	-0.7	-0.69	0.11
miR-6756-5p	ZNF107	3	tCD-TG- vs Healthy	-0.7	-0.69	0.11
miR-6777-5p	EIF5AL1	3	Common (tCD-TG- vs Healthy and tCD-TG+ vs tCD-TG-)	-0.78	0.68	1.49
miR-6777-5p	NKX6-2	3	Common (tCD-TG- vs Healthy and tCD-TG+ vs tCD-TG-)	-0.78	0.68	1.49
miR-6777-5p	TULP1	3	Common (tCD-TG- vs Healthy and tCD-TG+ vs tCD-TG-)	-0.78	0.68	1.49
miR-6777-5p	ZBTB47	3	Common (tCD-TG- vs Healthy and tCD-TG+ vs tCD-TG-)	-0.78	0.68	1.49
miR-6787-5p	DDI2	3	tCD-TG- vs Healthy	-0.94	-0.5	0.31
miR-6787-5p	JUND	3	tCD-TG- vs Healthy	-0.94	-0.5	0.31
miR-6787-5p	SLC10A7	3	tCD-TG- vs Healthy	-0.94	-0.5	0.31
miR-6787-5p	STMN3	3	tCD-TG- vs Healthy	-0.94	-0.5	0.31
miR-6787-5p	SYNGR1	3	tCD-TG- vs Healthy	-0.94	-0.5	0.31
miR-6832-5p	IL20RB	3	tCD-TG- vs Healthy	0.74	-0.05	-0.86
miR-6832-5p	KCTD10	3	tCD-TG- vs Healthy	0.74	-0.05	-0.86
miR-6832-5p	RBMS2	3	tCD-TG- vs Healthy	0.74	-0.05	-0.86
miR-6832-5p	RTN4RL1	3	tCD-TG- vs Healthy	0.74	-0.05	-0.86
miR-6832-5p	SLC25A16	3	tCD-TG- vs Healthy	0.74	-0.05	-0.86
miR-6832-5p	ZYG11B	3	tCD-TG- vs Healthy	0.74	-0.05	-0.86
miR-6835-5p	KANSL1	3	tCD-TG- vs Healthy	-0.82	0.47	0.96
miR-6835-5p	RAB7A	3	tCD-TG- vs Healthy	-0.82	0.47	0.96
miR-6835-5p	TEX261	3	tCD-TG- vs Healthy	-0.82	0.47	0.96
miR-6835-5p	ZBTB47	3	tCD-TG- vs Healthy	-0.82	0.47	0.96
miR-6870-5p	ABL1	3	tCD-TG+ vs Healthy	0.14	1.19	1.12
miR-6870-5p	AIP	3	tCD-TG+ vs Healthy	0.14	1.19	1.12
miR-6870-5p	ANKRD13B	3	tCD-TG+ vs Healthy	0.14	1.19	1.12
miR-6870-5p	BTG2	3	tCD-TG+ vs Healthy	0.14	1.19	1.12
miR-6870-5p	CITED4	3	tCD-TG+ vs Healthy	0.14	1.19	1.12
miR-6870-5p	DLGAP3	3	tCD-TG+ vs Healthy	0.14	1.19	1.12
miR-6870-5p	FOSL1	3	tCD-TG+ vs Healthy	0.14	1.19	1.12
miR-6870-5p	LRRC45	3	tCD-TG+ vs Healthy	0.14	1.19	1.12
miR-6870-5p	ONECUT3	3	tCD-TG+ vs Healthy	0.14	1.19	1.12
miR-6870-5p	PLEKHM1	3	tCD-TG+ vs Healthy	0.14	1.19	1.12
miR-6870-5p	QSOX2	3	tCD-TG+ vs Healthy	0.14	1.19	1.12
miR-6870-5p	RAB15	3	tCD-TG+ vs Healthy	0.14	1.19	1.12
miR-6870-5p	SIX3	3	tCD-TG+ vs Healthy	0.14	1.19	1.12
miR-6870-5p	SPATA6	3	tCD-TG+ vs Healthy	0.14	1.19	1.12
miR-6870-5p	STMN3	3	tCD-TG+ vs Healthy	0.14	1.19	1.12
miR-6870-5p	TSPYL4	3	tCD-TG+ vs Healthy	0.14	1.19	1.12
miR-6870-5p	WAC	3	tCD-TG+ vs Healthy	0.14	1.19	1.12
miR-6870-5p	WEE1	3	tCD-TG+ vs Healthy	0.14	1.19	1.12
miR-6870-5p	ZNF562	3	tCD-TG+ vs Healthy	0.14	1.19	1.12
miR-7158-3p	ZFAND5	3	tCD-TG+ vs Healthy	1.45	3.95	2.67
miR-7851-3p	CALM2	3	Common (tCD-TG+ vs Healthy and tCD-TG+ vs tCD-TG-)	-0.08	0.93	1.17
miR-7851-3p	DISC1	3	Common (tCD-TG+ vs Healthy and tCD-TG+ vs tCD-TG-)	-0.08	0.93	1.17
miR-7851-3p	ENTPD5	3	Common (tCD-TG+ vs Healthy and tCD-TG+ vs tCD-TG-)	-0.08	0.93	1.17
miR-7851-3p	IBA57	3	Common (tCD-TG+ vs Healthy and tCD-TG+ vs tCD-TG-)	-0.08	0.93	1.17
miR-7851-3p	MORN4	3	Common (tCD-TG+ vs Healthy and tCD-TG+ vs tCD-TG-)	-0.08	0.93	1.17
miR-7851-3p	OTULINL	3	Common (tCD-TG+ vs Healthy and tCD-TG+ vs tCD-TG-)	-0.08	0.93	1.17
miR-7851-3p	PPIC	3	Common (tCD-TG+ vs Healthy and tCD-TG+ vs tCD-TG-)	-0.08	0.93	1.17
miR-7851-3p	RPH3AL	3	Common (tCD-TG+ vs Healthy and tCD-TG+ vs tCD-TG-)	-0.08	0.93	1.17
miR-7851-3p	RSRC1	3	Common (tCD-TG+ vs Healthy and tCD-TG+ vs tCD-TG-)	-0.08	0.93	1.17
miR-7851-3p	SIGLEC14	3	Common (tCD-TG+ vs Healthy and tCD-TG+ vs tCD-TG-)	-0.08	0.93	1.17
miR-7851-3p	SMS	3	Common (tCD-TG+ vs Healthy and tCD-TG+ vs tCD-TG-)	-0.08	0.93	1.17
miR-8052	SLC35F5	3	tCD-TG+ vs Healthy	0.58	1.17	1.14
miR-8052	SLC7A5	3	tCD-TG+ vs Healthy	0.58	1.17	1.14
miR-8052	TPM3	3	tCD-TG+ vs Healthy	0.58	1.17	1.14
miR-8069	EN2	3	Common (tCD-TG+ vs Healthy and tCD-TG+ vs tCD-TG-)	-0.13	1.53	1.6
miR-8069	MBNL3	3	Common (tCD-TG+ vs Healthy and tCD-TG+ vs tCD-TG-)	-0.13	1.53	1.6
miR-8069	RPS27	3	Common (tCD-TG+ vs Healthy and tCD-TG+ vs tCD-TG-)	-0.13	1.53	1.6
miR-8069	UBA6	3	Common (tCD-TG+ vs Healthy and tCD-TG+ vs tCD-TG-)	-0.13	1.53	1.6
miR-8069	XPNPEP2	3	Common (tCD-TG+ vs Healthy and tCD-TG+ vs tCD-TG-)	-0.13	1.53	1.6
miR-1-3p	ABCC1	2	tCD-TG+ vs Healthy	0.16	1.31	1.32
miR-1-3p	ACTN4	2	tCD-TG+ vs Healthy	0.16	1.31	1.32
miR-1-3p	ANK1	2	tCD-TG+ vs Healthy	0.16	1.31	1.32
miR-1-3p	ANKRD29	2	tCD-TG+ vs Healthy	0.16	1.31	1.32
miR-1-3p	ANP32B	2	tCD-TG+ vs Healthy	0.16	1.31	1.32
miR-1-3p	ANP32E	2	tCD-TG+ vs Healthy	0.16	1.31	1.32
miR-1-3p	AP1B1	2	tCD-TG+ vs Healthy	0.16	1.31	1.32
miR-1-3p	ARF3	2	tCD-TG+ vs Healthy	0.16	1.31	1.32
miR-1-3p	ARHGAP29	2	tCD-TG+ vs Healthy	0.16	1.31	1.32
miR-1-3p	ARMC10	2	tCD-TG+ vs Healthy	0.16	1.31	1.32
miR-1-3p	ARPP19	2	tCD-TG+ vs Healthy	0.16	1.31	1.32
miR-1-3p	BCAP29	2	tCD-TG+ vs Healthy	0.16	1.31	1.32
miR-1-3p	BRI3BP	2	tCD-TG+ vs Healthy	0.16	1.31	1.32
miR-1-3p	C1orf56	2	tCD-TG+ vs Healthy	0.16	1.31	1.32
miR-1-3p	C5orf51	2	tCD-TG+ vs Healthy	0.16	1.31	1.32
miR-1-3p	CALM1	2	tCD-TG+ vs Healthy	0.16	1.31	1.32
miR-1-3p	CALM3	2	tCD-TG+ vs Healthy	0.16	1.31	1.32
miR-1-3p	CCL14	2	tCD-TG+ vs Healthy	0.16	1.31	1.32
miR-1-3p	CCL2	2	tCD-TG+ vs Healthy	0.16	1.31	1.32
miR-1-3p	CD109	2	tCD-TG+ vs Healthy	0.16	1.31	1.32
miR-1-3p	CDCP1	2	tCD-TG+ vs Healthy	0.16	1.31	1.32
miR-1-3p	CDH4	2	tCD-TG+ vs Healthy	0.16	1.31	1.32
miR-1-3p	CHST11	2	tCD-TG+ vs Healthy	0.16	1.31	1.32
miR-1-3p	CHSY1	2	tCD-TG+ vs Healthy	0.16	1.31	1.32
miR-1-3p	CLDN12	2	tCD-TG+ vs Healthy	0.16	1.31	1.32
miR-1-3p	CNOT6	2	tCD-TG+ vs Healthy	0.16	1.31	1.32
miR-1-3p	COPB1	2	tCD-TG+ vs Healthy	0.16	1.31	1.32
miR-1-3p	COPG1	2	tCD-TG+ vs Healthy	0.16	1.31	1.32
miR-1-3p	CPSF1	2	tCD-TG+ vs Healthy	0.16	1.31	1.32
miR-1-3p	CRIP2	2	tCD-TG+ vs Healthy	0.16	1.31	1.32
miR-1-3p	CRK	2	tCD-TG+ vs Healthy	0.16	1.31	1.32
miR-1-3p	CSRP1	2	tCD-TG+ vs Healthy	0.16	1.31	1.32
miR-1-3p	CTDNEP1	2	tCD-TG+ vs Healthy	0.16	1.31	1.32
miR-1-3p	DBN1	2	tCD-TG+ vs Healthy	0.16	1.31	1.32
miR-1-3p	DCUN1D1	2	tCD-TG+ vs Healthy	0.16	1.31	1.32
miR-1-3p	DDTL	2	tCD-TG+ vs Healthy	0.16	1.31	1.32
miR-1-3p	DHRS1	2	tCD-TG+ vs Healthy	0.16	1.31	1.32
miR-1-3p	DOLPP1	2	tCD-TG+ vs Healthy	0.16	1.31	1.32
miR-1-3p	DSG2	2	tCD-TG+ vs Healthy	0.16	1.31	1.32
miR-1-3p	EML4	2	tCD-TG+ vs Healthy	0.16	1.31	1.32
miR-1-3p	EPB41L2	2	tCD-TG+ vs Healthy	0.16	1.31	1.32
miR-1-3p	FAM216B	2	tCD-TG+ vs Healthy	0.16	1.31	1.32
miR-1-3p	FAM81A	2	tCD-TG+ vs Healthy	0.16	1.31	1.32
miR-1-3p	FBLN2	2	tCD-TG+ vs Healthy	0.16	1.31	1.32
miR-1-3p	FLNA	2	tCD-TG+ vs Healthy	0.16	1.31	1.32
miR-1-3p	FLOT2	2	tCD-TG+ vs Healthy	0.16	1.31	1.32
miR-1-3p	FN1	2	tCD-TG+ vs Healthy	0.16	1.31	1.32
miR-1-3p	FNDC3B	2	tCD-TG+ vs Healthy	0.16	1.31	1.32
miR-1-3p	FZD7	2	tCD-TG+ vs Healthy	0.16	1.31	1.32
miR-1-3p	GATA4	2	tCD-TG+ vs Healthy	0.16	1.31	1.32
miR-1-3p	GCH1	2	tCD-TG+ vs Healthy	0.16	1.31	1.32
miR-1-3p	GPD2	2	tCD-TG+ vs Healthy	0.16	1.31	1.32
miR-1-3p	GTF2H1	2	tCD-TG+ vs Healthy	0.16	1.31	1.32
miR-1-3p	H3-4	2	tCD-TG+ vs Healthy	0.16	1.31	1.32
miR-1-3p	HADH	2	tCD-TG+ vs Healthy	0.16	1.31	1.32
miR-1-3p	HAND2	2	tCD-TG+ vs Healthy	0.16	1.31	1.32
miR-1-3p	HNRNPA1	2	tCD-TG+ vs Healthy	0.16	1.31	1.32
miR-1-3p	HNRNPH1	2	tCD-TG+ vs Healthy	0.16	1.31	1.32
miR-1-3p	IFT52	2	tCD-TG+ vs Healthy	0.16	1.31	1.32
miR-1-3p	IL11	2	tCD-TG+ vs Healthy	0.16	1.31	1.32
miR-1-3p	IL27RA	2	tCD-TG+ vs Healthy	0.16	1.31	1.32
miR-1-3p	IP6K2	2	tCD-TG+ vs Healthy	0.16	1.31	1.32
miR-1-3p	ITGA6	2	tCD-TG+ vs Healthy	0.16	1.31	1.32
miR-1-3p	KLF13	2	tCD-TG+ vs Healthy	0.16	1.31	1.32
miR-1-3p	KLHL42	2	tCD-TG+ vs Healthy	0.16	1.31	1.32
miR-1-3p	KRAS	2	tCD-TG+ vs Healthy	0.16	1.31	1.32
miR-1-3p	LARP4	2	tCD-TG+ vs Healthy	0.16	1.31	1.32
miR-1-3p	LRRC8C	2	tCD-TG+ vs Healthy	0.16	1.31	1.32
miR-1-3p	LZTFL1	2	tCD-TG+ vs Healthy	0.16	1.31	1.32
miR-1-3p	MEF2A	2	tCD-TG+ vs Healthy	0.16	1.31	1.32
miR-1-3p	MGC27345	2	tCD-TG+ vs Healthy	0.16	1.31	1.32
miR-1-3p	MOV10	2	tCD-TG+ vs Healthy	0.16	1.31	1.32
miR-1-3p	MYO1B	2	tCD-TG+ vs Healthy	0.16	1.31	1.32
miR-1-3p	NDUFS1	2	tCD-TG+ vs Healthy	0.16	1.31	1.32
miR-1-3p	NOTCH2	2	tCD-TG+ vs Healthy	0.16	1.31	1.32
miR-1-3p	NT5C1B	2	tCD-TG+ vs Healthy	0.16	1.31	1.32
miR-1-3p	OSBPL7	2	tCD-TG+ vs Healthy	0.16	1.31	1.32
miR-1-3p	PAXBP1	2	tCD-TG+ vs Healthy	0.16	1.31	1.32
miR-1-3p	PDCD10	2	tCD-TG+ vs Healthy	0.16	1.31	1.32
miR-1-3p	PDLIM7	2	tCD-TG+ vs Healthy	0.16	1.31	1.32
miR-1-3p	PGD	2	tCD-TG+ vs Healthy	0.16	1.31	1.32
miR-1-3p	PGM2	2	tCD-TG+ vs Healthy	0.16	1.31	1.32
miR-1-3p	PICALM	2	tCD-TG+ vs Healthy	0.16	1.31	1.32
miR-1-3p	POGK	2	tCD-TG+ vs Healthy	0.16	1.31	1.32
miR-1-3p	POLR2K	2	tCD-TG+ vs Healthy	0.16	1.31	1.32
miR-1-3p	POM121C	2	tCD-TG+ vs Healthy	0.16	1.31	1.32
miR-1-3p	PPIB	2	tCD-TG+ vs Healthy	0.16	1.31	1.32
miR-1-3p	PREX1	2	tCD-TG+ vs Healthy	0.16	1.31	1.32
miR-1-3p	PRIMA1	2	tCD-TG+ vs Healthy	0.16	1.31	1.32
miR-1-3p	PRSS21	2	tCD-TG+ vs Healthy	0.16	1.31	1.32
miR-1-3p	PSIP1	2	tCD-TG+ vs Healthy	0.16	1.31	1.32
miR-1-3p	PSME1	2	tCD-TG+ vs Healthy	0.16	1.31	1.32
miR-1-3p	PTBP1	2	tCD-TG+ vs Healthy	0.16	1.31	1.32
miR-1-3p	PTPMT1	2	tCD-TG+ vs Healthy	0.16	1.31	1.32
miR-1-3p	PTPRD	2	tCD-TG+ vs Healthy	0.16	1.31	1.32
miR-1-3p	PXDN	2	tCD-TG+ vs Healthy	0.16	1.31	1.32
miR-1-3p	PXYLP1	2	tCD-TG+ vs Healthy	0.16	1.31	1.32
miR-1-3p	RAB11FIP2	2	tCD-TG+ vs Healthy	0.16	1.31	1.32
miR-1-3p	RABGAP1L	2	tCD-TG+ vs Healthy	0.16	1.31	1.32
miR-1-3p	RABL2A	2	tCD-TG+ vs Healthy	0.16	1.31	1.32
miR-1-3p	RCC2	2	tCD-TG+ vs Healthy	0.16	1.31	1.32
miR-1-3p	SFXN1	2	tCD-TG+ vs Healthy	0.16	1.31	1.32
miR-1-3p	SH2D4A	2	tCD-TG+ vs Healthy	0.16	1.31	1.32
miR-1-3p	SH3PXD2B	2	tCD-TG+ vs Healthy	0.16	1.31	1.32
miR-1-3p	SLC16A9	2	tCD-TG+ vs Healthy	0.16	1.31	1.32
miR-1-3p	SLC25A1	2	tCD-TG+ vs Healthy	0.16	1.31	1.32
miR-1-3p	SLC25A22	2	tCD-TG+ vs Healthy	0.16	1.31	1.32
miR-1-3p	SMARCB1	2	tCD-TG+ vs Healthy	0.16	1.31	1.32
miR-1-3p	SNAI2	2	tCD-TG+ vs Healthy	0.16	1.31	1.32
miR-1-3p	STX6	2	tCD-TG+ vs Healthy	0.16	1.31	1.32
miR-1-3p	TBCD	2	tCD-TG+ vs Healthy	0.16	1.31	1.32
miR-1-3p	TDP1	2	tCD-TG+ vs Healthy	0.16	1.31	1.32
miR-1-3p	TKT	2	tCD-TG+ vs Healthy	0.16	1.31	1.32
miR-1-3p	TLCD3A	2	tCD-TG+ vs Healthy	0.16	1.31	1.32
miR-1-3p	TNS4	2	tCD-TG+ vs Healthy	0.16	1.31	1.32
miR-1-3p	TPM1	2	tCD-TG+ vs Healthy	0.16	1.31	1.32
miR-1-3p	TPM2	2	tCD-TG+ vs Healthy	0.16	1.31	1.32
miR-1-3p	TPM3	2	tCD-TG+ vs Healthy	0.16	1.31	1.32
miR-1-3p	TRAPPC3	2	tCD-TG+ vs Healthy	0.16	1.31	1.32
miR-1-3p	TRIM2	2	tCD-TG+ vs Healthy	0.16	1.31	1.32
miR-1-3p	TSPAN4	2	tCD-TG+ vs Healthy	0.16	1.31	1.32
miR-1-3p	VPS53	2	tCD-TG+ vs Healthy	0.16	1.31	1.32
miR-1-3p	WDFY1	2	tCD-TG+ vs Healthy	0.16	1.31	1.32
miR-1-3p	XPNPEP3	2	tCD-TG+ vs Healthy	0.16	1.31	1.32
miR-1-3p	YTHDC1	2	tCD-TG+ vs Healthy	0.16	1.31	1.32
miR-1-3p	YWHAZ	2	tCD-TG+ vs Healthy	0.16	1.31	1.32
miR-1-3p	ZBTB9	2	tCD-TG+ vs Healthy	0.16	1.31	1.32
miR-1-3p	ZCCHC3	2	tCD-TG+ vs Healthy	0.16	1.31	1.32
miR-1193	C20orf144	2	tCD-TG+ vs Healthy	-0.67	-1.85	-1.3
miR-1193	NRAS	2	tCD-TG+ vs Healthy	-0.67	-1.85	-1.3
miR-1193	PPP1R3B	2	tCD-TG+ vs Healthy	-0.67	-1.85	-1.3
miR-1193	SUSD1	2	tCD-TG+ vs Healthy	-0.67	-1.85	-1.3
miR-1193	UBN2	2	tCD-TG+ vs Healthy	-0.67	-1.85	-1.3
miR-1193	XIAP	2	tCD-TG+ vs Healthy	-0.67	-1.85	-1.3
miR-1229-5p	BCL3	2	Common (tCD-TG- / tCD-TG+ vs Healthy)	0.67	0.97	0.48
miR-1229-5p	H2BC7	2	Common (tCD-TG- / tCD-TG+ vs Healthy)	0.67	0.97	0.48
miR-1229-5p	H3C10	2	Common (tCD-TG- / tCD-TG+ vs Healthy)	0.67	0.97	0.48
miR-1229-5p	KCTD10	2	Common (tCD-TG- / tCD-TG+ vs Healthy)	0.67	0.97	0.48
miR-1229-5p	L2HGDH	2	Common (tCD-TG- / tCD-TG+ vs Healthy)	0.67	0.97	0.48
miR-1229-5p	MTRNR2L10	2	Common (tCD-TG- / tCD-TG+ vs Healthy)	0.67	0.97	0.48
miR-1229-5p	MTRNR2L3	2	Common (tCD-TG- / tCD-TG+ vs Healthy)	0.67	0.97	0.48
miR-1229-5p	NACC1	2	Common (tCD-TG- / tCD-TG+ vs Healthy)	0.67	0.97	0.48
miR-1229-5p	PSMG2	2	Common (tCD-TG- / tCD-TG+ vs Healthy)	0.67	0.97	0.48
miR-1229-5p	REL	2	Common (tCD-TG- / tCD-TG+ vs Healthy)	0.67	0.97	0.48
miR-1229-5p	UBE2Q1	2	Common (tCD-TG- / tCD-TG+ vs Healthy)	0.67	0.97	0.48
miR-1229-5p	YWHAZ	2	Common (tCD-TG- / tCD-TG+ vs Healthy)	0.67	0.97	0.48
miR-1260a	ARHGEF26	2	tCD-TG- vs Healthy	0.61	0.59	0.03
miR-1260a	BRD7	2	tCD-TG- vs Healthy	0.61	0.59	0.03
miR-1260a	GATAD2B	2	tCD-TG- vs Healthy	0.61	0.59	0.03
miR-1260a	LCLAT1	2	tCD-TG- vs Healthy	0.61	0.59	0.03
miR-1260a	PPP1R3D	2	tCD-TG- vs Healthy	0.61	0.59	0.03
miR-1260a	RAB19	2	tCD-TG- vs Healthy	0.61	0.59	0.03
miR-1260a	SLC7A5	2	tCD-TG- vs Healthy	0.61	0.59	0.03
miR-1260a	TNK2	2	tCD-TG- vs Healthy	0.61	0.59	0.03
miR-1260a	VIPR1	2	tCD-TG- vs Healthy	0.61	0.59	0.03
miR-1260a	ZC3H12C	2	tCD-TG- vs Healthy	0.61	0.59	0.03
miR-1260a	ZCCHC24	2	tCD-TG- vs Healthy	0.61	0.59	0.03
miR-1290	ACSBG1	2	tCD-TG+ vs Healthy	0.1	1.65	1.4
miR-1290	ATXN1	2	tCD-TG+ vs Healthy	0.1	1.65	1.4
miR-1290	BCL7A	2	tCD-TG+ vs Healthy	0.1	1.65	1.4
miR-1290	BRI3BP	2	tCD-TG+ vs Healthy	0.1	1.65	1.4
miR-1290	CLCN6	2	tCD-TG+ vs Healthy	0.1	1.65	1.4
miR-1290	DNAJB9	2	tCD-TG+ vs Healthy	0.1	1.65	1.4
miR-1290	EPM2AIP1	2	tCD-TG+ vs Healthy	0.1	1.65	1.4
miR-1290	HM13	2	tCD-TG+ vs Healthy	0.1	1.65	1.4
miR-1290	HTR7	2	tCD-TG+ vs Healthy	0.1	1.65	1.4
miR-1290	LRRC55	2	tCD-TG+ vs Healthy	0.1	1.65	1.4
miR-1290	MESD	2	tCD-TG+ vs Healthy	0.1	1.65	1.4
miR-1290	MPRIP	2	tCD-TG+ vs Healthy	0.1	1.65	1.4
miR-1290	SRCIN1	2	tCD-TG+ vs Healthy	0.1	1.65	1.4
miR-1290	ZNF502	2	tCD-TG+ vs Healthy	0.1	1.65	1.4
miR-1291	ABCC1	2	tCD-TG- vs Healthy	0.66	-0.26	-1.04
miR-1291	CASP16P	2	tCD-TG- vs Healthy	0.66	-0.26	-1.04
miR-1291	FAM83G	2	tCD-TG- vs Healthy	0.66	-0.26	-1.04
miR-1291	GTPBP2	2	tCD-TG- vs Healthy	0.66	-0.26	-1.04
miR-1291	H4C8	2	tCD-TG- vs Healthy	0.66	-0.26	-1.04
miR-1291	IQSEC3	2	tCD-TG- vs Healthy	0.66	-0.26	-1.04
miR-1291	PFKFB3	2	tCD-TG- vs Healthy	0.66	-0.26	-1.04
miR-1291	SLX4	2	tCD-TG- vs Healthy	0.66	-0.26	-1.04
miR-138-5p	ARL5B	2	Common (tCD-TG+ vs Healthy and tCD-TG+ vs tCD-TG-)	-0.07	1.23	1.58
miR-138-5p	C12orf49	2	Common (tCD-TG+ vs Healthy and tCD-TG+ vs tCD-TG-)	-0.07	1.23	1.58
miR-138-5p	C7orf33	2	Common (tCD-TG+ vs Healthy and tCD-TG+ vs tCD-TG-)	-0.07	1.23	1.58
miR-138-5p	CBY1	2	Common (tCD-TG+ vs Healthy and tCD-TG+ vs tCD-TG-)	-0.07	1.23	1.58
miR-138-5p	CCAR2	2	Common (tCD-TG+ vs Healthy and tCD-TG+ vs tCD-TG-)	-0.07	1.23	1.58
miR-138-5p	CCND1	2	Common (tCD-TG+ vs Healthy and tCD-TG+ vs tCD-TG-)	-0.07	1.23	1.58
miR-138-5p	CSRP2	2	Common (tCD-TG+ vs Healthy and tCD-TG+ vs tCD-TG-)	-0.07	1.23	1.58
miR-138-5p	EIF4EBP1	2	Common (tCD-TG+ vs Healthy and tCD-TG+ vs tCD-TG-)	-0.07	1.23	1.58
miR-138-5p	FERMT2	2	Common (tCD-TG+ vs Healthy and tCD-TG+ vs tCD-TG-)	-0.07	1.23	1.58
miR-138-5p	GRID1	2	Common (tCD-TG+ vs Healthy and tCD-TG+ vs tCD-TG-)	-0.07	1.23	1.58
miR-138-5p	HIF1A	2	Common (tCD-TG+ vs Healthy and tCD-TG+ vs tCD-TG-)	-0.07	1.23	1.58
miR-138-5p	LNPEP	2	Common (tCD-TG+ vs Healthy and tCD-TG+ vs tCD-TG-)	-0.07	1.23	1.58
miR-138-5p	LPL	2	Common (tCD-TG+ vs Healthy and tCD-TG+ vs tCD-TG-)	-0.07	1.23	1.58
miR-138-5p	RARA	2	Common (tCD-TG+ vs Healthy and tCD-TG+ vs tCD-TG-)	-0.07	1.23	1.58
miR-138-5p	ROCK2	2	Common (tCD-TG+ vs Healthy and tCD-TG+ vs tCD-TG-)	-0.07	1.23	1.58
miR-138-5p	SHLD2	2	Common (tCD-TG+ vs Healthy and tCD-TG+ vs tCD-TG-)	-0.07	1.23	1.58
miR-138-5p	TERT	2	Common (tCD-TG+ vs Healthy and tCD-TG+ vs tCD-TG-)	-0.07	1.23	1.58
miR-138-5p	TP53INP2	2	Common (tCD-TG+ vs Healthy and tCD-TG+ vs tCD-TG-)	-0.07	1.23	1.58
miR-138-5p	TWIST2	2	Common (tCD-TG+ vs Healthy and tCD-TG+ vs tCD-TG-)	-0.07	1.23	1.58
miR-139-3p	B2M	2	tCD-TG- vs Healthy	-1.55	-1.09	0.24
miR-139-3p	BCAR1	2	tCD-TG- vs Healthy	-1.55	-1.09	0.24
miR-139-3p	C14orf180	2	tCD-TG- vs Healthy	-1.55	-1.09	0.24
miR-139-3p	CDC37	2	tCD-TG- vs Healthy	-1.55	-1.09	0.24
miR-139-3p	FAM184B	2	tCD-TG- vs Healthy	-1.55	-1.09	0.24
miR-139-3p	FN3K	2	tCD-TG- vs Healthy	-1.55	-1.09	0.24
miR-139-3p	GDF5OS	2	tCD-TG- vs Healthy	-1.55	-1.09	0.24
miR-139-3p	GZMM	2	tCD-TG- vs Healthy	-1.55	-1.09	0.24
miR-139-3p	MMP11	2	tCD-TG- vs Healthy	-1.55	-1.09	0.24
miR-139-3p	MTDH	2	tCD-TG- vs Healthy	-1.55	-1.09	0.24
miR-139-3p	MTHFD1	2	tCD-TG- vs Healthy	-1.55	-1.09	0.24
miR-139-3p	RAB11B	2	tCD-TG- vs Healthy	-1.55	-1.09	0.24
miR-139-3p	SINHCAF	2	tCD-TG- vs Healthy	-1.55	-1.09	0.24
miR-139-3p	SLC43A2	2	tCD-TG- vs Healthy	-1.55	-1.09	0.24
miR-139-3p	SYT7	2	tCD-TG- vs Healthy	-1.55	-1.09	0.24
miR-139-3p	TBX20	2	tCD-TG- vs Healthy	-1.55	-1.09	0.24
miR-139-3p	THY1	2	tCD-TG- vs Healthy	-1.55	-1.09	0.24
miR-139-3p	URGCP-MRPS24	2	tCD-TG- vs Healthy	-1.55	-1.09	0.24
miR-139-3p	ZNF589	2	tCD-TG- vs Healthy	-1.55	-1.09	0.24
miR-148a-3p	ABLIM1	2	tCD-TG+ vs Healthy	0.08	1.38	0.99
miR-148a-3p	ACVR1	2	tCD-TG+ vs Healthy	0.08	1.38	0.99
miR-148a-3p	AGO2	2	tCD-TG+ vs Healthy	0.08	1.38	0.99
miR-148a-3p	CDK19	2	tCD-TG+ vs Healthy	0.08	1.38	0.99
miR-148a-3p	CEP55	2	tCD-TG+ vs Healthy	0.08	1.38	0.99
miR-148a-3p	CHRFAM7A	2	tCD-TG+ vs Healthy	0.08	1.38	0.99
miR-148a-3p	DDX6	2	tCD-TG+ vs Healthy	0.08	1.38	0.99
miR-148a-3p	DICER1	2	tCD-TG+ vs Healthy	0.08	1.38	0.99
miR-148a-3p	GPRC5A	2	tCD-TG+ vs Healthy	0.08	1.38	0.99
miR-148a-3p	HCCS	2	tCD-TG+ vs Healthy	0.08	1.38	0.99
miR-148a-3p	HSP90B1	2	tCD-TG+ vs Healthy	0.08	1.38	0.99
miR-148a-3p	ITGB8	2	tCD-TG+ vs Healthy	0.08	1.38	0.99
miR-148a-3p	KHDC4	2	tCD-TG+ vs Healthy	0.08	1.38	0.99
miR-148a-3p	KPNA4	2	tCD-TG+ vs Healthy	0.08	1.38	0.99
miR-148a-3p	LNPEP	2	tCD-TG+ vs Healthy	0.08	1.38	0.99
miR-148a-3p	MAP3K4	2	tCD-TG+ vs Healthy	0.08	1.38	0.99
miR-148a-3p	MAP3K9	2	tCD-TG+ vs Healthy	0.08	1.38	0.99
miR-148a-3p	MLEC	2	tCD-TG+ vs Healthy	0.08	1.38	0.99
miR-148a-3p	MRPL45	2	tCD-TG+ vs Healthy	0.08	1.38	0.99
miR-148a-3p	MTMR9	2	tCD-TG+ vs Healthy	0.08	1.38	0.99
miR-148a-3p	NEURL4	2	tCD-TG+ vs Healthy	0.08	1.38	0.99
miR-148a-3p	NR1I2	2	tCD-TG+ vs Healthy	0.08	1.38	0.99
miR-148a-3p	PBXIP1	2	tCD-TG+ vs Healthy	0.08	1.38	0.99
miR-148a-3p	PPP6R1	2	tCD-TG+ vs Healthy	0.08	1.38	0.99
miR-148a-3p	RAB12	2	tCD-TG+ vs Healthy	0.08	1.38	0.99
miR-148a-3p	RAB1B	2	tCD-TG+ vs Healthy	0.08	1.38	0.99
miR-148a-3p	RAB34	2	tCD-TG+ vs Healthy	0.08	1.38	0.99
miR-148a-3p	RCC2	2	tCD-TG+ vs Healthy	0.08	1.38	0.99
miR-148a-3p	ROCK1	2	tCD-TG+ vs Healthy	0.08	1.38	0.99
miR-148a-3p	RPS17	2	tCD-TG+ vs Healthy	0.08	1.38	0.99
miR-148a-3p	SLC12A7	2	tCD-TG+ vs Healthy	0.08	1.38	0.99
miR-148a-3p	SLC38A2	2	tCD-TG+ vs Healthy	0.08	1.38	0.99
miR-148a-3p	SNAPIN	2	tCD-TG+ vs Healthy	0.08	1.38	0.99
miR-148a-3p	STARD13	2	tCD-TG+ vs Healthy	0.08	1.38	0.99
miR-148a-3p	TENT2	2	tCD-TG+ vs Healthy	0.08	1.38	0.99
miR-148a-3p	TXNIP	2	tCD-TG+ vs Healthy	0.08	1.38	0.99
miR-148a-3p	WNT1	2	tCD-TG+ vs Healthy	0.08	1.38	0.99
miR-148a-3p	WNT2B	2	tCD-TG+ vs Healthy	0.08	1.38	0.99
miR-148a-3p	ZFYVE26	2	tCD-TG+ vs Healthy	0.08	1.38	0.99
miR-181a-5p	AP5M1	2	tCD-TG+ vs Healthy	0.34	1.08	0.68
miR-181a-5p	ARF6	2	tCD-TG+ vs Healthy	0.34	1.08	0.68
miR-181a-5p	ATG5	2	tCD-TG+ vs Healthy	0.34	1.08	0.68
miR-181a-5p	ATXN7	2	tCD-TG+ vs Healthy	0.34	1.08	0.68
miR-181a-5p	BCL2L11	2	tCD-TG+ vs Healthy	0.34	1.08	0.68
miR-181a-5p	BMPR2	2	tCD-TG+ vs Healthy	0.34	1.08	0.68
miR-181a-5p	CAPRIN2	2	tCD-TG+ vs Healthy	0.34	1.08	0.68
miR-181a-5p	CCNG1	2	tCD-TG+ vs Healthy	0.34	1.08	0.68
miR-181a-5p	CCNK	2	tCD-TG+ vs Healthy	0.34	1.08	0.68
miR-181a-5p	CDX2	2	tCD-TG+ vs Healthy	0.34	1.08	0.68
miR-181a-5p	CHD9	2	tCD-TG+ vs Healthy	0.34	1.08	0.68
miR-181a-5p	CHRFAM7A	2	tCD-TG+ vs Healthy	0.34	1.08	0.68
miR-181a-5p	DDIT4	2	tCD-TG+ vs Healthy	0.34	1.08	0.68
miR-181a-5p	DDX52	2	tCD-TG+ vs Healthy	0.34	1.08	0.68
miR-181a-5p	DUSP5	2	tCD-TG+ vs Healthy	0.34	1.08	0.68
miR-181a-5p	DUSP6	2	tCD-TG+ vs Healthy	0.34	1.08	0.68
miR-181a-5p	ELK4	2	tCD-TG+ vs Healthy	0.34	1.08	0.68
miR-181a-5p	EPS8	2	tCD-TG+ vs Healthy	0.34	1.08	0.68
miR-181a-5p	FAM160A2	2	tCD-TG+ vs Healthy	0.34	1.08	0.68
miR-181a-5p	FBXO11	2	tCD-TG+ vs Healthy	0.34	1.08	0.68
miR-181a-5p	FKBP1C	2	tCD-TG+ vs Healthy	0.34	1.08	0.68
miR-181a-5p	FOXL1	2	tCD-TG+ vs Healthy	0.34	1.08	0.68
miR-181a-5p	GATAD2B	2	tCD-TG+ vs Healthy	0.34	1.08	0.68
miR-181a-5p	GRK2	2	tCD-TG+ vs Healthy	0.34	1.08	0.68
miR-181a-5p	H1-0	2	tCD-TG+ vs Healthy	0.34	1.08	0.68
miR-181a-5p	HERC3	2	tCD-TG+ vs Healthy	0.34	1.08	0.68
miR-181a-5p	HIPK2	2	tCD-TG+ vs Healthy	0.34	1.08	0.68
miR-181a-5p	HMGA2	2	tCD-TG+ vs Healthy	0.34	1.08	0.68
miR-181a-5p	HNRNPH1	2	tCD-TG+ vs Healthy	0.34	1.08	0.68
miR-181a-5p	HRAS	2	tCD-TG+ vs Healthy	0.34	1.08	0.68
miR-181a-5p	HSP90B1	2	tCD-TG+ vs Healthy	0.34	1.08	0.68
miR-181a-5p	INCENP	2	tCD-TG+ vs Healthy	0.34	1.08	0.68
miR-181a-5p	INO80D	2	tCD-TG+ vs Healthy	0.34	1.08	0.68
miR-181a-5p	IQCG	2	tCD-TG+ vs Healthy	0.34	1.08	0.68
miR-181a-5p	IRAK1BP1	2	tCD-TG+ vs Healthy	0.34	1.08	0.68
miR-181a-5p	KIF2C	2	tCD-TG+ vs Healthy	0.34	1.08	0.68
miR-181a-5p	KLHL15	2	tCD-TG+ vs Healthy	0.34	1.08	0.68
miR-181a-5p	LBR	2	tCD-TG+ vs Healthy	0.34	1.08	0.68
miR-181a-5p	LCLAT1	2	tCD-TG+ vs Healthy	0.34	1.08	0.68
miR-181a-5p	LONRF1	2	tCD-TG+ vs Healthy	0.34	1.08	0.68
miR-181a-5p	LPCAT1	2	tCD-TG+ vs Healthy	0.34	1.08	0.68
miR-181a-5p	MAP2K1	2	tCD-TG+ vs Healthy	0.34	1.08	0.68
miR-181a-5p	MAP3K3	2	tCD-TG+ vs Healthy	0.34	1.08	0.68
miR-181a-5p	MAPK1	2	tCD-TG+ vs Healthy	0.34	1.08	0.68
miR-181a-5p	MRPS14	2	tCD-TG+ vs Healthy	0.34	1.08	0.68
miR-181a-5p	MTMR3	2	tCD-TG+ vs Healthy	0.34	1.08	0.68
miR-181a-5p	NLK	2	tCD-TG+ vs Healthy	0.34	1.08	0.68
miR-181a-5p	NOTCH2	2	tCD-TG+ vs Healthy	0.34	1.08	0.68
miR-181a-5p	NRP1	2	tCD-TG+ vs Healthy	0.34	1.08	0.68
miR-181a-5p	NSD2	2	tCD-TG+ vs Healthy	0.34	1.08	0.68
miR-181a-5p	OCA2	2	tCD-TG+ vs Healthy	0.34	1.08	0.68
miR-181a-5p	OTUD1	2	tCD-TG+ vs Healthy	0.34	1.08	0.68
miR-181a-5p	PHC3	2	tCD-TG+ vs Healthy	0.34	1.08	0.68
miR-181a-5p	PHLPP2	2	tCD-TG+ vs Healthy	0.34	1.08	0.68
miR-181a-5p	PLAG1	2	tCD-TG+ vs Healthy	0.34	1.08	0.68
miR-181a-5p	PLCL2	2	tCD-TG+ vs Healthy	0.34	1.08	0.68
miR-181a-5p	PRAMEF11	2	tCD-TG+ vs Healthy	0.34	1.08	0.68
miR-181a-5p	PRAMEF4	2	tCD-TG+ vs Healthy	0.34	1.08	0.68
miR-181a-5p	PROX1	2	tCD-TG+ vs Healthy	0.34	1.08	0.68
miR-181a-5p	RALA	2	tCD-TG+ vs Healthy	0.34	1.08	0.68
miR-181a-5p	RASSF6	2	tCD-TG+ vs Healthy	0.34	1.08	0.68
miR-181a-5p	RGS16	2	tCD-TG+ vs Healthy	0.34	1.08	0.68
miR-181a-5p	RLF	2	tCD-TG+ vs Healthy	0.34	1.08	0.68
miR-181a-5p	RNF187	2	tCD-TG+ vs Healthy	0.34	1.08	0.68
miR-181a-5p	RNF6	2	tCD-TG+ vs Healthy	0.34	1.08	0.68
miR-181a-5p	RPL13A	2	tCD-TG+ vs Healthy	0.34	1.08	0.68
miR-181a-5p	SEPTIN2	2	tCD-TG+ vs Healthy	0.34	1.08	0.68
miR-181a-5p	SMCR8	2	tCD-TG+ vs Healthy	0.34	1.08	0.68
miR-181a-5p	TAF15	2	tCD-TG+ vs Healthy	0.34	1.08	0.68
miR-181a-5p	TGFBR1	2	tCD-TG+ vs Healthy	0.34	1.08	0.68
miR-181a-5p	TGFBRAP1	2	tCD-TG+ vs Healthy	0.34	1.08	0.68
miR-181a-5p	WIF1	2	tCD-TG+ vs Healthy	0.34	1.08	0.68
miR-181a-5p	ZBTB4	2	tCD-TG+ vs Healthy	0.34	1.08	0.68
miR-181a-5p	ZFP36L2	2	tCD-TG+ vs Healthy	0.34	1.08	0.68
miR-181a-5p	ZFP69B	2	tCD-TG+ vs Healthy	0.34	1.08	0.68
miR-181a-5p	ZNF35	2	tCD-TG+ vs Healthy	0.34	1.08	0.68
miR-181a-5p	ZNF440	2	tCD-TG+ vs Healthy	0.34	1.08	0.68
miR-181a-5p	ZNF445	2	tCD-TG+ vs Healthy	0.34	1.08	0.68
miR-181a-5p	ZNF556	2	tCD-TG+ vs Healthy	0.34	1.08	0.68
miR-181a-5p	ZNF780B	2	tCD-TG+ vs Healthy	0.34	1.08	0.68
miR-181b-3p	CSNK1G1	2	tCD-TG+ vs tCD-TG-	-0.48	0.58	1.22
miR-181b-3p	FAM124A	2	tCD-TG+ vs tCD-TG-	-0.48	0.58	1.22
miR-181b-3p	NRL	2	tCD-TG+ vs tCD-TG-	-0.48	0.58	1.22
miR-181b-3p	OTUB2	2	tCD-TG+ vs tCD-TG-	-0.48	0.58	1.22
miR-181b-3p	PPP1R14C	2	tCD-TG+ vs tCD-TG-	-0.48	0.58	1.22
miR-181b-3p	QKI	2	tCD-TG+ vs tCD-TG-	-0.48	0.58	1.22
miR-181b-3p	RBM20	2	tCD-TG+ vs tCD-TG-	-0.48	0.58	1.22
miR-181b-3p	SCUBE1	2	tCD-TG+ vs tCD-TG-	-0.48	0.58	1.22
miR-181b-3p	SKI	2	tCD-TG+ vs tCD-TG-	-0.48	0.58	1.22
miR-181b-3p	SLC2A11	2	tCD-TG+ vs tCD-TG-	-0.48	0.58	1.22
miR-181b-3p	SPPL3	2	tCD-TG+ vs tCD-TG-	-0.48	0.58	1.22
miR-181b-3p	SRSF11	2	tCD-TG+ vs tCD-TG-	-0.48	0.58	1.22
miR-181b-5p	ADCY9	2	tCD-TG+ vs Healthy	-0.99	-1.93	-0.91
miR-181b-5p	AP5M1	2	tCD-TG+ vs Healthy	-0.99	-1.93	-0.91
miR-181b-5p	ATXN7	2	tCD-TG+ vs Healthy	-0.99	-1.93	-0.91
miR-181b-5p	C2orf69	2	tCD-TG+ vs Healthy	-0.99	-1.93	-0.91
miR-181b-5p	CAPRIN2	2	tCD-TG+ vs Healthy	-0.99	-1.93	-0.91
miR-181b-5p	CCNK	2	tCD-TG+ vs Healthy	-0.99	-1.93	-0.91
miR-181b-5p	CDX2	2	tCD-TG+ vs Healthy	-0.99	-1.93	-0.91
miR-181b-5p	CHD9	2	tCD-TG+ vs Healthy	-0.99	-1.93	-0.91
miR-181b-5p	CYLD	2	tCD-TG+ vs Healthy	-0.99	-1.93	-0.91
miR-181b-5p	DDX3X	2	tCD-TG+ vs Healthy	-0.99	-1.93	-0.91
miR-181b-5p	DDX52	2	tCD-TG+ vs Healthy	-0.99	-1.93	-0.91
miR-181b-5p	E2F1	2	tCD-TG+ vs Healthy	-0.99	-1.93	-0.91
miR-181b-5p	EIF5A	2	tCD-TG+ vs Healthy	-0.99	-1.93	-0.91
miR-181b-5p	ELK4	2	tCD-TG+ vs Healthy	-0.99	-1.93	-0.91
miR-181b-5p	EPS8	2	tCD-TG+ vs Healthy	-0.99	-1.93	-0.91
miR-181b-5p	FBL	2	tCD-TG+ vs Healthy	-0.99	-1.93	-0.91
miR-181b-5p	FKBP1C	2	tCD-TG+ vs Healthy	-0.99	-1.93	-0.91
miR-181b-5p	FOXL1	2	tCD-TG+ vs Healthy	-0.99	-1.93	-0.91
miR-181b-5p	GRIA2	2	tCD-TG+ vs Healthy	-0.99	-1.93	-0.91
miR-181b-5p	GRK2	2	tCD-TG+ vs Healthy	-0.99	-1.93	-0.91
miR-181b-5p	HK2	2	tCD-TG+ vs Healthy	-0.99	-1.93	-0.91
miR-181b-5p	HMGA2	2	tCD-TG+ vs Healthy	-0.99	-1.93	-0.91
miR-181b-5p	HNRNPH1	2	tCD-TG+ vs Healthy	-0.99	-1.93	-0.91
miR-181b-5p	HSP90B1	2	tCD-TG+ vs Healthy	-0.99	-1.93	-0.91
miR-181b-5p	INO80D	2	tCD-TG+ vs Healthy	-0.99	-1.93	-0.91
miR-181b-5p	IRAK1BP1	2	tCD-TG+ vs Healthy	-0.99	-1.93	-0.91
miR-181b-5p	KIF2C	2	tCD-TG+ vs Healthy	-0.99	-1.93	-0.91
miR-181b-5p	LBR	2	tCD-TG+ vs Healthy	-0.99	-1.93	-0.91
miR-181b-5p	LCLAT1	2	tCD-TG+ vs Healthy	-0.99	-1.93	-0.91
miR-181b-5p	LONRF1	2	tCD-TG+ vs Healthy	-0.99	-1.93	-0.91
miR-181b-5p	LPCAT1	2	tCD-TG+ vs Healthy	-0.99	-1.93	-0.91
miR-181b-5p	NDE1	2	tCD-TG+ vs Healthy	-0.99	-1.93	-0.91
miR-181b-5p	NLK	2	tCD-TG+ vs Healthy	-0.99	-1.93	-0.91
miR-181b-5p	NR6A1	2	tCD-TG+ vs Healthy	-0.99	-1.93	-0.91
miR-181b-5p	NSD2	2	tCD-TG+ vs Healthy	-0.99	-1.93	-0.91
miR-181b-5p	PHC3	2	tCD-TG+ vs Healthy	-0.99	-1.93	-0.91
miR-181b-5p	PLAG1	2	tCD-TG+ vs Healthy	-0.99	-1.93	-0.91
miR-181b-5p	PRAMEF11	2	tCD-TG+ vs Healthy	-0.99	-1.93	-0.91
miR-181b-5p	PRAMEF4	2	tCD-TG+ vs Healthy	-0.99	-1.93	-0.91
miR-181b-5p	RASSF1	2	tCD-TG+ vs Healthy	-0.99	-1.93	-0.91
miR-181b-5p	RNF6	2	tCD-TG+ vs Healthy	-0.99	-1.93	-0.91
miR-181b-5p	RPL13A	2	tCD-TG+ vs Healthy	-0.99	-1.93	-0.91
miR-181b-5p	SCD	2	tCD-TG+ vs Healthy	-0.99	-1.93	-0.91
miR-181b-5p	SEPTIN2	2	tCD-TG+ vs Healthy	-0.99	-1.93	-0.91
miR-181b-5p	SMCR8	2	tCD-TG+ vs Healthy	-0.99	-1.93	-0.91
miR-181b-5p	TCL1A	2	tCD-TG+ vs Healthy	-0.99	-1.93	-0.91
miR-181b-5p	VSNL1	2	tCD-TG+ vs Healthy	-0.99	-1.93	-0.91
miR-181b-5p	ZFP69B	2	tCD-TG+ vs Healthy	-0.99	-1.93	-0.91
miR-181b-5p	ZNF440	2	tCD-TG+ vs Healthy	-0.99	-1.93	-0.91
miR-181b-5p	ZNF556	2	tCD-TG+ vs Healthy	-0.99	-1.93	-0.91
miR-181b-5p	ZNF780B	2	tCD-TG+ vs Healthy	-0.99	-1.93	-0.91
miR-206	ANK1	2	tCD-TG+ vs Healthy	0.18	1.54	0.64
miR-206	ARPP19	2	tCD-TG+ vs Healthy	0.18	1.54	0.64
miR-206	C5orf51	2	tCD-TG+ vs Healthy	0.18	1.54	0.64
miR-206	CCND1	2	tCD-TG+ vs Healthy	0.18	1.54	0.64
miR-206	CCND2	2	tCD-TG+ vs Healthy	0.18	1.54	0.64
miR-206	CLCN3	2	tCD-TG+ vs Healthy	0.18	1.54	0.64
miR-206	CRK	2	tCD-TG+ vs Healthy	0.18	1.54	0.64
miR-206	FAM216B	2	tCD-TG+ vs Healthy	0.18	1.54	0.64
miR-206	HSP90B1	2	tCD-TG+ vs Healthy	0.18	1.54	0.64
miR-206	KLF13	2	tCD-TG+ vs Healthy	0.18	1.54	0.64
miR-206	NDUFS1	2	tCD-TG+ vs Healthy	0.18	1.54	0.64
miR-206	NOTCH3	2	tCD-TG+ vs Healthy	0.18	1.54	0.64
miR-206	SFRP1	2	tCD-TG+ vs Healthy	0.18	1.54	0.64
miR-206	SMARCB1	2	tCD-TG+ vs Healthy	0.18	1.54	0.64
miR-206	STX6	2	tCD-TG+ vs Healthy	0.18	1.54	0.64
miR-206	TAC1	2	tCD-TG+ vs Healthy	0.18	1.54	0.64
miR-206	ZCCHC3	2	tCD-TG+ vs Healthy	0.18	1.54	0.64
miR-2277-5p	KDM6B	2	tCD-TG- vs Healthy	-0.84	-0.7	0.06
miR-2277-5p	SLC9A3	2	tCD-TG- vs Healthy	-0.84	-0.7	0.06
miR-2681-3p	NLGN2	2	tCD-TG- vs Healthy	0.8	0.1	-0.68
miR-2681-3p	OLA1	2	tCD-TG- vs Healthy	0.8	0.1	-0.68
miR-2681-3p	ORAI2	2	tCD-TG- vs Healthy	0.8	0.1	-0.68
miR-2681-3p	RBM27	2	tCD-TG- vs Healthy	0.8	0.1	-0.68
miR-2681-3p	YWHAZ	2	tCD-TG- vs Healthy	0.8	0.1	-0.68
miR-2909	APPL1	2	tCD-TG+ vs Healthy	-0.06	1.22	1.02
miR-3137	BTG2	2	Common (tCD-TG+ vs Healthy and tCD-TG+ vs tCD-TG-)	-0.29	-2.2	-2.05
miR-3137	CREBRF	2	Common (tCD-TG+ vs Healthy and tCD-TG+ vs tCD-TG-)	-0.29	-2.2	-2.05
miR-3137	DNAJB6	2	Common (tCD-TG+ vs Healthy and tCD-TG+ vs tCD-TG-)	-0.29	-2.2	-2.05
miR-3137	MIER1	2	Common (tCD-TG+ vs Healthy and tCD-TG+ vs tCD-TG-)	-0.29	-2.2	-2.05
miR-3137	TMEM178B	2	Common (tCD-TG+ vs Healthy and tCD-TG+ vs tCD-TG-)	-0.29	-2.2	-2.05
miR-3137	ZNF280B	2	Common (tCD-TG+ vs Healthy and tCD-TG+ vs tCD-TG-)	-0.29	-2.2	-2.05
miR-3154	ADGRL1	2	tCD-TG- vs Healthy	-1.11	-1.03	0.03
miR-3154	CDCA3	2	tCD-TG- vs Healthy	-1.11	-1.03	0.03
miR-3154	CTNND1	2	tCD-TG- vs Healthy	-1.11	-1.03	0.03
miR-3154	FAM83H	2	tCD-TG- vs Healthy	-1.11	-1.03	0.03
miR-3154	GGCX	2	tCD-TG- vs Healthy	-1.11	-1.03	0.03
miR-3154	MAP7D1	2	tCD-TG- vs Healthy	-1.11	-1.03	0.03
miR-3154	NFATC3	2	tCD-TG- vs Healthy	-1.11	-1.03	0.03
miR-3154	NIBAN2	2	tCD-TG- vs Healthy	-1.11	-1.03	0.03
miR-3154	NLGN2	2	tCD-TG- vs Healthy	-1.11	-1.03	0.03
miR-3154	PHEX	2	tCD-TG- vs Healthy	-1.11	-1.03	0.03
miR-3154	POM121C	2	tCD-TG- vs Healthy	-1.11	-1.03	0.03
miR-3154	POTEG	2	tCD-TG- vs Healthy	-1.11	-1.03	0.03
miR-3154	POTEM	2	tCD-TG- vs Healthy	-1.11	-1.03	0.03
miR-3154	SCARF1	2	tCD-TG- vs Healthy	-1.11	-1.03	0.03
miR-3154	SKI	2	tCD-TG- vs Healthy	-1.11	-1.03	0.03
miR-3154	SYT7	2	tCD-TG- vs Healthy	-1.11	-1.03	0.03
miR-3154	TRIR	2	tCD-TG- vs Healthy	-1.11	-1.03	0.03
miR-3154	UCK2	2	tCD-TG- vs Healthy	-1.11	-1.03	0.03
miR-3154	VHLL	2	tCD-TG- vs Healthy	-1.11	-1.03	0.03
miR-3154	ZFP91	2	tCD-TG- vs Healthy	-1.11	-1.03	0.03
miR-3154	ZNF366	2	tCD-TG- vs Healthy	-1.11	-1.03	0.03
miR-3154	ZNF460	2	tCD-TG- vs Healthy	-1.11	-1.03	0.03
miR-3180	ASCL2	2	Common (tCD-TG+ vs Healthy and tCD-TG+ vs tCD-TG-)	-0.27	1.56	1.72
miR-3180	CBARP	2	Common (tCD-TG+ vs Healthy and tCD-TG+ vs tCD-TG-)	-0.27	1.56	1.72
miR-3180	FAM43A	2	Common (tCD-TG+ vs Healthy and tCD-TG+ vs tCD-TG-)	-0.27	1.56	1.72
miR-3180	FOXK1	2	Common (tCD-TG+ vs Healthy and tCD-TG+ vs tCD-TG-)	-0.27	1.56	1.72
miR-3180	FSCN1	2	Common (tCD-TG+ vs Healthy and tCD-TG+ vs tCD-TG-)	-0.27	1.56	1.72
miR-3180	GPAT4	2	Common (tCD-TG+ vs Healthy and tCD-TG+ vs tCD-TG-)	-0.27	1.56	1.72
miR-3180	KCNK3	2	Common (tCD-TG+ vs Healthy and tCD-TG+ vs tCD-TG-)	-0.27	1.56	1.72
miR-3180	LSP1	2	Common (tCD-TG+ vs Healthy and tCD-TG+ vs tCD-TG-)	-0.27	1.56	1.72
miR-3180	MIDN	2	Common (tCD-TG+ vs Healthy and tCD-TG+ vs tCD-TG-)	-0.27	1.56	1.72
miR-3180	MINK1	2	Common (tCD-TG+ vs Healthy and tCD-TG+ vs tCD-TG-)	-0.27	1.56	1.72
miR-3180	RHOB	2	Common (tCD-TG+ vs Healthy and tCD-TG+ vs tCD-TG-)	-0.27	1.56	1.72
miR-3180	SCAMP3	2	Common (tCD-TG+ vs Healthy and tCD-TG+ vs tCD-TG-)	-0.27	1.56	1.72
miR-3180	SESTD1	2	Common (tCD-TG+ vs Healthy and tCD-TG+ vs tCD-TG-)	-0.27	1.56	1.72
miR-3180	SKI	2	Common (tCD-TG+ vs Healthy and tCD-TG+ vs tCD-TG-)	-0.27	1.56	1.72
miR-3180	SLC39A11	2	Common (tCD-TG+ vs Healthy and tCD-TG+ vs tCD-TG-)	-0.27	1.56	1.72
miR-3180	UNK	2	Common (tCD-TG+ vs Healthy and tCD-TG+ vs tCD-TG-)	-0.27	1.56	1.72
miR-3180	UQCC3	2	Common (tCD-TG+ vs Healthy and tCD-TG+ vs tCD-TG-)	-0.27	1.56	1.72
miR-3180	WSCD1	2	Common (tCD-TG+ vs Healthy and tCD-TG+ vs tCD-TG-)	-0.27	1.56	1.72
miR-320c	BCL7B	2	tCD-TG+ vs tCD-TG-	-0.29	0.71	1.25
miR-320c	CTRC	2	tCD-TG+ vs tCD-TG-	-0.29	0.71	1.25
miR-320c	DYRK1B	2	tCD-TG+ vs tCD-TG-	-0.29	0.71	1.25
miR-320c	FBXL13	2	tCD-TG+ vs tCD-TG-	-0.29	0.71	1.25
miR-320c	FBXO28	2	tCD-TG+ vs tCD-TG-	-0.29	0.71	1.25
miR-320c	KLHL15	2	tCD-TG+ vs tCD-TG-	-0.29	0.71	1.25
miR-320c	LDHA	2	tCD-TG+ vs tCD-TG-	-0.29	0.71	1.25
miR-320c	LSM14A	2	tCD-TG+ vs tCD-TG-	-0.29	0.71	1.25
miR-320c	MTRNR2L6	2	tCD-TG+ vs tCD-TG-	-0.29	0.71	1.25
miR-320c	NPM3	2	tCD-TG+ vs tCD-TG-	-0.29	0.71	1.25
miR-320c	RPS6KA1	2	tCD-TG+ vs tCD-TG-	-0.29	0.71	1.25
miR-320c	SLC38A2	2	tCD-TG+ vs tCD-TG-	-0.29	0.71	1.25
miR-320c	TASOR2	2	tCD-TG+ vs tCD-TG-	-0.29	0.71	1.25
miR-320c	YIPF6	2	tCD-TG+ vs tCD-TG-	-0.29	0.71	1.25
miR-320c	ZBTB33	2	tCD-TG+ vs tCD-TG-	-0.29	0.71	1.25
miR-320c	ZNF275	2	tCD-TG+ vs tCD-TG-	-0.29	0.71	1.25
miR-320d	BCL7B	2	Common (tCD-TG+ vs Healthy and tCD-TG+ vs tCD-TG-)	0.06	0.93	0.8
miR-320d	CTRC	2	Common (tCD-TG+ vs Healthy and tCD-TG+ vs tCD-TG-)	0.06	0.93	0.8
miR-320d	FBXL13	2	Common (tCD-TG+ vs Healthy and tCD-TG+ vs tCD-TG-)	0.06	0.93	0.8
miR-320d	FBXO28	2	Common (tCD-TG+ vs Healthy and tCD-TG+ vs tCD-TG-)	0.06	0.93	0.8
miR-320d	KLHL15	2	Common (tCD-TG+ vs Healthy and tCD-TG+ vs tCD-TG-)	0.06	0.93	0.8
miR-320d	MTRNR2L6	2	Common (tCD-TG+ vs Healthy and tCD-TG+ vs tCD-TG-)	0.06	0.93	0.8
miR-320d	NPM3	2	Common (tCD-TG+ vs Healthy and tCD-TG+ vs tCD-TG-)	0.06	0.93	0.8
miR-320d	RBFOX2	2	Common (tCD-TG+ vs Healthy and tCD-TG+ vs tCD-TG-)	0.06	0.93	0.8
miR-320d	RPS6KA1	2	Common (tCD-TG+ vs Healthy and tCD-TG+ vs tCD-TG-)	0.06	0.93	0.8
miR-320d	SLC38A2	2	Common (tCD-TG+ vs Healthy and tCD-TG+ vs tCD-TG-)	0.06	0.93	0.8
miR-320d	TASOR2	2	Common (tCD-TG+ vs Healthy and tCD-TG+ vs tCD-TG-)	0.06	0.93	0.8
miR-320d	YIPF6	2	Common (tCD-TG+ vs Healthy and tCD-TG+ vs tCD-TG-)	0.06	0.93	0.8
miR-320d	ZBTB33	2	Common (tCD-TG+ vs Healthy and tCD-TG+ vs tCD-TG-)	0.06	0.93	0.8
miR-320d	ZNF275	2	Common (tCD-TG+ vs Healthy and tCD-TG+ vs tCD-TG-)	0.06	0.93	0.8
miR-320e	DUSP19	2	Common (tCD-TG+ vs Healthy and tCD-TG+ vs tCD-TG-)	-0.22	1.17	1.45
miR-320e	FBXO17	2	Common (tCD-TG+ vs Healthy and tCD-TG+ vs tCD-TG-)	-0.22	1.17	1.45
miR-320e	NCAPD2	2	Common (tCD-TG+ vs Healthy and tCD-TG+ vs tCD-TG-)	-0.22	1.17	1.45
miR-320e	NR1H2	2	Common (tCD-TG+ vs Healthy and tCD-TG+ vs tCD-TG-)	-0.22	1.17	1.45
miR-320e	SCAMP3	2	Common (tCD-TG+ vs Healthy and tCD-TG+ vs tCD-TG-)	-0.22	1.17	1.45
miR-320e	ZNF275	2	Common (tCD-TG+ vs Healthy and tCD-TG+ vs tCD-TG-)	-0.22	1.17	1.45
miR-345-3p	BACE2	2	tCD-TG- vs Healthy	-0.71	-0.65	0.06
miR-345-3p	GJB7	2	tCD-TG- vs Healthy	-0.71	-0.65	0.06
miR-345-3p	H4C8	2	tCD-TG- vs Healthy	-0.71	-0.65	0.06
miR-345-3p	IREB2	2	tCD-TG- vs Healthy	-0.71	-0.65	0.06
miR-345-3p	LINS1	2	tCD-TG- vs Healthy	-0.71	-0.65	0.06
miR-345-3p	MARCHF6	2	tCD-TG- vs Healthy	-0.71	-0.65	0.06
miR-345-3p	MFSD9	2	tCD-TG- vs Healthy	-0.71	-0.65	0.06
miR-345-3p	NUP37	2	tCD-TG- vs Healthy	-0.71	-0.65	0.06
miR-345-3p	PDPK1	2	tCD-TG- vs Healthy	-0.71	-0.65	0.06
miR-345-3p	POU3F3	2	tCD-TG- vs Healthy	-0.71	-0.65	0.06
miR-345-3p	SCARB2	2	tCD-TG- vs Healthy	-0.71	-0.65	0.06
miR-345-3p	SNX4	2	tCD-TG- vs Healthy	-0.71	-0.65	0.06
miR-345-3p	SPATA5	2	tCD-TG- vs Healthy	-0.71	-0.65	0.06
miR-345-3p	TOR2A	2	tCD-TG- vs Healthy	-0.71	-0.65	0.06
miR-345-3p	TP53RK	2	tCD-TG- vs Healthy	-0.71	-0.65	0.06
miR-345-3p	UBR7	2	tCD-TG- vs Healthy	-0.71	-0.65	0.06
miR-345-3p	UQCR11	2	tCD-TG- vs Healthy	-0.71	-0.65	0.06
miR-345-3p	ZSWIM6	2	tCD-TG- vs Healthy	-0.71	-0.65	0.06
miR-3619-3p	EIF5AL1	2	tCD-TG+ vs Healthy	0.21	2.41	1.62
miR-3619-3p	KRT8	2	tCD-TG+ vs Healthy	0.21	2.41	1.62
miR-3619-3p	MTMR10	2	tCD-TG+ vs Healthy	0.21	2.41	1.62
miR-3619-3p	OGT	2	tCD-TG+ vs Healthy	0.21	2.41	1.62
miR-3619-3p	SBNO1	2	tCD-TG+ vs Healthy	0.21	2.41	1.62
miR-3619-3p	TNRC6B	2	tCD-TG+ vs Healthy	0.21	2.41	1.62
miR-3622a-5p	C1RL	2	tCD-TG- vs Healthy	-0.6	-0.77	-0.04
miR-3622a-5p	GOLGA8J	2	tCD-TG- vs Healthy	-0.6	-0.77	-0.04
miR-3622a-5p	RRP36	2	tCD-TG- vs Healthy	-0.6	-0.77	-0.04
miR-3652	ADAR	2	tCD-TG+ vs Healthy	0.25	1.12	0.88
miR-3652	AKR7L	2	tCD-TG+ vs Healthy	0.25	1.12	0.88
miR-3652	APOBEC3A	2	tCD-TG+ vs Healthy	0.25	1.12	0.88
miR-3652	ARHGEF5	2	tCD-TG+ vs Healthy	0.25	1.12	0.88
miR-3652	ARSK	2	tCD-TG+ vs Healthy	0.25	1.12	0.88
miR-3652	BMERB1	2	tCD-TG+ vs Healthy	0.25	1.12	0.88
miR-3652	BROX	2	tCD-TG+ vs Healthy	0.25	1.12	0.88
miR-3652	CEP89	2	tCD-TG+ vs Healthy	0.25	1.12	0.88
miR-3652	DNAJB9	2	tCD-TG+ vs Healthy	0.25	1.12	0.88
miR-3652	ECE1	2	tCD-TG+ vs Healthy	0.25	1.12	0.88
miR-3652	EEF2K	2	tCD-TG+ vs Healthy	0.25	1.12	0.88
miR-3652	FBXO27	2	tCD-TG+ vs Healthy	0.25	1.12	0.88
miR-3652	FHL2	2	tCD-TG+ vs Healthy	0.25	1.12	0.88
miR-3652	GP2	2	tCD-TG+ vs Healthy	0.25	1.12	0.88
miR-3652	IFNAR1	2	tCD-TG+ vs Healthy	0.25	1.12	0.88
miR-3652	INTS3	2	tCD-TG+ vs Healthy	0.25	1.12	0.88
miR-3652	KAT7	2	tCD-TG+ vs Healthy	0.25	1.12	0.88
miR-3652	KIAA1143	2	tCD-TG+ vs Healthy	0.25	1.12	0.88
miR-3652	L2HGDH	2	tCD-TG+ vs Healthy	0.25	1.12	0.88
miR-3652	MCAM	2	tCD-TG+ vs Healthy	0.25	1.12	0.88
miR-3652	MCM8	2	tCD-TG+ vs Healthy	0.25	1.12	0.88
miR-3652	MED18	2	tCD-TG+ vs Healthy	0.25	1.12	0.88
miR-3652	METTL27	2	tCD-TG+ vs Healthy	0.25	1.12	0.88
miR-3652	MFSD4B	2	tCD-TG+ vs Healthy	0.25	1.12	0.88
miR-3652	MLXIP	2	tCD-TG+ vs Healthy	0.25	1.12	0.88
miR-3652	MOGAT1	2	tCD-TG+ vs Healthy	0.25	1.12	0.88
miR-3652	MYH11	2	tCD-TG+ vs Healthy	0.25	1.12	0.88
miR-3652	NAP1L4	2	tCD-TG+ vs Healthy	0.25	1.12	0.88
miR-3652	NDUFS1	2	tCD-TG+ vs Healthy	0.25	1.12	0.88
miR-3652	NFX1	2	tCD-TG+ vs Healthy	0.25	1.12	0.88
miR-3652	ORAI2	2	tCD-TG+ vs Healthy	0.25	1.12	0.88
miR-3652	PARVB	2	tCD-TG+ vs Healthy	0.25	1.12	0.88
miR-3652	PHLDA2	2	tCD-TG+ vs Healthy	0.25	1.12	0.88
miR-3652	PLEKHM3	2	tCD-TG+ vs Healthy	0.25	1.12	0.88
miR-3652	PLXDC2	2	tCD-TG+ vs Healthy	0.25	1.12	0.88
miR-3652	POU2F3	2	tCD-TG+ vs Healthy	0.25	1.12	0.88
miR-3652	PRR23A	2	tCD-TG+ vs Healthy	0.25	1.12	0.88
miR-3652	PTDSS2	2	tCD-TG+ vs Healthy	0.25	1.12	0.88
miR-3652	PTEN	2	tCD-TG+ vs Healthy	0.25	1.12	0.88
miR-3652	RTL8A	2	tCD-TG+ vs Healthy	0.25	1.12	0.88
miR-3652	SEPTIN14	2	tCD-TG+ vs Healthy	0.25	1.12	0.88
miR-3652	SF3A1	2	tCD-TG+ vs Healthy	0.25	1.12	0.88
miR-3652	SLC12A7	2	tCD-TG+ vs Healthy	0.25	1.12	0.88
miR-3652	SLC16A10	2	tCD-TG+ vs Healthy	0.25	1.12	0.88
miR-3652	SLC35E1	2	tCD-TG+ vs Healthy	0.25	1.12	0.88
miR-3652	SNTB2	2	tCD-TG+ vs Healthy	0.25	1.12	0.88
miR-3652	TAS2R5	2	tCD-TG+ vs Healthy	0.25	1.12	0.88
miR-3652	TIMM29	2	tCD-TG+ vs Healthy	0.25	1.12	0.88
miR-3652	TRAM2	2	tCD-TG+ vs Healthy	0.25	1.12	0.88
miR-3652	WDR17	2	tCD-TG+ vs Healthy	0.25	1.12	0.88
miR-3652	XPC	2	tCD-TG+ vs Healthy	0.25	1.12	0.88
miR-3652	YWHAB	2	tCD-TG+ vs Healthy	0.25	1.12	0.88
miR-3652	ZBTB8A	2	tCD-TG+ vs Healthy	0.25	1.12	0.88
miR-3652	ZFP14	2	tCD-TG+ vs Healthy	0.25	1.12	0.88
miR-3652	ZNF281	2	tCD-TG+ vs Healthy	0.25	1.12	0.88
miR-3652	ZYG11B	2	tCD-TG+ vs Healthy	0.25	1.12	0.88
miR-3677-5p	ASF1B	2	tCD-TG- vs Healthy	0.94	0.48	-0.26
miR-3677-5p	CYP11A1	2	tCD-TG- vs Healthy	0.94	0.48	-0.26
miR-3677-5p	KANK1	2	tCD-TG- vs Healthy	0.94	0.48	-0.26
miR-3677-5p	RPS24	2	tCD-TG- vs Healthy	0.94	0.48	-0.26
miR-3677-5p	YRDC	2	tCD-TG- vs Healthy	0.94	0.48	-0.26
miR-3677-5p	ZNF526	2	tCD-TG- vs Healthy	0.94	0.48	-0.26
miR-3689d	ACBD5	2	tCD-TG- vs Healthy	-0.96	-0.17	1.01
miR-3689d	AMD1	2	tCD-TG- vs Healthy	-0.96	-0.17	1.01
miR-3689d	ANK1	2	tCD-TG- vs Healthy	-0.96	-0.17	1.01
miR-3689d	ATP8B2	2	tCD-TG- vs Healthy	-0.96	-0.17	1.01
miR-3689d	BCL2L13	2	tCD-TG- vs Healthy	-0.96	-0.17	1.01
miR-3689d	BMP3	2	tCD-TG- vs Healthy	-0.96	-0.17	1.01
miR-3689d	C19orf53	2	tCD-TG- vs Healthy	-0.96	-0.17	1.01
miR-3689d	CBS	2	tCD-TG- vs Healthy	-0.96	-0.17	1.01
miR-3689d	CDKN1A	2	tCD-TG- vs Healthy	-0.96	-0.17	1.01
miR-3689d	CLN8	2	tCD-TG- vs Healthy	-0.96	-0.17	1.01
miR-3689d	CNBP	2	tCD-TG- vs Healthy	-0.96	-0.17	1.01
miR-3689d	DNAL1	2	tCD-TG- vs Healthy	-0.96	-0.17	1.01
miR-3689d	EPN1	2	tCD-TG- vs Healthy	-0.96	-0.17	1.01
miR-3689d	ESPL1	2	tCD-TG- vs Healthy	-0.96	-0.17	1.01
miR-3689d	FBXL18	2	tCD-TG- vs Healthy	-0.96	-0.17	1.01
miR-3689d	FXYD6	2	tCD-TG- vs Healthy	-0.96	-0.17	1.01
miR-3689d	GAPVD1	2	tCD-TG- vs Healthy	-0.96	-0.17	1.01
miR-3689d	GGCX	2	tCD-TG- vs Healthy	-0.96	-0.17	1.01
miR-3689d	GNPNAT1	2	tCD-TG- vs Healthy	-0.96	-0.17	1.01
miR-3689d	GNS	2	tCD-TG- vs Healthy	-0.96	-0.17	1.01
miR-3689d	KCNK6	2	tCD-TG- vs Healthy	-0.96	-0.17	1.01
miR-3689d	LAX1	2	tCD-TG- vs Healthy	-0.96	-0.17	1.01
miR-3689d	LYRM4	2	tCD-TG- vs Healthy	-0.96	-0.17	1.01
miR-3689d	MARVELD2	2	tCD-TG- vs Healthy	-0.96	-0.17	1.01
miR-3689d	MRPL12	2	tCD-TG- vs Healthy	-0.96	-0.17	1.01
miR-3689d	MTF2	2	tCD-TG- vs Healthy	-0.96	-0.17	1.01
miR-3689d	MXI1	2	tCD-TG- vs Healthy	-0.96	-0.17	1.01
miR-3689d	NACC1	2	tCD-TG- vs Healthy	-0.96	-0.17	1.01
miR-3689d	NCR3LG1	2	tCD-TG- vs Healthy	-0.96	-0.17	1.01
miR-3689d	NKAP	2	tCD-TG- vs Healthy	-0.96	-0.17	1.01
miR-3689d	NKRF	2	tCD-TG- vs Healthy	-0.96	-0.17	1.01
miR-3689d	NLGN2	2	tCD-TG- vs Healthy	-0.96	-0.17	1.01
miR-3689d	NPAP1	2	tCD-TG- vs Healthy	-0.96	-0.17	1.01
miR-3689d	PGBD4	2	tCD-TG- vs Healthy	-0.96	-0.17	1.01
miR-3689d	PGPEP1	2	tCD-TG- vs Healthy	-0.96	-0.17	1.01
miR-3689d	PIGW	2	tCD-TG- vs Healthy	-0.96	-0.17	1.01
miR-3689d	PLCE1	2	tCD-TG- vs Healthy	-0.96	-0.17	1.01
miR-3689d	PMPCA	2	tCD-TG- vs Healthy	-0.96	-0.17	1.01
miR-3689d	PRR27	2	tCD-TG- vs Healthy	-0.96	-0.17	1.01
miR-3689d	RAD51	2	tCD-TG- vs Healthy	-0.96	-0.17	1.01
miR-3689d	SCO1	2	tCD-TG- vs Healthy	-0.96	-0.17	1.01
miR-3689d	SHISA6	2	tCD-TG- vs Healthy	-0.96	-0.17	1.01
miR-3689d	SLC35E2A	2	tCD-TG- vs Healthy	-0.96	-0.17	1.01
miR-3689d	SLC5A6	2	tCD-TG- vs Healthy	-0.96	-0.17	1.01
miR-3689d	SMARCAD1	2	tCD-TG- vs Healthy	-0.96	-0.17	1.01
miR-3689d	SMIM19	2	tCD-TG- vs Healthy	-0.96	-0.17	1.01
miR-3689d	SMYD1	2	tCD-TG- vs Healthy	-0.96	-0.17	1.01
miR-3689d	SNTB2	2	tCD-TG- vs Healthy	-0.96	-0.17	1.01
miR-3689d	SOX11	2	tCD-TG- vs Healthy	-0.96	-0.17	1.01
miR-3689d	SPTBN2	2	tCD-TG- vs Healthy	-0.96	-0.17	1.01
miR-3689d	SRGAP1	2	tCD-TG- vs Healthy	-0.96	-0.17	1.01
miR-3689d	SRSF1	2	tCD-TG- vs Healthy	-0.96	-0.17	1.01
miR-3689d	THEM6	2	tCD-TG- vs Healthy	-0.96	-0.17	1.01
miR-3689d	TIGAR	2	tCD-TG- vs Healthy	-0.96	-0.17	1.01
miR-3689d	TMEM41B	2	tCD-TG- vs Healthy	-0.96	-0.17	1.01
miR-3689d	TRAF6	2	tCD-TG- vs Healthy	-0.96	-0.17	1.01
miR-3689d	TRIR	2	tCD-TG- vs Healthy	-0.96	-0.17	1.01
miR-3689d	TXNIP	2	tCD-TG- vs Healthy	-0.96	-0.17	1.01
miR-3689d	ZDBF2	2	tCD-TG- vs Healthy	-0.96	-0.17	1.01
miR-3689d	ZNF451	2	tCD-TG- vs Healthy	-0.96	-0.17	1.01
miR-3689d	ZNF587	2	tCD-TG- vs Healthy	-0.96	-0.17	1.01
miR-3689d	ZNF747	2	tCD-TG- vs Healthy	-0.96	-0.17	1.01
miR-3689d	ZNF799	2	tCD-TG- vs Healthy	-0.96	-0.17	1.01
miR-3689d	ZNF860	2	tCD-TG- vs Healthy	-0.96	-0.17	1.01
miR-3920	IKZF4	2	tCD-TG- vs Healthy	-1.33	-0.69	0.4
miR-3920	KCNN3	2	tCD-TG- vs Healthy	-1.33	-0.69	0.4
miR-3920	MON1B	2	tCD-TG- vs Healthy	-1.33	-0.69	0.4
miR-3920	RALGAPB	2	tCD-TG- vs Healthy	-1.33	-0.69	0.4
miR-3920	RPF2	2	tCD-TG- vs Healthy	-1.33	-0.69	0.4
miR-3920	SH3GLB1	2	tCD-TG- vs Healthy	-1.33	-0.69	0.4
miR-3920	ZCCHC24	2	tCD-TG- vs Healthy	-1.33	-0.69	0.4
miR-3920	ZNF460	2	tCD-TG- vs Healthy	-1.33	-0.69	0.4
miR-3920	ZNF730	2	tCD-TG- vs Healthy	-1.33	-0.69	0.4
miR-3934-3p	BCL3	2	Common (tCD-TG- / tCD-TG+ vs Healthy)	-0.69	-1.16	-0.49
miR-3934-3p	BTG2	2	Common (tCD-TG- / tCD-TG+ vs Healthy)	-0.69	-1.16	-0.49
miR-3934-3p	CAMSAP2	2	Common (tCD-TG- / tCD-TG+ vs Healthy)	-0.69	-1.16	-0.49
miR-3934-3p	GBA2	2	Common (tCD-TG- / tCD-TG+ vs Healthy)	-0.69	-1.16	-0.49
miR-3934-3p	PARVB	2	Common (tCD-TG- / tCD-TG+ vs Healthy)	-0.69	-1.16	-0.49
miR-3934-3p	PGAM4	2	Common (tCD-TG- / tCD-TG+ vs Healthy)	-0.69	-1.16	-0.49
miR-3934-3p	PIM3	2	Common (tCD-TG- / tCD-TG+ vs Healthy)	-0.69	-1.16	-0.49
miR-3934-3p	RFLNB	2	Common (tCD-TG- / tCD-TG+ vs Healthy)	-0.69	-1.16	-0.49
miR-3934-3p	S100A11	2	Common (tCD-TG- / tCD-TG+ vs Healthy)	-0.69	-1.16	-0.49
miR-3934-3p	SRCIN1	2	Common (tCD-TG- / tCD-TG+ vs Healthy)	-0.69	-1.16	-0.49
miR-3934-3p	SURF4	2	Common (tCD-TG- / tCD-TG+ vs Healthy)	-0.69	-1.16	-0.49
miR-3934-3p	TNRC6A	2	Common (tCD-TG- / tCD-TG+ vs Healthy)	-0.69	-1.16	-0.49
miR-3934-3p	TOR2A	2	Common (tCD-TG- / tCD-TG+ vs Healthy)	-0.69	-1.16	-0.49
miR-3934-3p	TSR1	2	Common (tCD-TG- / tCD-TG+ vs Healthy)	-0.69	-1.16	-0.49
miR-411-5p	ABCD2	2	tCD-TG- vs Healthy	1.83	2.32	2.84
miR-411-5p	ABLIM1	2	tCD-TG- vs Healthy	1.83	2.32	2.84
miR-411-5p	C15orf40	2	tCD-TG- vs Healthy	1.83	2.32	2.84
miR-411-5p	C2orf48	2	tCD-TG- vs Healthy	1.83	2.32	2.84
miR-411-5p	CAMLG	2	tCD-TG- vs Healthy	1.83	2.32	2.84
miR-411-5p	CCNB1IP1	2	tCD-TG- vs Healthy	1.83	2.32	2.84
miR-411-5p	CDH2	2	tCD-TG- vs Healthy	1.83	2.32	2.84
miR-411-5p	CENPA	2	tCD-TG- vs Healthy	1.83	2.32	2.84
miR-411-5p	CEP55	2	tCD-TG- vs Healthy	1.83	2.32	2.84
miR-411-5p	CLN8	2	tCD-TG- vs Healthy	1.83	2.32	2.84
miR-411-5p	DDAH1	2	tCD-TG- vs Healthy	1.83	2.32	2.84
miR-411-5p	DNAJC10	2	tCD-TG- vs Healthy	1.83	2.32	2.84
miR-411-5p	FAM161B	2	tCD-TG- vs Healthy	1.83	2.32	2.84
miR-411-5p	FLVCR1	2	tCD-TG- vs Healthy	1.83	2.32	2.84
miR-411-5p	GGCX	2	tCD-TG- vs Healthy	1.83	2.32	2.84
miR-411-5p	IFNAR1	2	tCD-TG- vs Healthy	1.83	2.32	2.84
miR-411-5p	KPNA2	2	tCD-TG- vs Healthy	1.83	2.32	2.84
miR-411-5p	MANEAL	2	tCD-TG- vs Healthy	1.83	2.32	2.84
miR-411-5p	NARS1	2	tCD-TG- vs Healthy	1.83	2.32	2.84
miR-411-5p	PHAX	2	tCD-TG- vs Healthy	1.83	2.32	2.84
miR-411-5p	PHC3	2	tCD-TG- vs Healthy	1.83	2.32	2.84
miR-411-5p	RAB3B	2	tCD-TG- vs Healthy	1.83	2.32	2.84
miR-411-5p	RYBP	2	tCD-TG- vs Healthy	1.83	2.32	2.84
miR-411-5p	SLC25A45	2	tCD-TG- vs Healthy	1.83	2.32	2.84
miR-411-5p	SOCS7	2	tCD-TG- vs Healthy	1.83	2.32	2.84
miR-411-5p	STX6	2	tCD-TG- vs Healthy	1.83	2.32	2.84
miR-411-5p	TADA2A	2	tCD-TG- vs Healthy	1.83	2.32	2.84
miR-411-5p	TARBP2	2	tCD-TG- vs Healthy	1.83	2.32	2.84
miR-411-5p	TCN2	2	tCD-TG- vs Healthy	1.83	2.32	2.84
miR-411-5p	THAP1	2	tCD-TG- vs Healthy	1.83	2.32	2.84
miR-411-5p	TRIM2	2	tCD-TG- vs Healthy	1.83	2.32	2.84
miR-411-5p	UQCRB	2	tCD-TG- vs Healthy	1.83	2.32	2.84
miR-411-5p	WDPCP	2	tCD-TG- vs Healthy	1.83	2.32	2.84
miR-411-5p	ZMIZ2	2	tCD-TG- vs Healthy	1.83	2.32	2.84
miR-411-5p	ZNF366	2	tCD-TG- vs Healthy	1.83	2.32	2.84
miR-411-5p	ZNF473	2	tCD-TG- vs Healthy	1.83	2.32	2.84
miR-411-5p	ZNF584	2	tCD-TG- vs Healthy	1.83	2.32	2.84
miR-423-5p	ASCL2	2	tCD-TG- vs Healthy	0.51	0.29	-0.28
miR-423-5p	ATG9A	2	tCD-TG- vs Healthy	0.51	0.29	-0.28
miR-423-5p	ATP6V1E1	2	tCD-TG- vs Healthy	0.51	0.29	-0.28
miR-423-5p	B4GALNT4	2	tCD-TG- vs Healthy	0.51	0.29	-0.28
miR-423-5p	CALM3	2	tCD-TG- vs Healthy	0.51	0.29	-0.28
miR-423-5p	CAPN15	2	tCD-TG- vs Healthy	0.51	0.29	-0.28
miR-423-5p	CASZ1	2	tCD-TG- vs Healthy	0.51	0.29	-0.28
miR-423-5p	CBX6	2	tCD-TG- vs Healthy	0.51	0.29	-0.28
miR-423-5p	CDK15	2	tCD-TG- vs Healthy	0.51	0.29	-0.28
miR-423-5p	CEBPB	2	tCD-TG- vs Healthy	0.51	0.29	-0.28
miR-423-5p	CTDNEP1	2	tCD-TG- vs Healthy	0.51	0.29	-0.28
miR-423-5p	DDX24	2	tCD-TG- vs Healthy	0.51	0.29	-0.28
miR-423-5p	EIF1	2	tCD-TG- vs Healthy	0.51	0.29	-0.28
miR-423-5p	FAM83H	2	tCD-TG- vs Healthy	0.51	0.29	-0.28
miR-423-5p	FOXK1	2	tCD-TG- vs Healthy	0.51	0.29	-0.28
miR-423-5p	KCNK3	2	tCD-TG- vs Healthy	0.51	0.29	-0.28
miR-423-5p	LASP1	2	tCD-TG- vs Healthy	0.51	0.29	-0.28
miR-423-5p	LIMS2	2	tCD-TG- vs Healthy	0.51	0.29	-0.28
miR-423-5p	LMNB2	2	tCD-TG- vs Healthy	0.51	0.29	-0.28
miR-423-5p	MED28	2	tCD-TG- vs Healthy	0.51	0.29	-0.28
miR-423-5p	MINK1	2	tCD-TG- vs Healthy	0.51	0.29	-0.28
miR-423-5p	MLF2	2	tCD-TG- vs Healthy	0.51	0.29	-0.28
miR-423-5p	MNT	2	tCD-TG- vs Healthy	0.51	0.29	-0.28
miR-423-5p	MTA1	2	tCD-TG- vs Healthy	0.51	0.29	-0.28
miR-423-5p	MTCH2	2	tCD-TG- vs Healthy	0.51	0.29	-0.28
miR-423-5p	MYBL2	2	tCD-TG- vs Healthy	0.51	0.29	-0.28
miR-423-5p	NDE1	2	tCD-TG- vs Healthy	0.51	0.29	-0.28
miR-423-5p	NFIX	2	tCD-TG- vs Healthy	0.51	0.29	-0.28
miR-423-5p	NOS1AP	2	tCD-TG- vs Healthy	0.51	0.29	-0.28
miR-423-5p	NSD1	2	tCD-TG- vs Healthy	0.51	0.29	-0.28
miR-423-5p	PAX2	2	tCD-TG- vs Healthy	0.51	0.29	-0.28
miR-423-5p	PFKFB3	2	tCD-TG- vs Healthy	0.51	0.29	-0.28
miR-423-5p	PLAGL2	2	tCD-TG- vs Healthy	0.51	0.29	-0.28
miR-423-5p	RNF187	2	tCD-TG- vs Healthy	0.51	0.29	-0.28
miR-423-5p	SEPTIN9	2	tCD-TG- vs Healthy	0.51	0.29	-0.28
miR-423-5p	SLC39A11	2	tCD-TG- vs Healthy	0.51	0.29	-0.28
miR-423-5p	SLC5A6	2	tCD-TG- vs Healthy	0.51	0.29	-0.28
miR-423-5p	SPRY4	2	tCD-TG- vs Healthy	0.51	0.29	-0.28
miR-423-5p	SQSTM1	2	tCD-TG- vs Healthy	0.51	0.29	-0.28
miR-423-5p	U2AF2	2	tCD-TG- vs Healthy	0.51	0.29	-0.28
miR-423-5p	UBFD1	2	tCD-TG- vs Healthy	0.51	0.29	-0.28
miR-423-5p	UNK	2	tCD-TG- vs Healthy	0.51	0.29	-0.28
miR-423-5p	YWHAE	2	tCD-TG- vs Healthy	0.51	0.29	-0.28
miR-423-5p	ZYX	2	tCD-TG- vs Healthy	0.51	0.29	-0.28
miR-424-3p	BCLAF1	2	tCD-TG- vs Healthy	-1.17	-1.55	-0.33
miR-424-3p	CASP16P	2	tCD-TG- vs Healthy	-1.17	-1.55	-0.33
miR-424-3p	EEF2K	2	tCD-TG- vs Healthy	-1.17	-1.55	-0.33
miR-424-3p	EIF5AL1	2	tCD-TG- vs Healthy	-1.17	-1.55	-0.33
miR-424-3p	LGALS3	2	tCD-TG- vs Healthy	-1.17	-1.55	-0.33
miR-424-3p	RCC2	2	tCD-TG- vs Healthy	-1.17	-1.55	-0.33
miR-424-3p	RGR	2	tCD-TG- vs Healthy	-1.17	-1.55	-0.33
miR-424-3p	WAC	2	tCD-TG- vs Healthy	-1.17	-1.55	-0.33
miR-4254	ACACA	2	tCD-TG- vs Healthy	1.34	1.22	0.07
miR-4254	HMX1	2	tCD-TG- vs Healthy	1.34	1.22	0.07
miR-4254	HOXB6	2	tCD-TG- vs Healthy	1.34	1.22	0.07
miR-4254	SLIT3	2	tCD-TG- vs Healthy	1.34	1.22	0.07
miR-4254	SOD2	2	tCD-TG- vs Healthy	1.34	1.22	0.07
miR-4254	TRIM72	2	tCD-TG- vs Healthy	1.34	1.22	0.07
miR-4254	VASN	2	tCD-TG- vs Healthy	1.34	1.22	0.07
miR-4259	CTNND1	2	tCD-TG- vs Healthy	0.94	0.62	0.01
miR-4259	DSN1	2	tCD-TG- vs Healthy	0.94	0.62	0.01
miR-4259	GPX1	2	tCD-TG- vs Healthy	0.94	0.62	0.01
miR-4259	MEN1	2	tCD-TG- vs Healthy	0.94	0.62	0.01
miR-4259	RTL8A	2	tCD-TG- vs Healthy	0.94	0.62	0.01
miR-4259	SPRY4	2	tCD-TG- vs Healthy	0.94	0.62	0.01
miR-4259	TNRC6A	2	tCD-TG- vs Healthy	0.94	0.62	0.01
miR-4283	APOBEC3C	2	tCD-TG+ vs Healthy	-0.07	1.14	1.08
miR-4283	CACNA1C	2	tCD-TG+ vs Healthy	-0.07	1.14	1.08
miR-4283	E2F1	2	tCD-TG+ vs Healthy	-0.07	1.14	1.08
miR-4283	GIGYF1	2	tCD-TG+ vs Healthy	-0.07	1.14	1.08
miR-4283	HSPA14	2	tCD-TG+ vs Healthy	-0.07	1.14	1.08
miR-4283	PLAGL2	2	tCD-TG+ vs Healthy	-0.07	1.14	1.08
miR-4283	ROBO4	2	tCD-TG+ vs Healthy	-0.07	1.14	1.08
miR-4283	SLC10A3	2	tCD-TG+ vs Healthy	-0.07	1.14	1.08
miR-4283	SRCIN1	2	tCD-TG+ vs Healthy	-0.07	1.14	1.08
miR-4283	STEAP3	2	tCD-TG+ vs Healthy	-0.07	1.14	1.08
miR-4283	U2SURP	2	tCD-TG+ vs Healthy	-0.07	1.14	1.08
miR-4326	ARMC10	2	tCD-TG+ vs Healthy	-0.31	-1.79	-1.26
miR-4326	RBFOX2	2	tCD-TG+ vs Healthy	-0.31	-1.79	-1.26
miR-4326	TXNIP	2	tCD-TG+ vs Healthy	-0.31	-1.79	-1.26
miR-4431	E2F7	2	tCD-TG+ vs Healthy	-0.47	-1.01	-0.56
miR-4447	ANKRD13B	2	Common (tCD-TG- / tCD-TG+ vs Healthy)	0.99	2.1	1.46
miR-4447	ASCL2	2	Common (tCD-TG- / tCD-TG+ vs Healthy)	0.99	2.1	1.46
miR-4447	ATPAF1	2	Common (tCD-TG- / tCD-TG+ vs Healthy)	0.99	2.1	1.46
miR-4447	B3GALNT2	2	Common (tCD-TG- / tCD-TG+ vs Healthy)	0.99	2.1	1.46
miR-4447	B4GALT5	2	Common (tCD-TG- / tCD-TG+ vs Healthy)	0.99	2.1	1.46
miR-4447	BCL7A	2	Common (tCD-TG- / tCD-TG+ vs Healthy)	0.99	2.1	1.46
miR-4447	C5orf51	2	Common (tCD-TG- / tCD-TG+ vs Healthy)	0.99	2.1	1.46
miR-4447	CAPN15	2	Common (tCD-TG- / tCD-TG+ vs Healthy)	0.99	2.1	1.46
miR-4447	CBARP	2	Common (tCD-TG- / tCD-TG+ vs Healthy)	0.99	2.1	1.46
miR-4447	CCNY	2	Common (tCD-TG- / tCD-TG+ vs Healthy)	0.99	2.1	1.46
miR-4447	CHAC1	2	Common (tCD-TG- / tCD-TG+ vs Healthy)	0.99	2.1	1.46
miR-4447	DCAKD	2	Common (tCD-TG- / tCD-TG+ vs Healthy)	0.99	2.1	1.46
miR-4447	EP300	2	Common (tCD-TG- / tCD-TG+ vs Healthy)	0.99	2.1	1.46
miR-4447	GATAD2A	2	Common (tCD-TG- / tCD-TG+ vs Healthy)	0.99	2.1	1.46
miR-4447	GPAT4	2	Common (tCD-TG- / tCD-TG+ vs Healthy)	0.99	2.1	1.46
miR-4447	HSPA14	2	Common (tCD-TG- / tCD-TG+ vs Healthy)	0.99	2.1	1.46
miR-4447	KDM6B	2	Common (tCD-TG- / tCD-TG+ vs Healthy)	0.99	2.1	1.46
miR-4447	KMT2D	2	Common (tCD-TG- / tCD-TG+ vs Healthy)	0.99	2.1	1.46
miR-4447	MIDN	2	Common (tCD-TG- / tCD-TG+ vs Healthy)	0.99	2.1	1.46
miR-4447	MRNIP	2	Common (tCD-TG- / tCD-TG+ vs Healthy)	0.99	2.1	1.46
miR-4447	MYH11	2	Common (tCD-TG- / tCD-TG+ vs Healthy)	0.99	2.1	1.46
miR-4447	PADI1	2	Common (tCD-TG- / tCD-TG+ vs Healthy)	0.99	2.1	1.46
miR-4447	PLEC	2	Common (tCD-TG- / tCD-TG+ vs Healthy)	0.99	2.1	1.46
miR-4447	PRRC2B	2	Common (tCD-TG- / tCD-TG+ vs Healthy)	0.99	2.1	1.46
miR-4447	PYGO1	2	Common (tCD-TG- / tCD-TG+ vs Healthy)	0.99	2.1	1.46
miR-4447	RREB1	2	Common (tCD-TG- / tCD-TG+ vs Healthy)	0.99	2.1	1.46
miR-4447	SCRT1	2	Common (tCD-TG- / tCD-TG+ vs Healthy)	0.99	2.1	1.46
miR-4447	SLC35C2	2	Common (tCD-TG- / tCD-TG+ vs Healthy)	0.99	2.1	1.46
miR-4447	SMTN	2	Common (tCD-TG- / tCD-TG+ vs Healthy)	0.99	2.1	1.46
miR-4447	SPRY4	2	Common (tCD-TG- / tCD-TG+ vs Healthy)	0.99	2.1	1.46
miR-4447	TEX261	2	Common (tCD-TG- / tCD-TG+ vs Healthy)	0.99	2.1	1.46
miR-4447	THSD4	2	Common (tCD-TG- / tCD-TG+ vs Healthy)	0.99	2.1	1.46
miR-4447	TJAP1	2	Common (tCD-TG- / tCD-TG+ vs Healthy)	0.99	2.1	1.46
miR-4447	TXLNA	2	Common (tCD-TG- / tCD-TG+ vs Healthy)	0.99	2.1	1.46
miR-4447	UBL5	2	Common (tCD-TG- / tCD-TG+ vs Healthy)	0.99	2.1	1.46
miR-4447	ZNF799	2	Common (tCD-TG- / tCD-TG+ vs Healthy)	0.99	2.1	1.46
miR-4453	ARPIN	2	tCD-TG+ vs Healthy	0.28	1.35	1.08
miR-4453	CLPB	2	tCD-TG+ vs Healthy	0.28	1.35	1.08
miR-4453	E2F2	2	tCD-TG+ vs Healthy	0.28	1.35	1.08
miR-4453	H3C12	2	tCD-TG+ vs Healthy	0.28	1.35	1.08
miR-4453	MTMR9	2	tCD-TG+ vs Healthy	0.28	1.35	1.08
miR-4453	SORCS2	2	tCD-TG+ vs Healthy	0.28	1.35	1.08
miR-4453	XPO1	2	tCD-TG+ vs Healthy	0.28	1.35	1.08
miR-4505	ADAR	2	Common (tCD-TG+ vs Healthy and tCD-TG+ vs tCD-TG-)	-0.22	1.39	1.64
miR-4505	CACNA1C	2	Common (tCD-TG+ vs Healthy and tCD-TG+ vs tCD-TG-)	-0.22	1.39	1.64
miR-4505	CDC37	2	Common (tCD-TG+ vs Healthy and tCD-TG+ vs tCD-TG-)	-0.22	1.39	1.64
miR-4505	DLG5	2	Common (tCD-TG+ vs Healthy and tCD-TG+ vs tCD-TG-)	-0.22	1.39	1.64
miR-4505	DNAJB9	2	Common (tCD-TG+ vs Healthy and tCD-TG+ vs tCD-TG-)	-0.22	1.39	1.64
miR-4505	FURIN	2	Common (tCD-TG+ vs Healthy and tCD-TG+ vs tCD-TG-)	-0.22	1.39	1.64
miR-4505	L2HGDH	2	Common (tCD-TG+ vs Healthy and tCD-TG+ vs tCD-TG-)	-0.22	1.39	1.64
miR-4505	PODXL	2	Common (tCD-TG+ vs Healthy and tCD-TG+ vs tCD-TG-)	-0.22	1.39	1.64
miR-4505	PTDSS2	2	Common (tCD-TG+ vs Healthy and tCD-TG+ vs tCD-TG-)	-0.22	1.39	1.64
miR-4505	PTEN	2	Common (tCD-TG+ vs Healthy and tCD-TG+ vs tCD-TG-)	-0.22	1.39	1.64
miR-4505	RNF126	2	Common (tCD-TG+ vs Healthy and tCD-TG+ vs tCD-TG-)	-0.22	1.39	1.64
miR-4505	RTL8A	2	Common (tCD-TG+ vs Healthy and tCD-TG+ vs tCD-TG-)	-0.22	1.39	1.64
miR-4505	SEC22C	2	Common (tCD-TG+ vs Healthy and tCD-TG+ vs tCD-TG-)	-0.22	1.39	1.64
miR-4505	SEPTIN14	2	Common (tCD-TG+ vs Healthy and tCD-TG+ vs tCD-TG-)	-0.22	1.39	1.64
miR-4505	SLC12A7	2	Common (tCD-TG+ vs Healthy and tCD-TG+ vs tCD-TG-)	-0.22	1.39	1.64
miR-4505	SLC25A6	2	Common (tCD-TG+ vs Healthy and tCD-TG+ vs tCD-TG-)	-0.22	1.39	1.64
miR-4505	SMCR8	2	Common (tCD-TG+ vs Healthy and tCD-TG+ vs tCD-TG-)	-0.22	1.39	1.64
miR-4505	SUGT1	2	Common (tCD-TG+ vs Healthy and tCD-TG+ vs tCD-TG-)	-0.22	1.39	1.64
miR-4505	SYTL3	2	Common (tCD-TG+ vs Healthy and tCD-TG+ vs tCD-TG-)	-0.22	1.39	1.64
miR-4505	TRAM2	2	Common (tCD-TG+ vs Healthy and tCD-TG+ vs tCD-TG-)	-0.22	1.39	1.64
miR-4505	TSKU	2	Common (tCD-TG+ vs Healthy and tCD-TG+ vs tCD-TG-)	-0.22	1.39	1.64
miR-4660	ARRDC2	2	tCD-TG+ vs tCD-TG-	-0.83	0.6	2.41
miR-4660	CDCA4	2	tCD-TG+ vs tCD-TG-	-0.83	0.6	2.41
miR-4660	EFCAB14	2	tCD-TG+ vs tCD-TG-	-0.83	0.6	2.41
miR-4660	KMT2D	2	tCD-TG+ vs tCD-TG-	-0.83	0.6	2.41
miR-4660	MAGI2	2	tCD-TG+ vs tCD-TG-	-0.83	0.6	2.41
miR-4660	NBL1	2	tCD-TG+ vs tCD-TG-	-0.83	0.6	2.41
miR-4660	RHEBP1	2	tCD-TG+ vs tCD-TG-	-0.83	0.6	2.41
miR-4660	SCAMP2	2	tCD-TG+ vs tCD-TG-	-0.83	0.6	2.41
miR-4660	SESN2	2	tCD-TG+ vs tCD-TG-	-0.83	0.6	2.41
miR-4660	SLC25A26	2	tCD-TG+ vs tCD-TG-	-0.83	0.6	2.41
miR-4660	ZBTB18	2	tCD-TG+ vs tCD-TG-	-0.83	0.6	2.41
miR-4682	AGO2	2	Common (tCD-TG+ vs Healthy and tCD-TG+ vs tCD-TG-)	0.16	1.78	1.78
miR-4682	ARF1	2	Common (tCD-TG+ vs Healthy and tCD-TG+ vs tCD-TG-)	0.16	1.78	1.78
miR-4682	CDKN1A	2	Common (tCD-TG+ vs Healthy and tCD-TG+ vs tCD-TG-)	0.16	1.78	1.78
miR-4682	FAM199X	2	Common (tCD-TG+ vs Healthy and tCD-TG+ vs tCD-TG-)	0.16	1.78	1.78
miR-4682	FEM1A	2	Common (tCD-TG+ vs Healthy and tCD-TG+ vs tCD-TG-)	0.16	1.78	1.78
miR-4682	OTUB2	2	Common (tCD-TG+ vs Healthy and tCD-TG+ vs tCD-TG-)	0.16	1.78	1.78
miR-4682	TMBIM6	2	Common (tCD-TG+ vs Healthy and tCD-TG+ vs tCD-TG-)	0.16	1.78	1.78
miR-4682	ZNF146	2	Common (tCD-TG+ vs Healthy and tCD-TG+ vs tCD-TG-)	0.16	1.78	1.78
miR-4684-3p	ARGLU1	2	tCD-TG- vs Healthy	-1.32	-1.36	-0.25
miR-4684-3p	ARMC10	2	tCD-TG- vs Healthy	-1.32	-1.36	-0.25
miR-4684-3p	F2RL2	2	tCD-TG- vs Healthy	-1.32	-1.36	-0.25
miR-4684-3p	HBP1	2	tCD-TG- vs Healthy	-1.32	-1.36	-0.25
miR-4684-3p	KIAA1191	2	tCD-TG- vs Healthy	-1.32	-1.36	-0.25
miR-4684-3p	MRPS10	2	tCD-TG- vs Healthy	-1.32	-1.36	-0.25
miR-4684-3p	NR2F2	2	tCD-TG- vs Healthy	-1.32	-1.36	-0.25
miR-4684-3p	NUFIP2	2	tCD-TG- vs Healthy	-1.32	-1.36	-0.25
miR-4684-3p	SOCS7	2	tCD-TG- vs Healthy	-1.32	-1.36	-0.25
miR-4684-3p	SOD2	2	tCD-TG- vs Healthy	-1.32	-1.36	-0.25
miR-4684-3p	SPTBN2	2	tCD-TG- vs Healthy	-1.32	-1.36	-0.25
miR-4684-3p	VGLL4	2	tCD-TG- vs Healthy	-1.32	-1.36	-0.25
miR-4713-3p	ARMC10	2	tCD-TG- vs Healthy	-1.04	-0.71	0.03
miR-4713-3p	CNGA2	2	tCD-TG- vs Healthy	-1.04	-0.71	0.03
miR-4713-3p	HMGN5	2	tCD-TG- vs Healthy	-1.04	-0.71	0.03
miR-4713-3p	LDHA	2	tCD-TG- vs Healthy	-1.04	-0.71	0.03
miR-4713-3p	PPM1F	2	tCD-TG- vs Healthy	-1.04	-0.71	0.03
miR-4713-3p	RPS6KA1	2	tCD-TG- vs Healthy	-1.04	-0.71	0.03
miR-4713-3p	SOD2	2	tCD-TG- vs Healthy	-1.04	-0.71	0.03
miR-4713-3p	STC2	2	tCD-TG- vs Healthy	-1.04	-0.71	0.03
miR-4713-3p	ZNF275	2	tCD-TG- vs Healthy	-1.04	-0.71	0.03
miR-4750-3p	ACTN4	2	Common (tCD-TG+ vs Healthy and tCD-TG+ vs tCD-TG-)	-0.1	1.74	1.65
miR-4750-3p	DNAJB5	2	Common (tCD-TG+ vs Healthy and tCD-TG+ vs tCD-TG-)	-0.1	1.74	1.65
miR-4750-3p	FAM83G	2	Common (tCD-TG+ vs Healthy and tCD-TG+ vs tCD-TG-)	-0.1	1.74	1.65
miR-4750-3p	NFATC4	2	Common (tCD-TG+ vs Healthy and tCD-TG+ vs tCD-TG-)	-0.1	1.74	1.65
miR-4750-3p	PHB2	2	Common (tCD-TG+ vs Healthy and tCD-TG+ vs tCD-TG-)	-0.1	1.74	1.65
miR-4750-3p	RTL6	2	Common (tCD-TG+ vs Healthy and tCD-TG+ vs tCD-TG-)	-0.1	1.74	1.65
miR-4750-3p	TP53INP1	2	Common (tCD-TG+ vs Healthy and tCD-TG+ vs tCD-TG-)	-0.1	1.74	1.65
miR-4750-3p	WEE2	2	Common (tCD-TG+ vs Healthy and tCD-TG+ vs tCD-TG-)	-0.1	1.74	1.65
miR-4750-5p	MGAM	2	tCD-TG+ vs Healthy	0.05	1.03	0.71
miR-4767	BBC3	2	tCD-TG+ vs Healthy	-0.06	1.04	0.89
miR-4767	BRSK2	2	tCD-TG+ vs Healthy	-0.06	1.04	0.89
miR-4767	CDH7	2	tCD-TG+ vs Healthy	-0.06	1.04	0.89
miR-4767	HEXA	2	tCD-TG+ vs Healthy	-0.06	1.04	0.89
miR-4767	MLLT1	2	tCD-TG+ vs Healthy	-0.06	1.04	0.89
miR-4767	SSTR1	2	tCD-TG+ vs Healthy	-0.06	1.04	0.89
miR-4767	ZNF451	2	tCD-TG+ vs Healthy	-0.06	1.04	0.89
miR-4771	ABCC5	2	tCD-TG- vs Healthy	1.07	1.09	0.08
miR-4771	FOXK2	2	tCD-TG- vs Healthy	1.07	1.09	0.08
miR-4771	MBD4	2	tCD-TG- vs Healthy	1.07	1.09	0.08
miR-4771	MRPS21	2	tCD-TG- vs Healthy	1.07	1.09	0.08
miR-4771	MYH2	2	tCD-TG- vs Healthy	1.07	1.09	0.08
miR-4771	PIM3	2	tCD-TG- vs Healthy	1.07	1.09	0.08
miR-4771	RPS28	2	tCD-TG- vs Healthy	1.07	1.09	0.08
miR-4771	VPS28	2	tCD-TG- vs Healthy	1.07	1.09	0.08
miR-4802-3p	B2M	2	tCD-TG+ vs Healthy	-0.19	-1.17	-1.15
miR-4802-3p	GATA6	2	tCD-TG+ vs Healthy	-0.19	-1.17	-1.15
miR-4802-3p	HNRNPL	2	tCD-TG+ vs Healthy	-0.19	-1.17	-1.15
miR-4802-3p	NCL	2	tCD-TG+ vs Healthy	-0.19	-1.17	-1.15
miR-4802-3p	OCLN	2	tCD-TG+ vs Healthy	-0.19	-1.17	-1.15
miR-4802-3p	PLCG2	2	tCD-TG+ vs Healthy	-0.19	-1.17	-1.15
miR-4802-3p	PURG	2	tCD-TG+ vs Healthy	-0.19	-1.17	-1.15
miR-4802-3p	SEPTIN9	2	tCD-TG+ vs Healthy	-0.19	-1.17	-1.15
miR-4802-3p	SLC20A1	2	tCD-TG+ vs Healthy	-0.19	-1.17	-1.15
miR-4802-3p	SPTY2D1	2	tCD-TG+ vs Healthy	-0.19	-1.17	-1.15
miR-4802-3p	SRPK1	2	tCD-TG+ vs Healthy	-0.19	-1.17	-1.15
miR-4802-3p	ZBTB33	2	tCD-TG+ vs Healthy	-0.19	-1.17	-1.15
miR-4802-3p	ZRSR1	2	tCD-TG+ vs Healthy	-0.19	-1.17	-1.15
miR-509-3p	BCAR1	2	tCD-TG- vs Healthy	-0.7	-0.57	-0.11
miR-509-3p	H1-0	2	tCD-TG- vs Healthy	-0.7	-0.57	-0.11
miR-509-3p	RGR	2	tCD-TG- vs Healthy	-0.7	-0.57	-0.11
miR-509-3p	UHRF1BP1	2	tCD-TG- vs Healthy	-0.7	-0.57	-0.11
miR-509-3p	ZFX	2	tCD-TG- vs Healthy	-0.7	-0.57	-0.11
miR-550a-3-5p	ACTR1A	2	tCD-TG+ vs Healthy	-0.4	-2.26	-1.23
miR-550a-3-5p	CDCA7	2	tCD-TG+ vs Healthy	-0.4	-2.26	-1.23
miR-550a-3-5p	KCNJ11	2	tCD-TG+ vs Healthy	-0.4	-2.26	-1.23
miR-550a-3-5p	NT5C2	2	tCD-TG+ vs Healthy	-0.4	-2.26	-1.23
miR-550a-3-5p	SMC1A	2	tCD-TG+ vs Healthy	-0.4	-2.26	-1.23
miR-550a-3-5p	YTHDC1	2	tCD-TG+ vs Healthy	-0.4	-2.26	-1.23
miR-550a-3-5p	ZNF556	2	tCD-TG+ vs Healthy	-0.4	-2.26	-1.23
miR-550a-5p	ACTR1A	2	tCD-TG+ vs Healthy	-0.4	-2.13	-1.1
miR-550a-5p	CDCA7	2	tCD-TG+ vs Healthy	-0.4	-2.13	-1.1
miR-550a-5p	KCNJ11	2	tCD-TG+ vs Healthy	-0.4	-2.13	-1.1
miR-550a-5p	NT5C2	2	tCD-TG+ vs Healthy	-0.4	-2.13	-1.1
miR-550a-5p	SMC1A	2	tCD-TG+ vs Healthy	-0.4	-2.13	-1.1
miR-550a-5p	YTHDC1	2	tCD-TG+ vs Healthy	-0.4	-2.13	-1.1
miR-550a-5p	ZNF556	2	tCD-TG+ vs Healthy	-0.4	-2.13	-1.1
miR-596	CANX	2	Common (tCD-TG- / tCD-TG+ vs Healthy)	1.47	1.86	0.53
miR-596	CNBP	2	Common (tCD-TG- / tCD-TG+ vs Healthy)	1.47	1.86	0.53
miR-596	INKA2	2	Common (tCD-TG- / tCD-TG+ vs Healthy)	1.47	1.86	0.53
miR-596	LGALS3BP	2	Common (tCD-TG- / tCD-TG+ vs Healthy)	1.47	1.86	0.53
miR-596	PAK1IP1	2	Common (tCD-TG- / tCD-TG+ vs Healthy)	1.47	1.86	0.53
miR-599	ABHD2	2	tCD-TG- vs Healthy	1.03	0	-0.67
miR-599	ARMC10	2	tCD-TG- vs Healthy	1.03	0	-0.67
miR-599	ARSL	2	tCD-TG- vs Healthy	1.03	0	-0.67
miR-599	MCTS1	2	tCD-TG- vs Healthy	1.03	0	-0.67
miR-599	RYBP	2	tCD-TG- vs Healthy	1.03	0	-0.67
miR-599	SMU1	2	tCD-TG- vs Healthy	1.03	0	-0.67
miR-599	TRMT5	2	tCD-TG- vs Healthy	1.03	0	-0.67
miR-599	UBXN2A	2	tCD-TG- vs Healthy	1.03	0	-0.67
miR-599	ZDHHC5	2	tCD-TG- vs Healthy	1.03	0	-0.67
miR-599	ZNF100	2	tCD-TG- vs Healthy	1.03	0	-0.67
miR-6165	AGO2	2	tCD-TG- vs Healthy	-0.7	-0.29	0.43
miR-6165	ALG9	2	tCD-TG- vs Healthy	-0.7	-0.29	0.43
miR-6165	C16orf74	2	tCD-TG- vs Healthy	-0.7	-0.29	0.43
miR-6165	CCL16	2	tCD-TG- vs Healthy	-0.7	-0.29	0.43
miR-6165	COX6B1	2	tCD-TG- vs Healthy	-0.7	-0.29	0.43
miR-6165	DNAJC8	2	tCD-TG- vs Healthy	-0.7	-0.29	0.43
miR-6165	GON7	2	tCD-TG- vs Healthy	-0.7	-0.29	0.43
miR-6165	HIF3A	2	tCD-TG- vs Healthy	-0.7	-0.29	0.43
miR-6165	KRT80	2	tCD-TG- vs Healthy	-0.7	-0.29	0.43
miR-6165	LRTM2	2	tCD-TG- vs Healthy	-0.7	-0.29	0.43
miR-6165	MFSD14B	2	tCD-TG- vs Healthy	-0.7	-0.29	0.43
miR-6165	NCOA3	2	tCD-TG- vs Healthy	-0.7	-0.29	0.43
miR-6165	NHS	2	tCD-TG- vs Healthy	-0.7	-0.29	0.43
miR-6165	POLR1B	2	tCD-TG- vs Healthy	-0.7	-0.29	0.43
miR-6165	RIMBP3C	2	tCD-TG- vs Healthy	-0.7	-0.29	0.43
miR-6165	RUBCN	2	tCD-TG- vs Healthy	-0.7	-0.29	0.43
miR-6165	SCAMP4	2	tCD-TG- vs Healthy	-0.7	-0.29	0.43
miR-6165	SERTAD3	2	tCD-TG- vs Healthy	-0.7	-0.29	0.43
miR-6165	SLC39A11	2	tCD-TG- vs Healthy	-0.7	-0.29	0.43
miR-6165	SOCS7	2	tCD-TG- vs Healthy	-0.7	-0.29	0.43
miR-6165	ZNF101	2	tCD-TG- vs Healthy	-0.7	-0.29	0.43
miR-6165	ZNF436	2	tCD-TG- vs Healthy	-0.7	-0.29	0.43
miR-6165	ZSWIM4	2	tCD-TG- vs Healthy	-0.7	-0.29	0.43
miR-641	B4GALT5	2	Common (tCD-TG- vs Healthy and tCD-TG+ vs tCD-TG-)	-0.68	0.2	0.88
miR-641	DCAF7	2	Common (tCD-TG- vs Healthy and tCD-TG+ vs tCD-TG-)	-0.68	0.2	0.88
miR-641	DDX3X	2	Common (tCD-TG- vs Healthy and tCD-TG+ vs tCD-TG-)	-0.68	0.2	0.88
miR-641	DLC1	2	Common (tCD-TG- vs Healthy and tCD-TG+ vs tCD-TG-)	-0.68	0.2	0.88
miR-641	KPNA2	2	Common (tCD-TG- vs Healthy and tCD-TG+ vs tCD-TG-)	-0.68	0.2	0.88
miR-641	KRTAP4-9	2	Common (tCD-TG- vs Healthy and tCD-TG+ vs tCD-TG-)	-0.68	0.2	0.88
miR-641	LIN54	2	Common (tCD-TG- vs Healthy and tCD-TG+ vs tCD-TG-)	-0.68	0.2	0.88
miR-641	MAPK10	2	Common (tCD-TG- vs Healthy and tCD-TG+ vs tCD-TG-)	-0.68	0.2	0.88
miR-641	MDM2	2	Common (tCD-TG- vs Healthy and tCD-TG+ vs tCD-TG-)	-0.68	0.2	0.88
miR-641	PARP15	2	Common (tCD-TG- vs Healthy and tCD-TG+ vs tCD-TG-)	-0.68	0.2	0.88
miR-641	SEPTIN2	2	Common (tCD-TG- vs Healthy and tCD-TG+ vs tCD-TG-)	-0.68	0.2	0.88
miR-641	ZNF106	2	Common (tCD-TG- vs Healthy and tCD-TG+ vs tCD-TG-)	-0.68	0.2	0.88
miR-6505-3p	AHSA2	2	tCD-TG- vs Healthy	-0.99	-0.24	0.24
miR-6505-3p	EXTL3	2	tCD-TG- vs Healthy	-0.99	-0.24	0.24
miR-6505-3p	MGAT5	2	tCD-TG- vs Healthy	-0.99	-0.24	0.24
miR-6505-3p	SAMD4A	2	tCD-TG- vs Healthy	-0.99	-0.24	0.24
miR-654-5p	ACACA	2	tCD-TG+ vs Healthy	-0.04	-1.06	-1.03
miR-654-5p	CHMP1B	2	tCD-TG+ vs Healthy	-0.04	-1.06	-1.03
miR-654-5p	DSEL	2	tCD-TG+ vs Healthy	-0.04	-1.06	-1.03
miR-654-5p	ELMSAN1	2	tCD-TG+ vs Healthy	-0.04	-1.06	-1.03
miR-654-5p	GDI1	2	tCD-TG+ vs Healthy	-0.04	-1.06	-1.03
miR-654-5p	HRAS	2	tCD-TG+ vs Healthy	-0.04	-1.06	-1.03
miR-654-5p	KLF13	2	tCD-TG+ vs Healthy	-0.04	-1.06	-1.03
miR-654-5p	MAPKAPK5	2	tCD-TG+ vs Healthy	-0.04	-1.06	-1.03
miR-654-5p	MEF2D	2	tCD-TG+ vs Healthy	-0.04	-1.06	-1.03
miR-654-5p	MRPL12	2	tCD-TG+ vs Healthy	-0.04	-1.06	-1.03
miR-654-5p	NFIB	2	tCD-TG+ vs Healthy	-0.04	-1.06	-1.03
miR-654-5p	SGPL1	2	tCD-TG+ vs Healthy	-0.04	-1.06	-1.03
miR-654-5p	SLC9A3	2	tCD-TG+ vs Healthy	-0.04	-1.06	-1.03
miR-654-5p	TNRC18P2	2	tCD-TG+ vs Healthy	-0.04	-1.06	-1.03
miR-654-5p	UBLCP1	2	tCD-TG+ vs Healthy	-0.04	-1.06	-1.03
miR-654-5p	ZNF251	2	tCD-TG+ vs Healthy	-0.04	-1.06	-1.03
miR-662	CBY3	2	tCD-TG+ vs Healthy	0.14	1.06	0.99
miR-662	MLXIP	2	tCD-TG+ vs Healthy	0.14	1.06	0.99
miR-662	REXO1	2	tCD-TG+ vs Healthy	0.14	1.06	0.99
miR-662	TRAF3	2	tCD-TG+ vs Healthy	0.14	1.06	0.99
miR-664a-5p	ADAR	2	Common (tCD-TG+ vs Healthy and tCD-TG+ vs tCD-TG-)	0.06	1.46	1.58
miR-664a-5p	ALDH6A1	2	Common (tCD-TG+ vs Healthy and tCD-TG+ vs tCD-TG-)	0.06	1.46	1.58
miR-664a-5p	C15orf40	2	Common (tCD-TG+ vs Healthy and tCD-TG+ vs tCD-TG-)	0.06	1.46	1.58
miR-664a-5p	C21orf58	2	Common (tCD-TG+ vs Healthy and tCD-TG+ vs tCD-TG-)	0.06	1.46	1.58
miR-664a-5p	CAPN15	2	Common (tCD-TG+ vs Healthy and tCD-TG+ vs tCD-TG-)	0.06	1.46	1.58
miR-664a-5p	CHRNB1	2	Common (tCD-TG+ vs Healthy and tCD-TG+ vs tCD-TG-)	0.06	1.46	1.58
miR-664a-5p	EFNA1	2	Common (tCD-TG+ vs Healthy and tCD-TG+ vs tCD-TG-)	0.06	1.46	1.58
miR-664a-5p	GATA6	2	Common (tCD-TG+ vs Healthy and tCD-TG+ vs tCD-TG-)	0.06	1.46	1.58
miR-664a-5p	LYRM7	2	Common (tCD-TG+ vs Healthy and tCD-TG+ vs tCD-TG-)	0.06	1.46	1.58
miR-664a-5p	MRM3	2	Common (tCD-TG+ vs Healthy and tCD-TG+ vs tCD-TG-)	0.06	1.46	1.58
miR-664a-5p	MRPL17	2	Common (tCD-TG+ vs Healthy and tCD-TG+ vs tCD-TG-)	0.06	1.46	1.58
miR-664a-5p	NPR1	2	Common (tCD-TG+ vs Healthy and tCD-TG+ vs tCD-TG-)	0.06	1.46	1.58
miR-664a-5p	PHAX	2	Common (tCD-TG+ vs Healthy and tCD-TG+ vs tCD-TG-)	0.06	1.46	1.58
miR-664a-5p	PIWIL1	2	Common (tCD-TG+ vs Healthy and tCD-TG+ vs tCD-TG-)	0.06	1.46	1.58
miR-664a-5p	RRP7A	2	Common (tCD-TG+ vs Healthy and tCD-TG+ vs tCD-TG-)	0.06	1.46	1.58
miR-664a-5p	TRIM72	2	Common (tCD-TG+ vs Healthy and tCD-TG+ vs tCD-TG-)	0.06	1.46	1.58
miR-664a-5p	ZNF610	2	Common (tCD-TG+ vs Healthy and tCD-TG+ vs tCD-TG-)	0.06	1.46	1.58
miR-6720-3p	ABCB11	2	tCD-TG+ vs Healthy	-0.09	-1.3	-1.01
miR-6720-3p	METTL21A	2	tCD-TG+ vs Healthy	-0.09	-1.3	-1.01
miR-6720-3p	MGAM	2	tCD-TG+ vs Healthy	-0.09	-1.3	-1.01
miR-6720-3p	MRNIP	2	tCD-TG+ vs Healthy	-0.09	-1.3	-1.01
miR-6720-3p	SOCS7	2	tCD-TG+ vs Healthy	-0.09	-1.3	-1.01
miR-6726-5p	ADGRG1	2	tCD-TG+ vs Healthy	0.33	1.2	0.81
miR-6726-5p	CACNA1C	2	tCD-TG+ vs Healthy	0.33	1.2	0.81
miR-6726-5p	CHCHD10	2	tCD-TG+ vs Healthy	0.33	1.2	0.81
miR-6726-5p	HMGA1	2	tCD-TG+ vs Healthy	0.33	1.2	0.81
miR-6726-5p	LINC00346	2	tCD-TG+ vs Healthy	0.33	1.2	0.81
miR-6726-5p	MAP3K2	2	tCD-TG+ vs Healthy	0.33	1.2	0.81
miR-6726-5p	MAT1A	2	tCD-TG+ vs Healthy	0.33	1.2	0.81
miR-6726-5p	NBL1	2	tCD-TG+ vs Healthy	0.33	1.2	0.81
miR-6726-5p	NFASC	2	tCD-TG+ vs Healthy	0.33	1.2	0.81
miR-6746-5p	ANP32E	2	tCD-TG+ vs Healthy	-0.06	0.96	1.04
miR-6746-5p	ASTN2	2	tCD-TG+ vs Healthy	-0.06	0.96	1.04
miR-6746-5p	BPNT1	2	tCD-TG+ vs Healthy	-0.06	0.96	1.04
miR-6746-5p	E2F2	2	tCD-TG+ vs Healthy	-0.06	0.96	1.04
miR-6746-5p	MARVELD2	2	tCD-TG+ vs Healthy	-0.06	0.96	1.04
miR-6746-5p	MRNIP	2	tCD-TG+ vs Healthy	-0.06	0.96	1.04
miR-6746-5p	MXRA7	2	tCD-TG+ vs Healthy	-0.06	0.96	1.04
miR-6746-5p	PAK1IP1	2	tCD-TG+ vs Healthy	-0.06	0.96	1.04
miR-6746-5p	PDGFRA	2	tCD-TG+ vs Healthy	-0.06	0.96	1.04
miR-6746-5p	PLCG2	2	tCD-TG+ vs Healthy	-0.06	0.96	1.04
miR-6746-5p	PPP1R15B	2	tCD-TG+ vs Healthy	-0.06	0.96	1.04
miR-6746-5p	PRXL2B	2	tCD-TG+ vs Healthy	-0.06	0.96	1.04
miR-6746-5p	PSMC4	2	tCD-TG+ vs Healthy	-0.06	0.96	1.04
miR-6746-5p	PTDSS2	2	tCD-TG+ vs Healthy	-0.06	0.96	1.04
miR-6746-5p	RABAC1	2	tCD-TG+ vs Healthy	-0.06	0.96	1.04
miR-6746-5p	SCARF1	2	tCD-TG+ vs Healthy	-0.06	0.96	1.04
miR-6746-5p	SHMT1	2	tCD-TG+ vs Healthy	-0.06	0.96	1.04
miR-6746-5p	SINHCAF	2	tCD-TG+ vs Healthy	-0.06	0.96	1.04
miR-6746-5p	SLC35D2	2	tCD-TG+ vs Healthy	-0.06	0.96	1.04
miR-6746-5p	SRCIN1	2	tCD-TG+ vs Healthy	-0.06	0.96	1.04
miR-6746-5p	TJP3	2	tCD-TG+ vs Healthy	-0.06	0.96	1.04
miR-6746-5p	WDR73	2	tCD-TG+ vs Healthy	-0.06	0.96	1.04
miR-6746-5p	XPNPEP3	2	tCD-TG+ vs Healthy	-0.06	0.96	1.04
miR-6746-5p	ZNF383	2	tCD-TG+ vs Healthy	-0.06	0.96	1.04
miR-6746-5p	ZNF681	2	tCD-TG+ vs Healthy	-0.06	0.96	1.04
miR-6756-5p	ADGRL1	2	tCD-TG- vs Healthy	-0.7	-0.69	0.11
miR-6756-5p	ANKRD13B	2	tCD-TG- vs Healthy	-0.7	-0.69	0.11
miR-6756-5p	B3GALNT2	2	tCD-TG- vs Healthy	-0.7	-0.69	0.11
miR-6756-5p	BCL7A	2	tCD-TG- vs Healthy	-0.7	-0.69	0.11
miR-6756-5p	C19orf53	2	tCD-TG- vs Healthy	-0.7	-0.69	0.11
miR-6756-5p	CAPN15	2	tCD-TG- vs Healthy	-0.7	-0.69	0.11
miR-6756-5p	CTDNEP1	2	tCD-TG- vs Healthy	-0.7	-0.69	0.11
miR-6756-5p	CYP11A1	2	tCD-TG- vs Healthy	-0.7	-0.69	0.11
miR-6756-5p	EPN1	2	tCD-TG- vs Healthy	-0.7	-0.69	0.11
miR-6756-5p	FURIN	2	tCD-TG- vs Healthy	-0.7	-0.69	0.11
miR-6756-5p	GLIS2	2	tCD-TG- vs Healthy	-0.7	-0.69	0.11
miR-6756-5p	H2AC18	2	tCD-TG- vs Healthy	-0.7	-0.69	0.11
miR-6756-5p	H2AC19	2	tCD-TG- vs Healthy	-0.7	-0.69	0.11
miR-6756-5p	H2BU1	2	tCD-TG- vs Healthy	-0.7	-0.69	0.11
miR-6756-5p	H3-4	2	tCD-TG- vs Healthy	-0.7	-0.69	0.11
miR-6756-5p	H3C2	2	tCD-TG- vs Healthy	-0.7	-0.69	0.11
miR-6756-5p	HDGF	2	tCD-TG- vs Healthy	-0.7	-0.69	0.11
miR-6756-5p	IP6K1	2	tCD-TG- vs Healthy	-0.7	-0.69	0.11
miR-6756-5p	LLGL1	2	tCD-TG- vs Healthy	-0.7	-0.69	0.11
miR-6756-5p	NFIC	2	tCD-TG- vs Healthy	-0.7	-0.69	0.11
miR-6756-5p	PPP1R9B	2	tCD-TG- vs Healthy	-0.7	-0.69	0.11
miR-6756-5p	PPP6R1	2	tCD-TG- vs Healthy	-0.7	-0.69	0.11
miR-6756-5p	PRRC2B	2	tCD-TG- vs Healthy	-0.7	-0.69	0.11
miR-6756-5p	REXO1	2	tCD-TG- vs Healthy	-0.7	-0.69	0.11
miR-6756-5p	RPS6KA1	2	tCD-TG- vs Healthy	-0.7	-0.69	0.11
miR-6756-5p	RREB1	2	tCD-TG- vs Healthy	-0.7	-0.69	0.11
miR-6756-5p	SAA1	2	tCD-TG- vs Healthy	-0.7	-0.69	0.11
miR-6756-5p	SESTD1	2	tCD-TG- vs Healthy	-0.7	-0.69	0.11
miR-6756-5p	SGMS2	2	tCD-TG- vs Healthy	-0.7	-0.69	0.11
miR-6756-5p	SLC35C2	2	tCD-TG- vs Healthy	-0.7	-0.69	0.11
miR-6756-5p	TEX261	2	tCD-TG- vs Healthy	-0.7	-0.69	0.11
miR-6756-5p	TMEM167A	2	tCD-TG- vs Healthy	-0.7	-0.69	0.11
miR-6756-5p	TNRC6A	2	tCD-TG- vs Healthy	-0.7	-0.69	0.11
miR-6756-5p	TNRC6B	2	tCD-TG- vs Healthy	-0.7	-0.69	0.11
miR-6756-5p	TXLNA	2	tCD-TG- vs Healthy	-0.7	-0.69	0.11
miR-6756-5p	ZNF445	2	tCD-TG- vs Healthy	-0.7	-0.69	0.11
miR-6777-5p	AGO2	2	Common (tCD-TG- vs Healthy and tCD-TG+ vs tCD-TG-)	-0.78	0.68	1.49
miR-6777-5p	ASB6	2	Common (tCD-TG- vs Healthy and tCD-TG+ vs tCD-TG-)	-0.78	0.68	1.49
miR-6777-5p	CASZ1	2	Common (tCD-TG- vs Healthy and tCD-TG+ vs tCD-TG-)	-0.78	0.68	1.49
miR-6777-5p	CTDNEP1	2	Common (tCD-TG- vs Healthy and tCD-TG+ vs tCD-TG-)	-0.78	0.68	1.49
miR-6777-5p	DPM2	2	Common (tCD-TG- vs Healthy and tCD-TG+ vs tCD-TG-)	-0.78	0.68	1.49
miR-6777-5p	DUSP14	2	Common (tCD-TG- vs Healthy and tCD-TG+ vs tCD-TG-)	-0.78	0.68	1.49
miR-6777-5p	EPN1	2	Common (tCD-TG- vs Healthy and tCD-TG+ vs tCD-TG-)	-0.78	0.68	1.49
miR-6777-5p	GDF5OS	2	Common (tCD-TG- vs Healthy and tCD-TG+ vs tCD-TG-)	-0.78	0.68	1.49
miR-6777-5p	GNAI2	2	Common (tCD-TG- vs Healthy and tCD-TG+ vs tCD-TG-)	-0.78	0.68	1.49
miR-6777-5p	HMX1	2	Common (tCD-TG- vs Healthy and tCD-TG+ vs tCD-TG-)	-0.78	0.68	1.49
miR-6777-5p	KDM6B	2	Common (tCD-TG- vs Healthy and tCD-TG+ vs tCD-TG-)	-0.78	0.68	1.49
miR-6777-5p	MNT	2	Common (tCD-TG- vs Healthy and tCD-TG+ vs tCD-TG-)	-0.78	0.68	1.49
miR-6777-5p	NFIC	2	Common (tCD-TG- vs Healthy and tCD-TG+ vs tCD-TG-)	-0.78	0.68	1.49
miR-6777-5p	RNF126	2	Common (tCD-TG- vs Healthy and tCD-TG+ vs tCD-TG-)	-0.78	0.68	1.49
miR-6777-5p	SHISA6	2	Common (tCD-TG- vs Healthy and tCD-TG+ vs tCD-TG-)	-0.78	0.68	1.49
miR-6777-5p	SLC11A2	2	Common (tCD-TG- vs Healthy and tCD-TG+ vs tCD-TG-)	-0.78	0.68	1.49
miR-6777-5p	UNK	2	Common (tCD-TG- vs Healthy and tCD-TG+ vs tCD-TG-)	-0.78	0.68	1.49
miR-6777-5p	ZNF43	2	Common (tCD-TG- vs Healthy and tCD-TG+ vs tCD-TG-)	-0.78	0.68	1.49
miR-6777-5p	ZNF562	2	Common (tCD-TG- vs Healthy and tCD-TG+ vs tCD-TG-)	-0.78	0.68	1.49
miR-6787-5p	ANKRD52	2	tCD-TG- vs Healthy	-0.94	-0.5	0.31
miR-6787-5p	ASB6	2	tCD-TG- vs Healthy	-0.94	-0.5	0.31
miR-6787-5p	CTDNEP1	2	tCD-TG- vs Healthy	-0.94	-0.5	0.31
miR-6787-5p	CTTN	2	tCD-TG- vs Healthy	-0.94	-0.5	0.31
miR-6787-5p	DUSP14	2	tCD-TG- vs Healthy	-0.94	-0.5	0.31
miR-6787-5p	FSCN1	2	tCD-TG- vs Healthy	-0.94	-0.5	0.31
miR-6787-5p	GNAI2	2	tCD-TG- vs Healthy	-0.94	-0.5	0.31
miR-6787-5p	GRB2	2	tCD-TG- vs Healthy	-0.94	-0.5	0.31
miR-6787-5p	KHSRP	2	tCD-TG- vs Healthy	-0.94	-0.5	0.31
miR-6787-5p	KLLN	2	tCD-TG- vs Healthy	-0.94	-0.5	0.31
miR-6787-5p	NACC1	2	tCD-TG- vs Healthy	-0.94	-0.5	0.31
miR-6787-5p	NEUROD2	2	tCD-TG- vs Healthy	-0.94	-0.5	0.31
miR-6787-5p	NRGN	2	tCD-TG- vs Healthy	-0.94	-0.5	0.31
miR-6787-5p	PDE4C	2	tCD-TG- vs Healthy	-0.94	-0.5	0.31
miR-6787-5p	PRSS22	2	tCD-TG- vs Healthy	-0.94	-0.5	0.31
miR-6787-5p	SCAMP4	2	tCD-TG- vs Healthy	-0.94	-0.5	0.31
miR-6787-5p	SPRY4	2	tCD-TG- vs Healthy	-0.94	-0.5	0.31
miR-6787-5p	SRCIN1	2	tCD-TG- vs Healthy	-0.94	-0.5	0.31
miR-6787-5p	TOR4A	2	tCD-TG- vs Healthy	-0.94	-0.5	0.31
miR-6787-5p	UNK	2	tCD-TG- vs Healthy	-0.94	-0.5	0.31
miR-6832-5p	C15orf40	2	tCD-TG- vs Healthy	0.74	-0.05	-0.86
miR-6832-5p	C9orf64	2	tCD-TG- vs Healthy	0.74	-0.05	-0.86
miR-6832-5p	CASKIN1	2	tCD-TG- vs Healthy	0.74	-0.05	-0.86
miR-6832-5p	CGAS	2	tCD-TG- vs Healthy	0.74	-0.05	-0.86
miR-6832-5p	CLN8	2	tCD-TG- vs Healthy	0.74	-0.05	-0.86
miR-6832-5p	DNAJC10	2	tCD-TG- vs Healthy	0.74	-0.05	-0.86
miR-6832-5p	EFHC1	2	tCD-TG- vs Healthy	0.74	-0.05	-0.86
miR-6832-5p	ERBB3	2	tCD-TG- vs Healthy	0.74	-0.05	-0.86
miR-6832-5p	FMC1-LUC7L2	2	tCD-TG- vs Healthy	0.74	-0.05	-0.86
miR-6832-5p	FRK	2	tCD-TG- vs Healthy	0.74	-0.05	-0.86
miR-6832-5p	GGCX	2	tCD-TG- vs Healthy	0.74	-0.05	-0.86
miR-6832-5p	IFNAR1	2	tCD-TG- vs Healthy	0.74	-0.05	-0.86
miR-6832-5p	KPNA2	2	tCD-TG- vs Healthy	0.74	-0.05	-0.86
miR-6832-5p	LAYN	2	tCD-TG- vs Healthy	0.74	-0.05	-0.86
miR-6832-5p	LRRC58	2	tCD-TG- vs Healthy	0.74	-0.05	-0.86
miR-6832-5p	LUC7L2	2	tCD-TG- vs Healthy	0.74	-0.05	-0.86
miR-6832-5p	MAN1A2	2	tCD-TG- vs Healthy	0.74	-0.05	-0.86
miR-6832-5p	MLXIP	2	tCD-TG- vs Healthy	0.74	-0.05	-0.86
miR-6832-5p	MMACHC	2	tCD-TG- vs Healthy	0.74	-0.05	-0.86
miR-6832-5p	NSD2	2	tCD-TG- vs Healthy	0.74	-0.05	-0.86
miR-6832-5p	NTMT1	2	tCD-TG- vs Healthy	0.74	-0.05	-0.86
miR-6832-5p	PHAX	2	tCD-TG- vs Healthy	0.74	-0.05	-0.86
miR-6832-5p	PHC3	2	tCD-TG- vs Healthy	0.74	-0.05	-0.86
miR-6832-5p	PRIMA1	2	tCD-TG- vs Healthy	0.74	-0.05	-0.86
miR-6832-5p	RAB3B	2	tCD-TG- vs Healthy	0.74	-0.05	-0.86
miR-6832-5p	RHOBTB3	2	tCD-TG- vs Healthy	0.74	-0.05	-0.86
miR-6832-5p	SEC14L5	2	tCD-TG- vs Healthy	0.74	-0.05	-0.86
miR-6832-5p	SERPINA1	2	tCD-TG- vs Healthy	0.74	-0.05	-0.86
miR-6832-5p	SLC38A7	2	tCD-TG- vs Healthy	0.74	-0.05	-0.86
miR-6832-5p	SNX4	2	tCD-TG- vs Healthy	0.74	-0.05	-0.86
miR-6832-5p	SOCS7	2	tCD-TG- vs Healthy	0.74	-0.05	-0.86
miR-6832-5p	TADA2A	2	tCD-TG- vs Healthy	0.74	-0.05	-0.86
miR-6832-5p	TCN2	2	tCD-TG- vs Healthy	0.74	-0.05	-0.86
miR-6832-5p	TGFBR2	2	tCD-TG- vs Healthy	0.74	-0.05	-0.86
miR-6832-5p	THAP1	2	tCD-TG- vs Healthy	0.74	-0.05	-0.86
miR-6832-5p	TMC5	2	tCD-TG- vs Healthy	0.74	-0.05	-0.86
miR-6832-5p	TNFSF9	2	tCD-TG- vs Healthy	0.74	-0.05	-0.86
miR-6832-5p	TRPV2	2	tCD-TG- vs Healthy	0.74	-0.05	-0.86
miR-6832-5p	WDPCP	2	tCD-TG- vs Healthy	0.74	-0.05	-0.86
miR-6832-5p	ZIK1	2	tCD-TG- vs Healthy	0.74	-0.05	-0.86
miR-6832-5p	ZMIZ2	2	tCD-TG- vs Healthy	0.74	-0.05	-0.86
miR-6832-5p	ZNF366	2	tCD-TG- vs Healthy	0.74	-0.05	-0.86
miR-6832-5p	ZNF724	2	tCD-TG- vs Healthy	0.74	-0.05	-0.86
miR-6832-5p	ZNF8	2	tCD-TG- vs Healthy	0.74	-0.05	-0.86
miR-6835-5p	CAPN15	2	tCD-TG- vs Healthy	-0.82	0.47	0.96
miR-6835-5p	CCNY	2	tCD-TG- vs Healthy	-0.82	0.47	0.96
miR-6835-5p	GIGYF1	2	tCD-TG- vs Healthy	-0.82	0.47	0.96
miR-6835-5p	MAZ	2	tCD-TG- vs Healthy	-0.82	0.47	0.96
miR-6835-5p	PPP6R1	2	tCD-TG- vs Healthy	-0.82	0.47	0.96
miR-6835-5p	RUNX3	2	tCD-TG- vs Healthy	-0.82	0.47	0.96
miR-6835-5p	SOCS7	2	tCD-TG- vs Healthy	-0.82	0.47	0.96
miR-6835-5p	TXLNA	2	tCD-TG- vs Healthy	-0.82	0.47	0.96
miR-6835-5p	ZFP30	2	tCD-TG- vs Healthy	-0.82	0.47	0.96
miR-6835-5p	ZNF251	2	tCD-TG- vs Healthy	-0.82	0.47	0.96
miR-6835-5p	ZNF799	2	tCD-TG- vs Healthy	-0.82	0.47	0.96
miR-6870-5p	ADGRL1	2	tCD-TG+ vs Healthy	0.14	1.19	1.12
miR-6870-5p	ANK1	2	tCD-TG+ vs Healthy	0.14	1.19	1.12
miR-6870-5p	ANKRD52	2	tCD-TG+ vs Healthy	0.14	1.19	1.12
miR-6870-5p	ATPAF1	2	tCD-TG+ vs Healthy	0.14	1.19	1.12
miR-6870-5p	B3GALNT2	2	tCD-TG+ vs Healthy	0.14	1.19	1.12
miR-6870-5p	CCDC77	2	tCD-TG+ vs Healthy	0.14	1.19	1.12
miR-6870-5p	CLPB	2	tCD-TG+ vs Healthy	0.14	1.19	1.12
miR-6870-5p	CSTF2	2	tCD-TG+ vs Healthy	0.14	1.19	1.12
miR-6870-5p	DDA1	2	tCD-TG+ vs Healthy	0.14	1.19	1.12
miR-6870-5p	DIRAS2	2	tCD-TG+ vs Healthy	0.14	1.19	1.12
miR-6870-5p	DTX2	2	tCD-TG+ vs Healthy	0.14	1.19	1.12
miR-6870-5p	DUSP7	2	tCD-TG+ vs Healthy	0.14	1.19	1.12
miR-6870-5p	FOXO6	2	tCD-TG+ vs Healthy	0.14	1.19	1.12
miR-6870-5p	GATAD2A	2	tCD-TG+ vs Healthy	0.14	1.19	1.12
miR-6870-5p	GDF5OS	2	tCD-TG+ vs Healthy	0.14	1.19	1.12
miR-6870-5p	GDI1	2	tCD-TG+ vs Healthy	0.14	1.19	1.12
miR-6870-5p	MAP7D1	2	tCD-TG+ vs Healthy	0.14	1.19	1.12
miR-6870-5p	MAT1A	2	tCD-TG+ vs Healthy	0.14	1.19	1.12
[truncated: 7,525 more rows]
