# Supplementary material for: Gluten-free diet affects fecal small non-coding RNA profiles and microbiome composition in celiac disease supporting a host-gut microbiota crosstalk
Source: Gut Microbes. 2023 Feb 7;15(1):2172955. doi: 10.1080/19490976.2023.2172955 (PMC9928459; doi:10.1080/19490976.2023.2172955)
Supplement: Supplemental Material [file KGMI_A_2172955_SM4401.zip › Supplementary_Table_5_DEsncRNAs.xlsx]

## Sheet: A_DE_analysis
Supplementary Table 5A. Results of the DESeq2 differential expression analysis of sncRNA stool levels. B. Analysis of DEmiRNAs expression changes considering an independent group of healthy individuals. H, healthy from this study; H2, healthy omnivorous from Tarallo et al., 2021.
					Median expression				Average expression				log2FC			p-value			adj. p-value
ID	Description	Biotype	Median > 15	Adj. p-value < 0.05	Healthy (H)	Untreated CD-TG+	tCD-TG+	tCD-TG-	Healthy (H)	Untreated CD-TG+	tCD-TG+	tCD-TG-	tCD-TG- vs H	tCD-TG+ vs H	tCD-TG+ vs tCD-TG-	tCD-TG- vs H	tCD-TG+ vs H	tCD-TG+ vs tCD-TG-	tCD-TG- vs H	tCD-TG+ vs H	tCD-TG+ vs tCD-TG-
URS0000387116	Homo sapiens (human) piR-43815	piRNA	Yes	Yes	14.3364	18.6196	6.82206	11.8108	72.1912	35.6065	267.882	111.323	-0.35011	2.60642	4.30609	0.448464	0.000472885	2.34035e-06	0.936645	0.0470534	0.004878
URS00003921AD	Homo sapiens (human) piR-41947	piRNA	Yes	Yes	11.0025	11.6867	15.3496	9.9006	15.2363	27.3428	49.7201	14.5115	-0.0859335	1.78164	1.59973	0.706049	0.000294685	0.000226147	0.994008	0.036065	0.0564511
URS000002278B	Homo sapiens (human) piR-34680	piRNA	Yes	Yes	4.0731	34.136	3.07513	3.08561	13.275	43.6087	88.0483	7.04351	-0.0709808	2.53791	3.15533	0.843803	0.000339434	0.000711512	1	0.0391123	0.0954277
URS000020652E	Homo sapiens (human) piR-42271	piRNA	Yes	Yes	4.17918	1.29852	15.7866	2.56668	8.57511	3.23002	32.6148	6.49249	-0.36495	2.03752	2.04379	0.313302	0.000194794	0.00307755	0.882728	0.0293223	0.157945
URS00003EF968	Homo sapiens (human) piR-58832	piRNA	Yes	Yes	7.09136	3.10327	29.3149	7.75484	18.4396	9.44257	80.3257	26.0029	0.216747	2.35928	2.02695	0.631716	8.9575e-05	0.00475275	0.981562	0.0181067	0.182492
URS000001D7B2	Homo sapiens (human) piR-60401	piRNA	Yes	Yes	3.80345	0	15.9198	2.47845	7.99636	3.79617	29.3412	7.20154	-0.187394	1.95504	1.82346	0.616224	0.000260512	0.00514254	0.978698	0.0344972	0.187624
URS000047C363	Homo sapiens (human) piR-42600	piRNA	Yes	Yes	0	40.9035	0.422118	0	24.3437	42.5983	12.7227	17.5482	0.0314938	3.35991	4.32919	1	0.000467414	0.0114513	1	0.0470432	0.237129
URS00000CB5CF	Homo sapiens (human) piR-42270	piRNA	Yes	Yes	5.63093	1.29852	18.6489	5.67341	10.3288	3.42981	32.2961	9.26618	-0.218887	1.768	1.5077	0.492731	0.000241089	0.0127566	0.948195	0.0331723	0.245085
URS00004506C8	Homo sapiens (human) piR-47969	piRNA	Yes	Yes	10.4301	1.94778	16.3129	10.8026	13.2677	2.24765	48.5572	16.1184	0.118855	1.74002	1.45305	0.674009	9.04716e-05	0.0232392	0.990601	0.0181067	0.283168
URS00004CEA14	Homo sapiens (human) piR-43773	piRNA	Yes	Yes	48.0371	0	88.7601	31.2855	290.692	11.9879	1850.72	465.141	-0.144304	4.81914	2.37152	0.850998	7.75917e-07	0.0958321	1	0.000683272	0.43383
URS000014C46D	Homo sapiens (human) piR-57921	piRNA	Yes	Yes	8.0041	0	24.064	10.8558	10.4312	15.1847	30.4553	13.5449	0.380979	1.6675	0.98087	0.266649	0.000476507	0.133549	0.855434	0.0471474	0.479789
URS000009DDCA	Homo sapiens transfer RNA-Val (CAC) 2-1 (TRV-CAC2-1)	tRNA	Yes	Yes	10.8073	0	24.5875	10.647	15.1738	2.19778	107.166	30.514	0.621347	2.61638	2.49444	0.0948629	1.06354e-06	0.000227849	0.655174	0.000814398	0.0564511
URS0000C8E9D4	Homo sapiens transfer RNA-Phe (GAA) 5-1 (TRF-GAA5-1)	tRNA	Yes	Yes	45.93	148.957	68.6827	42.1735	89.0392	163.525	210.025	100.144	-0.242511	1.7414	1.57155	0.406113	0.000425377	0.0028489	0.923444	0.0448607	0.154632
URS000063F87E	Homo sapiens transfer RNA-Val (CAC) 5-1 (TRV-CAC5-1)	tRNA	Yes	Yes	7.46735	4.54483	19.8174	8.7988	14.4089	8.10828	122.943	29.6982	0.77087	2.98234	2.03104	0.0350387	3.85254e-07	0.00852013	0.49182	0.000392786	0.224124
URS0000491D45	Homo sapiens (human) tRNA-Val	tRNA	Yes	Yes	9.66873	0	27.4377	9.23394	14.8863	6.19374	124.075	31.3074	0.722939	2.81027	1.98298	0.0924713	6.69425e-06	0.0218009	0.651599	0.00295776	0.278326
URS0000748C4B	Homo sapiens transfer RNA-Val (CAC) 4-1 (TRV-CAC4-1)	tRNA	Yes	Yes	17.1333	0	27.8598	10.2833	20.8602	8.19173	121.06	33.4286	0.266272	2.37818	2.00441	0.53327	0.000174741	0.0277701	0.95975	0.027478	0.297353
URS00000234E0	Homo sapiens (human) piR-59767	piRNA	No	Yes	5.41991	6.59334	4.88234	4.04844	12.3472	7.39187	69.7353	15.4897	0.048167	2.68387	3.91335	0.90435	6.65813e-06	1.4858e-07	1	0.00295776	0.00141485
URS000049687A	Homo sapiens (human) piR-32944	piRNA	No	Yes	0.42795	0.649262	1.40937	0	1.60446	0.815815	17.2143	0.721247	-1.01815	2.42041	3.30048	0.0118136	0.000294082	1.23776e-07	NA	0.036065	0.00141485
tRNA-His-GTG-2-1-tRF5	tRNA-His-GTG-2-1-tRF5	tRF	No	Yes	3.7231	4.19576	4.20977	3.23952	47.295	11.1375	66.8238	8.63333	-2.03304	1.90613	4.10229	0.000419894	0.0120698	2.30364e-07	0.0940324	0.244618	0.00146242
URS0000395BF4	Homo sapiens (human) piR-41486	piRNA	No	Yes	1.19553	0.649262	3.63882	0.740052	2.74761	4.21238	15.7339	2.03645	-0.435219	2.03313	2.97165	0.289173	0.000716535	3.2066e-07	0.868603	0.0600934	0.00152674
URS0000113967	Homo sapiens (human) piR-50494	piRNA	No	Yes	0	3.10327	1.05667	0	4.70929	13.154	50.8527	1.42196	-0.525796	4.99411	4.41901	0.447471	3.37147e-06	6.55492e-07	0.936367	0.00195554	0.00208064
URS000004E054	Homo sapiens (human) partial ncRNA	snRNA	No	Yes	0.60182	1.19879	1.57866	0.384429	1.39797	0.832437	8.26698	0.943517	-0.716222	1.69976	2.57004	0.0408097	0.00373703	6.13064e-07	NA	0.147759	0.00208064
URS0000732DD4	Homo sapiens transfer RNA-Val (CAC) 6-1 (TRV-CAC6-1)	tRNA	No	Yes	2.71647	0.649262	3.73807	2.39792	5.21654	0.815815	97.229	16.6414	0.68061	3.67189	3.73417	0.137038	4.23182e-08	2.10549e-06	0.726957	9.23055e-05	0.004878
URS0000DC5E59	Homo sapiens (human) tRNA-Thr	tRNA	No	Yes	0.877215	0.599395	6.60579	0.960257	2.55853	0.632639	16.8567	1.57477	-0.533087	2.60373	2.95334	0.140301	5.39206e-06	2.5613e-06	0.729306	0.00268437	0.004878
URS000024F376	Homo sapiens (human) piR-46190	piRNA	No	Yes	2.40319	3.10327	4.26379	2.11779	32.6882	7.52704	53.0249	4.68389	-2.12157	2.75212	4.14055	6.71791e-05	0.00255357	2.1029e-06	0.0542951	0.120572	0.004878
URS0000571F0F	Homo sapiens (human) piR-40774	piRNA	No	Yes	3.33405	3.59637	11.0644	1.74748	11.572	3.70048	55.0746	4.75645	-1.12409	2.71354	3.12302	0.0100634	6.7176e-06	3.30293e-06	0.319404	0.00295776	0.00503339
URS00001ABDEF	Homo sapiens (human) piR-39811	piRNA	No	Yes	2.75743	3.24631	4.09367	1.84207	8.65837	3.47968	68.7721	10.8703	-0.37832	2.93528	3.86839	0.467199	4.22595e-05	4.16308e-06	0.942712	0.0104827	0.00503339
URS0000371B9D	Homo sapiens (human) piR-44725	piRNA	No	Yes	0	0	2.13975	0.652335	2.71653	0.216421	10.695	1.35091	-0.668657	2.44666	2.96712	0.181088	0.000969345	3.01923e-06	0.778232	0.069002	0.00503339
URS0000227BD1	Homo sapiens (human) piR-57147	piRNA	No	Yes	1.37066	0	2.81874	1.74271	18.8739	0.432841	45.5501	15.1367	-1.60143	1.86972	4.05716	0.00777542	0.0110044	3.7782e-06	0.293929	0.236869	0.00503339
URS00002EA2B9	Homo sapiens (human) piR-52781	piRNA	No	Yes	2.08601	2.59705	4.9175	1.80987	5.19203	2.66387	4.97474	2.38616	-1.16864	0.295268	1.48724	0.0024015	0.577785	3.90581e-06	0.184306	0.854168	0.00503339
URS00004144CC	Homo sapiens (human) piR-49716	piRNA	No	Yes	0.596004	1.94778	0	1.15188	1.15637	4.84502	0.219975	2.02385	0.951281	-1.80785	-2.94415	0.00245055	0.0111753	4.22863e-06	0.184853	NA	0.00503339
URS00004B3115	Homo sapiens (human) piR-51007	piRNA	No	Yes	2.30827	2.99697	3.38249	1.52421	3.41765	6.62592	23.5994	2.09672	-0.659167	2.18386	2.73693	0.0233846	8.97832e-05	4.61096e-06	0.428845	0.0181067	0.00516563
URS0000072EF0	Homo sapiens (human) piR-60668	piRNA	No	Yes	5.9474	14.933	14.647	5.89181	8.88071	17.3908	128.883	10.3514	0.282746	3.5745	3.00589	0.338894	3.00219e-10	6.72781e-06	0.894528	1.05749e-06	0.00651387
URS0000443D4C	Homo sapiens (human) piR-36746	piRNA	No	Yes	1.12739	3.10327	2.12416	0.971664	2.91976	5.94561	36.5036	1.84124	-0.322833	3.89265	3.88354	0.392629	2.66863e-06	6.29611e-06	0.916196	0.00188	0.00651387
URS000074CCCF	Homo sapiens transfer RNA-Val (CAC) 7-1 (TRV-CAC7-1)	tRNA	No	Yes	2.84676	2.99697	5.16209	2.32068	4.548	2.46626	27.3046	13.2127	-0.000394608	2.31333	2.53923	0.994954	2.06192e-05	6.84051e-06	1	0.00637098	0.00651387
URS00001F0657	Homo sapiens (human) piR-46323	piRNA	No	Yes	4.72962	2.99697	4.27208	4.35291	17.4953	5.11098	190.272	7.62935	0.10599	3.23341	3.40243	0.678502	3.50246e-06	9.7752e-06	0.991483	0.00195554	0.00886517
URS0000356D5D	Homo sapiens (human) piR-42584	piRNA	No	Yes	0	1.29852	0.471842	0	1.0134	1.46726	10.8479	1.10948	0.0781115	3.80963	3.54172	0.769841	9.39067e-07	1.05818e-05	NA	0.000751766	0.00916049
URS000075162F	Homo sapiens (human) tRNA-Val-CAC-12-1	tRNA	No	Yes	2.79233	0	7.32872	1.33336	5.09927	1.79818	50.5918	15.5522	0.634788	2.88558	3.11563	0.177591	3.31787e-06	1.11162e-05	0.775701	0.00195554	0.00920468
URS00003F8234	Homo sapiens (human) piR-50355	piRNA	No	Yes	0.85511	0	1.26635	0.105059	2.21422	0.432841	23.9366	0.742113	-1.30077	2.43263	3.49405	0.000644886	0.000253451	1.31882e-05	0.111359	0.0340747	0.0104654
URS00003EDC9C	Homo sapiens (human) piR-48341	piRNA	No	Yes	0.231052	0	1.23005	0	2.34764	0.216421	4.84367	0.764863	-1.8084	1.4066	2.7888	0.000839209	0.0600294	1.45499e-05	0.124126	0.435974	0.0110841
URS00005E65AE	Homo sapiens (human) piR-37617	piRNA	No	Yes	0	0	0.615025	0.0863691	3.16762	1.29852	13.6872	2.86744	-0.874589	3.09626	3.44628	0.279259	0.000342318	1.58034e-05	0.864293	0.0391123	0.011576
URS00000BA725	Homo sapiens (human) tRNA-Glu	tRNA	No	Yes	1.80664	0.599395	3.69015	2.06926	2.25451	1.93116	14.4512	2.50453	-0.154501	2.4681	2.41493	0.615933	2.44833e-07	1.93372e-05	0.978698	0.000315064	0.0136399
URS00002FAEBB	Homo sapiens (human) piR-36977	piRNA	No	Yes	1.1824	4.19576	0	1.627	3.76489	4.3808	0.277852	3.39715	0.0335337	-2.75522	-3.17791	0.907315	0.000642371	2.1541e-05	1	0.05719	0.0140177
URS00005C50A1	Homo sapiens (human) piR-47504	piRNA	No	Yes	0	0.599395	1.3276	0	1.47879	1.93116	18.6126	0.447488	-0.588368	3.26382	4.20112	0.303533	0.000678734	2.2081e-05	NA	0.0582985	0.0140177
URS000008980D	Homo sapiens (human) partial ncRNA	snRNA	No	Yes	2.97995	2.39758	4.62808	1.83574	4.25264	2.31414	21.6467	3.34343	-0.748079	1.72239	2.48613	0.00899874	0.00179668	2.16954e-05	0.306387	0.0995069	0.0140177
URS000044B257	Homo sapiens (human) piR-35192	piRNA	No	Yes	0.375395	1.29852	1.26635	0.784953	1.60553	1.66706	17.7937	1.20568	-0.564513	2.07335	3.20876	0.275433	0.00659782	2.33611e-05	0.863282	0.193126	0.014352
URS0000380260	Homo sapiens (human) piR-48197	piRNA	No	Yes	0.928706	2.59705	1.88737	1.08766	2.21324	5.26124	6.994	1.63753	-0.138625	1.88889	1.95075	0.72104	0.00171643	2.96677e-05	0.996138	0.0979502	0.0167041
URS0000051650	Homo sapiens (human) piR-37154	piRNA	No	Yes	0.298002	0	1.3276	0	1.42385	0.199798	9.59585	0.728569	-1.03304	1.79983	2.5794	0.00622061	0.00466767	2.98209e-05	NA	0.16915	0.0167041
URS0000147FBB	Homo sapiens (human) piR-37732	piRNA	No	Yes	0.42795	0	0.178003	1.59579	2.21426	2.16421	0.493191	2.15884	0.0698869	-1.84808	-2.53827	0.806018	0.0273125	2.85565e-05	1	0.336572	0.0167041
URS00002AD7E0	Homo sapiens (human) piR-34081	piRNA	No	Yes	0.916875	0	1.70552	0.638259	3.23399	3.39657	7.08676	1.69391	-0.914186	1.41743	2.33594	0.0474549	0.0387703	3.50129e-05	0.540925	0.377459	0.0185228
URS00005846A7	Homo sapiens (human) piR-33970	piRNA	No	Yes	1.062	3.10327	3.07513	1.28667	3.60015	2.91572	5.52465	1.73366	-1.03431	0.874911	1.9542	0.00541549	0.0972629	3.42895e-05	0.258591	0.504267	0.0185228
URS00005F5911	Homo sapiens (human) piR-60039	piRNA	No	Yes	0.327347	0	0.796559	0	1.34985	0.199798	13.2129	0.593006	-1.06044	3.08166	4.09791	0.0398146	9.1611e-06	3.76902e-05	NA	0.00358545	0.0194003
URS000054C61D	Homo sapiens (human) piR-37535	piRNA	No	Yes	0.506958	0	1.84508	0.199467	4.34283	0.199798	6.25666	0.987739	-0.453747	2.06498	2.65658	0.242376	7.19721e-05	4.06194e-05	0.835828	0.0162509	0.01964
URS0000379A9D	Homo sapiens (human) piR-58711	piRNA	No	Yes	0.506958	1.19879	0.845622	0.332784	2.28327	2.13096	11.2789	1.53257	-0.971628	2.16251	2.40074	0.0590484	0.00558733	3.93601e-05	0.58048	0.182568	0.01964
URS0000136CE8	Homo sapiens (human) piR-57436	piRNA	No	Yes	0.937403	3.24631	3.68355	0.849794	2.70814	2.28089	5.61428	1.67646	-0.884335	1.14517	2.49048	0.0332742	0.0346609	4.12496e-05	0.48353	0.365839	0.01964
URS00005F03C4	Homo sapiens (human) piR-31598	piRNA	No	Yes	2.7154	6.20654	5.84143	1.02942	4.24706	5.28191	10.1844	1.71242	-1.05135	1.27166	1.96383	0.000542397	0.00295724	4.51306e-05	0.104021	0.130534	0.0204646
tRNA-Glu-TTC-9-1-tRF3	tRNA-Glu-TTC-9-1-tRF3	tRF	No	Yes	0.536044	0	2.45875	0	1.33037	2.79717	3.3848	0.837045	-0.635631	1.27405	1.8872	0.0536197	0.00702032	4.49451e-05	NA	0.197614	0.0204646
URS00003D7AE9	Homo sapiens (human) piR-38950	piRNA	No	Yes	0	0	0.852758	0	0.512499	0.649262	4.05387	0.487731	-0.233687	3.00736	3.01757	0.741531	1.12477e-05	4.66529e-05	NA	NA	0.0206629
URS000043BE8F	Homo sapiens (human) piR-56786	piRNA	No	Yes	0	2.39758	0.531039	0	0.399902	2.26646	21.9796	0.467403	-0.0470987	4.18287	3.88292	1	1.60759e-05	5.70885e-05	NA	0.00524312	0.0247103
URS00001986D6	Homo sapiens (human) piR-37052	piRNA	No	Yes	0.652701	0.599395	0.792501	0	3.73013	0.84906	62.2645	1.1376	-1.3698	2.55393	4.26216	0.0197163	0.0463016	5.88319e-05	0.405618	0.398491	0.024899
URS000034D635	Homo sapiens (human) piR-33247	piRNA	No	Yes	0.560726	1.19879	0.615025	0.806313	2.91478	1.26528	18.2736	3.25019	0.180003	3.1779	3.61363	0.69101	0.00184393	7.45655e-05	0.99278	0.101169	0.0289816
URS00004BC6B7	Homo sapiens (human) tRNA-Lys	tRNA	No	Yes	0.60182	4.54483	0	1.56537	4.58609	18.2655	0.231789	6.74689	0.797764	-2.65163	-4.08974	0.18217	0.00662333	7.43742e-05	0.780364	0.193126	0.0289816
URS000001D187	Homo sapiens (human) piR-61811	piRNA	No	Yes	0	0.599395	0.53401	0.316894	1.24204	1.49832	6.04892	0.984742	-0.865064	1.72236	2.69536	0.0718449	0.0249746	7.19069e-05	NA	0.327028	0.0289816
URS00004E94BB	Homo sapiens (human) piR-57039	piRNA	No	Yes	0	1.94778	0.454852	0.499404	3.70076	1.88348	8.63104	1.5698	-0.702662	2.15288	2.73882	0.216857	0.23198	7.13903e-05	0.810092	0.655696	0.0289816
URS00003B373B	Homo sapiens (human) piR-60290	piRNA	No	Yes	1.87698	1.29852	3.15733	1.14496	6.96293	1.43183	117.057	2.13152	-0.315699	3.59082	3.87766	0.307669	1.36502e-06	7.82611e-05	0.880901	0.0010017	0.0292251
URS00001B75D1	Homo sapiens (human) piR-37495	piRNA	No	Yes	1.50158	5.19409	0.531039	2.44632	3.26532	4.00001	0.678382	4.95223	0.604225	-1.68397	-2.37063	0.078077	0.00702399	7.76315e-05	0.625666	0.197614	0.0292251
URS00004E32EC	Homo sapiens (human) piR-36398	piRNA	No	Yes	0	1.29852	0.356006	0	0.708648	1.46726	6.71779	0.716507	-0.947584	2.19627	2.95631	0.15962	0.387429	8.59529e-05	NA	0.760776	0.0314803
URS000024808B	Homo sapiens (human) piR-48273	piRNA	No	Yes	0.659776	3.10327	2.49204	0.834583	1.95149	2.11653	9.74151	1.42171	-0.469662	2.20497	2.41897	0.217501	0.000201163	9.90851e-05	0.811148	0.0298782	0.0356052
URS00001EB871	Homo sapiens (human) piR-37489	piRNA	No	Yes	0.413377	5.19409	1.05667	0	2.06129	4.12894	3.95726	0.861823	-1.13591	1.29194	2.13226	0.0190287	0.0788284	0.000104372	0.401645	0.476103	0.0368103
URS000057B12D	Homo sapiens (human) piR-53652	piRNA	No	Yes	2.2295	2.59705	4.88234	2.27544	3.77367	3.46306	10.9386	2.75114	-0.455081	1.33125	1.74148	0.133222	0.00933145	0.000106895	0.721768	0.223389	0.0370149
URS00005A1471	Homo sapiens (human) piR-56000	piRNA	No	Yes	2.98885	5.84335	2.45875	1.54152	8.33905	4.01663	57.249	3.04338	-1.30494	1.76473	2.71206	0.0017369	0.0216184	0.000123368	0.159781	0.307452	0.0414958
URS00002D6D43	Homo sapiens (human) piR-57129	piRNA	No	Yes	4.58286	8.4404	12.7359	3.36226	9.40445	11.8044	14.2521	5.85438	-0.642815	0.992373	1.68638	0.0530187	0.0427458	0.000124193	0.560399	0.389467	0.0414958
URS0000343B4D	Homo sapiens (human) piR-30996	piRNA	No	Yes	2.96992	6.49262	4.2795	2.4877	6.03596	5.16118	9.52286	3.43869	-0.49098	1.24403	1.61269	0.144841	0.00661856	0.000136868	0.735745	0.193126	0.0449421
URS000056CB6E	Homo sapiens (human) piR-52005	piRNA	No	Yes	1.37066	2.39758	1.41553	1.26125	4.42306	2.9634	17.6219	2.0567	-0.903752	1.90359	2.18345	0.0186718	0.00108798	0.000140316	0.401645	0.0745586	0.0452934
URS00005357B7	Homo sapiens (human) partial ncRNA	snRNA	No	Yes	3.10033	1.29852	5.53523	2.63827	4.2354	7.02618	45.4092	8.09295	-0.400124	2.51333	2.34457	0.13769	5.65823e-05	0.000143146	0.726957	0.013287	0.0454369
URS000060A0DF	Homo sapiens (human) piR-47527	piRNA	No	Yes	0.403257	0	2.13975	0.471048	1.07935	0.432841	6.96902	1.13191	-0.455624	2.41878	2.42155	0.349839	9.58784e-05	0.000149221	NA	0.0183733	0.0458374
URS00000DAD97	Homo sapiens (human) piR-53927	piRNA	No	Yes	3.14853	2.39758	2.53687	4.34256	9.64186	1.66487	81.2156	18.4161	0.749074	2.80066	2.85412	0.077953	0.000258702	0.000148702	0.625666	0.0344972	0.0458374
URS0000150BA4	Homo sapiens (human) piR-33387	piRNA	No	Yes	4.48328	0.649262	4.22118	3.73353	10.6248	0.616017	45.5088	6.99456	-0.624978	2.1118	2.44824	0.0696125	0.000664751	0.00015662	0.60728	0.0582782	0.0458897
URS00005F9CE6	Homo sapiens (human) piR-50884	piRNA	No	Yes	2.13975	0	4.09407	1.79933	6.68046	0.799193	19.0274	2.92503	-1.14939	1.52545	2.5411	0.00570707	0.0218739	0.000154225	0.263655	0.308409	0.0458897
URS00001C2AB0	Homo sapiens (human) piR-54594	piRNA	No	Yes	1.1824	0.599395	2.67005	0.607686	4.90551	0.632639	35.0038	2.69129	-1.10888	2.0931	2.47653	0.0186593	0.0291309	0.000154043	0.401645	0.342039	0.0458897
URS000018A107	Homo sapiens (human) piR-43382	piRNA	No	Yes	1.20364	3.10327	2.13975	0.759575	4.3555	23.9418	10.378	2.22527	-1.02272	1.35293	2.41844	0.0155394	0.0487156	0.000162556	0.377314	0.404889	0.0469074
URS0000647CF5	Homo sapiens tRNA	tRNA	No	Yes	6.40328	3.24631	10.1475	3.89904	9.93542	25.0579	36.848	9.70155	-0.0611723	2.03583	2.16118	0.847376	9.29524e-05	0.000173959	1	0.0181898	0.0480153
URS00005334B0	Homo sapiens (human) piR-48636	piRNA	No	Yes	0.919144	1.29852	1.70552	0.39789	1.63891	1.83143	3.63827	0.900296	-0.858071	1.1137	1.61563	0.0170894	0.0198824	0.000173118	0.389852	0.299801	0.0480153
URS000010CE21	Homo sapiens (human) piR-50721	piRNA	No	Yes	1.3577	2.59705	1.23005	1.29217	5.43487	4.06245	6.70357	1.80469	-1.31931	0.433979	1.68171	0.000933145	0.539208	0.000171693	0.125025	0.836692	0.0480153
URS0000501F64	Homo sapiens (human) piR-59576	piRNA	No	Yes	0	8.4404	0.178003	0	0.772216	6.95116	16.7117	0.904505	-0.10259	3.45078	3.63457	1	0.00844413	0.000183156	NA	0.2146	0.0498315
URS000001D451	Homo sapiens (human) piR-37649	piRNA	No	Yes	1.07209	0.649262	4.09367	0.941773	3.35657	0.616017	4.97951	1.65501	-0.28737	1.65409	1.81119	0.413802	0.000430512	0.00023863	0.926428	0.0451321	0.0582656
URS00004D406B	Homo sapiens (human) piR-40887	piRNA	No	Yes	0.419538	0	0.563748	0.697905	1.88277	0.216421	9.29672	2.54862	-0.18663	2.13132	2.89191	0.826655	0.000280253	0.000255167	1	0.0359176	0.0592641
URS0000509761	Homo sapiens (human) piR-57488	piRNA	No	Yes	2.45875	0	5.16209	0.83595	9.15825	2.59738	66.3862	11.3127	-0.503532	2.84661	3.5109	0.35818	0.000293564	0.000246478	0.902654	0.036065	0.0592641
URS0000297645	Homo sapiens (human) piR-48940	piRNA	No	Yes	3.15921	1.94778	6.76498	1.44508	5.26878	2.04785	13.4415	3.51047	-0.619546	1.67121	2.0289	0.0822817	0.000152449	0.000266873	0.631449	0.0250928	0.0605071
URS00000B472B	Homo sapiens (human) piR-58400	piRNA	No	Yes	0	4.19576	0.281874	0.369423	4.25096	13.5181	26.0873	1.57839	-0.40685	3.8496	3.56184	0.341615	0.000281435	0.000306045	0.895695	0.0359176	0.0633546
URS00004CABC2	Homo sapiens (human) piR-57134	piRNA	No	Yes	1.3577	6.59334	1.32083	1.01687	14.9115	6.26209	34.0906	2.88177	-0.463651	2.4798	3.24503	0.291924	0.000401612	0.000377162	0.87142	0.0436815	0.0718704
URS000009A65E	Homo sapiens (human) piR-58194	piRNA	No	Yes	0	0	1.22937	0	1.14761	0	3.61637	0.795188	-0.315455	1.88144	1.89684	0.552742	0.00010214	0.000544584	NA	0.0193429	0.0851573
URS000012DA99	Homo sapiens (human) piR-43039	piRNA	No	Yes	1.80664	3.10327	1.26635	1.43002	4.25995	4.26411	35.7705	2.75558	-0.161256	3.0351	2.71501	0.60313	1.50784e-07	0.000636788	0.976641	0.000241419	0.0921943
URS00004A40D3	Homo sapiens (human) piR-41054	piRNA	No	Yes	0.472279	0	0.909705	0.218539	4.46354	0.865682	61.9098	1.08029	-0.426561	4.17697	4.18266	0.376733	0.000217278	0.00063573	0.910885	0.0303707	0.0921943
URS00003FF518	Homo sapiens (human) piR-36030	piRNA	No	Yes	0.42795	0	1.40937	0	0.826399	0.399596	7.64946	0.523975	-0.465731	2.51978	2.2979	0.192383	2.89485e-06	0.000667379	NA	0.0018883	0.0935315
URS00000A9016	Homo sapiens (human) piR-53421	piRNA	No	Yes	2.98885	11.0374	4.6433	2.97344	8.84391	12.7537	21.0359	10.2613	-0.359274	1.88636	1.98391	0.436877	0.000308857	0.000679876	0.933396	0.036754	0.0945127
URS000058E2CE	Homo sapiens (human) piR-49724	piRNA	No	Yes	1.028	3.24631	2.13975	0.984076	3.01142	2.28089	7.37945	2.25258	-0.614298	2.23668	1.91052	0.13212	4.945e-05	0.000708491	0.720684	0.0119303	0.0954277
URS0000154DD9	Homo sapiens (human) piR-56211	piRNA	No	Yes	0.75079	0	2.13975	1.82451	1.80134	1.29852	8.12364	2.5673	0.546019	2.7208	1.8695	0.0827395	8.90574e-07	0.000791498	0.634065	0.000746895	0.0991611
URS000035F1F2	Homo sapiens (human) piR-52171	piRNA	No	Yes	1.52236	0.599395	0.526221	1.24801	3.85788	1.49832	0.561776	2.74032	-0.42132	-2.5744	-2.18701	0.273254	8.25088e-05	0.000801828	0.860857	0.0175078	0.0991611
URS00006C00AA	Homo sapiens tRNA Valine with anticodon CAC (tRNA-Val-CAC-8-1)	tRNA	No	Yes	4.65049	3.10327	6.41926	4.25363	7.25877	6.36182	21.3901	5.29763	-0.351355	1.7153	1.67316	0.140496	2.70398e-05	0.000851538	0.729393	0.00755911	0.0995236
URS000060740A	Homo sapiens (human) piR-47151	piRNA	No	Yes	2.63165	6.20654	4.22811	2.02203	5.81624	5.69846	15.5956	4.69434	-0.316367	1.95394	1.97669	0.386856	0.000305396	0.000840005	0.913836	0.0366376	0.0995236
URS00005D1C00	Homo sapiens (human) piR-48300	piRNA	No	Yes	0.231052	0	0.909705	0	1.71793	0.799193	10.6375	0.573777	-1.2961	2.98449	2.88143	0.0141879	0.00037987	0.000901078	NA	0.0420772	0.100947
URS0000527ED0	Homo sapiens (human) piR-38907	piRNA	No	Yes	2.93171	6.20654	2.13975	2.60436	15.7952	4.83245	33.4363	6.93863	-1.12152	3.08046	2.13861	0.0116178	1.53868e-05	0.000983046	0.331957	0.00524312	0.102907
URS0000436DAF	Homo sapiens (human) piR-40956	piRNA	No	Yes	7.09442	3.10327	2.27426	5.13873	11.9468	3.18201	2.52317	7.98024	-0.437477	-1.70915	-1.71376	0.139537	0.000376883	0.00109487	0.728271	0.0420105	0.109172
URS00002325FD	Homo sapiens (human) piR-49062	piRNA	No	Yes	0.902632	0	0.844236	1.11071	2.26883	0.599395	11.0431	3.44098	-0.0575742	2.69939	2.74024	0.949884	0.000150059	0.00116856	1	0.0250556	0.112796
URS000042ABEF	Homo sapiens (human) piR-45214	piRNA	No	Yes	4.66766	0.649262	3.41103	2.49603	12.0918	4.01259	46.7827	8.10683	-0.981661	2.21271	3.1102	0.019637	0.000488522	0.00117833	0.404723	0.047535	0.112796
URS0000153831	Homo sapiens (human) piR-31161	piRNA	No	Yes	2.6108	1.29852	9.43685	2.12303	4.23427	2.43082	12.1975	3.35706	-0.427857	1.61825	1.46458	0.125469	0.000410556	0.00121709	0.7099	0.0438225	0.114185
URS00000900DB	Homo sapiens (human) piR-31170	piRNA	No	Yes	2.45875	1.29852	4.30518	1.74748	3.86917	1.03224	19.5673	4.03008	-0.0584061	2.33418	1.8019	0.872619	8.02451e-06	0.00126634	1	0.00328669	0.11486
URS00003261CF	Homo sapiens (human) piR-59939	piRNA	No	Yes	0.839075	1.29852	1.70552	0.139174	6.37782	2.83042	17.6392	2.44018	-1.12734	3.14735	2.50929	0.055832	0.000121257	0.00143695	0.5676	0.0214135	0.119341
URS00000B5A75	Homo sapiens (human) piR-59037	piRNA	No	Yes	1.20977	0	1.88737	1.3059	5.48778	1.51494	15.4416	2.48165	-0.471905	2.47704	2.61735	0.295754	2.4128e-05	0.0015712	0.873016	0.00696625	0.122768
URS000068FA6F	Homo sapiens U7 small nuclear RNA	snRNA	No	Yes	0	0.599395	7.3671	0.704042	2.40749	0.632639	12.9409	2.64545	0.593043	3.03247	2.31963	0.225399	1.17212e-05	0.00181962	0.820457	0.00421294	0.130772
URS0000372C6F	Homo sapiens (human) piR-57435	piRNA	No	Yes	2.36481	3.89557	6.13395	3.12665	4.4779	2.89691	17.7182	4.64001	0.11918	2.26536	1.68564	0.711939	1.14988e-05	0.00193727	0.995522	0.00421294	0.134979
URS00000AF94C	Homo sapiens (human) piR-33681	piRNA	No	Yes	3.05524	5.19409	10.0068	2.20782	5.08997	6.86805	17.1574	4.63514	-0.213089	1.85782	1.84875	0.535789	0.00031232	0.00196095	0.95975	0.0369166	0.134979
tRNA-Ala-AGC-11-1-tRF3	tRNA-Ala-AGC-11-1-tRF3	tRF	No	Yes	2.45875	2.99697	6.82206	2.6108	4.02453	4.02888	12.2611	4.64731	-0.0627083	1.41179	1.3487	0.872184	0.000496176	0.00223959	1	0.0480145	0.141704
tRNA-Leu-TAG-4-1-tRF3	tRNA-Leu-TAG-4-1-tRF3	tRF	No	Yes	1.39306	0	5.45823	0.849794	16.1211	0.432841	65.1365	8.2926	-0.744838	4.00422	2.88514	0.22293	1.77617e-08	0.00241787	0.817652	4.46884e-05	0.144708
URS00004D618D	Homo sapiens (human) piR-51515	piRNA	No	Yes	0.806514	0.649262	1.40937	1.61493	2.16224	4.41218	11.2879	2.17344	-0.0119893	2.81278	2.54453	1	0.000121584	0.00238745	1	0.0214135	0.144708
URS0000277440	Homo sapiens (human) piR-41935	piRNA	No	Yes	6.41926	7.14188	8.86448	5.6861	10.1086	9.57336	26.1217	9.37133	-0.0657131	1.66553	1.4537	0.809776	0.000482477	0.00288445	1	0.0474691	0.155894
URS0000456194	Homo sapiens (human) piR-58868	piRNA	No	Yes	0	0	0	0	0.273364	0.216421	6.1727	0.486229	0.0497203	3.84933	3.2821	0.807732	0.000160118	0.00306703	NA	0.0257675	0.157945
URS00001C8E2F	Homo sapiens (human) piR-35714	piRNA	No	Yes	2.45875	5.84335	9.76468	2.34139	5.91152	4.94476	17.7143	5.35393	-0.195389	2.1692	1.88149	0.63841	0.000294876	0.00321376	0.982973	0.036065	0.15879
URS0000591B2C	Homo sapiens (human) piR-33919	piRNA	No	Yes	1.60813	0.649262	1.88737	0.503501	7.14539	1.01561	3.96305	1.30361	-2.16401	-0.794176	1.464	4.17634e-07	0.224007	0.00388626	0.00472553	0.647392	0.174522
tRNA-Leu-AAG-1-2-tRF5	tRNA-Leu-AAG-1-2-tRF5	tRF	No	Yes	0.937403	0	1.60203	0.849794	1.86285	0.649262	4.29635	1.43602	-0.187756	1.85307	1.51973	0.603878	0.000109085	0.00398085	0.976893	0.0198494	0.174746
URS000019BBF6	Homo sapiens (human) piR-30723	piRNA	No	Yes	1.55016	9.30981	0.852758	1.92618	17.4682	11.0942	58.9689	5.65222	0.289584	4.11381	2.94389	0.500019	5.33614e-08	0.00437093	0.950877	9.39801e-05	0.178325
URS0000359B05	Homo sapiens small nucleolar RNA, C/D box 12C (SNORD12C)	snoRNA	No	Yes	4.78211	3.59637	7.47613	3.18777	7.49794	14.8333	23.096	7.37945	0.220823	1.94039	1.44118	0.445629	2.30608e-05	0.00443639	0.936101	0.00680118	0.178709
URS0000402639	Homo sapiens (human) piR-35548	piRNA	No	Yes	3.61327	3.59637	14.647	7.33676	7.16689	9.37509	29.4717	8.81641	0.496191	2.21903	1.53245	0.093138	5.94496e-07	0.00517568	0.651695	0.000551066	0.188112
URS000019A6BA	Homo sapiens (human) piR-61779	piRNA	No	Yes	3.04472	2.59705	5.35561	3.99696	5.87164	2.06447	14.5456	5.34309	0.00182415	1.77779	1.30018	1	0.000160735	0.00563658	1	0.0257675	0.196385
URS0000389162	Homo sapiens (human) piR-58044	piRNA	No	Yes	0.713251	5.84335	0.852758	0.776823	8.36791	5.05105	20.6621	1.48786	-0.0357589	3.03585	2.32239	1	5.52853e-05	0.005963	1	0.0131579	0.198676
URS00000556DA	Homo sapiens (human) piR-34730	piRNA	No	Yes	0	0	0.852758	0.0863691	1.76691	1.0821	6.80207	1.56926	-0.479461	2.68846	2.80763	0.456195	0.000291998	0.00610827	0.93942	0.036065	0.19954
URS000025BB8A	Homo sapiens (human) piR-55585	piRNA	No	Yes	1.37066	3.59637	1.84508	1.66508	8.06971	3.53174	79.3033	7.931	-0.392507	4.66575	2.8641	1	2.35561e-07	0.00614236	1	0.000315064	0.199968
nm-tRNA-Tyr-GTA-chr2-12-tRF3	nm-tRNA-Tyr-GTA-chr2-12-tRF3	tRF	No	Yes	0.666809	0	1.05244	0.802839	1.62896	0.799193	5.36004	1.30939	0.0615881	2.03639	1.64781	0.766657	0.000343005	0.0063722	1	0.0391123	0.201928
URS0000071AD4	Homo sapiens (human) piR-39798	piRNA	No	Yes	5.7178	1.29852	9.90869	7.84764	14.6942	3.03022	86.0778	20.5379	0.158287	2.29002	1.88345	0.685808	0.000249057	0.00655697	0.99278	0.0337415	0.204585
URS00004C3149	Homo sapiens (human) piR-39952	piRNA	No	Yes	0	1.19879	0.53401	0	3.97392	0.832437	4.86105	2.17198	-0.915503	2.59435	2.70518	0.317517	0.000193695	0.00698463	0.886228	0.0293223	0.209814
URS00002A4B7F	Homo sapiens (human) piR-58479	piRNA	No	Yes	4.58286	6.20654	2.45875	3.72949	8.36062	4.89927	50.7879	6.78048	-0.16499	2.82982	2.02547	0.644571	8.63619e-06	0.00715752	0.983312	0.00345683	0.212992
URS00004C61CA	Homo sapiens (human) partial ncRNA	snRNA	No	Yes	1.37531	1.19879	3.66436	1.77133	2.41483	1.04886	4.63329	2.03463	0.0706486	1.38994	0.929626	0.744147	0.000209334	0.00720054	0.998806	0.0301075	0.213938
URS000001154E	Homo sapiens (human) piR-58929	piRNA	No	Yes	0	0	0.356006	0	2.78982	0.432841	8.02166	1.47355	-0.659278	2.76927	2.35172	1	0.000401178	0.00790546	1	0.0436815	0.218837
URS000044D679	Homo sapiens (human) piR-37844	piRNA	No	Yes	1.30939	3.59637	1.97312	1.4334	5.22661	2.49731	25.2843	3.82914	-0.675798	2.86081	2.30717	0.130995	0.000343469	0.00804271	0.719949	0.0391123	0.219562
URS00004F2CF3	Homo sapiens (human) piR-56178	piRNA	No	Yes	3.46491	6.59334	6.60579	2.86531	7.8376	7.34419	39.516	10.4979	0.430276	2.22271	1.60646	0.267033	2.69806e-05	0.00880486	0.855491	0.00755911	0.227241
URS0000469345	Homo sapiens (human) tRNA-pseudo Likely pseudogene	tRNA	No	Yes	2.39866	5.99395	3.41103	2.42709	6.57528	5.19661	55.4363	12.984	1.06465	3.45267	2.19153	0.0287204	4.36792e-05	0.00890282	0.459896	0.0106844	0.227241
URS00001FDD83	Homo sapiens (human) piR-50701	piRNA	No	Yes	0	0.649262	0.526221	0	0.51864	0.616017	18.9155	0.296077	-0.63088	3.54263	4.31861	0.222509	0.000408821	0.00878554	NA	0.0438225	0.227241
URS00006C1AB2	Homo sapiens U6atac minor spliceosomal RNA	snRNA	No	Yes	0.930776	0	1.05244	0.576829	1.66579	1.03442	10.7991	2.11481	-0.0443243	2.45857	2.08692	1	0.000272013	0.00918815	1	0.0354866	0.228743
URS0000126872	Homo sapiens (human) tRNA-pseudo Likely pseudogene	tRNA	No	Yes	4.96448	1.94778	5.91308	4.75895	48.1017	14.6351	363.412	32.3709	-0.7501	5.31945	3.47457	0.209827	9.28018e-11	0.0104578	0.802846	5.27877e-07	0.23476
URS000045ED52	Homo sapiens (human) partial ncRNA	snRNA	No	Yes	2.06473	0.649262	1.81941	1.7673	4.27361	2.48507	10.8868	3.58422	-0.274059	2.20036	1.67238	0.477325	2.28644e-05	0.0106086	0.94499	0.00680118	0.23491
URS0000430C0B	Homo sapiens (human) piR-60437	piRNA	No	Yes	0.714725	4.79516	1.24602	1.02386	2.28659	4.31649	6.42852	1.70677	-0.232925	2.10059	1.40018	0.610766	7.41364e-05	0.0109559	0.97765	0.0162849	0.234938
URS0000238E46	Homo sapiens (human) piR-50883	piRNA	No	Yes	1.31955	1.19879	1.40937	1.31119	3.00349	1.26528	12.4475	3.13699	0.18631	2.26818	2.06071	0.590556	0.000274115	0.0111334	0.974265	0.0354978	0.235334
URS000013FE66	Homo sapiens (human) piR-31720	piRNA	No	Yes	0	0	0.454852	0	1.63539	0.199798	24.8651	1.11322	-0.815205	3.80179	4.26212	0.239966	0.00040762	0.0115746	0.833186	0.0438225	0.237129
URS000020D81E	Homo sapiens (human) piR-45152	piRNA	No	Yes	0.760689	1.79818	2.27426	0.520092	1.79028	5.79349	6.51333	2.22746	0.0284455	2.2153	1.57922	0.879082	0.000106884	0.0122349	1	0.0198151	0.240574
URS00001A86BB	Homo sapiens transfer RNA-Val (CAC) 14-1 (TRV-CAC14-1)	tRNA	No	Yes	10.2309	0	12.281	7.80802	16.0598	3.59637	101.95	25.1674	0.267351	2.54033	2.07888	0.469552	0.000178851	0.0125461	0.943235	0.0276309	0.243409
tRNA-Leu-CAA-6-1-tRF3	tRNA-Leu-CAA-6-1-tRF3	tRF	No	Yes	1.23747	9.30981	2.25499	0.545706	2.0684	7.61486	5.66188	1.87146	-0.0341065	1.80335	1.48485	1	5.62752e-06	0.0136511	1	0.00268437	0.248761
URS00007547BC	Homo sapiens transfer RNA-Val (CAC) 10-1 (TRV-CAC10-1)	tRNA	No	Yes	6.43253	3.10327	7.65414	4.88865	10.8642	4.06464	96.4853	24.1077	0.46187	2.81394	1.88275	0.236267	1.03472e-05	0.0138489	0.829867	0.00387734	0.248761
URS00000C8A38	Homo sapiens (human) piR-40917	piRNA	No	Yes	0	0	0.563748	0.424964	20.8707	0.199798	137.526	9.37151	1.04261	5.8078	4.05386	0.0711468	4.0144e-07	0.0146231	0.609386	0.000392786	0.251642
URS000049B919	Homo sapiens (human) piR-48426	piRNA	No	Yes	1.61303	0	3.63882	0.722059	2.67641	2.16421	10.4706	2.45885	-0.136962	2.02428	1.69788	0.730059	6.00639e-05	0.0146935	0.99754	0.013919	0.251642
URS00004C969F	Homo sapiens (human) piR-42085	piRNA	No	Yes	0.403257	0	1.26635	0	1.38588	0	8.47602	2.02073	-0.347444	2.34385	3.18724	0.52413	0.000445362	0.0146764	0.957471	0.0461852	0.251642
URS000042925B	Homo sapiens (human) piR-33477	piRNA	No	Yes	0	0	1.32083	0	0.826717	0.199798	7.57217	1.86865	-0.0607182	2.66981	2.06107	1	7.75473e-06	0.0161315	1	0.00325182	0.256504
URS00001065B8	Homo sapiens (human) partial ncRNA	snRNA	No	Yes	10.1848	12.4131	14.0008	8.60677	14.424	12.7616	42.9085	15.7626	0.0494238	1.68761	1.39416	0.857983	0.000148	0.0158785	1	0.0250556	0.256504
URS0000185A25	Homo sapiens (human) piR-35694	piRNA	No	Yes	1.60813	7.79213	1.70552	1.3054	4.51391	7.09453	2.52868	1.49109	-1.67755	-0.631223	1.2552	4.99893e-05	0.386749	0.0162426	0.0471357	0.760357	0.256504
URS00004A9B14	Homo sapiens (human) piR-52803	piRNA	No	Yes	4.48581	7.79114	9.25617	4.60915	6.0943	7.73373	18.1428	9.31305	0.741968	2.15584	1.16698	0.0116375	4.71695e-08	0.0172949	0.33197	9.23055e-05	0.260772
URS0000111C44	Homo sapiens (human) piR-59715	piRNA	No	Yes	0.928706	1.94778	2.53271	2.48688	4.50458	29.0206	14.8988	5.5169	0.214473	2.61912	1.43145	0.636078	1.32597e-05	0.0190313	0.982281	0.0046706	0.268044
URS000025BA72	Homo sapiens (human) piR-53514	piRNA	No	Yes	0.855901	0	1.32083	0.444456	6.44827	0.432841	3.86844	1.24286	-2.24038	0.0318935	1.50674	3.75933e-05	0.942279	0.021416	0.0430139	1	0.277751
URS0000104E0F	Homo sapiens (human) piR-46956	piRNA	No	Yes	2.75743	0	4.6433	3.33016	5.02103	2.19778	11.5153	5.3999	0.28099	1.53808	1.20641	0.308611	0.000365912	0.0216191	0.881039	0.0410474	0.278034
URS0000390986	Homo sapiens (human) piR-49561	piRNA	No	Yes	0.438608	2.59705	1.68847	0	4.76843	1.86467	18.4329	3.81299	-0.883526	3.39379	2.20431	0.193976	7.30695e-05	0.0223104	0.790345	0.0162849	0.280093
URS00005C9937	Homo sapiens (human) piR-49103	piRNA	No	Yes	0.993317	3.59637	1.70552	1.62789	1.90209	3.74816	7.45329	2.47713	0.505864	1.7025	1.17088	0.0870205	0.000267105	0.022967	0.639902	0.0351063	0.282197
URS0000544A69	Homo sapiens (human) piR-32781	piRNA	No	Yes	0.438608	0.599395	2.67005	0	1.66774	1.93116	5.62248	1.93459	0.129745	1.9702	1.67276	0.708845	0.000248046	0.0236904	0.994349	0.0337415	0.28412
URS0000383D84	Homo sapiens (human) piR-38815	piRNA	No	Yes	2.124	0	2.13975	3.542	47.64	0.649262	432.137	35.962	-1.03993	3.80023	3.00663	0.0933117	3.5531e-06	0.0251875	0.651837	0.00195554	0.289916
URS00002C3319	Homo sapiens (human) piR-49967	piRNA	No	Yes	1.31582	0.599395	1.36456	1.33309	2.31628	0.84906	5.33039	2.22978	-0.0826166	1.5669	1.27197	0.798441	0.00045187	0.0257199	1	0.0465399	0.290525
URS0000089909	Homo sapiens (human) piR-53557	piRNA	No	Yes	0.666809	0.599395	1.06208	0	1.47674	0.84906	3.66475	0.956365	-0.369647	1.87173	1.27484	0.395956	0.000514544	0.0256903	0.917518	0.0492508	0.290525
URS000015B3B5	Homo sapiens (human) piR-52248	piRNA	No	Yes	0.685332	0	1.70552	1.36904	1.7646	0.649262	9.11447	3.13488	0.38385	2.24896	1.44636	0.298842	0.000104555	0.028089	0.875358	0.0195896	0.298386
tRNA-Ala-ATC-chr6-107-tRF5	tRNA-Ala-ATC-chr6-107-tRF5	tRF	No	Yes	4.459	0	8.44236	2.10841	5.50339	1.99798	13.9561	8.21537	0.135869	1.44533	1.59257	0.745073	0.000169817	0.0283991	0.998992	0.0269442	0.298386
URS00006199C7	Homo sapiens (human) piR-47356	piRNA	No	Yes	4.12946	1.94778	9.38034	3.33224	6.31772	12.6372	25.9332	7.50634	0.0601807	2.04248	1.28194	0.852826	0.000150463	0.0285427	1	0.0250556	0.299041
URS00005EE09F	Homo sapiens (human) tRNA-pseudo Likely pseudogene	tRNA	No	Yes	2.05599	1.29852	3.77474	2.43523	2.84733	3.42981	7.1024	3.57981	0.157043	1.53592	1.05375	0.478211	9.29309e-05	0.0287338	0.94499	0.0181898	0.299425
URS00002DF0DF	Homo sapiens (human) piR-56212	piRNA	No	Yes	1.35823	1.94778	0.845622	0.741964	6.85158	1.68368	4.23546	1.40505	-2.07976	0.932924	1.47464	2.88629e-05	0.174055	0.0291893	0.0430139	0.600731	0.301184
URS000048CA4A	Homo sapiens (human) piR-42232	piRNA	No	Yes	4.13377	2.59705	4.9175	3.00333	12.4229	4.86165	97.6141	7.29417	-0.771556	2.90729	2.09801	0.0669718	0.00020188	0.0292698	0.599949	0.0298782	0.301271
URS000039DB5C	Homo sapiens (human) piR-52953	piRNA	No	Yes	0	1.29852	0.563748	0.159306	4.37272	1.46726	15.1191	3.23478	-0.724175	4.15362	2.14246	0.315491	1.60393e-05	0.0300918	0.884484	0.00524312	0.303066
URS0000354D07	Homo sapiens (human) piR-59773	piRNA	No	Yes	0	0	1.60203	0	2.6092	1.59839	27.6295	7.96105	0.440753	4.30854	2.44588	0.569765	3.13349e-07	0.0305791	0.966984	0.000367913	0.30505
URS00007395B7	Homo sapiens (human) tRNA-Gln-CTG-15-1	tRNA	No	Yes	6.11048	4.54483	5.19026	5.99689	7.99017	5.9105	19.5802	9.14965	0.112568	1.71169	1.08085	0.680598	0.000109322	0.0367695	0.992158	0.0198494	0.322897
URS0000421915	Homo sapiens (human) piR-45360	piRNA	No	Yes	1.42945	4.79516	2.10489	1.83284	20.7714	3.66723	90.5393	13.6208	-0.639988	4.17418	2.38096	0.271577	3.71252e-07	0.0416712	0.859289	0.000392786	0.336699
URS00005319C8	Homo sapiens (human) piR-60043	piRNA	No	Yes	1.52087	3.10327	2.35921	1.08933	5.13267	6.29567	2.51571	1.49678	-1.76073	-0.693629	0.887077	3.42069e-05	0.349085	0.0440892	0.0430139	0.743421	0.343306
URS000006BBF8	Homo sapiens (human) piR-48799	piRNA	No	Yes	5.28684	3.10327	2.83105	4.33636	9.1773	5.49647	79.7331	11.9964	0.206771	3.15903	1.66109	0.557252	3.1001e-06	0.0449774	0.964735	0.00194996	0.344937
URS000003A4FC	Homo sapiens (human) piR-33755	piRNA	No	Yes	4.61654	4.19576	6.31466	5.11301	5.71363	4.42847	15.05	6.44179	0.37005	1.57395	0.844857	0.0968811	5.63944e-06	0.0455709	0.656178	0.00268437	0.346347
URS00002D2145	Homo sapiens (human) piR-61539	piRNA	No	Yes	1.90172	4.79516	2.13975	1.94793	3.44712	4.58059	22.2057	4.03096	0.271022	2.02462	1.24806	0.394097	0.000401794	0.0472405	0.916196	0.0436815	0.350402
URS000027D32E	Homo sapiens (human) piR-48209	piRNA	No	Yes	0.924207	0.649262	1.3276	0.40603	4.13722	2.614	34.3775	5.28782	0.328015	2.79017	2.05601	0.481995	0.000445803	0.0493284	0.94499	0.0461852	0.354495
URS0000400BF7	Homo sapiens (human) piR-57393	piRNA	No	Yes	1.66702	7.19273	4.88234	3.08051	3.64379	9.7339	10.9239	5.0368	0.524813	1.7759	1.12415	0.124127	0.000302658	0.0496757	0.707518	0.0366376	0.354866
URS00003B3EEB	Homo sapiens (human) piR-51934	piRNA	No	Yes	2.13975	0.649262	5.5181	3.03437	3.98587	1.61501	18.0166	5.37006	0.489695	2.17012	1.35862	0.157436	7.48965e-05	0.0519845	0.754629	0.0162849	0.360716
URS000021CCBB	Homo sapiens (human) piR-40509	piRNA	No	Yes	1.19553	0.649262	0.526221	0	3.13165	1.25084	2.59502	1.31781	-1.8999	-0.363681	1.35622	2.85128e-05	0.634321	0.0528714	0.0430139	0.881651	0.362338
URS00004D61B4	Homo sapiens (human) piR-47698	piRNA	No	Yes	0.713251	2.39758	1.23005	0.707677	22.359	2.26646	31.0677	8.18349	-0.851544	3.84036	1.85784	0.308986	7.06136e-06	0.0571641	0.881098	0.00303328	0.370348
URS000038C72E	Homo sapiens (human) piR-33962	piRNA	No	Yes	6.11048	6.59334	8.02132	4.82074	7.44362	6.64725	15.7479	7.08853	-0.103227	1.42017	0.94408	0.692886	0.000214449	0.0604401	0.99278	0.030215	0.375312
URS000025AEF5	Homo sapiens (human) piR-41393	piRNA	No	Yes	1.98247	0.649262	5.66211	3.2161	4.33641	1.21541	18.6715	5.74859	0.391954	1.95952	1.1556	0.218303	0.000132286	0.0634932	0.812788	0.0230676	0.380199
URS00003E0C4B	Homo sapiens (human) piR-33695	piRNA	No	Yes	0.714725	0.649262	1.84917	0.775922	17.3616	0.815815	139.309	12.5024	-0.912685	5.73794	2.60027	0.273707	6.52334e-10	0.0639632	0.861517	1.91482e-06	0.380865
URS0000602651	Homo sapiens (human) piR-31403	piRNA	No	Yes	2.93171	2.39758	4.88234	3.31606	4.58848	1.66487	12.6992	6.14308	0.166923	1.47573	0.98374	0.558815	0.000225175	0.0648711	0.964885	0.0312267	0.383406
URS000040CD2E	Homo sapiens (human) piR-30262	piRNA	No	Yes	1.23747	1.19879	1.32083	0.340442	23.9086	1.04886	178.749	18.7657	-0.955331	6.33626	2.91859	0.359296	6.56598e-14	0.0658447	0.902902	7.66376e-10	0.385494
URS000068C02D	Homo sapiens U7 small nuclear RNA	snRNA	No	Yes	0.403257	0	0.281874	0	3.75517	0.998991	11.0043	3.9325	-0.403994	3.00097	1.97354	1	8.36472e-05	0.0679909	1	0.017538	0.390041
tRNA-Cys-GCA-12-1-tRF3	tRNA-Cys-GCA-12-1-tRF3	tRF	No	Yes	0.298002	1.29852	1.88737	0.672241	1.4582	6.63938	6.8219	2.13934	0.989032	2.23579	1.52375	0.0245725	0.000203796	0.0687973	0.437213	0.0299104	0.391634
URS0000526FBD	Homo sapiens (human) piR-30926	piRNA	No	Yes	1.31582	0	2.25499	2.10032	7.13367	1.19879	28.3353	17.6458	1.00878	2.9799	1.57875	0.263343	2.89105e-06	0.0770631	0.852128	0.0018883	0.403867
URS0000466585	Homo sapiens (human) piR-42211	piRNA	No	Yes	1.23747	1.94778	2.72911	2.29627	2.10871	4.24563	7.64706	3.51528	0.483921	1.84892	0.986115	0.105618	0.00034422	0.0781535	0.675178	0.0391123	0.406121
URS00002FCFC9	Homo sapiens (human) piR-45356	piRNA	No	Yes	0.652701	0	2.13975	0.500277	0.938481	0.199798	4.63218	1.64029	0.4001	2.07662	1.11337	0.201615	1.91817e-05	0.0799242	0.797381	0.00603264	0.409993
URS00004922CB	Homo sapiens (human) piR-30261	piRNA	No	Yes	0.930776	0.599395	0.909705	1.22931	24.094	1.23422	168.47	20.2839	-0.400548	5.90881	2.67625	0.508328	1.1989e-10	0.0815951	0.951961	5.27877e-07	0.411868
URS00000D1EAF	Homo sapiens (human) piR-56807	piRNA	No	Yes	0.685332	0.649262	1.41553	0.436871	1.22122	1.41521	2.90859	1.39562	0.46849	1.79355	0.963898	0.131188	8.55711e-05	0.0857661	0.719949	0.0177303	0.419378
URS00006F50E3	Homo sapiens transfer RNA-Met (CAT) 5-1 (TRM-CAT5-1)	tRNA	No	Yes	11.9715	0.649262	14.9393	8.67196	44.6321	12.2043	366.653	109.849	0.550428	4.66942	1.39616	0.313912	8.70288e-14	0.0895715	0.883515	7.66376e-10	0.426009
URS00000F5799	Homo sapiens (human) piR-61622	piRNA	No	Yes	3.77584	3.10327	5.63748	4.62501	4.91039	8.09319	32.4841	6.95242	0.424203	2.13062	1.05798	0.138915	2.96301e-05	0.0897872	0.728248	0.00785317	0.426009
URS000060F995	Homo sapiens (human) piR-52807	piRNA	No	Yes	0	2.59705	0.615025	0	0.860927	2.0999	15.581	1.35962	1.24296	3.89869	2.03643	0.0258981	3.88254e-05	0.0899826	NA	0.00976847	0.426115
URS000028E84B	Homo sapiens (human) piR-59351	piRNA	No	Yes	0	2.59705	0.909705	0.398954	1.04543	3.13433	10.5677	2.11026	0.762672	2.81312	1.41679	0.0695394	0.000485148	0.0908565	0.607157	0.0474691	0.426513
URS000028F3FC	Homo sapiens (human) piR-60336	piRNA	No	Yes	0	0	0.356006	0	2.66822	0	12.5773	4.43436	0.241345	3.3925	1.93155	0.609095	3.31076e-05	0.0922964	0.97765	0.00857486	0.428937
URS000008AC77	Homo sapiens (human) piR-58556	piRNA	No	Yes	0.506958	1.29852	1.84508	1.08933	1.6819	1.46726	10.8599	2.36939	0.851756	2.46509	1.28825	0.0474742	0.000160937	0.0928235	0.540925	0.0257675	0.429767
URS00000F037F	Homo sapiens (human) piR-53052	piRNA	No	Yes	1.28385	3.10327	3.77474	1.8522	1.90737	3.34856	4.12541	3.22223	0.549529	1.4161	0.761264	0.0772553	0.000424876	0.0948692	0.624121	0.0448607	0.432558
URS000017FEB3	Homo sapiens (human) piR-39753	piRNA	No	Yes	0.231052	0	1.585	0.436871	3.23524	0.199798	11.2843	7.60117	0.369175	2.49283	1.62414	1	0.000176816	0.101243	1	0.0275583	0.442561
URS000027FE46	Homo sapiens (human) piR-37800	piRNA	No	Yes	1.37792	1.19879	2.53687	1.29738	2.36232	0.832437	5.44473	2.87456	0.283133	1.52626	0.93248	0.293737	0.000305799	0.106635	0.871467	0.0366376	0.449902
URS00005E5A95	Homo sapiens (human) piR-37428	piRNA	No	Yes	3.42032	0	7.89332	4.67172	6.27199	2.79717	23.1692	9.87435	0.498995	2.00117	0.912621	0.115668	6.69678e-05	0.126118	0.689378	0.0153174	0.47228
URS000041405C	Homo sapiens (human) tRNA-Ser	tRNA	No	Yes	1.37066	5.19409	3.68812	2.05778	1.93868	3.92914	5.40275	3.27158	0.457496	1.5412	0.693347	0.0613293	0.000149787	0.130591	0.582836	0.0250556	0.477172
URS00004CAF72	Homo sapiens (human) piR-44208	piRNA	No	Yes	1.95447	1.19879	2.95483	0	7.68707	0.832437	2.43668	1.10882	-2.11841	-1.24747	0.947879	1.06484e-05	0.128728	0.131857	0.0267749	0.550951	0.47808
URS000036194A	Homo sapiens (human) piR-50495	piRNA	No	Yes	3.76932	0	0.796559	0.478411	9.89473	0	1.24177	3.67061	-1.49645	-3.13508	-1.37604	0.00180111	0.0001508	0.136643	0.162449	0.0250556	0.482466
tRNA-Met-CAT-6-1-tRF5	tRNA-Met-CAT-6-1-tRF5	tRF	No	Yes	0.928706	3.59637	2.72911	1.3059	2.27973	5.33648	9.29942	3.87015	0.553212	2.18641	0.970373	0.122742	1.57119e-05	0.169373	0.704283	0.00524312	0.518211
tRNA-Phe-GAA-7-1-tRF3	tRNA-Phe-GAA-7-1-tRF3	tRF	No	Yes	0.855901	1.94778	2.53687	0.994183	4.71938	1.64825	18.3508	9.20662	0.543673	2.76305	1.3559	0.485653	2.90928e-05	0.180624	0.945562	0.00785317	0.531682
URS00005E4141	Homo sapiens (human) piR-45779	piRNA	No	Yes	0.488618	0.649262	0.563748	0.628729	2.25036	0.616017	7.98636	3.80143	0.49176	2.95751	1.05705	0.311207	2.317e-05	0.183066	0.881453	0.00680118	0.534789
URS0000391ECA	Homo sapiens (human) piR-34676	piRNA	No	Yes	1.49443	0.599395	2.27426	0.942481	4.38848	1.23422	18.0346	9.59562	0.52694	2.29927	1.09396	0.353489	0.000470112	0.203255	0.901337	0.0470432	0.553308
URS00007312FF	Homo sapiens (human) tRNA-Pro-AGG-5-1	tRNA	No	Yes	6.62002	10.1897	12.281	5.45767	16.1414	12.7064	65.8327	32.1977	0.468345	2.5082	0.881262	0.350724	0.000470076	0.204372	0.900124	0.0470432	0.553822
URS0000532B20	Homo sapiens (human) piR-45298	piRNA	No	Yes	0.924207	0	2.49204	1.34085	6.23312	8.39152	22.0374	8.82529	0.218656	3.17542	1.02558	1	4.34874e-06	0.207148	1	0.00225265	0.557143
URS00002A75FC	Homo sapiens (human) piR-31771	piRNA	No	Yes	3.05524	2.59705	4.30518	2.97344	26.4074	2.2997	60.4548	17.4218	-0.636508	2.28903	1.18313	0.264284	0.000292542	0.222366	0.85278	0.036065	0.570476
tRNA-Gly-CCC-chr1-135-tRF3	tRNA-Gly-CCC-chr1-135-tRF3	tRF	No	Yes	2.96899	1.29852	4.09367	2.532	16.2534	2.43082	55.1668	33.0775	0.153943	2.63576	1.21927	0.798698	9.8845e-06	0.232893	1	0.00378447	0.581743
URS00005CE063	Homo sapiens (human) piR-58633	piRNA	No	Yes	1.98663	0	0.909705	0.326167	6.13346	0.799193	1.68611	1.23149	-2.29582	-1.35705	0.708011	6.70871e-07	0.0827475	0.244891	0.0050606	0.482491	0.593001
URS00004776B1	Homo sapiens (human) piR-56235	piRNA	No	Yes	0.787132	2.39758	4.26379	1.58447	2.24357	3.5173	6.48927	5.85937	1.0536	1.79599	0.792828	0.0154822	0.000354007	0.25094	0.377314	0.0399664	0.597653
URS00001B399E	Homo sapiens (human) piR-46243	piRNA	No	Yes	0.666809	4.54483	1.24602	0.813904	9.04577	3.78359	43.4634	14.244	0.0145133	3.54773	1.23484	0.984472	9.59767e-05	0.253368	1	0.0183733	0.599384
URS00000ED0CF	Homo sapiens (human) piR-50435	piRNA	No	Yes	3.05524	0.599395	2.83105	2.49195	7.66212	1.2819	88.4787	15.8986	0.936553	3.18766	1.11256	0.0275362	0.000500893	0.25503	0.452532	0.0482062	0.600778
URS00004C42E8	Homo sapiens (human) piR-43733	piRNA	No	Yes	1.52236	0.649262	3.69834	2.08941	36.6465	0.616017	575.984	90.7101	-0.191266	3.61002	1.75448	0.819469	7.94099e-05	0.260884	1	0.0170557	0.605993
URS000007F326	Homo sapiens (human) piR-46860	piRNA	No	Yes	0.930776	2.59705	1.41553	0.928221	1.46015	2.2997	3.71892	2.50039	0.568145	1.55562	0.623813	0.0877577	0.000461901	0.260867	0.639902	0.0470231	0.605993
URS00004C38D4	Homo sapiens (human) piR-44703	piRNA	No	Yes	0.403257	4.79516	0.526221	1.09269	0.959605	4.10007	1.35799	2.48956	1.39404	0.901771	-0.670098	4.18195e-05	0.0792245	0.268861	0.043017	NA	0.613221
URS000043A8C1	Homo sapiens (human) piR-50417	piRNA	No	Yes	3.38218	1.29852	4.88234	2.06926	14.6184	1.23203	6.12419	4.43356	-1.72558	-0.982476	0.605594	5.23512e-05	0.177923	0.276203	0.0473883	0.603579	0.619514
URS000000DF48	Homo sapiens (human) piR-43326	piRNA	No	Yes	9.56423	5.39455	4.88234	4.82546	15.6022	4.99681	9.1307	6.26911	-1.17371	-0.415165	0.471392	3.59585e-05	0.357911	0.282015	0.0430139	0.747908	0.62265
tRNA-Leu-CAA-3-1-tRF3	tRNA-Leu-CAA-3-1-tRF3	tRF	No	Yes	1.63674	0.599395	1.26635	1.03084	53.9387	1.2819	4.64163	2.78142	-4.26014	-3.07108	0.768172	3.86633e-10	0.00562224	0.287674	8.7495e-06	0.18291	0.6263
URS000003F0AD	Homo sapiens (human) partial ncRNA	snRNA	No	Yes	3.22606	0	6.31466	3.13449	13.0437	1.79818	86.751	30.5199	1.14563	3.2872	1.24665	0.0380952	2.50448e-07	0.303407	0.501603	0.000315064	0.638221
URS00005C24F2	Homo sapiens (human) piR-46693	piRNA	No	Yes	2.2295	2.59705	2.53271	2.28109	7.82394	3.13433	19.0956	9.70363	0.203286	2.35665	0.815042	0.693222	0.000112496	0.312438	0.99278	0.0202171	0.645146
URS000019A304	Homo sapiens (human) piR-53539	piRNA	No	Yes	1.7118	2.59705	1.81941	1.77927	14.2089	2.0999	57.6452	23.3347	0.889487	3.48605	1.09249	0.142755	1.69314e-05	0.335439	0.732408	0.00542175	0.66085
URS00001D91DC	Homo sapiens (human) piR-30409	piRNA	No	Yes	1.062	0	1.24602	0	5.61481	1.19879	1.79325	1.13834	-2.16156	-0.707441	0.698045	3.35218e-05	0.360451	0.343522	0.0430139	0.749032	0.666924
URS000007DF83	Homo sapiens (human) piR-52568	piRNA	No	Yes	4.80246	5.19409	6.13395	4.52334	7.24284	4.12894	22.0567	11.9969	0.568515	1.79343	0.593663	0.0912094	0.000184671	0.349864	0.647652	0.028282	0.671395
URS000015FE8E	Homo sapiens (human) piR-44321	piRNA	No	Yes	0.596004	1.79818	1.05244	1.8843	24.5759	2.33076	44.0857	19.6398	-0.529441	3.98866	0.915928	0.486096	2.90039e-05	0.358629	0.945572	0.00785317	0.677291
URS0000387A83	Homo sapiens (human) piR-33331	piRNA	No	Yes	4.06184	3.10327	1.57866	1.31061	6.15321	2.94896	1.71944	2.37702	-1.30859	-1.49513	-0.480606	3.30259e-05	0.00186529	0.391198	0.0430139	0.102023	0.699815
URS00002546F2	Homo sapiens (human) piR-30804	piRNA	No	Yes	1.41684	1.79818	0.422118	0.931736	17.7535	2.06666	2.2798	2.71946	-2.75849	0.0409271	0.663998	9.41024e-06	0.959502	0.394166	0.0267749	1	0.701906
URS0000203A83	Homo sapiens (human) piR-33665	piRNA	No	Yes	9.64547	3.10327	5.78844	4.88981	14.0198	4.41404	7.10324	6.33684	-1.09419	-0.508214	0.314846	3.81339e-05	0.215721	0.396001	0.0430139	0.640149	0.703924
URS00002BA385	Homo sapiens (human) piR-41151	piRNA	No	Yes	2.01629	1.79818	4.9202	1.99921	4.28513	5.98793	12.5219	6.01478	0.579066	1.92417	0.489289	0.151199	0.000205533	0.41432	0.743351	0.029916	0.717021
URS0000352E13	Homo sapiens (human) piR-49374	piRNA	No	Yes	5.57653	6.49262	5.11655	6.39185	12.948	4.56178	106.225	22.1803	0.854621	2.84276	0.747746	0.0233317	2.98752e-05	0.419936	0.428364	0.00785317	0.720038
URS0000744653	Homo sapiens (human) tRNA-Leu-CAA-7-1	tRNA	No	Yes	5.9777	2.59705	4.30518	2.70917	16.6647	2.66387	84.7729	37.3983	0.196376	2.86531	0.683166	0.766682	3.59276e-05	0.425563	1	0.00917039	0.723775
URS00004B4C1C	Homo sapiens (human) piR-31925	piRNA	No	Yes	5.28684	1.29852	5.48753	5.07975	7.66524	3.23002	35.1632	12.5106	0.663809	1.83342	0.665418	0.0334198	0.000525154	0.428448	0.48418	0.0499946	0.725874
URS000023C891	Homo sapiens (human) piR-48824	piRNA	No	Yes	2.30827	2.39758	2.55827	2.14882	10.7121	2.26646	81.7287	14.6868	0.587617	3.86259	0.52003	0.201132	0.000211977	0.689153	0.797181	0.0301075	0.873512
URS0000487CCC	Homo sapiens (human) piR-38902	piRNA	No	Yes	1.19553	0	2.53271	3.57429	2.40034	3.46273	23.1955	8.37764	1.64603	2.98534	0.443933	9.92955e-06	3.89218e-06	0.692927	0.0267749	0.00207724	0.876513
URS00007CD22D	Homo sapiens (human) tRNA-His	tRNA	No	Yes	7.22655	14.933	10.0897	10.5592	9.45886	16.2855	23.0536	20.4014	1.13707	1.41554	-0.196308	2.09569e-05	0.000211799	0.71198	0.0430139	0.0301075	0.887413
URS0000508936	Homo sapiens (human) piR-48825	piRNA	No	Yes	1.98247	4.54483	2.81874	3.50465	8.36202	9.12007	82.3492	16.2204	0.881726	3.62703	0.289175	0.0384219	0.000458915	0.841428	0.503333	0.0469908	0.952206
URS00001BBA6E	Homo sapiens (human) piR-49836	piRNA	No	Yes	3.97327	11.9879	8.49316	6.70012	6.0228	15.2059	16.8306	20.7711	1.3409	1.46691	-0.120645	0.000418369	0.000338893	0.855704	0.0940324	0.0391123	0.958098
URS0000445C9F	Homo sapiens (human) piR-46135	piRNA	No	Yes	1.52236	1.94778	1.22937	0.653458	10.4777	2.28308	1.42348	1.54376	-2.17033	-1.34174	-0.102837	5.74097e-05	0.0886444	0.857663	0.0499686	0.491538	0.958979
URS00001AA4C2	Homo sapiens (human) piR-58526	piRNA	No	Yes	1.67815	1.79818	0.454852	0.320052	5.3834	2.11434	0.839142	1.10178	-1.83453	-1.88812	-0.549961	4.539e-05	0.0108986	0.414305	0.0446598	0.235806	NA
URS000040ED43	Homo sapiens (human) piR-50985	piRNA	No	Yes	1.28385	0	0.471842	0	2.96866	0.216421	0.913304	0.69554	-1.88508	-1.48725	-0.00303784	3.15285e-06	0.0477815	1	0.0178372	0.403582	NA
URS0000392274	Homo sapiens (human) piR-42984	piRNA	No	Yes	0.654694	0	1.36456	0.278173	12.0533	0.399596	1.17362	1.0846	-2.30781	-1.63254	-0.0495713	2.99042e-05	0.0884117	0.943338	0.0430139	0.491294	NA
URS00001CEDD1	Homo sapiens (human) piR-61772	piRNA	No	Yes	0.937403	1.79818	0.615025	0	4.33086	1.89792	1.70907	1.05929	-1.90128	-1.16412	0.763455	3.65293e-05	0.141609	0.204808	0.0430139	0.565026	NA
URS00005EF269	Homo sapiens (human) piR-33407	piRNA	No	Yes	1.35823	0.599395	0.909705	0	2.42033	0.632639	1.41185	0.785158	-1.59658	-0.718997	0.821431	1.02551e-05	0.205974	0.104895	0.0267749	0.629533	NA
URS0000328A1E	Homo sapiens (human) piR-46647	piRNA	No	Yes	0.67885	0	0.563748	0	3.72652	5.79415	1.98109	0.552647	-2.19718	-0.833807	1.58664	1.06275e-05	0.329805	0.0186945	0.0267749	0.729531	NA
URS00002E20E1	Homo sapiens (human) piR-59814	piRNA	No	Yes	0.560726	3.10327	0.26552	0	2.44028	3.13214	1.58366	0.49458	-1.95341	-0.238065	1.06214	3.99157e-05	0.792398	0.165678	0.0430139	0.948862	NA
URS00003E23AA	Homo sapiens (human) piR-44277	piRNA	Yes	No	3.7231	71.3752	2.45875	4.12807	15.5621	75.0502	2.52555	13.3874	-0.0626352	-2.37981	-2.75081	0.875993	0.000574247	0.000293705	1	0.0532296	0.0621512
URS000011D519	Homo sapiens (human) piR-40270	piRNA	Yes	No	38.627	5.84335	55.2109	18.2938	139.111	251.531	299.687	54.5517	-1.134	1.6788	2.61902	0.0106726	0.0241305	0.000459723	0.325501	0.322663	0.0810687
URS0000168A0D	Homo sapiens (human) partial ncRNA	snRNA	Yes	No	8.77996	34.136	2.53687	12.0315	19.5838	23.9144	7.02934	26.9181	0.592045	-1.25333	-2.24245	0.0849151	0.0384087	0.000489241	0.639902	0.375961	0.0831927
URS000000A228	Homo sapiens (human) piR-36793	piRNA	Yes	No	0.464353	24.8262	0.264167	1.71436	3.98917	35.9606	0.770586	3.01729	-0.209846	-2.20972	-2.34111	0.639648	0.0261238	0.000575799	0.983229	0.33238	0.0877288
URS000030BFBF	Homo sapiens (human) piR-45019	piRNA	Yes	No	10.9653	40.3425	4.09367	8.76934	34.7919	38.0031	9.40987	41.6281	0.407074	-1.60488	-2.37371	0.274707	0.00924365	0.000637246	0.862126	0.222704	0.0921943
URS000036125B	Homo sapiens (human) piR-47114	piRNA	Yes	No	15.5941	12.9852	26.0209	10.8853	28.7687	11.592	44.9033	15.4293	-0.87402	0.747795	1.48268	0.0013936	0.121808	0.000693633	0.14876	0.540291	0.0954277
URS0000036192	Homo sapiens (human) piR-34810	piRNA	Yes	No	11.9715	35.7094	10.4293	14.1456	323.483	207.938	44.4714	232.582	0.0668147	-2.74617	-3.37589	0.899889	0.00453194	0.000828154	1	0.166631	0.0995236
URS0000207250	Homo sapiens (human) piR-35102	piRNA	Yes	No	31.2902	4.54483	50.9435	18.0026	68.2822	63.6522	91.616	34.4955	-1.00575	0.878724	1.78006	0.0109955	0.164634	0.000860798	0.329036	0.589675	0.0995236
URS00001D86E8	Homo sapiens (human) piR-35707	piRNA	Yes	No	11.0905	6.49262	15.1962	11.0501	24.9385	10.5912	70.7763	17.3029	-0.598706	1.4979	1.9725	0.0617901	0.00952224	0.000978824	0.582836	0.224328	0.102907
URS0000377747	Homo sapiens (human) scRNA-hY3_RNA-related	other - scRNA	Yes	No	10.5266	0	19.4702	6.41965	16.4109	6.79314	28.9394	9.76183	-0.854763	0.999897	1.83053	0.011587	0.0646502	0.000959089	0.331957	0.447047	0.102907
URS000043AB09	Homo sapiens (human) piR-32881	piRNA	Yes	No	3.57363	16.783	5.45823	3.58372	12.4928	45.8743	17.0906	4.73662	-1.01587	0.845794	1.65554	0.0134749	0.174059	0.000959526	0.356651	0.600731	0.102907
tRNA-Asn-GTT-2-5-tRF3	tRNA-Asn-GTT-2-5-tRF3	tRF	Yes	No	4.00086	2.59705	18.7558	3.67761	15.375	17.0493	28.2498	10.5191	-0.7646	1.20607	2.10068	0.0891419	0.0576789	0.00108803	0.644087	0.431517	0.10906
URS00002F43FA	Homo sapiens (human) partial ncRNA	snRNA	Yes	No	6.59776	16.1837	8.18815	5.41614	9.98428	12.7052	20.3211	8.27169	-0.315149	1.20546	1.42742	0.232023	0.00280035	0.00115177	0.825569	0.125816	0.11249
tRNA-Arg-TCT-1-1-tRF3	tRNA-Arg-TCT-1-1-tRF3	tRF	Yes	No	3.04472	30.5153	1.60203	2.70917	28.2755	49.4799	4.14959	43.3562	0.663736	-2.26058	-3.17732	0.205632	0.00567065	0.00129392	0.80097	0.183587	0.115694
URS00002CAB79	Homo sapiens (human) piR-53507	piRNA	Yes	No	0.488618	18.6196	0	1.0824	3.01231	18.1097	0.667835	4.57849	0.744387	-1.80255	-2.95097	0.176473	0.048136	0.00154095	0.775455	0.404408	0.122768
URS00002BA52C	Homo sapiens (human) piR-37423	piRNA	Yes	No	6.6885	33.1123	3.18623	9.28262	11.8735	29.4218	7.57972	26.8383	1.12573	-0.345603	-2.03297	0.00117506	0.449178	0.0017845	0.139223	0.794133	0.128734
URS00004FF9F3	Homo sapiens (human) piR-43946	piRNA	Yes	No	16.2745	1.29852	35.6518	6.12086	33.2578	24.6084	55.7615	19.0588	-0.849523	1.20385	2.02709	0.0546437	0.0500509	0.00207277	0.565503	0.408902	0.138104
URS0000530D3D	Homo sapiens (human) piR-47104	piRNA	Yes	No	2.81221	21.7229	1.22937	2.52712	7.79396	20.4094	1.15574	7.30758	0.0970066	-1.83895	-2.33096	0.82168	0.0039596	0.00208407	1	0.152596	0.138136
URS0000168D08	Homo sapiens (human) piR-34110	piRNA	Yes	No	4.56708	22.0749	2.13604	2.80685	32.2993	43.7629	4.78196	36.9225	0.448684	-2.48174	-3.48931	0.404095	0.00544882	0.00216954	0.922578	0.180046	0.140176
URS00004A6D21	Homo sapiens (human) piR-39266	piRNA	Yes	No	5.41638	27.9294	2.31404	4.52889	8.93371	25.3083	3.06962	11.746	0.461007	-1.03995	-1.89336	0.154757	0.0159558	0.00236511	0.751178	0.271218	0.144708
URS00004D65E8	Homo sapiens (human) piR-35416	piRNA	Yes	No	14.4784	15.5164	19.5294	17.0713	46.2888	34.4391	153.465	24.0879	-1.07472	1.15798	1.65407	0.00179297	0.0847157	0.00246685	0.162449	0.486156	0.14484
URS000036BE71	Homo sapiens (human) piR-33669	piRNA	Yes	No	15.5921	3.24631	21.5259	11.5058	46.9096	34.0488	69.8387	20.5184	-0.995577	0.843144	1.81559	0.0103328	0.21811	0.00251007	0.320765	0.642905	0.145302
URS00001766CF	Homo sapiens (human) piR-33824	piRNA	Yes	No	59.4369	64.2769	89.0242	43.6293	82.1649	73.3732	97.0162	50.1151	-0.721313	0.538229	1.1034	0.00237001	0.207867	0.002588	0.183049	0.631963	0.146627
URS000015C6AB	Homo sapiens (human) piR-30563	piRNA	Yes	No	0.993317	18.8286	0.471842	0.949906	4.40212	51.7908	0.892259	7.15934	0.642843	-2.3261	-3.26738	0.216048	0.0147934	0.00279161	0.809235	0.260802	0.153217
URS000026E62D	Homo sapiens (human) piR-56568	piRNA	Yes	No	10.088	1.94778	20.4684	7.39307	18.3397	15.2345	25.3042	10.9718	-0.846937	0.752803	1.36144	0.00472501	0.148699	0.00284359	0.248667	0.571238	0.154632
URS0000129A2E	Homo sapiens (human) piR-48804	piRNA	Yes	No	2.98885	37.2392	1.585	5.08769	16.3374	42.2459	2.86858	19.869	0.385138	-2.05863	-2.48446	0.38462	0.00369595	0.00291955	0.912036	0.146606	0.155958
URS000002BB25	Homo sapiens (human) piR-33998	piRNA	Yes	No	0.327347	24.8262	0.526221	0.750457	7.99414	17.7314	1.50592	12.145	0.592136	-2.10122	-3.5397	0.367141	0.098595	0.00305721	0.90597	0.50729	0.157945
URS00001EAD89	Homo sapiens (human) piR-43110	piRNA	Yes	No	2.124	28.5675	0.943685	1.6902	7.07303	20.9012	1.93173	11.8113	1.15268	-1.67069	-3.05667	0.0219162	0.0331748	0.00369951	0.418618	0.361427	0.169776
URS0000423DA0	Homo sapiens (human) piR-57644	piRNA	Yes	No	0.801065	15.5823	0	1.55615	4.70447	26.0824	0.538297	4.3098	0.0248816	-2.39065	-2.40309	1	0.00584411	0.00386968	1	0.185849	0.174227
URS00006D5693	Homo sapiens (human) snoRNA Small nucleolar RNA SNORD18 (RF00093)	snoRNA	Yes	No	5.91202	77.5818	2.38968	8.87389	27.8972	74.7902	8.43224	30.2411	0.346107	-1.66457	-2.06902	0.403851	0.0119221	0.00398214	0.922578	0.242743	0.174746
URS000014C916	Homo sapiens (human) piR-56286	piRNA	Yes	No	2.45875	39.605	1.23005	3.64132	7.71807	29.3174	3.36978	15.9395	1.13052	-1.58327	-2.56889	0.00569691	0.0155155	0.00439989	0.263655	0.268359	0.178669
URS00003763D7	Homo sapiens (human) piR-42429	piRNA	Yes	No	10.1827	15.5164	6.14687	7.77475	43.3077	13.7126	9.09334	28.3473	-0.121684	-1.65311	-1.7321	0.772275	0.00884272	0.00469156	1	0.218304	0.181512
URS0000753215	Homo sapiens transfer RNA-Val (TAC) 4-1 (TRV-TAC4-1)	tRNA	Yes	No	15.6254	17.5301	37.2979	15.0101	33.3813	44.9457	44.9486	21.8718	-0.447799	0.59476	1.10308	0.103957	0.23658	0.00477714	0.671387	0.660847	0.18306
URS000024DAA9	Homo sapiens (human) piR-33792	piRNA	Yes	No	0.806514	15.5164	0.264167	0.750457	16.6239	34.7552	0.755652	8.09473	-0.59686	-3.22421	-3.12661	0.339255	0.00501245	0.00489268	0.894528	0.174292	0.18427
URS00002CF3C4	Homo sapiens (human) piR-36897	piRNA	Yes	No	0.801065	15.5164	0	1.81186	27.188	39.1501	1.80395	12.2974	-0.86566	-3.48894	-2.83812	0.161833	0.00984149	0.00492057	0.759148	0.22799	0.18427
URS0000376F67	Homo sapiens (human) tRNA-His	tRNA	Yes	No	1.60082	43.4458	0.943685	1.6691	16.3204	29.6314	1.88203	12.8747	0.345294	-2.58381	-2.99272	0.542796	0.0124988	0.00511826	0.960199	0.248204	0.187379
URS000007A5C5	Homo sapiens (human) piR-60911	piRNA	Yes	No	0.356625	21.4256	0	1.0824	6.91273	14.5826	0.959643	6.04275	0.121904	-2.59904	-3.14225	0.780381	0.0295756	0.0051883	1	0.343975	0.188212
URS000018BFBC	Homo sapiens (human) piR-35509	piRNA	Yes	No	0.451316	18.6196	0	0.412906	3.29406	16.8111	0.549761	6.1127	0.884118	-1.80798	-3.31954	0.149979	0.0633973	0.00546147	0.742182	0.445506	0.193694
URS0000060334	Homo sapiens (human) piR-39741	piRNA	Yes	No	0.231052	27.9294	0	0.112822	7.57318	19.4816	0.713798	9.91237	0.376946	-3.9011	-4.20205	0.599217	0.0113132	0.00554796	0.975833	0.239194	0.194946
tRNA-Lys-CTT-chr7-30-tRF3	tRNA-Lys-CTT-chr7-30-tRF3	tRF	Yes	No	2.7079	28.5675	0.890016	2.93154	10.1882	20.0665	3.06543	13.5608	0.216309	-1.509	-2.0482	0.616354	0.0313017	0.0056075	0.978698	0.352485	0.196314
URS00003F2F0D	Homo sapiens (human) piR-55393	piRNA	Yes	No	15.5453	6.20654	15.2604	16.8272	29.4222	17.3516	72.9658	23.2005	-0.186474	1.28296	1.49575	0.503723	0.00950272	0.00600066	0.951311	0.224328	0.198676
URS00003545FB	Homo sapiens (human) piR-30072	piRNA	Yes	No	1.39306	15.5164	0.852758	1.35459	7.70169	14.8944	1.42136	7.9202	0.0839161	-2.04559	-2.23927	0.905067	0.013641	0.00595458	1	0.252625	0.198676
URS000039AF72	Homo sapiens (human) piR-52393	piRNA	Yes	No	5.98577	1.29852	31.552	4.13656	52.7688	18.2149	88.9115	21.9482	-0.95975	1.88306	2.00858	0.0561292	0.022035	0.00597143	0.568266	0.308588	0.198676
URS00001C1E99	Homo sapiens (human) piR-53523	piRNA	Yes	No	2.18022	58.9621	0.615025	1.91315	9.65297	72.0278	2.10273	13.4489	0.604933	-1.79255	-2.78722	0.209291	0.0277965	0.00593347	0.802846	0.336963	0.198676
URS00005AEC5A	Homo sapiens (human) piR-60603	piRNA	Yes	No	0.462103	15.5164	0	0.468132	9.2806	30.2769	1.10935	10.2463	0.529811	-2.87395	-4.09458	0.418985	0.0442419	0.00595177	0.928878	0.394737	0.198676
URS00003C9F20	Homo sapiens (human) piR-47856	piRNA	Yes	No	0.506958	22.0749	0	0.563643	8.53654	18.737	1.55403	11.6572	0.407699	-2.40418	-3.7026	0.531205	0.0464774	0.00587625	0.959293	0.399037	0.198676
URS000027E2E3	Homo sapiens (human) piR-37245	piRNA	Yes	No	1.55016	40.3425	0.796559	2.12007	8.94723	36.3715	2.55216	10.6787	0.353707	-1.54725	-2.41362	0.460779	0.0625061	0.00597369	0.939769	0.442338	0.198676
URS00003934AA	Homo sapiens (human) piR-45881	piRNA	Yes	No	4.58438	108.614	1.84508	7.59834	17.9933	93.523	7.16539	45.4343	1.28883	-0.784729	-2.6325	0.00452346	0.314052	0.00600928	0.243246	0.720346	0.198676
URS0000322BBB	Homo sapiens (human) piR-52536	piRNA	Yes	No	1.49443	85.7025	0.615025	2.28635	49.7673	161.174	6.65899	51.3092	0.0759531	-2.97734	-3.50543	0.903036	0.0111898	0.00609118	1	0.238037	0.19954
URS000009C1FC	Homo sapiens (human) piR-36339	piRNA	Yes	No	15.1572	6.20654	20.5226	9.69271	18.634	20.5833	39.2235	17.1074	-0.19099	1.36108	1.29091	0.49085	0.00504706	0.00632142	0.94713	0.174292	0.201687
URS000055EE82	Homo sapiens (human) piR-59682	piRNA	Yes	No	0.693155	15.5164	0.890016	0.191428	5.52258	13.8123	16.7189	1.85049	-0.497589	1.79666	2.46535	0.27279	0.0325734	0.00629164	0.860621	0.358552	0.201687
URS00004CFF16	Homo sapiens (human) piR-49189	piRNA	Yes	No	0	18.6196	0	0.578842	15.0353	16.3617	1.22145	16.2675	0.151821	-3.36152	-4.14747	0.840582	0.0291506	0.00636926	1	0.342039	0.201928
URS000060B22F	Homo sapiens (human) piR-44966	piRNA	Yes	No	18.504	3.24631	62.0513	13.2278	91.0362	116.965	149.771	47.0218	-0.511571	1.64028	2.00846	0.293865	0.0269711	0.00681772	0.871467	0.336413	0.207929
URS00004706E0	Homo sapiens (human) piR-34013	piRNA	Yes	No	0.629706	31.0327	0	0.206954	3.55858	20.9322	0.584701	7.4343	1.17697	-2.63364	-3.99293	0.0465066	0.00937714	0.00714085	0.537972	0.223478	0.212829
URS00002F56F8	Homo sapiens (human) piR-41602	piRNA	Yes	No	0	15.5164	0.178003	0.354538	23.2667	13.5793	1.98484	25.1154	0.0815416	-3.50653	-4.20289	0.919194	0.0340264	0.00733805	1	0.364567	0.214401
URS0000049351	Homo sapiens (human) piR-45806	piRNA	Yes	No	0	18.8286	0	0.827817	5.07883	17.6549	0.671664	2.39452	-0.876421	-1.85364	-2.17329	0.208092	0.152442	0.00738499	0.802846	0.575533	0.214401
URS000060F7EB	Homo sapiens (human) piR-31573	piRNA	Yes	No	2.47494	29.866	0.422118	1.91315	86.3454	36.8504	5.5535	62.5655	0.0312681	-2.95161	-4.03518	0.965028	0.0190266	0.00755381	1	0.293687	0.21666
URS00001639A1	Homo sapiens (human) piR-33328	piRNA	Yes	No	27.4134	1.29852	66.9292	14.2319	87.8998	22.8102	78.2861	23.2518	-1.81918	0.110164	1.75727	0.000132186	0.882914	0.00772135	0.0655006	0.983174	0.217565
URS00005069EC	Homo sapiens (human) piR-60920	piRNA	Yes	No	13.1951	7.79114	26.895	7.5917	88.0576	17.9815	122.48	34.5969	-1.0639	0.754095	1.95172	0.0479636	0.310673	0.00779076	0.541308	0.718149	0.217791
URS000023CB96	Homo sapiens (human) piR-61260	piRNA	Yes	No	1.53885	21.7229	1.05244	2.03185	15.8438	58.9655	2.63631	11.9529	-0.149786	-2.13812	-2.27964	0.775447	0.0122767	0.00784723	1	0.246541	0.218149
URS00000C431E	Homo sapiens (human) piR-48518	piRNA	Yes	No	25.7301	3.89557	82.7715	19.9678	64.9665	111.987	82.0116	36.8906	-0.738416	0.776728	1.52966	0.0549442	0.201755	0.00792282	0.565503	0.626903	0.21891
URS000035ABCF	Homo sapiens (human) piR-43420	piRNA	Yes	No	0.247494	15.5164	0	0.418016	5.91768	11.0155	0.490556	6.64731	0.0572371	-3.76224	-3.91429	0.877653	0.00569682	0.00818984	1	0.184096	0.221926
URS00006CA4D9	Homo sapiens transfer RNA-Ala (AGC) 18-1 (TRA-AGC18-1, TRA-AGC18-2)	tRNA	Yes	No	14.7525	0	18.7607	10.3481	20.5428	4.59536	52.9423	14.0808	-0.558003	1.18705	1.81943	0.0871512	0.0274804	0.00827024	0.639902	0.336572	0.222448
URS0000122002	Homo sapiens (human) piR-41427	piRNA	Yes	No	18.2683	6.49262	36.3319	12.2636	22.3037	14.1521	41.2765	15.7756	-0.511851	1.00812	1.26503	0.0569062	0.0220219	0.00835745	0.570862	0.308588	0.22355
URS000001ADA0	Homo sapiens (human) piR-39258	piRNA	Yes	No	10.4432	13.6345	18.944	9.79085	19.1962	36.6543	25.9451	15.3914	-0.141621	0.81755	1.11664	0.628528	0.07371	0.00843408	0.981232	0.468488	0.223992
URS000014901E	Homo sapiens (human) piR-58199	piRNA	Yes	No	15.3713	3.89557	23.68	16.4467	54.6902	3.4963	165.959	30.2614	-1.08435	1.27513	1.80069	0.0125481	0.0831929	0.00846784	0.34655	0.483243	0.223992
URS00000109AE	Homo sapiens (human) piR-48362	piRNA	Yes	No	2.79233	18.6196	5.26221	2.15335	6.55212	15.2473	11.4348	4.37817	-0.486993	0.949575	1.47715	0.157571	0.0893227	0.00843638	0.754629	0.492651	0.223992
URS0000144121	Homo sapiens (human) piR-45460	piRNA	Yes	No	0.85511	49.3439	0	0.648613	7.9118	35.0676	1.56982	20.245	1.29654	-1.83631	-3.39118	0.0459411	0.104604	0.00846282	0.537124	0.51564	0.223992
URS0000198C64	Homo sapiens (human) piR-50072	piRNA	Yes	No	6.95322	37.2392	11.0506	7.10877	31.1365	229	74.8265	24.7143	-0.695805	1.78432	1.8176	0.125867	0.0102231	0.008514	0.710849	0.230833	0.224124
URS000000C351	Homo sapiens (human) piR-58295	piRNA	Yes	No	7.66831	23.3734	9.77417	6.53411	22.3923	21.0841	35.215	14.2607	-0.428939	1.12597	1.43628	0.270567	0.0859921	0.00860561	0.858875	0.488232	0.225439
URS0000502F75	Homo sapiens (human) piR-60484	piRNA	Yes	No	3.54721	24.0227	2.13975	4.45932	7.02584	19.3862	3.74909	10.4875	0.767355	-0.133423	-1.46051	0.0343306	0.813981	0.00866209	0.4888	0.956015	0.226606
URS000010DA4E	Homo sapiens (human) piR-53166	piRNA	Yes	No	0.247494	32.4631	0.178003	0.599395	24.1092	82.1962	2.82015	25.9259	0.265411	-2.87852	-4.23857	0.727659	0.0587863	0.00889655	0.997359	0.432737	0.227241
URS00001BC74A	Homo sapiens (human) piR-61955	piRNA	Yes	No	41.6688	17.3824	29.9045	46.9201	79.914	49.1189	44.5107	185.955	1.23084	-0.588698	-1.73705	0.00102724	0.169313	0.00878444	0.131509	0.594659	0.227241
URS00007842EA	Homo sapiens (human) tRNA-Pro	tRNA	Yes	No	1.86155	26.6197	1.06802	2.57015	5.49673	18.5826	2.62541	6.37275	0.685112	-0.622867	-1.60301	0.0623095	0.298407	0.00888241	0.585125	0.707913	0.227241
URS00005CA617	Homo sapiens (human) piR-38299	piRNA	Yes	No	1.83375	34.136	1.40937	2.06157	90.2241	147.84	12.4622	127.518	0.602023	-2.69619	-3.64009	0.378207	0.0331108	0.00916606	0.910885	0.361427	0.228743
URS00005A8DF4	Homo sapiens (human) piR-39141	piRNA	Yes	No	0.560726	26.6197	0	2.27296	18.1692	28.7271	2.33207	24.0793	0.414261	-2.25763	-3.88179	0.493511	0.0865257	0.00910493	0.948618	0.489427	0.228743
URS000014BE15	Homo sapiens (human) piR-53143	piRNA	Yes	No	1.37792	27.9294	0.852758	2.24787	14.6926	40.2413	1.51354	13.0459	0.314266	-2.19165	-2.4992	0.55196	0.0259021	0.00936668	0.962778	0.332256	0.231261
URS000016A28D	Homo sapiens (human) piR-56041	piRNA	Yes	No	23.2991	2.59705	26.3445	9.11726	57.2515	49.017	52.7987	22.9388	-1.50789	0.202369	1.75295	0.000927626	0.800296	0.00938644	0.125025	0.95126	0.231261
URS00001CD99A	Homo sapiens (human) partial ncRNA	snRNA	Yes	No	4.13377	40.9035	4.24658	5.76279	65.4567	62.6746	15.3822	89.5635	0.58135	-2.07269	-2.52649	0.27416	0.0128324	0.00996182	0.861911	0.250272	0.23211
URS00006708BB	Homo sapiens transfer RNA-Thr (CGT) 6-1 (TRT-CGT6-1)	tRNA	Yes	No	11.6506	0	22.4284	11.2274	14.8729	5.79415	35.2507	11.851	-0.371257	1.2425	1.35258	0.241235	0.0214996	0.00994255	0.834898	0.307452	0.23211
URS0000090E09	Homo sapiens (human) piR-38496	piRNA	Yes	No	2.6108	15.5164	1.23005	2.56423	9.94111	20.8877	2.69457	6.89944	-0.533696	-1.51179	-1.68268	0.212387	0.0337432	0.00965791	0.80562	0.363752	0.23211
URS0000512941	Homo sapiens (human) piR-52635	piRNA	Yes	No	0	16.8808	0	0	5.91799	11.8335	0.310473	5.61504	0.0439461	-3.33492	-4.14532	1	0.0367947	0.00958068	1	0.371519	0.23211
URS00004F4529	Homo sapiens (human) piR-55281	piRNA	Yes	No	4.00532	480.454	2.11334	7.45458	3569.31	1401.86	797.927	4199.55	0.532427	-2.41186	-4.38387	0.481927	0.117673	0.0097487	0.94499	0.535304	0.23211
URS00000614B8	Homo sapiens (human) piR-34312	piRNA	Yes	No	1.61303	17.5301	1.22937	3.34187	4.34124	34.8072	2.23777	9.30888	1.32484	-0.628107	-2.16665	0.00145926	0.277857	0.00981596	0.149268	0.693967	0.23211
URS000044DBC2	Homo sapiens (human) piR-54532	piRNA	Yes	No	6.46586	34.136	3.41103	10.2019	22.0892	48.2868	6.86371	15.5061	-0.186968	-0.656133	-1.31267	0.582105	0.289999	0.00996212	0.971678	0.701846	0.23211
URS00003DAB8C	Homo sapiens (human) piR-58924	piRNA	Yes	No	1.67815	18.1793	0.852758	2.04903	4.79974	18.8725	2.3875	6.27369	0.731761	-0.413466	-2.1292	0.124399	0.613935	0.00977814	0.707791	0.870862	0.23211
URS00001B6E5A	Homo sapiens (human) piR-36713	piRNA	Yes	No	0.560726	32.4631	0.422118	1.08576	6.94082	22.3995	1.48994	5.47511	0.0147944	-1.45657	-2.63818	0.953966	0.244254	0.0102155	1	0.666772	0.234403
URS00000A1CA2	Homo sapiens (human) piR-45815	piRNA	Yes	No	0	31.0327	0	0.499404	7.646	20.9488	0.573078	7.65565	0.293055	-3.34782	-4.11561	0.773513	0.0411934	0.0103393	1	0.38488	0.234419
URS00003625B2	Homo sapiens (human) piR-58597	piRNA	Yes	No	10.8512	186.987	3.63882	11.5019	201.606	152.089	70.1205	239.375	0.593206	-1.65617	-3.10781	0.254715	0.0753371	0.0104376	0.844688	0.47101	0.23476
URS0000200FB8	Homo sapiens (human) piR-33350	piRNA	Yes	No	24.1234	0.649262	74.7613	19.2687	61.1453	117.698	79.7043	35.9995	-0.705329	0.843487	1.58251	0.0945495	0.187198	0.0104773	0.655174	0.613192	0.23476
URS000042EC1F	Homo sapiens (human) piR-35138	piRNA	Yes	No	1.23747	24.8262	0.852758	2.28006	9.8067	16.9156	2.10235	11.467	0.324795	-1.61782	-2.44994	0.539971	0.0781013	0.01067	0.960199	0.475868	0.23491
URS00004ACEE1	Homo sapiens (human) tRNA-pseudo Likely pseudogene	tRNA	Yes	No	18.4215	508.936	7.67482	23.2864	227.203	402.665	38.9305	197.418	-0.106385	-2.0414	-2.4584	0.826911	0.0166265	0.01081	1	0.275731	0.234938
URS00005DBE8A	Homo sapiens (human) piR-55918	piRNA	Yes	No	2.01629	21.7229	1.70552	2.44462	15.7236	17.4127	3.32987	17.7043	0.227259	-1.96059	-2.43702	0.675853	0.0289178	0.0107926	0.991004	0.34082	0.234938
URS0000169173	Homo sapiens (human) piR-34195	piRNA	Yes	No	1.12739	28.5675	1.36456	2.52249	27.0851	37.4519	6.69797	42.3248	0.548375	-1.83743	-2.82136	0.364686	0.0839887	0.0109448	0.90461	0.48585	0.234938
URS00000F400A	Homo sapiens (human) piR-30601	piRNA	Yes	No	1.60213	31.0327	2.11059	2.65052	15.7342	31.0874	3.35426	15.8343	0.0965184	-1.5025	-2.26265	0.846102	0.0889092	0.0110221	1	0.492037	0.234938
URS0000225630	Homo sapiens (human) piR-44451	piRNA	Yes	No	8.0041	0	16.0203	6.14953	12.0647	2.19778	26.6586	8.14636	-0.567147	1.30103	1.58285	0.103329	0.0143835	0.0115651	0.670544	0.257289	0.237129
URS000023CDE5	Homo sapiens (human) piR-60573	piRNA	Yes	No	72.2184	15.5823	63.3476	43.7897	99.6447	33.0723	262.442	77.2735	-0.46785	1.36677	1.75688	0.195075	0.0281545	0.0114684	0.79213	0.33877	0.237129
URS0000164B03	Homo sapiens (human) piR-35151	piRNA	Yes	No	57.178	121.028	33.6591	58.1163	293.393	88.6046	51.8891	197.435	-0.578729	-1.40507	-1.63331	0.178187	0.039258	0.0118198	0.775719	0.37948	0.238409
URS00004A7ED7	Homo sapiens (human) piR-54117	piRNA	Yes	No	15.7083	3.10327	72.7235	14.2424	57.9246	15.0868	73.0153	26.0954	-1.35474	0.571994	1.78778	0.00467623	0.42422	0.0122381	0.24834	0.783344	0.240574
URS000046E269	Homo sapiens (human) piR-56569	piRNA	Yes	No	9.30099	3.10327	24.73	8.19312	17.4097	16.4854	25.6006	11.2775	-0.742787	0.803376	1.28924	0.0223062	0.128782	0.0124633	0.421009	0.551048	0.242813
URS000051054A	Homo sapiens (human) piR-47643	piRNA	Yes	No	4.17203	20.1271	4.26379	4.89178	9.40692	15.948	16.7552	8.10723	-0.245355	0.882229	1.44426	0.485048	0.0986475	0.0125546	0.945254	0.507298	0.243409
URS0000553808	Homo sapiens (human) piR-60244	piRNA	Yes	No	1.23747	22.0749	0.563748	1.11971	24.6749	17.0677	2.25862	18.2456	0.0573398	-2.60801	-2.77067	0.92649	0.0116491	0.0127978	1	0.241635	0.24516
URS00000A0910	Homo sapiens (human) piR-46520	piRNA	Yes	No	0	34.4109	0	0	5.17347	30.0899	0.724973	8.19772	0.829191	-2.76203	-4.05193	0.364782	0.289484	0.012946	0.90461	0.701389	0.245841
URS000080E17B	G70A tRNA minihelix ending in CCAC from Homo sapiens (PDB 4X4Q, chain B)	tRNA	Yes	No	41.7987	54.538	50.232	31.0497	72.5114	61.0228	153.543	70.869	-0.208015	1.50203	1.2935	0.473818	0.00191158	0.0130217	0.944442	0.103816	0.246117
URS000051B3A7	Homo sapiens (human) piR-60402	piRNA	Yes	No	1.10199	31.0327	0.943685	1.29217	12.0685	124.181	1.55585	13.4628	-0.113499	-2.18962	-2.45835	0.840498	0.0349304	0.0130414	1	0.367513	0.246157
URS000052B05D	Homo sapiens (human) piR-40806	piRNA	Yes	No	1.14103	16.2315	1.06208	1.93489	4.34677	13.8857	1.84485	3.85471	-0.138518	-1.05064	-1.56463	0.803707	0.16461	0.0133985	1	0.589675	0.24803
URS00003C05C1	Homo sapiens (human) piR-52054	piRNA	Yes	No	0	24.8262	0	0.105059	1.40306	22.7756	0.317802	3.20758	0.94589	-1.14822	-2.42164	0.182767	0.210108	0.0138564	0.780824	NA	0.248761
URS0000454533	Homo sapiens (human) piR-35533	piRNA	Yes	No	1.80546	42.8513	0.712013	2.04475	19.2742	29.1653	3.35824	18.877	0.115112	-2.64349	-3.05548	0.835835	0.0106936	0.0147187	1	0.235542	0.251642
URS000044E187	Homo sapiens (human) piR-49504	piRNA	Yes	No	40.0205	0.649262	119.93	33.874	91.2727	81.9339	230.241	64.8334	-0.527174	1.42762	1.86848	0.271697	0.0379075	0.0149754	0.859302	0.373719	0.253175
URS0000606DE2	Homo sapiens (human) piR-42785	piRNA	Yes	No	3.42044	35.7094	2.55827	5.73945	20.4327	24.3162	6.84031	18.0558	-0.142432	-1.27917	-1.63769	0.727625	0.0758636	0.0152486	0.997359	0.472239	0.254746
URS000028FD91	Homo sapiens (human) piR-57843	piRNA	Yes	No	7.42965	24.0227	9.70871	7.30193	15.8192	41.7508	22.3664	10.0324	-0.560101	0.898912	1.17531	0.0985266	0.134432	0.0151702	0.660693	0.557981	0.254746
URS000022F9AA	Homo sapiens (human) piR-42829	piRNA	Yes	No	0.472279	22.0749	0.454852	1.03084	23.7664	213.209	1.57788	21.0801	-0.233056	-1.0619	-2.88322	0.746827	0.333289	0.0152486	0.999218	0.731268	0.254746
URS000055B0B4	Homo sapiens (human) piR-47149	piRNA	Yes	No	10.8073	21.4256	9.43685	12.2066	15.1262	24.0922	9.61387	21.2754	0.517281	-0.327313	-1.18165	0.0654813	0.355843	0.0152043	0.594878	0.747399	0.254746
URS00000CD27B	Homo sapiens (human) piR-44855	piRNA	Yes	No	0.380345	21.7229	0.454852	0.62427	8.92832	18.7113	1.03086	5.36937	-0.503323	-2.72821	-2.81843	0.405704	0.0347104	0.0154529	0.923444	0.365839	0.254819
URS000046E7A7	Homo sapiens (human) piR-30310	piRNA	Yes	No	3.0091	21.7229	2.55827	3.90905	11.1546	53.3385	3.81363	9.99759	-0.186992	-1.2832	-1.44532	0.632337	0.0426291	0.0154369	0.981656	0.389005	0.254819
URS0000613330	Homo sapiens (human) piR-53763	piRNA	Yes	No	0	27.9294	0	0	2.63344	41.5565	0.540161	11.6017	2.60339	-2.49285	-4.91303	0.0726885	0.144171	0.0153812	0.612954	NA	0.254819
URS000020D097	Homo sapiens (human) piR-44293	piRNA	Yes	No	0.403257	16.2315	0.471842	0.823032	8.81735	14.9201	1.00462	5.07966	-1.05966	-3.50481	-2.68885	0.121142	0.023388	0.016167	0.700241	0.317586	0.256504
URS0000207068	Homo sapiens (human) piR-34547	piRNA	Yes	No	26.4801	1.94778	46.7911	17.179	45.6477	50.5988	92.4359	33.9834	-0.571999	1.25259	1.59644	0.139454	0.0404943	0.0161746	0.728271	0.383663	0.256504
URS00005C9232	Homo sapiens (human) piR-32554	piRNA	Yes	No	4.13377	27.9294	1.69124	4.08985	11.6981	23.5437	3.35041	13.9645	0.294287	-1.25043	-1.7982	0.452543	0.0454364	0.0157217	0.93838	0.398145	0.256504
URS00003F9C5F	Homo sapiens (human) piR-39701	piRNA	Yes	No	0.314853	44.799	0	0	7.51426	31.4838	0.870626	14.6238	1.2637	-2.98827	-4.95365	0.0914569	0.048696	0.0159842	0.64819	0.404889	0.256504
URS0000416D71	Homo sapiens (human) piR-47525	piRNA	Yes	No	0.327347	100.636	0.356006	0.360528	7.87133	158.71	1.67387	22.7709	1.65771	-1.65049	-4.21224	0.0552967	0.247042	0.0159701	0.566229	0.668668	0.256504
URS0000451C96	Homo sapiens (human) piR-57153	piRNA	Yes	No	1.83829	38.9557	1.40937	1.26125	6.40587	30.3352	2.05379	8.10221	0.794178	-0.81181	-2.29344	0.100974	0.262727	0.0160193	0.663813	0.680362	0.256504
URS0000164212	Homo sapiens (human) piR-55948	piRNA	Yes	No	2.13975	48.6946	0.943685	2.99477	65.0945	65.6486	9.89042	49.9788	-0.0550919	-2.58241	-2.74262	0.92791	0.0232188	0.0163105	1	0.316826	0.256934
URS000015991D	Homo sapiens (human) piR-47681	piRNA	Yes	No	14.3594	1.94778	28.141	8.10458	22.4966	40.0095	32.3288	12.1064	-0.744398	0.778455	1.36175	0.041713	0.197881	0.0164599	0.51946	0.622831	0.257124
URS00005D98FF	Homo sapiens (human) piR-30338	piRNA	Yes	No	1.23747	16.783	3.63882	1.14998	3.72858	11.8705	4.73989	2.59705	-0.605045	0.663217	1.1073	0.158089	0.288633	0.0164848	0.754759	0.701063	0.257124
URS000018679F	Homo sapiens (human) piR-33149	piRNA	Yes	No	0.333405	27.9294	0.422118	0.437118	25.8924	30.3026	1.98789	16.8062	-0.407031	-3.11174	-3.67689	0.588143	0.035603	0.0165852	0.974124	0.369085	0.257418
URS000061E16F	Homo sapiens (human) piR-60557	piRNA	Yes	No	0.839075	24.6719	0.454852	1.02553	19.9671	55.3724	4.26924	25.3748	0.664151	-1.86118	-3.14094	0.312307	0.0901822	0.0168188	0.881675	0.493851	0.257418
URS00005EE006	Homo sapiens (human) piR-43443	piRNA	Yes	No	0	27.9294	0	0.784451	7.49754	32.8664	2.16932	9.43398	0.768091	-1.24756	-3.27189	0.281289	0.390341	0.0168353	0.864293	0.76326	0.257418
URS0000206548	Homo sapiens (human) piR-54871	piRNA	Yes	No	1.87481	20.1271	1.22937	1.19999	4.91239	31.1002	2.11538	9.44641	1.29301	-0.369244	-2.1483	0.00597387	0.516378	0.0168413	0.2677	0.825342	0.257418
URS00003E88AC	Homo sapiens (human) piR-42754	piRNA	Yes	No	0.826754	48.0454	0.53401	1.19474	11.7677	40.8413	3.44437	10.9864	0.215736	-1.49806	-2.65618	0.697239	0.136307	0.0168551	0.99278	0.559113	0.257422
URS00005A8A04	Homo sapiens (human) piR-33942	piRNA	Yes	No	0	17.5301	0	0	8.58446	19.2909	0.454648	4.92971	-0.735319	-4.01076	-3.60231	0.372933	0.0158048	0.0168965	0.908944	0.270648	0.257436
URS00004C0D5E	Homo sapiens (human) piR-34033	piRNA	Yes	No	0	15.5823	0	0.296762	7.25346	14.5039	0.852184	5.90865	-0.161061	-2.80375	-2.76117	0.729363	0.131637	0.0170358	0.99754	0.555084	0.258579
URS0000505F99	Homo sapiens (human) piR-58451	piRNA	Yes	No	0.916875	15.5164	0.563748	1.05604	4.53955	11.6149	1.23025	3.77741	0.0445858	-1.21623	-1.93357	0.884765	0.128364	0.0171373	1	0.550329	0.259694
URS00005D430A	Homo sapiens (human) piR-40017	piRNA	Yes	No	26.1806	40.1594	24.7424	27.0505	53.011	95.9161	25.8547	89.3895	0.453639	-0.831836	-1.49261	0.198502	0.149611	0.0177459	0.795632	0.572117	0.262248
URS000010C641	Homo sapiens (human) piR-46784	piRNA	Yes	No	71.8292	35.0601	189.428	67.6238	126.436	137.16	358.243	154.862	-0.0267788	1.6677	1.65659	0.947271	0.00633489	0.0185799	1	0.193028	0.265484
URS00005DC309	Homo sapiens (human) piR-32981	piRNA	Yes	No	0	18.6196	0.281874	0	3.56853	18.3261	0.658064	4.59913	0.562827	-2.14583	-3.00057	0.519342	0.0542694	0.0186376	0.956297	0.422917	0.265484
URS00003F1C68	Homo sapiens (human) piR-55839	piRNA	Yes	No	0	18.6196	0	0.503194	14.1734	37.7541	1.01028	10.5882	-0.27359	-3.45254	-3.47162	0.720813	0.0341588	0.0190425	0.996138	0.364611	0.268044
URS000049954E	Homo sapiens (human) piR-35170	piRNA	Yes	No	3.54721	16.2315	4.09367	5.51332	11.7674	13.6859	7.54325	13.2335	0.270611	-0.622005	-1.31058	0.470961	0.301034	0.0194564	0.943235	0.711174	0.270416
URS0000589B7C	Homo sapiens (human) piR-33553	piRNA	Yes	No	9.92895	3.59637	21.3781	9.59911	17.9174	9.6906	28.3176	13.3385	-0.519133	0.901239	1.18148	0.0819226	0.0718284	0.0195678	0.630796	0.463385	0.270709
URS0000327F89	Homo sapiens (human) piR-38632	piRNA	Yes	No	0.654694	83.1055	0.526221	0.0602926	12.3322	130.11	1.77185	20.2987	0.892529	-2.46213	-4.22383	0.254641	0.115407	0.0195901	0.844688	0.532907	0.270709
URS0000633F75	Homo sapiens (human) ribozyme Mammalian CPEB3 ribozyme (RF00622)	other - ribozyme	Yes	No	41.2594	3.10327	85.2758	19.2899	92.4844	112.322	126.091	42.5272	-0.964337	0.849821	1.65605	0.0350555	0.259194	0.0195682	0.49182	0.676941	0.270709
URS000039AD89	Homo sapiens (human) piR-35950	piRNA	Yes	No	3.42044	19.4778	4.30518	3.53459	7.71444	19.7147	30.3173	6.84578	-0.227731	1.6163	1.75506	0.523281	0.00907126	0.020094	0.957471	0.220972	0.272571
URS00002362F1	Homo sapiens (human) piR-32000	piRNA	Yes	No	2.53479	27.9294	1.23005	3.76013	22.7749	37.2281	6.78964	27.1927	0.341266	-1.41225	-2.29117	0.472597	0.0862091	0.0202432	0.944359	0.489148	0.273704
URS000035999B	Homo sapiens (human) tRNA-His	tRNA	Yes	No	2.727	24.8262	1.24602	3.01135	17.3337	28.5524	3.2964	26.6131	0.046915	-2.21448	-1.91823	0.929249	0.00852784	0.0206606	1	0.214896	0.274202
URS00004A4BC7	Homo sapiens (human) piR-40147	piRNA	Yes	No	0.826754	37.2392	0.178003	0.120585	30.2584	29.7267	2.73684	19.4235	-0.0856418	-3.67117	-4.00997	0.914914	0.0140681	0.0206113	1	0.254724	0.274202
URS00002F6E89	Homo sapiens (human) piR-33774	piRNA	Yes	No	0	31.1646	0	0	15.6474	21.7668	1.05317	13.194	-0.321006	-4.05134	-4.73124	0.707853	0.0247998	0.0205272	0.99415	0.325465	0.274202
URS00003C056F	Homo sapiens (human) piR-60735	piRNA	Yes	No	42.3475	5.19409	83.3055	23.4648	90.8427	106.625	141.865	72.0767	-0.463866	0.831431	1.45526	0.23845	0.160591	0.0206355	0.832094	0.584347	0.274202
URS000016BD35	Homo sapiens (human) piR-42602	piRNA	Yes	No	1.19201	58.9621	1.36456	4.26718	64.488	44.3094	10.4937	40.809	-0.450959	-1.64562	-2.67907	0.470903	0.163181	0.020538	0.943235	0.587839	0.274202
URS0000344F83	Homo sapiens (human) piR-50689	piRNA	Yes	No	0.85511	24.8262	0.615025	0.663836	42.0848	82.2247	2.38539	22.6306	-0.365208	-3.53446	-2.92657	0.620044	0.0034446	0.0211474	0.979285	0.140791	0.276806
URS00002FD4A8	Homo sapiens (human) piR-35073	piRNA	Yes	No	6.51543	145.854	2.31404	11.0736	33.2246	206.788	13.5276	46.3999	0.446376	-0.835476	-1.86954	0.282633	0.239953	0.0212684	0.864616	0.664227	0.277436
URS00004DE12D	Homo sapiens (human) piR-32143	piRNA	Yes	No	0.209769	18.6196	0	0.146662	12.7687	16.1453	1.09955	14.6968	0.349637	-4.01349	-4.33817	0.649363	0.0414419	0.0214797	0.98394	0.385946	0.277851
URS0000349BD1	Homo sapiens (human) piR-46225	piRNA	Yes	No	1.12739	145.854	0.943685	1.26125	44.6672	119.504	5.82978	31.4857	-0.400174	-2.66514	-2.94942	0.518532	0.0204625	0.021861	0.956178	0.303928	0.278326
URS000043FDC1	Homo sapiens (human) piR-49900	piRNA	Yes	No	12.0977	9.08966	15.5031	8.99705	23.0391	20.6121	34.4004	14.4699	-0.530591	0.827003	1.32957	0.0895937	0.119345	0.0217495	0.644273	0.53668	0.278326
URS000012EA52	Homo sapiens (human) piR-39257	piRNA	Yes	No	7.47213	24.8262	3.56006	6.78636	12.6386	22.6928	4.91118	12.7016	0.0386463	-0.729837	-1.137	0.895184	0.097087	0.0219195	1	0.503817	0.278491
tRNA-Thr-AGT-5-1-tRF3	tRNA-Thr-AGT-5-1-tRF3	tRF	Yes	No	5.51486	18.8286	6.14687	4.67025	9.33063	13.0693	24.3221	6.01823	-0.614019	0.86596	1.18235	0.024625	0.0937713	0.022012	0.437213	0.501387	0.279231
URS00000A0499	Homo sapiens (human) tRNA-Gln	tRNA	Yes	No	2.8228	18.6196	0.852758	3.4749	8.44264	33.3758	2.98615	7.90648	0.275079	-0.861379	-1.69381	0.442571	0.159291	0.0221323	0.935799	0.582321	0.279242
URS00002FEB35	Homo sapiens (human) piR-46256	piRNA	Yes	No	0	21.7229	0	0.582381	8.02683	20.4426	1.60444	9.84735	0.521038	-2.1607	-3.06999	0.475662	0.123326	0.0222199	0.944831	0.542029	0.279509
URS00006494BB	Homo sapiens transfer RNA-Lys (TTT) 9-1 (TRK-TTT9-1)	tRNA	Yes	No	43.487	18.8286	78.1082	31.3767	88.4007	89.8273	239.909	91.2895	-0.209582	1.64771	1.47598	0.59803	0.00925961	0.0225545	0.975592	0.222704	0.281148
URS0000595245	Homo sapiens (human) piR-35041	piRNA	Yes	No	1.60082	15.5164	0.615025	2.05105	8.04759	11.5816	2.56152	10.4763	0.655971	-1.55962	-2.25168	0.178761	0.0465603	0.0227179	0.775719	0.399037	0.281499
URS00001C7B34	Homo sapiens (human) piR-43113	piRNA	Yes	No	0	18.1793	0	0	2.81839	15.3696	0.471069	4.35226	0.839812	-2.72132	-3.5814	0.403421	0.154319	0.0227889	0.922578	0.577017	0.281792
URS00002A2091	Homo sapiens (human) piR-44930	piRNA	Yes	No	2.30827	16.2315	1.97312	2.69185	18.3224	13.6859	4.05549	17.8056	0.184566	-1.69786	-2.18875	0.724252	0.040829	0.0230281	0.996588	0.383663	0.282402
URS000007B2F1	Homo sapiens (human) piR-36752	piRNA	Yes	No	15.93	1.29852	45.0304	16.6347	25.6797	16.2169	73.1842	25.5528	0.0638813	1.59166	1.53491	0.857425	0.00407657	0.0231047	1	0.155741	0.282569
URS000016091F	Homo sapiens (human) piR-45447	piRNA	Yes	No	3.42666	21.7229	1.24602	3.45882	105.247	16.2808	10.0618	34.0073	-1.03061	-2.22477	-2.17077	0.0836669	0.0337142	0.023282	0.637363	0.363752	0.283283
URS00005D84FA	Homo sapiens (human) piR-50124	piRNA	Yes	No	1.52138	24.8262	0.422118	1.98806	10.3639	26.8876	2.85405	15.0983	0.517575	-1.66746	-2.58621	0.333668	0.0941392	0.0233134	0.892649	0.502034	0.283283
URS000040FDF8	Homo sapiens (human) piR-50813	piRNA	Yes	No	19.1773	1.94778	31.5733	14.0404	33.3297	41.2083	49.7626	17.5819	-0.889724	0.976876	1.2329	0.0215706	0.161837	0.0233021	0.417216	0.585995	0.283283
URS000015A6F8	Homo sapiens (human) tRNA-Pro	tRNA	Yes	No	16.1053	28.5675	21.2329	13.6563	18.6796	24.907	26.3499	17.1873	-0.263689	0.811299	0.907511	0.242202	0.0222181	0.0233838	0.835547	0.310314	0.283369
URS000005DE79	Homo sapiens (human) piR-59829	piRNA	Yes	No	2.01629	43.4458	1.95804	4.41596	17.0659	41.085	5.02665	17.614	0.222921	-0.787412	-1.92907	0.650784	0.414426	0.0234654	0.984133	0.776336	0.283623
URS00003BFB39	Homo sapiens (human) piR-44913	piRNA	Yes	No	0	21.7229	0	0	11.5422	26.9352	0.678452	11.1926	-0.0375293	-3.68858	-4.22071	0.964941	0.0284876	0.023922	1	0.339462	0.284731
URS00005A6EED	Homo sapiens (human) tRNA-Ala	tRNA	Yes	No	1.12145	18.6196	0.471842	2.05105	6.93604	14.364	1.48655	4.70488	-0.203946	-1.67293	-2.06748	0.623697	0.0544739	0.0239474	0.980225	0.423402	0.284731
URS00001A2B44	Homo sapiens (human) piR-51454	piRNA	Yes	No	1.24013	24.6719	0.845622	1.75893	21.4766	17.4984	3.17321	10.3478	-0.901278	-2.14997	-2.04504	0.087884	0.0385363	0.0241418	0.639902	0.376011	0.285578
URS000074E7C1	Homo sapiens (human) tRNA-Lys-TTT-16-1	tRNA	Yes	No	15.0971	0.649262	24.523	11.5112	25.7819	50.3658	64.0037	23.481	-0.297515	1.53675	1.62832	0.446113	0.0098029	0.0242195	0.936301	0.22799	0.28632
URS00000FAE7D	Homo sapiens (human) piR-57234	piRNA	Yes	No	333.87	25.3212	411.536	297.68	456.403	237.293	782.831	322.129	-0.478787	1.08908	1.28112	0.161749	0.0607952	0.0248827	0.759148	0.438036	0.289134
URS00001885BF	Homo sapiens (human) piR-49293	piRNA	Yes	No	8.90931	1.29852	21.4224	8.0017	26.4048	51.1816	57.4812	20.4505	-0.171476	1.36082	1.64178	0.696743	0.0485445	0.0249043	0.99278	0.404889	0.289208
URS000016EAE4	Homo sapiens (human) piR-50636	piRNA	Yes	No	1.68218	43.4458	0.943685	1.79643	14.3027	36.973	3.66195	22.0727	0.660517	-1.67602	-2.62419	0.256907	0.0840635	0.0250906	0.846184	0.48585	0.289808
URS00005C8D32	Homo sapiens (human) piR-46988	piRNA	Yes	No	2.51882	27.9294	2.55827	4.79584	22.022	23.0776	3.44495	20.3474	-0.27425	-1.02128	-1.55717	0.535422	0.201102	0.025319	0.95975	0.626299	0.290307
URS000002C63F	Homo sapiens (human) piR-58709	piRNA	Yes	No	0	18.6196	0	0	4.37237	49.0578	1.26671	11.317	1.10919	-2.17928	-3.77405	0.233213	0.26587	0.0253345	0.827652	0.68288	0.29031
URS000029360B	Homo sapiens small nucleolar RNA, C/D box 55 (SNORD55)	snoRNA	Yes	No	15.5419	40.3425	9.38034	11.5536	22.5815	31.2442	9.4169	21.5688	-0.0912686	-0.840153	-0.967235	0.70376	0.0146967	0.0256172	0.993327	0.2604	0.290525
URS0000450772	Homo sapiens transfer RNA-Ser (AGA) 5-1 (TRS-AGA5-1)	tRNA	Yes	No	7.67237	0.649262	17.7392	7.27691	11.6056	10.0065	18.9557	11.1996	-0.291286	0.814796	1.04143	0.313864	0.0550148	0.0257499	0.883515	0.42385	0.290525
URS00002AF39D	Homo sapiens (human) piR-57601	piRNA	Yes	No	88.1458	0	166.672	30.3184	231.711	214.184	848.089	166.407	-0.759531	2.18659	2.18477	0.234597	0.0287511	0.0259287	0.828717	0.340298	0.290668
URS00005F7CDE	Homo sapiens (human) piR-34882	piRNA	Yes	No	22.0047	0	55.359	14.9496	54.8653	76.5227	70.8472	31.0797	-0.794403	0.837593	1.64947	0.102305	0.238088	0.0261228	0.668155	0.662898	0.291714
URS0000021E93	Homo sapiens (human) piR-61379	piRNA	Yes	No	0.928706	18.1793	0	1.3713	8.61014	12.2663	1.08665	5.56677	-0.843896	-2.70337	-1.94227	0.0950321	0.0285835	0.0262111	0.655174	0.339685	0.291925
URS000000914E	Homo sapiens (human) piR-44177	piRNA	Yes	No	1.25941	25.9705	1.68847	1.50316	20.018	26.806	4.8912	19.3999	0.102891	-1.64166	-2.29997	0.86169	0.103912	0.0262855	1	0.514364	0.292241
URS000050BE5B	Homo sapiens (human) piR-59536	piRNA	Yes	No	0.380345	21.7229	0.178003	0.316894	3.3728	16.0976	0.387735	8.80938	0.70634	-2.59753	-2.707	0.32365	0.0119733	0.0266533	0.889737	0.243502	0.293091
URS00002728C7	Homo sapiens (human) piR-50688	piRNA	Yes	No	1.83829	31.1646	1.06208	2.17866	37.9479	66.6112	6.4862	26.5139	-0.291773	-2.33173	-2.41913	0.634782	0.0339924	0.0268083	0.981869	0.364567	0.293428
URS00000A8BD8	Homo sapiens (human) piR-34050	piRNA	Yes	No	0.451316	31.0327	0	0	9.51138	25.4937	1.85436	14.0923	0.71068	-2.01406	-3.94542	0.320307	0.135116	0.026915	0.888505	0.558073	0.294088
tRNA-Pro-GGG-1-1-tRF3	tRNA-Pro-GGG-1-1-tRF3	tRF	Yes	No	4.28835	497.984	4.09407	3.36665	238.091	359.725	56.2265	181	-0.200719	-2.05471	-2.57409	0.737299	0.0553327	0.0270638	0.998238	0.424575	0.294336
URS00001553DC	Homo sapiens (human) piR-32376	piRNA	Yes	No	0	18.6196	0	0	5.286	12.4827	0.528777	8.06243	0.595633	-3.51583	-4.75472	0.580939	0.105262	0.0270037	0.97164	0.516567	0.294336
URS0000009682	Homo sapiens (human) piR-56708	piRNA	Yes	No	0.928706	24.8262	1.06208	1.08099	968.902	107.912	43.1657	239.676	-1.69588	-4.46016	-3.58037	0.0814754	0.0216815	0.0277758	0.629376	0.307452	0.297353
URS00006016AC	Homo sapiens (human) piR-48364	piRNA	Yes	No	1.9581	27.9294	0	1.26982	8.24209	32.034	2.69446	8.06833	-0.0178893	-2.22812	-2.46547	0.946704	0.0291379	0.0281118	1	0.342039	0.298386
URS00003381E2	Homo sapiens (human) piR-40272	piRNA	Yes	No	81.581	99.3046	58.6744	124.413	171.572	101.791	110.883	194.277	0.22905	-0.533663	-1.36672	0.462958	0.31958	0.0282596	0.940884	0.723543	0.298386
URS000070CE06	Homo sapiens tRNA	tRNA	Yes	No	12.1118	0	17.3653	7.42005	18.0992	68.7306	24.6996	10.9036	-0.694223	0.562561	1.35578	0.0821697	0.382569	0.0283969	0.631449	0.758966	0.298386
URS0000C8E9E8	Homo sapiens transfer RNA-Lys (CTT) 11-1 (TRK-CTT11-1)	tRNA	Yes	No	51.7097	235.033	54.7337	32.6163	72.6886	190.292	63.47	45.5033	-0.667745	0.113195	0.687669	0.00181694	0.782596	0.0280422	0.163164	0.945277	0.298386
URS0000079FC4	Homo sapiens (human) piR-32252	piRNA	Yes	No	13.2154	5.19409	28.2756	11.8324	58.4104	19.5488	268.276	50.405	-0.0902566	1.60248	1.46725	0.814621	0.00645928	0.029015	1	0.193126	0.300999
URS000030136B	Homo sapiens (human) piR-52492	piRNA	Yes	No	0.506958	138.293	0.356006	1.17926	82.6725	100.922	10.0805	129.013	0.0394784	-2.57748	-3.57331	0.962656	0.1072	0.0290884	1	0.519738	0.300999
URS00004A92FB	Homo sapiens (human) piR-32435	piRNA	Yes	No	11.0234	3.24631	20.6484	10.9168	27.0104	20.6978	36.4511	17.9028	-0.517713	0.69993	1.31022	0.177674	0.243781	0.0291574	0.775701	0.66619	0.30114
URS00003A7EF2	Homo sapiens (human) piR-38826	piRNA	Yes	No	0	15.5164	0	0.105059	8.65316	15.5437	0.613754	5.46342	-0.89627	-3.99106	-2.82782	0.35553	0.0844815	0.0294472	0.901782	0.486029	0.301271
URS0000239C75	Homo sapiens (human) piR-57101	piRNA	Yes	No	0.60182	27.9294	0.943685	1.84668	11.4582	48.2655	3.385	12.0167	0.132929	-1.04656	-2.13322	0.822948	0.348314	0.0293577	1	0.742775	0.301271
tRNA-Pro-TGG-3-1-tRF3	tRNA-Pro-TGG-3-1-tRF3	tRF	Yes	No	1.37792	31.0327	2.13975	4.32961	7.10061	47.1191	2.37131	5.82246	0.0051713	-0.473508	-1.27681	1	0.531201	0.0294928	1	0.832648	0.301336
URS000005A3A6	Homo sapiens (human) piR-45153	piRNA	Yes	No	0.85511	18.6196	0.281874	1.02712	20.4442	46.2443	4.9724	31.2197	0.668438	-1.76899	-2.91661	0.277675	0.136604	0.0296157	0.863854	0.559113	0.301621
URS00002DA69B	Homo sapiens (human) piR-40351	piRNA	Yes	No	0.894006	17.5301	0.422118	1.051	24.7566	50.8875	10.0404	22.9756	0.0150674	-1.42825	-2.79593	0.980172	0.217772	0.029611	1	0.642684	0.301621
URS0000145A47	Homo sapiens (human) piR-30969	piRNA	Yes	No	2.25478	49.6523	2.35921	2.97315	13.2893	40.0409	3.97125	13.9071	0.914224	-0.507632	-1.7511	0.0453986	0.462906	0.0297441	0.535926	0.801564	0.301638
URS000027BE1F	Homo sapiens (human) piR-39429	piRNA	Yes	No	0.329888	21.4256	0.26552	0.438757	11.7691	17.2509	2.32777	18.136	0.680139	-2.40986	-3.48587	0.376098	0.0750433	0.0298923	0.910404	0.46999	0.302245
URS000022B2DD	Homo sapiens (human) piR-57146	piRNA	Yes	No	3.42666	18.6196	4.24658	2.29994	17.3643	44.1636	91.3703	10.5395	-1.18631	1.89895	1.48133	0.014189	0.00239492	0.0302556	0.36277	0.116839	0.30357
URS00005513EA	Homo sapiens (human) piR-58101	piRNA	Yes	No	4.48328	27.5721	21.1405	3.81499	10.863	26.2403	18.8625	9.42602	-0.060525	1.11234	1.04406	0.873586	0.0487167	0.0303084	1	0.404889	0.30357
URS000018313C	Homo sapiens (human) piR-50217	piRNA	Yes	No	1.60082	27.9294	1.59312	1.4828	13.4322	19.2319	2.69758	8.18269	-0.359096	-1.57633	-1.78166	0.470676	0.0581142	0.0307154	0.943235	0.431517	0.30547
URS00001B1BC3	Homo sapiens (human) piR-42101	piRNA	Yes	No	5.48265	1.79818	15.0101	5.06685	22.2627	3.8457	31.8427	17.4511	-0.608904	0.876733	1.31576	0.150011	0.177414	0.0307048	0.742182	0.602982	0.30547
URS000052F142	Homo sapiens (human) piR-50050	piRNA	Yes	No	0.806514	21.7229	0	0.944292	12.0127	23.4226	1.01002	4.03912	-0.676349	-3.17005	-2.18038	0.288194	0.0202704	0.0308106	0.868061	0.303315	0.305609
URS00003030F0	Homo sapiens (human) piR-44535	piRNA	Yes	No	1.37792	18.8286	0.53401	2.73433	14.6684	13.717	2.7803	17.7859	0.394782	-1.70016	-2.35312	0.488594	0.0829834	0.0313188	0.946877	0.48315	0.306174
URS000030D72D	Homo sapiens (human) partial ncRNA	snRNA	Yes	No	2.03655	32.3673	1.26635	2.12724	14.0729	46.319	5.08488	24.1919	0.57073	-1.25518	-2.19609	0.285205	0.145304	0.031296	0.865906	0.567367	0.306174
URS00003C89B0	Homo sapiens (human) piR-33079	piRNA	Yes	No	10.6801	15.5164	4.24658	19.0134	21.6226	28.8122	15.8091	29.604	0.40173	-0.0927086	-1.29208	0.220926	0.857134	0.0317261	0.815962	0.972822	0.307033
URS00003AA4AF	Homo sapiens (human) piR-42554	piRNA	Yes	No	0.380345	27.9294	0	0	20.9842	67.0941	1.89893	17.1175	-0.761177	-3.14175	-4.16902	0.376169	0.036782	0.0318107	0.910404	0.371519	0.307375
URS00001B1F9B	Homo sapiens (human) piR-55984	piRNA	Yes	No	21.5391	30.5153	9.76468	19.812	97.7802	79.8423	30.2411	89.4431	0.164354	-1.10512	-1.54518	0.701751	0.0787094	0.0319108	0.99278	0.476103	0.307561
URS0000368FF1	Homo sapiens (human) piR-30472	piRNA	Yes	No	0	24.8262	0	0.234066	8.30193	18.88	2.58246	25.1422	1.56544	-1.56182	-3.42465	0.0475422	0.277365	0.031992	0.540925	0.693885	0.308032
URS00001A052C	Homo sapiens (human) piR-44707	piRNA	Yes	No	4.13377	46.5491	4.9175	4.56012	29.7799	34.4616	5.80596	36.2546	0.503491	-2.04405	-1.94493	0.362079	0.00897107	0.0322106	0.903453	0.219808	0.308978
URS000072540A	Homo sapiens transfer RNA-Pro (AGG) 1-1 (TRP-AGG1-1)	tRNA	Yes	No	14.4033	0.649262	20.2958	12.5294	15.2483	11.4051	26.9274	14.3157	-0.242635	1.15454	1.19169	0.44131	0.0183385	0.0325291	0.934748	0.288906	0.310904
URS00005135BF	Homo sapiens (human) piR-61221	piRNA	Yes	No	0	23.3734	0	0	3.63541	49.5677	0.817277	4.73355	0.798879	-2.21833	-3.30719	0.396476	0.25633	0.0326132	0.917758	0.675106	0.310904
URS00000786C2	Homo sapiens (human) piR-46320	piRNA	Yes	No	17.6894	49.6523	10.9751	20.6629	28.7984	34.6137	18.6639	27.3437	-0.0596724	-0.334075	-0.835107	0.79961	0.352669	0.0325685	1	0.74572	0.310904
URS00001DA222	Homo sapiens (human) piR-44557	piRNA	Yes	No	1.06988	15.5164	0.531039	0.949906	13.3304	14.8778	2.8468	17.749	0.299268	-1.77556	-2.60571	0.63075	0.0926885	0.0330738	0.981477	0.500113	0.312291
URS0000736829	Homo sapiens (human) tRNA-Ile-AAT-12-1	tRNA	Yes	No	17.2366	5.84335	18.8737	11.9994	21.0194	13.1719	26.0261	13.7267	-0.677196	0.596211	1.01368	0.0211483	0.238756	0.0334332	0.4148	0.663114	0.313663
URS00000E7EB2	Homo sapiens (human) piR-38301	piRNA	Yes	No	87.7143	4.54483	76.9103	35.455	90.9326	30.8853	414.804	66.6523	-0.603093	1.78247	1.69207	0.145431	0.0218891	0.0338003	0.736264	0.308409	0.314927
URS0000758548	Homo sapiens transfer RNA-Asp (GTC) 9-1 (TRD-GTC9-1)	tRNA	Yes	No	4.94832	23.9758	4.2795	4.17125	9.33182	17.3494	11.7922	7.04651	-0.365428	0.774737	1.00086	0.222794	0.097902	0.0342045	0.817628	0.5057	0.314927
URS00001061C1	Homo sapiens (human) piR-47280	piRNA	Yes	No	0	43.4458	0	0	3.76587	49.3256	1.01292	10.5942	1.1812	-2.38777	-3.40119	0.312197	0.161613	0.0339915	0.881675	0.585859	0.314927
URS000012BE02	Homo sapiens (human) piR-41850	piRNA	Yes	No	0.982041	52.7556	0.531039	1.46007	7.1776	55.6752	3.83068	8.3384	0.606644	-0.763012	-2.05693	0.221888	0.381679	0.0343103	0.816779	0.758316	0.31547
URS00003516B6	Homo sapiens tRNA	tRNA	Yes	No	74.6351	17.5301	122.897	59.5923	92.8155	90.1582	176.694	60.3879	-0.689816	0.985765	1.45492	0.0950821	0.127306	0.0344868	0.655174	0.548194	0.316009
URS00002352EF	Homo sapiens (human) piR-56866	piRNA	Yes	No	1.83829	37.2392	0.943685	1.94793	13.8521	30.3427	4.59962	10.9369	-0.0124674	-1.1771	-1.71098	0.978965	0.148551	0.0346028	1	0.571238	0.316031
URS000080E308	human MenBeta minihelix from Homo sapiens (PDB 4X4U, chain G)	misc RNA	Yes	No	12.7665	11.0374	20.8587	10.6181	19.773	23.4946	24.4824	12.788	-0.611137	0.559578	1.01501	0.034955	0.274511	0.0345905	0.491374	0.691708	0.316031
URS000050204B	Homo sapiens (human) piR-34578	piRNA	Yes	No	2.75585	18.6196	1.60203	2.06889	4.87131	24.8855	2.14707	5.05203	-0.166161	-1.12174	-1.22615	0.612614	0.0420077	0.0347098	0.97765	0.386787	0.316171
URS00004283E7	Homo sapiens (human) piR-36745	piRNA	Yes	No	0	15.5164	0	0	3.43175	11.6647	0.501242	3.63118	0.554853	-2.28548	-3.18804	0.534103	0.157744	0.0347701	0.95975	0.580483	0.316248
URS000008ABC6	Homo sapiens (human) piR-41919	piRNA	Yes	No	24.8026	14.933	21.3975	28.0553	32.3505	22.2568	25.5898	38.1727	0.349202	-0.0755632	-0.711432	0.0928856	0.787322	0.0349909	0.651695	0.946709	0.317486
URS000080DD43	G70A tRNA minihelix ending in CCACC from Homo sapiens (PDB 4X4R, chain B)	tRNA	Yes	No	16.5446	0.649262	28.6557	11.1966	51.5713	16.5999	149.555	48.2685	-0.395601	1.78156	1.87724	0.438997	0.0216129	0.0351387	0.93429	0.307452	0.318069
URS000026505E	Homo sapiens (human) piR-51990	piRNA	Yes	No	14.3364	10.3882	21.4224	9.44872	25.4904	18.5185	24.8605	21.6505	-0.573993	0.264513	1.06191	0.0660362	0.529549	0.0354119	0.595698	0.831818	0.318484
URS0000027BDD	Homo sapiens (human) piR-56048	piRNA	Yes	No	102.47	99.9863	58.385	80.685	129.547	120.563	64.4893	116.938	-0.055982	-0.554474	-0.856754	0.811024	0.0987901	0.0359989	1	0.507688	0.320967
URS00005F7AA3	Homo sapiens (human) piR-58425	piRNA	Yes	No	3.66745	0	20.2892	3.3614	38.4876	6.59334	70.1263	21.6575	-0.330194	1.31192	1.77625	0.560165	0.138381	0.0363476	0.965127	0.562633	0.321893
URS00005FA1E4	Homo sapiens (human) piR-59262	piRNA	Yes	No	9.92895	3.89557	16.7323	7.35803	21.7517	60.674	29.0609	19.2583	-0.328662	0.665394	1.1549	0.340122	0.227451	0.0363604	0.895143	0.649414	0.321893
URS00001CFF0B	Homo sapiens (human) piR-59520	piRNA	Yes	No	0	35.0601	0	0.403392	5.05113	44.7883	1.40628	8.85698	0.602939	-2.93034	-3.48172	0.344354	0.29894	0.0363222	0.896831	0.708458	0.321893
URS00003A665C	Homo sapiens (human) piR-44593	piRNA	Yes	No	13.6696	12.4131	24.5358	10.6206	36.5455	46.5282	54.7204	23.5542	-0.536145	1.24111	1.3947	0.209111	0.0991793	0.0369252	0.802846	0.507764	0.323431
URS000034F1BE	Homo sapiens (human) piR-57289	piRNA	Yes	No	0.596004	15.5164	0.712013	0.563821	9.07617	13.1797	1.78224	7.75806	-0.0645086	-1.97979	-2.41665	0.945148	0.137555	0.0373277	1	0.561399	0.32509
URS00000646AF	Homo sapiens (human) piR-34923	piRNA	Yes	No	0.685332	27.9294	0.454852	1.69115	11.9087	53.8259	1.83657	14.1228	-0.0731535	-1.05139	-2.37829	0.957393	0.414153	0.0373482	1	0.776336	0.32509
URS00004E1639	Homo sapiens (human) piR-44345	piRNA	Yes	No	9.65225	0.649262	18.9953	8.1836	20.4108	2.4142	34.1199	17.0288	-0.432292	1.24642	1.38885	0.276023	0.0474819	0.03743	0.863282	0.403234	0.325653
URS000020231F	Homo sapiens (human) piR-60198	piRNA	Yes	No	0.419538	21.7229	0	0.938012	6.1591	26.5024	1.67655	4.96568	-0.076747	-2.40044	-3.03429	0.892646	0.207733	0.0374859	1	0.631662	0.325842
URS00002753F2	Homo sapiens (human) piR-42730	piRNA	Yes	No	2.93171	86.8916	1.22937	1.35739	55.0681	65.3225	14.1436	68.2626	0.317336	-1.7272	-2.99914	0.605357	0.102582	0.037716	0.977259	0.512241	0.326501
URS00002F86A7	Homo sapiens (human) piR-52184	piRNA	Yes	No	0.451316	58.9621	0.264167	0	39.052	42.811	3.73622	76.5865	1.11181	-3.28013	-4.23113	0.218184	0.0279133	0.0378668	0.812491	0.337643	0.326914
URS000026993F	Homo sapiens (human) piR-61657	piRNA	Yes	No	1.65351	15.5164	1.06802	2.82067	7.18082	14.0287	1.43778	6.79252	-0.0585693	-1.1684	-1.41636	0.877511	0.0868181	0.0378564	1	0.489427	0.326914
URS0000081B11	Homo sapiens (human) piR-60539	piRNA	Yes	No	22.4977	30.5153	19.8395	26.2315	30.8114	32.0915	22.1464	41.1084	0.505121	-0.138589	-0.886861	0.0240641	0.65603	0.0379136	0.433576	0.891994	0.32717
URS0000027C6A	Homo sapiens (human) piR-46239	piRNA	Yes	No	3.30702	17.5301	1.97312	4.24907	5.89218	13.2487	5.03799	15.5821	1.09348	0.00886676	-1.31914	0.00390999	0.981207	0.0381039	0.227616	1	0.328069
URS000031E925	Homo sapiens (human) piR-33130	piRNA	Yes	No	9.12524	3.10327	17.729	4.61284	12.3381	7.06161	21.4052	9.13622	-0.451429	0.871265	1.09454	0.123227	0.0460515	0.0382197	0.705622	0.398491	0.328324
URS0000557843	Homo sapiens (human) partial ncRNA	snRNA	Yes	No	13.6321	3.10327	22.3036	8.22703	17.0842	5.42998	32.1822	12.4335	-0.566902	1.12307	1.27431	0.103645	0.0316222	0.0388165	0.670907	0.354056	0.329584
URS00003022B5	Homo sapiens (human) piR-51513	piRNA	Yes	No	3.50886	27.269	2.12416	2.40469	44.1044	56.8729	2.77778	6.83565	-0.347231	-1.12173	-1.29378	0.407871	0.0587541	0.0388509	0.923444	0.432737	0.329584
URS000042118E	Homo sapiens (human) piR-53606	piRNA	Yes	No	0.157426	15.5164	0	0	2.92851	20.7544	0.597325	3.46002	0.633252	-1.69766	-2.74541	0.347813	0.118637	0.0389339	0.897852	0.535642	0.329637
URS0000276AE0	Homo sapiens (human) piR-33957	piRNA	Yes	No	22.965	3.89557	37.7474	14.8042	40.281	8.29146	67.0988	25.549	-0.721402	0.88451	1.37366	0.0506123	0.134067	0.0391852	0.551713	0.557538	0.330359
URS00001BB6CB	Homo sapiens (human) piR-44139	piRNA	Yes	No	17.8422	1.94778	15.3496	16.9315	33.6378	9.64018	13.5238	29.0195	-0.238104	-0.739906	-0.75649	0.415946	0.0421962	0.0392798	0.927005	0.387677	0.330425
URS000057CAB5	Homo sapiens (human) piR-48599	piRNA	Yes	No	1.38631	25.9705	1.05667	1.54976	16.2805	48.3645	6.88435	23.4744	0.627663	-0.843894	-2.1765	0.244686	0.327176	0.0394238	0.83651	0.727829	0.330914
URS0000606447	Homo sapiens (human) piR-49669	piRNA	Yes	No	0.877215	43.4458	0.26552	1.15584	49.7185	39.8031	20.7772	60.916	0.442399	-1.0685	-3.14496	0.517967	0.41164	0.0395174	0.955851	0.775082	0.331108
URS0000231098	Homo sapiens (human) piR-32171	piRNA	Yes	No	1.78313	18.6196	0.422118	3.31019	27.9152	17.4946	3.44397	107.742	0.796278	-2.66144	-2.6649	0.273283	0.0139957	0.0396395	0.860857	0.254145	0.331402
URS00002D682D	Homo sapiens (human) piR-44878	piRNA	Yes	No	27.4215	0	50.4554	19.6109	63.1616	37.1625	131.911	46.0965	-0.436507	1.28626	1.77405	0.398591	0.0712197	0.0403647	0.919483	0.461102	0.333079
URS00000BCA97	Homo sapiens (human) piR-33822	piRNA	Yes	No	0.685332	15.5164	0.281874	1.40675	4.79498	14.4616	0.696478	7.22565	-0.330327	-1.79708	-2.0096	0.631049	0.118634	0.0406794	0.981487	0.535642	0.333994
URS000024BEFD	Homo sapiens (human) piR-48472	piRNA	Yes	No	2.39866	36.3586	1.41553	1.80589	38.297	64.0405	6.03357	26.8945	-0.10273	-2.37114	-2.29169	0.860021	0.0252637	0.0410093	1	0.328857	0.335048
URS0000443120	Homo sapiens (human) piR-40765	piRNA	Yes	No	1.1824	15.5164	0.281874	1.45838	3.81073	13.8289	1.04498	7.3608	1.02106	-0.723572	-1.87513	0.020434	0.226458	0.0410049	0.409794	0.648542	0.335048
URS000053C966	Homo sapiens (human) piR-42382	piRNA	Yes	No	2.02783	21.7229	0.526221	1.67183	9.43023	17.1631	3.33756	10.9548	0.389863	-1.10568	-1.88257	0.434061	0.18054	0.0411077	0.931905	0.606361	0.335081
URS00002FAC0B	Homo sapiens (human) piR-51286	piRNA	Yes	No	11.5526	6.49262	32.4155	10.2374	25.6863	78.6869	44.1501	21.3827	-0.220488	0.985666	1.14341	0.551386	0.115221	0.0413757	0.962698	0.532771	0.335891
URS00002345EF	Homo sapiens (human) piR-38664	piRNA	Yes	No	0.42795	27.9294	0	0.575052	5.73622	21.6458	1.18927	4.27946	-0.514676	-1.88542	-2.27552	0.417735	0.206271	0.0414782	0.927845	0.629938	0.336293
URS0000551B00	Homo sapiens (human) piR-60743	piRNA	Yes	No	3.14653	112.972	2.4601	3.77169	190.002	154.747	48.6618	262.064	0.418116	-1.93782	-2.60179	0.507931	0.080737	0.04162	0.951961	0.480158	0.336628
URS0000521091	Homo sapiens (human) tRNA-Pro	tRNA	Yes	No	14.265	0	18.4177	11.6858	16.7346	14.1857	25.9082	14.9367	-0.358725	0.944881	1.23165	0.311642	0.0840713	0.041576	0.881453	0.48585	0.336628
URS00000F11BD	Homo sapiens (human) piR-58715	piRNA	Yes	No	0	22.0749	0	0	6.52063	18.737	0.59717	6.93526	0.155373	-4.09368	-4.23856	0.878866	0.130357	0.0415604	1	0.552551	0.336628
URS00000F30F1	Homo sapiens (human) piR-34508	piRNA	Yes	No	0.75079	15.5164	0.563748	0.823932	5.56754	16.1597	0.990564	4.46502	0.0244952	-1.63999	-1.86045	1	0.0462803	0.0420163	1	0.398491	0.337368
URS000075A673	Homo sapiens small nucleolar RNA, C/D box 114-28 (SNORD114-28)	snoRNA	Yes	No	11.1475	16.2315	7.6106	11.8347	26.524	13.0511	10.9651	25.7788	0.0776032	-0.965222	-1.10446	0.822053	0.0641609	0.0420736	1	0.446786	0.337368
URS00001C6EDE	Homo sapiens (human) piR-46330	piRNA	Yes	No	0.67885	15.5164	0	0.599395	2.92413	12.081	0.742979	3.0877	0.210001	-1.14263	-1.96821	0.66752	0.139753	0.0420891	0.990135	0.56389	0.337368
URS0000239268	Homo sapiens (human) piR-34974	piRNA	Yes	No	1.12739	15.5164	0.615025	2.40139	4.93489	10.5826	1.00516	11.504	0.45269	-1.03143	-1.54724	0.307141	0.16783	0.042053	0.88053	0.593571	0.337368
URS00003A51F4	Homo sapiens (human) piR-34477	piRNA	Yes	No	0	18.6196	0	0	6.80123	16.1619	0.682038	8.62147	0.204419	-3.65859	-4.43171	0.814957	0.281346	0.0420726	1	0.695987	0.337368
URS0000193529	Homo sapiens (human) piR-46011	piRNA	Yes	No	0	19.4778	0.281874	0	13.6422	15.8024	1.65936	13.9045	0.0149027	-2.74615	-3.33416	0.986084	0.0649179	0.0422374	1	0.447047	0.338272
URS000008CC93	Homo sapiens (human) piR-34891	piRNA	Yes	No	26.8425	47.3522	33.2576	25.3051	90.3615	49.3806	80.0103	65.8116	-0.573242	0.12662	1.27421	0.132021	0.820811	0.0422615	0.720684	0.958565	0.338323
URS000020CB8F	Homo sapiens (human) tRNA-Pro	tRNA	Yes	No	14.9984	3.10327	17.8915	13.1969	15.7697	15.0535	25.0271	14.612	-0.160141	0.961702	0.96894	0.55747	0.0358715	0.0423415	0.964786	0.369218	0.338505
URS000010B7A9	Homo sapiens (human) piR-34812	piRNA	Yes	No	23.4247	0	30.4751	15.0386	37.7555	39.56	74.517	24.6249	-0.594429	1.23624	1.46674	0.167171	0.0845317	0.0429239	0.767479	0.486029	0.340172
URS0000046F14	Homo sapiens (human) piR-35871	piRNA	Yes	No	10.2385	2.59705	18.7607	8.42055	17.4927	2.06447	28.1569	13.5746	-0.348738	0.56066	0.979022	0.204982	0.19198	0.0429012	0.800443	0.617871	0.340172
URS000039FF62	Homo sapiens (human) piR-36167	piRNA	Yes	No	17.1811	0	29.9045	10.8161	30.0404	20.779	45.362	18.9269	-0.823831	0.677799	1.52369	0.0694813	0.340842	0.0431915	0.607134	0.736825	0.340172
URS00005BB7CB	Homo sapiens (human) piR-43367	piRNA	Yes	No	5.23755	27.269	2.81874	6.98343	47.5406	49.8898	26.3338	39.352	-0.0667863	-0.591302	-1.63545	0.889567	0.542296	0.0433996	1	0.838896	0.340694
URS00000AF037	Homo sapiens (human) piR-53015	piRNA	Yes	No	0.652701	24.8262	0.563748	1.71323	29.2125	32.1318	9.68047	29.3417	0.121146	-1.14108	-2.56486	0.852484	0.365705	0.0435772	1	0.751018	0.341299
URS000032D560	Homo sapiens (human) piR-52537	piRNA	Yes	No	1.31582	37.0079	0.852758	1.83725	19.0247	36.1277	4.68071	19.5504	0.0909999	-1.35487	-2.44466	0.871573	0.193002	0.0443835	1	0.619245	0.343472
URS00004A489C	Homo sapiens (human) piR-33785	piRNA	Yes	No	0.666809	15.5164	0.615025	1.31913	8.56791	69.0162	2.17288	9.29495	0.788324	-0.491785	-2.11991	0.173483	0.655859	0.044221	0.772029	0.891994	0.343472
URS0000386C7C	Homo sapiens (human) piR-59531	piRNA	Yes	No	10.2158	3.10327	20.0135	8.91953	15.1091	12.0233	22.7374	11.7307	-0.360394	0.904309	1.08736	0.290358	0.0716423	0.0447979	0.870144	0.462693	0.344794
URS00000FE7EF	Homo sapiens (human) piR-61461	piRNA	Yes	No	16.754	1.29852	41.21	14.7048	39.8226	27.8052	86.6656	33.7069	-0.353444	1.4141	1.40647	0.401334	0.0276779	0.0449894	0.921388	0.336572	0.344937
URS000003C33C	Homo sapiens (human) piR-52295	piRNA	Yes	No	0	93.0981	0	0	70.6098	1147.11	27.4772	8.59199	1.04303	3.46	3.6486	0.267378	0.0187396	0.0457193	0.855595	0.292394	0.347016
URS0000373E83	Homo sapiens (human) piR-44374	piRNA	Yes	No	0.231052	325.843	0	0.239943	91.2532	732.322	14.9708	46.5683	-0.85159	0.0979976	3.15707	0.287886	1	0.0460242	0.868061	1	0.347966
URS00002D178B	Homo sapiens (human) piR-53383	piRNA	Yes	No	0.464353	22.7242	0.531039	0.664088	11.1175	23.0911	2.64808	11.048	0.0539864	-2.05812	-2.44837	0.933935	0.103491	0.0462652	1	0.513665	0.348042
URS000001ED06	Homo sapiens (human) piR-52490	piRNA	Yes	No	0.536044	71.4188	0.563748	0.338956	44.984	48.6324	9.43178	55.1416	0.740721	-1.98482	-3.10767	0.318585	0.104462	0.0462254	0.887113	0.51564	0.348042
URS00005CC4CA	Homo sapiens (human) piR-35495	piRNA	Yes	No	0.375395	21.7229	0.712013	0	5.53452	61.9787	4.98326	3.27278	-0.852547	0.229953	1.97813	0.305794	0.967742	0.0462429	0.879945	1	0.348042
URS00003E54B6	Homo sapiens (human) piR-44080	piRNA	Yes	No	5.87353	22.0749	4.88234	4.58049	24.1406	18.4663	23.5119	9.29513	-1.39933	-0.600208	1.3721	0.00246444	0.410788	0.0466615	0.185122	0.774854	0.349182
URS0000604CAC	Homo sapiens (human) piR-31389	piRNA	Yes	No	2.41954	109.076	1.40937	2.30116	27.6325	91.7825	5.87996	37.3713	0.812874	-1.5967	-2.21436	0.130373	0.071323	0.0469357	0.718852	0.461102	0.350101
URS000003A16B	Homo sapiens (human) piR-31449	piRNA	Yes	No	0.464353	22.0749	0	0.284709	16.7284	16.6681	3.15749	19.8044	0.710204	-2.10546	-3.19157	0.329677	0.114994	0.0474501	0.890246	0.532128	0.350402
tRNA-Ser-GCT-2-1-tRF5	tRNA-Ser-GCT-2-1-tRF5	tRF	Yes	No	3.56625	52.7556	2.27426	6.74575	19.6919	117.322	13.1522	23.5501	0.145787	-0.206892	-1.37734	0.729322	0.772434	0.0473131	0.99754	0.941799	0.350402
URS00005BC887	Homo sapiens (human) piR-61057	piRNA	Yes	No	0	16.8808	0	0	19.6052	19.0744	1.68704	55.6085	1.42468	-3.88984	-5.0947	0.173492	0.0332889	0.0475201	0.772029	0.361904	0.350669
tRNA-Phe-GAA-1-4-tRF5	tRNA-Phe-GAA-1-4-tRF5	tRF	Yes	No	2.03655	24.8262	1.88737	2.52079	26.3549	19.6792	6.13706	17.4894	-0.236019	-1.78104	-1.85141	0.697073	0.0415062	0.0475415	0.99278	0.385946	0.350669
URS00002F6E53	Homo sapiens (human) piR-36446	piRNA	Yes	No	113.262	418.941	78.4994	163.345	307.833	404.846	227.367	359.269	0.37219	-0.155232	-1.23668	0.253523	0.738378	0.0476421	0.844339	0.925969	0.350673
URS000057704C	Homo sapiens (human) piR-53526	piRNA	Yes	No	1.028	97.3892	0.712013	0.888953	30.8727	80.2464	7.92163	33.6124	0.253785	-1.62537	-2.6081	0.689348	0.161176	0.0481815	0.99278	0.584943	0.351409
URS00001953D4	Homo sapiens (human) piR-51338	piRNA	Yes	No	1.23747	49.3439	0.454852	1.21313	18.5699	38.1709	5.47689	24.0339	0.568128	-1.41974	-2.42367	0.356019	0.223221	0.0482014	0.902237	0.646499	0.351409
URS000007CB21	Homo sapiens (human) piR-37317	piRNA	Yes	No	6.52701	0	15.0101	2.75622	14.7635	20.3794	15.4228	6.98551	-0.969772	0.486718	1.18421	0.015809	0.448158	0.0485695	0.379383	0.794035	0.352224
URS0000295C87	Homo sapiens (human) piR-57071	piRNA	Yes	No	2.03655	18.6196	3.41103	5.06345	29.501	13.3484	9.40122	23.6659	-0.197751	-0.630994	-1.42169	0.719595	0.418267	0.0488015	0.996138	0.779279	0.352936
URS00004845F8	Homo sapiens (human) piR-56778	piRNA	Yes	No	2.96899	24.0227	2.11059	3.61307	13.1639	20.8783	2.32983	7.25617	-0.675316	-1.69672	-1.18661	0.117547	0.0159849	0.0493434	0.693454	0.27122	0.354495
URS0000084DE8	Homo sapiens (human) piR-50328	piRNA	Yes	No	0.438608	24.8262	0.264167	0.521754	5.2473	48.5296	1.09546	6.23131	0.258995	-1.59694	-2.18979	0.673563	0.190461	0.0494376	0.990601	0.616391	0.354495
URS00001C7D32	Homo sapiens (human) piR-43652	piRNA	Yes	No	0.342666	40.3425	0	0.330702	10.6733	28.1641	2.24631	11.6245	0.385812	-1.6408	-3.06805	0.620069	0.232553	0.0492907	0.979285	0.656117	0.354495
URS00000CF4A5	Homo sapiens (human) piR-39499	piRNA	Yes	No	3.5487	24.8262	2.90584	4.73649	90.3234	23.0588	11.2638	57.5009	-0.407201	-2.37901	-1.76976	0.51501	0.013327	0.049776	0.954633	0.252075	0.355203
URS00002A7A69	Homo sapiens (human) piR-52239	piRNA	Yes	No	0.902632	27.9294	0.454852	1.17983	59.0511	29.0041	7.36197	51.4205	0.202277	-2.74196	-2.92994	0.792055	0.0374763	0.0502245	1	0.372127	0.355387
tRNA-Ser-AGA-2-5-tRF3	tRNA-Ser-AGA-2-5-tRF3	tRF	Yes	No	9.65225	31.0327	12.2937	8.34427	12.6706	26.0103	18.3908	10.3559	-0.234311	0.691658	0.702638	0.298153	0.05055	0.0502229	0.875237	0.411028	0.355387
URS000052A2DF	Homo sapiens (human) piR-43917	piRNA	Yes	No	1.28385	27.269	0.471842	1.3059	14.6646	21.5027	3.00755	25.7575	0.595266	-1.98809	-2.63978	0.344795	0.0552649	0.0500334	0.896831	0.424478	0.355387
URS000028882B	Homo sapiens (human) piR-61247	piRNA	Yes	No	0	16.2315	0	0	6.26044	12.6515	0.738165	6.1942	0.173329	-3.24209	-3.74801	0.915668	0.12321	0.0502064	1	0.542029	0.355387
URS00005BEAD4	Homo sapiens (human) piR-30670	piRNA	Yes	No	1.37066	18.6196	0.909705	1.42356	6.94136	12.8823	2.1942	4.2994	-0.533279	-0.754952	-1.27063	0.24536	0.205004	0.0500855	0.837148	0.629269	0.355387
URS00001F3C62	Homo sapiens (human) piR-37688	piRNA	Yes	No	4.12935	48.6946	1.97312	2.19804	10.5934	56.9736	4.91677	16.2449	0.823014	-0.661845	-1.68876	0.0538931	0.281956	0.0501654	0.56463	0.696395	0.355387
URS0000617125	Homo sapiens (human) piR-60066	piRNA	Yes	No	23.8396	3.89557	13.2481	12.757	29.3147	4.93032	38.132	18.2171	-0.796576	0.483705	0.942347	0.00215727	0.231149	0.0506386	0.178824	0.654545	0.357254
URS0000485DB8	Homo sapiens (human) piR-34219	piRNA	Yes	No	0.760689	21.7229	0.845622	1.02854	7.30086	19.3439	1.80972	8.11827	0.331639	-1.5636	-1.92295	0.617463	0.0959804	0.0509474	0.979198	0.503376	0.357394
URS000002D614	Homo sapiens (human) piR-31603	piRNA	Yes	No	8.918	801.189	3.68355	7.74725	748.429	547.356	144.369	688.635	0.29125	-1.88339	-2.62954	0.646842	0.0974979	0.0509491	0.983834	0.505039	0.357394
URS0000010AB1	Homo sapiens (human) piR-51846	piRNA	Yes	No	1.12145	27.9294	1.05244	1.24629	15.1578	23.8283	7.40279	25.5661	1.01365	-1.07993	-2.41856	0.11033	0.309006	0.0508163	0.683813	0.716639	0.357394
URS00003CB723	Homo sapiens (human) piR-52641	piRNA	Yes	No	0	25.3212	0.454852	0.389767	8.75634	24.9912	2.16273	17.9763	0.920453	-1.20436	-2.82565	0.187601	0.683993	0.0512173	0.784556	0.903453	0.358441
URS00003B9337	Homo sapiens (human) tRNA-Lys	tRNA	Yes	No	0.67885	15.5164	0	0.648613	2.47527	11.6481	0.474537	1.91052	-0.346356	-1.46675	-1.34111	0.45279	0.0343384	0.0514871	0.938595	0.364758	0.358921
URS000080222F	Homo sapiens (human) partial 12S ribosomal RNA	rRNA	Yes	No	17.1016	185.04	8.45622	20.3529	184.865	154.272	55.953	276.464	0.473499	-1.46036	-1.91101	0.310415	0.0932918	0.0520098	0.881453	0.500321	0.360716
URS00003A6877	Homo sapiens (human) piR-45029	piRNA	Yes	No	14.392	0.649262	19.9364	8.9052	20.5168	16.7997	34.5532	15.6056	-0.518584	1.01361	1.319	0.167823	0.0959217	0.0522772	0.767554	0.503376	0.360763
URS00003245F0	Homo sapiens (human) piR-47740	piRNA	Yes	No	0.742481	27.9294	0.845622	1.15394	16.5264	33.3325	4.67019	34.9929	0.824877	-1.1152	-2.45278	0.202631	0.314948	0.0521673	0.797747	0.720384	0.360763
URS000060FEFB	Homo sapiens (human) piR-37343	piRNA	Yes	No	0.403257	15.5164	0.281874	1.08766	2.81044	11.0155	1.28425	4.29685	1.15219	-0.541648	-2.02614	0.0187957	0.513007	0.0522978	0.401645	0.823515	0.360763
URS00005CECB3	Homo sapiens (human) piR-30856	piRNA	Yes	No	0.67885	49.6523	0.943685	0.397217	4.71758	36.395	1.19994	4.8971	0.330416	-1.42705	-2.24837	0.700487	0.145569	0.0524067	0.99278	0.567734	0.361102
URS0000591C7F	Homo sapiens (human) piR-39020	piRNA	Yes	No	0.977235	16.2315	1.41553	1.43063	11.2259	83.1921	3.91882	11.2624	0.445705	-1.40806	-1.9529	0.421163	0.153334	0.0525663	0.929664	0.576481	0.361678
URS00004D64A8	Homo sapiens (human) piR-51285	piRNA	Yes	No	9.13781	0.649262	25.9513	11.1441	25.4547	85.9298	44.3987	20.0251	-0.327475	1.06779	1.28528	0.455199	0.134351	0.0526459	0.939372	0.5578	0.361914
tRNA-Ala-AGC-11-1-tRF5	tRNA-Ala-AGC-11-1-tRF5	tRF	Yes	No	9.01914	0	16.9124	6.08924	26.6924	1.99798	61.2698	20.5606	-0.787245	1.42209	1.65397	0.126133	0.100075	0.0531669	0.710856	0.508941	0.362796
URS0000234AB3	Homo sapiens (human) piR-60197	piRNA	Yes	No	13.054	3.10327	5.07373	15.8599	29.3578	3.34856	16.6945	31.4645	0.350692	-0.865153	-1.31851	0.318009	0.203152	0.0533942	0.886494	0.628774	0.363476
URS0000725A6A	Homo sapiens transfer RNA-Thr (TGT) 3-1 (TRT-TGT3-1)	tRNA	Yes	No	74.4506	3.10327	136.706	53.5836	100.955	177.123	173.636	78.4956	-0.430431	0.831337	1.18953	0.240799	0.145279	0.0542065	0.834243	0.567367	0.364652
URS00000AC447	Homo sapiens (human) piR-54458	piRNA	Yes	No	0.902632	27.9294	0.852758	1.09873	8.73559	23.3273	3.23527	9.64999	0.222271	-0.865243	-1.90065	0.694569	0.36928	0.0540751	0.99278	0.752354	0.364652
URS00001E74A0	Homo sapiens (human) piR-38170	piRNA	Yes	No	12.016	5.19409	18.4508	7.80923	22.5115	9.72329	23.7103	10.8874	-0.959652	0.354647	0.983401	0.00679526	0.552659	0.0542799	0.282565	0.844605	0.364705
URS000007F2C9	Homo sapiens (human) piR-58401	piRNA	Yes	No	2.98885	86.3518	3.38249	7.43411	66.1516	83.3377	13.9832	60.1526	0.0220393	-2.01351	-1.99781	0.970104	0.0489062	0.054889	1	0.404889	0.366536
URS0000320787	Homo sapiens (human) piR-36530	piRNA	Yes	No	0.769423	21.7229	0.281874	0.938012	10.9521	18.2618	4.21563	21.372	0.76719	-1.33356	-2.75099	0.25255	0.257274	0.05483	0.843646	0.675276	0.366536
URS000025A4FD	Homo sapiens (human) piR-35630	piRNA	Yes	No	11.7486	0	19.1674	9.7543	28.8494	20.1796	42.3364	15.8216	-0.947037	0.793552	1.18248	0.0155043	0.244535	0.0551833	0.377314	0.66696	0.367214
URS00000A2F1D	Homo sapiens (human) piR-36667	piRNA	Yes	No	6.52701	33.1123	6.14687	10.2661	11.2446	25.6227	10.9577	15.2062	0.516097	-0.0078076	-0.866033	0.0634578	0.986495	0.0555327	0.588034	1	0.368549
URS000036FE51	Homo sapiens (human) piR-58585	piRNA	Yes	No	0.419538	24.8262	0.422118	1.09203	4.8942	22.1263	1.94043	6.3048	0.371399	-1.46405	-2.08613	0.477796	0.172445	0.0557669	0.94499	0.597974	0.368974
nmt-tRNA-Pro-TGG-1-1-tRF5	nmt-tRNA-Pro-TGG-1-1-tRF5	tRF	Yes	No	0.247494	38.3064	0.281874	0.703377	7.94077	33.4573	2.69303	14.9383	0.851082	-1.10745	-2.75589	0.222064	0.396372	0.0559785	0.817123	0.767087	0.369295
URS00001402CA	Homo sapiens (human) piR-33535	piRNA	Yes	No	10.9265	18.8286	8.49316	5.34583	15.539	16.9364	11.1497	8.22044	-0.894917	-0.137544	0.809963	0.000691379	0.745689	0.0562709	0.113376	0.929388	0.369646
URS00004FB7F1	Homo sapiens (human) piR-34856	piRNA	Yes	No	7.37624	15.5823	13.8118	6.27342	11.4527	22.1769	24.6444	10.7925	0.0097449	1.41924	0.989525	0.97505	0.00339641	0.0569145	1	0.140088	0.370348
URS000015535D	Homo sapiens (human) piR-50357	piRNA	Yes	No	10.1663	3.89557	16.3747	7.23924	16.1299	7.5277	19.8443	11.3806	-0.537604	0.66183	0.994511	0.055061	0.130265	0.0566882	0.565606	0.552551	0.370348
URS000009F3D3	Homo sapiens (human) piR-44430	piRNA	Yes	No	0	58.9621	0	0	16.5943	95.6176	5.16516	24.6504	0.404807	-1.58998	-3.67717	0.645568	0.408302	0.0571359	0.983312	0.773036	0.370348
URS000046C518	Homo sapiens (human) piR-57324	piRNA	Yes	No	14.4784	7.14188	20.8994	9.19489	30.3031	84.3687	34.5942	18.0981	-0.718301	0.372166	1.05452	0.0375114	0.535753	0.0573189	0.499931	0.835136	0.370348
URS000007CD14	Homo sapiens (human) piR-39984	piRNA	Yes	No	0.403257	15.5164	0.890016	0.84709	2.66112	12.9633	1.47142	6.36157	1.35398	-0.366869	-1.88013	0.0115995	0.699561	0.0567929	0.331957	0.908829	0.370348
URS000009EAD4	Homo sapiens (human) piR-39599	piRNA	Yes	No	8.77215	39.605	2.55827	8.12427	30.9094	30.5516	15.5641	45.4958	0.428294	-0.761129	-1.66452	0.319819	0.263016	0.0576512	0.888136	0.680612	0.370357
URS0000001CB9	Homo sapiens (human) piR-33541	piRNA	Yes	No	2.40728	24.8262	2.45875	3.79583	23.1471	18.2141	5.75667	17.8707	0.447613	-0.805513	-1.56289	0.402836	0.308197	0.0575591	0.922131	0.715923	0.370357
URS00002C7D6A	Homo sapiens (human) piR-40561	piRNA	Yes	No	7.49922	1.29852	22.9624	6.96271	23.4158	92.7396	29.6545	18.4561	-0.466602	0.469441	1.1722	0.281967	0.494942	0.0574866	0.86441	0.815276	0.370357
URS000037D87D	Homo sapiens (human) piR-38501	piRNA	Yes	No	0.937403	74.0158	1.57866	1.26125	102.913	205.261	17.0575	109.828	0.264085	-2.22213	-2.79096	0.733276	0.112992	0.0578349	0.997608	0.529542	0.370453
URS00003A6F9D	Homo sapiens (human) piR-47912	piRNA	Yes	No	18.504	9.30981	5.35561	16.633	26.0291	17.9199	13.4537	48.2682	0.601284	-0.831652	-1.16306	0.0766907	0.0615055	0.0582809	0.623604	0.439982	0.371143
URS0000341CC8	Homo sapiens (human) piR-43912	piRNA	Yes	No	13.2281	6.20654	15.6184	5.60603	19.8614	9.8776	20.2943	12.7581	-0.792593	0.311386	0.952604	0.0106708	0.555112	0.0583072	0.325501	0.845526	0.371143
tRNA-Cys-GCA-11-1-tRF3	tRNA-Cys-GCA-11-1-tRF3	tRF	Yes	No	15.0773	10.1897	14.7933	9.99821	18.9654	8.61637	37.3186	18.0217	-0.216394	0.846238	0.916705	0.382829	0.0444384	0.05845	0.911708	0.394949	0.37155
URS00000535D8	Homo sapiens (human) piR-45906	piRNA	Yes	No	0	15.5164	0	0	8.33292	11.2319	2.30435	18.8529	0.918434	-1.67826	-4.73799	0.374859	0.421036	0.0584871	0.909465	0.781461	0.37155
URS0000362683	Homo sapiens (human) nc034 non-coding RNA	other	Yes	No	37.0079	37.0079	27.9055	40.7375	49.8128	29.5796	40.7984	54.9005	0.110455	-0.0267588	-0.66236	0.574751	0.929025	0.0584971	0.969408	1	0.37155
URS0000031608	Homo sapiens (human) piR-35768	piRNA	Yes	No	0	24.8262	0	0.394492	5.18428	39.2235	1.63093	5.43061	0.360768	-1.35377	-2.56575	0.595277	0.679938	0.0586005	0.975211	0.902009	0.371891
URS0000409064	Homo sapiens (human) piR-51927	piRNA	Yes	No	1.15526	21.7229	1.23005	1.76852	29.092	37.7396	4.54279	16.0369	-0.725894	-1.99903	-1.92418	0.226861	0.0783759	0.058681	0.821812	0.475985	0.371907
URS0000366B1E	Homo sapiens (human) miscellaneous RNA	misc RNA	Yes	No	2.66724	38.3064	1.69124	2.46872	104.34	349.955	71.3175	164.291	0.561457	-0.566957	-2.43868	0.358728	0.595846	0.0586804	0.902654	0.862145	0.371907
URS0000305F22	Homo sapiens (human) piR-39123	piRNA	Yes	No	0	15.5164	0.178003	0.866979	5.70957	10.7824	1.02538	4.81335	-0.124254	-2.0435	-2.15342	0.89063	0.0874693	0.058772	1	0.489427	0.372236
URS00006D74B2	Homo sapiens transfer RNA-Asp (GTC) 3-1 (TRD-GTC3-1)	tRNA	Yes	No	44.1309	6.49262	75.2497	36.114	47.1762	31.7698	76.6554	48.6294	-0.0426582	0.921284	0.817855	0.867379	0.0284767	0.058985	1	0.339462	0.372717
URS0000588CA4	Homo sapiens (human) piR-52211	piRNA	Yes	No	1.01392	41.5527	1.22937	1.02006	456.261	70.7442	45.3324	737.818	1.02472	-2.94838	-3.57467	0.291168	0.0399774	0.0591408	0.871116	0.381884	0.372885
tRNA-Tyr-GTA-7-1-tRF3	tRNA-Tyr-GTA-7-1-tRF3	tRF	Yes	No	8.918	51.2917	4.6433	8.35398	26.0563	44.1566	9.32905	22.8289	0.0985771	-0.768434	-1.24728	0.806785	0.215758	0.0592255	1	0.640149	0.372936
URS00002B85A7	Homo sapiens (human) piR-33196	piRNA	Yes	No	7.13251	21.7229	7.6106	15.5424	13.5912	32.3291	13.7945	26.5159	0.964375	0.265913	-1.07966	0.00164742	0.576	0.0593702	0.15691	0.853345	0.373293
URS00000C0CB8	Homo sapiens (human) piR-53857	piRNA	Yes	No	0	18.6196	0.178003	0.737781	11.5716	39.7517	2.01908	10.6284	0.11112	-1.56409	-2.5286	0.951326	0.260658	0.059614	1	0.677721	0.374046
URS00007232A4	Homo sapiens tRNA Alanine with anticodon GGC (tRX-000050)	tRNA	Yes	No	6.08944	34.136	3.63882	2.73938	27.7886	50.7173	8.63947	28.2532	0.413373	-1.03982	-1.53113	0.409224	0.13803	0.0597956	0.924522	0.562439	0.374238
URS00003244D8	Homo sapiens (human) piR-47014	piRNA	Yes	No	0.801065	18.6196	0.526221	1.14786	12.3402	20.0575	2.68312	12.5533	0.0886138	-1.55058	-2.14013	0.917361	0.18212	0.0599456	1	0.607711	0.374365
URS00000CB2AD	Homo sapiens (human) piR-60204	piRNA	Yes	No	0	24.6719	0	0.0525293	11.7993	18.1332	3.58243	15.4776	0.22042	-1.52334	-2.9196	0.77449	0.305682	0.0599404	1	0.713927	0.374365
URS0000344497	Homo sapiens (human) piR-40592	piRNA	Yes	No	5.22161	31.0327	2.92071	5.01803	70.7897	65.7479	17.9805	79.7329	0.249967	-1.66552	-1.7366	0.633758	0.0423045	0.0600746	0.981869	0.387677	0.37462
URS0000507D66	Homo sapiens (human) piR-50438	piRNA	Yes	No	1.80526	16.8808	1.40937	2.40932	14.2175	19.2742	5.18613	10.2752	-0.146979	-1.21118	-1.42749	0.760145	0.121862	0.0602576	1	0.540291	0.374992
URS00005378A5	Homo sapiens (human) piR-57141	piRNA	Yes	No	8.81588	18.8286	19.0658	8.34427	16.0699	23.8358	27.5727	13.3924	-0.185982	1.1388	0.919154	0.530298	0.0111827	0.060821	0.959092	0.238037	0.376218
URS00005AC81B	Homo sapiens (human) piR-57204	piRNA	Yes	No	30.6796	105.511	20.2617	47.1163	120.648	118.393	58.906	102.585	-0.0262929	-0.611987	-1.07797	0.937133	0.265832	0.060823	1	0.68288	0.376218
URS000014BFC9	Homo sapiens (human) piR-54920	piRNA	Yes	No	19.2256	17.5301	18.3208	17.7901	33.566	120.687	19.079	38.3209	0.223562	-0.101213	-0.78058	0.433579	0.773371	0.0609041	0.931905	0.942082	0.376597
URS00006615FA	Homo sapiens U7 small nuclear RNA	snRNA	Yes	No	0	15.5823	0.178003	0.707677	181.505	90.2166	15.0418	189.979	0.480204	-3.49867	-3.75594	0.640833	0.0768586	0.0611459	0.983312	0.472802	0.3773
URS0000760C9A	Homo sapiens (human) tRNA-Thr	tRNA	Yes	No	1.01392	24.8262	0.264167	1.34732	8.85959	34.579	2.36068	7.75636	-0.122382	-1.96812	-2.10925	0.817509	0.0818247	0.0611564	1	0.481334	0.3773
URS000017E09F	Homo sapiens (human) piR-31317	piRNA	Yes	No	1.67815	44.1498	1.41553	2.45582	130.973	36.4395	11.2066	47.5654	-0.224563	-1.14094	-2.23682	0.711416	0.226655	0.0613091	0.9952	0.648542	0.377386
URS00003B7ADB	Homo sapiens (human) piR-58436	piRNA	Yes	No	3.61053	21.7229	3.66436	5.59352	12.9452	15.6814	6.52022	9.81442	-0.2163	-0.457617	-0.942737	0.551077	0.448836	0.0612363	0.962674	0.794035	0.377386
URS000025069A	Homo sapiens (human) piR-44031	piRNA	Yes	No	36.3758	18.6196	47.3548	37.5025	42.1185	22.9061	98.3934	49.4349	0.222031	1.21373	0.872355	0.35522	0.00227973	0.0615565	0.901782	0.115685	0.377686
URS00002CD8CE	Homo sapiens (human) piR-48271	piRNA	Yes	No	40.648	37.2392	41.2967	26.4767	79.5399	52.9209	57.581	39.2886	-0.975158	-0.227574	0.702836	0.000378182	0.650575	0.0615771	0.0940324	0.890697	0.377686
URS000075AA41	Homo sapiens small nucleolar RNA, C/D box 103C (SNORD103C)	snoRNA	Yes	No	9.64937	47.3522	10.7112	9.7286	16.5559	33.868	9.68628	14.3491	-0.0077033	-0.466543	-0.71526	0.973242	0.222463	0.0619157	1	0.646323	0.377883
URS0000440312	Homo sapiens (human) piR-36179	piRNA	Yes	No	1.07209	21.7229	0.264167	1.77693	6.43602	32.762	1.67203	9.36006	0.657163	-1.01423	-1.67881	0.316646	0.277533	0.0618515	0.886228	0.693967	0.377883
URS000060F402	Homo sapiens (human) piR-42755	piRNA	Yes	No	0.685332	55.8589	0.526221	0.831109	8.7517	56.0604	2.30855	19.806	1.17909	-0.88876	-2.37433	0.0566286	0.370203	0.0618161	0.570826	0.752841	0.377883
URS00004719C4	Homo sapiens (human) piR-49728	piRNA	Yes	No	1.3577	31.0327	2.11334	1.75427	14.5069	48.1846	5.1889	14.3952	0.225863	-0.743852	-1.67462	0.673196	0.385393	0.0619454	0.990601	0.759404	0.377883
URS00003ADD55	Homo sapiens (human) piR-40985	piRNA	Yes	No	0.67885	210.361	0.526221	0.679034	31.4545	140.661	8.59714	62.6947	0.642062	-1.83872	-3.03599	0.389946	0.150521	0.0620117	0.915442	0.573513	0.378045
URS000006DCF5	Homo sapiens (human) piR-49428	piRNA	Yes	No	1.31955	30.5153	0.844236	0.879667	45.4246	40.17	9.25646	35.125	-0.0607571	-2.29832	-2.52736	0.929818	0.0538672	0.0622996	1	0.42227	0.378798
URS00006C58BC	Homo sapiens transfer RNA-Lys (CTT) 3-1 (TRK-CTT3-1)	tRNA	Yes	No	114.177	28.5675	147.933	96.0244	170.241	303.838	199.484	132.982	-0.413785	0.455355	0.759799	0.0640866	0.262841	0.0623142	0.589816	0.680459	0.378798
URS0000052F18	Homo sapiens (human) piR-41485	piRNA	Yes	No	8.49598	4.54483	19.1038	8.33256	26.5002	15.3365	65.3338	31.686	-0.144568	1.53627	1.28444	0.73053	0.0115392	0.0625152	0.99754	0.240551	0.379421
URS00000E120D	Homo sapiens (human) piR-57797	piRNA	Yes	No	1.39306	27.9182	1.84917	5.02412	29.2882	25.8795	10.2967	54.0678	0.724205	0.24771	-2.08204	0.250696	0.763428	0.0626897	0.841885	0.936903	0.3796
URS000004C52A	Homo sapiens (human) piR-47473	piRNA	Yes	No	17.6436	18.6196	3.20406	11.0781	26.4644	16.3786	16.1609	25.8419	0.0154585	-0.905661	-1.42854	0.961474	0.0949643	0.0628338	1	0.502954	0.37969
URS0000281391	Homo sapiens (human) piR-53834	piRNA	Yes	No	0.742481	24.8262	0.264167	0.332044	9.50135	18.8634	1.08013	5.94282	-0.853511	-3.47891	-2.58271	0.249321	0.0118725	0.0631697	0.83994	0.242701	0.379811
URS000057417B	Homo sapiens (human) piR-45259	piRNA	Yes	No	0.826754	15.5164	0.890016	0.740052	12.6659	12.314	2.56865	7.66146	-0.655367	-2.25796	-1.99036	0.281252	0.0344214	0.0629588	0.864293	0.365418	0.379811
URS000046895C	Homo sapiens (human) piR-46903	piRNA	Yes	No	0.438608	16.2315	0	0.406611	11.1724	16.7892	1.63129	10.337	-0.798058	-2.80354	-2.61548	0.268774	0.0459669	0.0632228	0.856738	0.398491	0.379811
URS0000244A3A	Homo sapiens (human) piR-56762	piRNA	Yes	No	1.28385	34.136	0.53401	1.45235	23.2571	26.3117	7.13687	42.3378	0.413366	-1.66857	-2.22739	0.508009	0.0971189	0.0629291	0.951961	0.503817	0.379811
URS0000123EEF	Homo sapiens (human) piR-42796	piRNA	Yes	No	40.9541	0.649262	67.3181	36.8045	54.4243	73.3426	107.717	55.7512	-0.203968	1.30529	1.49263	0.656579	0.0423073	0.0636211	0.986285	0.387677	0.380199
URS000041E9D0	Homo sapiens (human) piR-31904	piRNA	Yes	No	0	66.8739	0	0	26.3355	59.7304	63.7677	13.1165	-0.442814	2.19051	2.58451	0.618099	0.111217	0.0634924	0.979198	0.52598	0.380199
URS000039E918	Homo sapiens (human) piR-38468	piRNA	Yes	No	0	24.8262	0.178003	0	36.9619	17.3318	3.79693	24.5113	0.0111094	-2.76009	-3.17973	0.988445	0.0892267	0.0637672	1	0.492651	0.380485
tRNA-Glu-CTC-3-1-tRF3	tRNA-Glu-CTC-3-1-tRF3	tRF	Yes	No	8.575	0.649262	15.7866	6.23161	13.7647	6.21037	21.8799	9.15318	-0.6595	0.886664	1.11428	0.0587884	0.108817	0.0638601	0.580081	0.522833	0.380781
tRNA-Ala-AGC-chr6-166-tRF5	tRNA-Ala-AGC-chr6-166-tRF5	tRF	Yes	No	0.75079	18.1793	0.53401	0.899665	26.2384	12.2663	4.75006	18.9626	-0.0530644	-2.37523	-2.15261	0.93854	0.0523721	0.0640683	1	0.417943	0.381068
URS0000137928	Homo sapiens (human) piR-61703	piRNA	Yes	No	0	67.5232	0	0	20.3447	48.3683	2.51965	14.1068	-0.264737	-2.36172	-3.35201	0.7556	0.14266	0.0641919	1	0.565889	0.381255
URS0000460EF8	Homo sapiens (human) tRNA-Arg	tRNA	Yes	No	0	16.2315	0	0.146662	34.9725	12.6515	4.88906	67.2206	1.01708	-2.87411	-3.52702	0.270369	0.100737	0.0643425	0.85873	0.510409	0.381626
URS000055C904	Homo sapiens (human) piR-30223	piRNA	Yes	No	0	17.5301	0.471842	0.113481	4.49802	12.2497	0.72208	4.7097	-0.114979	-1.63367	-1.96832	0.827397	0.143555	0.0646709	1	0.566753	0.382502
URS00004417F0	Homo sapiens (human) piR-44551	piRNA	Yes	No	0.67885	37.0079	1.05244	1.3799	20.7102	25.7835	3.6686	13.4722	-0.215032	-1.6335	-2.03984	0.743114	0.177214	0.0652663	0.998806	0.602813	0.384197
URS00000363A1	Homo sapiens (human) partial ncRNA	snRNA	Yes	No	15.392	12.4131	22.1766	15.3465	30.8435	10.9139	39.1482	25.4957	-0.200313	0.622327	0.884086	0.477621	0.195765	0.0657172	0.94499	0.621424	0.385221
URS0000241EFC	Homo sapiens (human) piR-34712	piRNA	Yes	No	1.25941	37.2392	0.563748	1.66285	15.2907	28.2118	2.76609	8.3943	-0.454549	-2.66017	-1.71079	0.460095	0.00782781	0.0662438	0.939574	0.207295	0.386011
URS00000A89BB	Homo sapiens (human) piR-48128	piRNA	Yes	No	0.438608	24.8262	0	0.827567	5.36159	19.9621	1.61633	5.25125	0.212881	-1.47681	-2.31692	0.7808	0.245167	0.0662856	1	0.667315	0.386011
URS000000A043	Homo sapiens (human) piR-59059	piRNA	Yes	No	0.685332	15.5164	0.526221	2.49074	10.4402	15.9931	1.63489	8.09395	0.32634	-0.768524	-1.54372	0.517499	0.368085	0.0662527	0.955708	0.751883	0.386011
URS00006596D4	Homo sapiens tRNA Lysine with anticodon CTT (tRX-000045)	tRNA	Yes	No	17.6847	7.79114	22.268	14.3281	27.623	65.3337	63.408	24.2531	-0.301075	0.948708	0.96762	0.326238	0.078623	0.066938	0.889737	0.476103	0.387723
URS00004B08DF	Homo sapiens (human) piR-50201	piRNA	Yes	No	0	44.1498	0.178003	0.0525293	304.027	201.312	36.7679	222.95	0.128052	-2.75114	-3.69429	0.897509	0.151286	0.0670929	1	0.573813	0.388148
URS0000380F12	Homo sapiens (human) tRNA-Ser	tRNA	Yes	No	12.9389	21.7229	5.19026	11.598	54.3597	132.599	15.4811	44.3616	-0.386417	-1.44913	-1.1949	0.348961	0.0240829	0.0675051	0.898417	0.322663	0.389233
URS0000303F94	Homo sapiens (human) piR-44992	piRNA	Yes	No	20.6297	45.554	19.5294	13.236	35.1167	39.1414	46.3991	34.2379	-0.273171	0.722457	1.12017	0.416925	0.14009	0.0675607	0.927312	0.564206	0.389256
URS0000157DF7	Homo sapiens (human) piR-44720	piRNA	Yes	No	9.16875	38.3064	5.84143	9.57918	23.2786	35.2072	9.34262	20.6788	-0.0401765	-0.784233	-0.964827	0.907868	0.138896	0.068271	1	0.56389	0.391162
URS000020FBB2	Homo sapiens (human) piR-60729	piRNA	Yes	No	1.37792	18.6196	0.531039	1.02244	14.2196	13.9977	3.47218	13.6903	0.109052	-1.7886	-2.25565	0.861464	0.107599	0.0685751	1	0.520266	0.391634
URS0000382220	Homo sapiens (human) piR-49115	piRNA	Yes	No	4.21274	55.8365	3.91607	5.83784	14.4835	43.4029	5.71426	16.0678	0.0203731	-0.748223	-1.0727	0.957069	0.192146	0.0688469	1	0.617871	0.391634
URS00004549DB	Homo sapiens (human) piR-58291	piRNA	Yes	No	1.9581	428.513	1.69124	2.4562	207.959	437.013	50.3607	215.497	-0.0468445	-1.51209	-2.40717	0.944568	0.225503	0.0686812	1	0.648152	0.391634
URS000017C397	Homo sapiens (human) piR-44769	piRNA	Yes	No	0	15.5164	0	0	1.24008	12.9633	0.161859	3.31275	1.63339	-1.40283	-2.60791	0.0212624	0.108927	0.0688261	0.4148	NA	0.391634
URS000047F345	Homo sapiens (human) piR-60905	piRNA	Yes	No	1.78801	20.7764	1.22937	1.45515	11.361	16.8347	2.49135	9.2925	-0.0619858	-1.23552	-1.63229	0.913365	0.154924	0.0691229	1	0.577342	0.392459
URS00001ADC87	Homo sapiens (human) piR-33157	piRNA	Yes	No	0.596004	21.7229	0.422118	0.113481	12.8748	35.5921	2.49675	8.78998	-0.0216682	-1.54354	-2.59252	0.97477	0.222083	0.0692709	1	0.646219	0.392521
URS00004B2C4D	Homo sapiens (human) piR-31536	piRNA	Yes	No	16.2109	24.8262	7.89247	14.1284	31.8849	30.7672	12.8925	23.7989	-0.236085	-0.938308	-0.867787	0.444115	0.0270176	0.0695027	0.93587	0.336572	0.392662
URS0000040687	Homo sapiens (human) piR-56372	piRNA	Yes	No	2.05599	29.2168	1.26635	1.03251	13.8933	50.2812	6.9775	18.4018	0.797505	-0.573643	-1.96058	0.137744	0.450295	0.0694965	0.726957	0.794876	0.392662
URS0000110554	Homo sapiens (human) piR-41826	piRNA	Yes	No	0	15.5164	0.264167	0.0863691	2.46074	11.6481	1.12914	2.90723	0.50799	-1.22634	-2.0639	0.40738	0.314015	0.0699077	0.923444	0.720346	0.393089
URS00000E4C55	Homo sapiens (human) piR-47770	piRNA	Yes	No	1.1824	19.4778	0.615025	1.34732	6.55995	18.9057	1.90741	4.86237	-0.149659	-1.46757	-1.65028	0.786048	0.117881	0.0704648	1	0.53536	0.39394
URS000020D9E4	Homo sapiens (human) piR-45487	piRNA	Yes	No	128.385	4.54483	276.487	107.503	183.519	373.14	347.937	164.314	-0.164105	1.11217	1.22236	0.674809	0.0780575	0.0709592	0.990601	0.475868	0.395019
URS00002F886E	Homo sapiens (human) piR-58979	piRNA	Yes	No	34.65	6.20654	82.368	23.6626	63.7101	41.6954	116.698	51.0019	-0.200801	1.23511	1.10092	0.580145	0.0199977	0.071243	0.971128	0.300767	0.395239
URS0000254F0A	Homo sapiens (human) piR-41912	piRNA	Yes	No	2.25478	27.9294	1.57866	2.24932	35.3663	45.5189	8.25797	25.7764	-0.158884	-1.86157	-1.87726	0.78257	0.0538756	0.0714931	1	0.42227	0.395239
URS0000756537	Homo sapiens (human) tRNA-Und-NNN-4-1	tRNA	Yes	No	26.2211	0	31.0471	22.0332	33.2399	50.7487	60.6517	29.6682	-0.340642	1.16485	1.26812	0.41694	0.0643989	0.0711879	0.927312	0.446786	0.395239
URS00003B3C55	Homo sapiens (human) piR-33921	piRNA	Yes	No	1.20364	18.6196	0.909705	1.04095	10.7451	13.0988	2.41782	10.2877	-0.100387	-1.53994	-1.68624	1	0.0813937	0.0715737	1	0.481076	0.395239
URS00001E8E89	Homo sapiens (human) piR-44990	piRNA	Yes	No	0.209769	27.9294	0.26552	0.356741	8.50971	21.8622	2.64057	16.9923	0.842976	-1.61524	-2.80476	0.22122	0.298029	0.0715649	0.816011	0.707879	0.395239
URS0000B01320	Homo sapiens (human) tRNA-Phe	tRNA	Yes	No	0.329888	80.5084	0.264167	0.849794	39.8534	60.9721	7.3871	33.5564	-0.222572	-2.05311	-2.53301	0.765297	0.177573	0.0716609	1	0.60305	0.395245
URS0000037801	Homo sapiens (human) piR-54883	piRNA	Yes	No	0	18.6196	0	0	2.49051	23.7536	0.230193	2.06327	-0.528809	-3.32457	-2.73965	0.429705	0.0276609	0.071797	0.931711	0.336572	0.395767
URS00005A0309	Homo sapiens (human) piR-34958	piRNA	Yes	No	1.20977	24.8262	0.615025	0.740052	12.4436	27.9697	3.09995	12.2045	0.0903059	-2.16804	-2.35512	0.886917	0.0841934	0.0720957	1	0.48585	0.396266
URS00002D7713	Homo sapiens (human) piR-48098	piRNA	Yes	No	2.79233	121.028	3.41103	5.79783	45.9219	293.555	12.913	84.086	0.547321	-0.357085	-1.7436	0.281269	0.699523	0.0722574	0.864293	0.908829	0.396541
URS00002B68AE	Homo sapiens (human) piR-41660	piRNA	Yes	No	0.458438	15.5164	0.264167	0.27786	4.96394	12.9633	1.14278	6.37563	0.435976	-1.74516	-2.62158	0.483705	0.150479	0.0726422	0.94499	0.573513	0.396857
URS000032563E	Homo sapiens (human) piR-60717	piRNA	Yes	No	0	27.269	0	0	8.59099	53.5699	1.30003	9.49871	0.466371	-2.72231	-3.54788	0.644291	0.154502	0.0730311	0.983312	0.577017	0.397824
URS00005A5D1E	Homo sapiens (human) piR-34089	piRNA	Yes	No	0.937403	21.7229	0.852758	1.59851	5.54635	21.3083	3.04917	9.13283	0.868581	-0.150494	-1.6693	0.0641963	0.893756	0.0730476	0.590074	0.987438	0.397824
tRNA-Cys-GCA-6-1-tRF5	tRNA-Cys-GCA-6-1-tRF5	tRF	Yes	No	1.20364	72.7173	1.3276	1.44708	60.5414	69.9535	17.4848	71.6815	0.399414	-1.70267	-2.00394	0.53611	0.128166	0.0735196	0.95975	0.549946	0.398231
URS000027D373	Homo sapiens (human) piR-39055	piRNA	Yes	No	1.24013	27.9294	1.36456	2.09197	11.0501	19.698	3.70739	13.1102	0.481326	-1.29474	-1.70264	0.397002	0.129409	0.0738031	0.91825	0.552065	0.398859
URS0000269570	Homo sapiens (human) piR-58873	piRNA	Yes	No	5.57224	15.5164	5.48753	4.89552	16.0664	71.9044	18.888	9.11986	-0.490606	0.621889	0.978415	0.187282	0.376822	0.0738819	0.784556	0.755554	0.399059
URS000024D9B1	Homo sapiens (human) piR-49041	piRNA	Yes	No	1.028	15.5164	0.845622	2.52351	24.252	37.1525	4.80338	15.6906	-0.626705	-1.94376	-1.64851	0.287419	0.0760812	0.0739185	0.868061	0.472561	0.399143
URS00005F2941	Homo sapiens (human) piR-40329	piRNA	Yes	No	0.685332	20.7764	0.26552	0.884442	14.1631	55.5434	1.44885	9.73686	-0.326574	-2.51129	-2.27385	0.633166	0.044536	0.0740226	0.981869	0.394949	0.399313
URS000040845A	Homo sapiens (human) piR-39646	piRNA	Yes	No	2.2295	27.9294	1.06802	1.32762	32.4087	21.6125	6.44965	10.4273	-0.890095	-1.27371	-2.03637	0.143582	0.134522	0.0741486	0.734109	0.557981	0.3996
URS00003E83D4	Homo sapiens (human) piR-56080	piRNA	Yes	No	0.458438	70.7695	0.454852	1.0746	10.2925	57.091	5.46926	13.0274	0.493724	-0.595035	-2.29887	0.444524	0.597638	0.074299	0.93587	0.86315	0.399837
URS000037D70A	Homo sapiens (human) piR-38773	piRNA	Yes	No	0.462103	37.2392	0.178003	0.644978	12.4304	34.488	3.29749	9.43992	0.168921	-1.97583	-2.12493	0.788908	0.111336	0.0750108	1	0.52598	0.400898
URS0000637361	Homo sapiens transfer RNA-Lys (CTT) 7-1 (TRK-CTT7-1)	tRNA	Yes	No	55.7375	118.081	60.5155	38.3863	68.092	112.51	97.0151	51.591	-0.409305	0.600607	0.807714	0.10273	0.156316	0.0751656	0.669195	0.579173	0.400898
URS000075C3B9	Homo sapiens small nucleolar RNA, C/D box 114-3 (SNORD114-3)	snoRNA	Yes	No	211.481	86.8916	211.481	211.481	289.398	188.835	239.655	345.464	0.266195	-0.0855257	-0.796286	0.200947	0.788524	0.075097	0.797181	0.947149	0.400898
URS00005A42E5	Homo sapiens (human) piR-33746	piRNA	Yes	No	21.2453	3.10327	59.0099	16.3356	53.1896	66.4183	77.2665	44.5636	-0.342115	0.864091	1.15225	0.355145	0.117574	0.0756408	0.901782	0.535068	0.401671
URS00002585D2	Homo sapiens small nucleolar RNA, C/D box 96B (SNORD96B)	snoRNA	Yes	No	3.04175	49.6523	1.70552	4.61764	25.9121	96.5765	12.2733	31.2654	0.450243	-0.770541	-1.67089	0.361536	0.344997	0.0755812	0.903453	0.740444	0.401671
URS000060CDA3	Homo sapiens (human) piR-35852	piRNA	Yes	No	1.52138	27.9294	0.852758	0.7229	4.49027	25.5081	1.32306	7.38104	0.805584	-1.11986	-1.79628	0.110313	0.0744206	0.0759895	0.683813	0.469615	0.402129
URS000040A57E	Homo sapiens (human) piR-41554	piRNA	Yes	No	13.2947	3.10327	21.1059	12.3935	18.6683	7.42797	25.6731	14.099	-0.442614	0.723534	0.885992	0.108625	0.110201	0.0760147	0.680405	0.525211	0.402129
URS000015767D	Homo sapiens (human) piR-47602	piRNA	Yes	No	0.67885	40.3425	0	0.729699	13.7847	40.2338	4.16114	11.375	0.0864937	-1.18509	-2.42697	0.885757	0.324333	0.0758696	1	0.726275	0.402129
URS0000743C60	Homo sapiens (human) tRNA-Gln-CTG-16-1	tRNA	Yes	No	39.5232	20.1271	69.9262	23.314	66.5267	98.2166	130.858	80.7419	-0.0456368	0.995006	0.939534	0.885615	0.0299456	0.0762291	1	0.346126	0.402491
URS00003E6A7A	Homo sapiens (human) piR-43005	piRNA	Yes	No	8.35836	134.397	2.45875	12.8853	141.586	127.753	23.3181	125.641	-0.532535	-2.33751	-1.76258	0.347382	0.0121112	0.0767181	0.897691	0.245175	0.403266
URS0000167831	Homo sapiens (human) piR-56340	piRNA	Yes	No	1.062	17.5301	0.796559	0.942923	10.9698	14.3185	3.42014	8.3453	-0.10294	-1.51102	-1.98845	0.86766	0.121812	0.0769423	1	0.540291	0.403793
URS000063AA5E	Homo sapiens tRNA	tRNA	Yes	No	27.0819	0.649262	27.2883	27.3441	59.587	20.396	186.833	78.182	-0.205626	1.92645	1.62881	0.679864	0.010332	0.0773707	0.99177	0.231805	0.403867
tRNA-Thr-AGT-2-2-tRF3	tRNA-Thr-AGT-2-2-tRF3	tRF	Yes	No	25.6533	6.20654	67.1168	20.5741	42.5721	36.0678	78.2501	41.1049	-0.199892	0.976955	1.12822	0.580982	0.0742152	0.0773804	0.97164	0.469113	0.403867
URS00005E00B3	Homo sapiens (human) piR-49116	piRNA	Yes	No	12.0026	3.10327	16.6306	7.68371	27.6634	8.22716	46.6748	17.6326	-0.880108	1.09292	1.39403	0.0531698	0.135357	0.0770449	0.560686	0.558231	0.403867
tRNA-His-GTG-1-6-tRF5	tRNA-His-GTG-1-6-tRF5	tRF	Yes	No	32.8774	112.972	25.0076	23.9637	1131.16	270.893	98.6781	806.526	-0.675871	-2.88486	-1.81689	0.272236	0.00335635	0.0774684	0.860011	0.139745	0.404105
URS000037C30B	Homo sapiens (human) piR-46418	piRNA	Yes	No	32.5535	1.29852	41.9521	33.3772	48.732	10.6225	99.1063	39.8755	-0.355386	1.37605	1.24971	0.377677	0.0359157	0.0775036	0.910885	0.369218	0.40417
URS00001CEBB6	Homo sapiens (human) piR-33197	piRNA	Yes	No	0.760689	21.7229	0.471842	0.689553	6.46368	18.062	1.08442	12.1103	1.16319	-1.67431	-2.34825	0.116308	0.110826	0.0775233	0.691514	0.525687	0.40417
URS000021D5E1	Homo sapiens (human) piR-44282	piRNA	Yes	No	0	23.3734	0	0	8.74684	47.0992	2.07825	14.0524	1.1817	-1.34073	-3.63261	0.17896	0.520739	0.077718	0.775733	0.827288	0.404963
URS0000388C77	Homo sapiens (human) piR-38300	piRNA	Yes	No	100.327	2.59705	97.1995	46.2359	102.989	28.4378	426.975	77.1057	-0.574147	1.68796	1.57549	0.218743	0.0438023	0.0779169	0.813174	0.392594	0.405445
URS00003F05AD	Homo sapiens (human) tRNA-Ile	tRNA	Yes	No	0	34.136	0	0	14.7384	28.4759	3.19381	17.9119	0.495526	-2.58235	-4.37826	0.567448	0.147285	0.0782163	0.966318	0.570401	0.406225
URS0000299D62	Homo sapiens (human) piR-40775	piRNA	Yes	No	14.6698	4.19576	22.7559	9.46268	33.0256	6.18554	30.5195	16.8908	-0.948902	0.194538	1.04185	0.0159089	0.749693	0.078243	0.38048	0.931537	0.406254
URS00000E65A9	Homo sapiens (human) piR-55228	piRNA	Yes	No	30.6928	12.4131	34.7306	19.2914	38.8897	14.0601	96.7078	35.9074	-0.155268	1.47455	0.996999	0.56326	0.00083954	0.0787832	0.965681	0.0651365	0.407926
URS000046B6D6	Homo sapiens (human) piR-56989	piRNA	Yes	No	0.488618	41.5527	0	0.234066	7.74102	36.6082	25.866	8.36202	-0.141508	1.92292	2.25751	0.782002	0.0847635	0.079144	1	0.486266	0.408814
URS000011B134	Homo sapiens (human) piR-32185	piRNA	Yes	No	0	58.9621	0.178003	0.36145	6.06452	44.1096	0.790154	2.53625	-1.49825	-3.11451	-1.68675	0.0364445	0.0404176	0.0793899	0.494447	0.383663	0.409139
URS0000128753	Homo sapiens (human) piR-36958	piRNA	Yes	No	0	15.5164	0	0.0863691	1.20141	10.5826	0.305706	3.01528	0.997148	-0.905138	-1.76819	0.210968	0.348569	0.079525	0.802846	NA	0.40945
URS00006B98D7	Homo sapiens transfer RNA-Lys (TTT) 8-1 (TRK-TTT8-1)	tRNA	Yes	No	31.3144	119.464	42.4658	29.5858	65.5793	389.139	75.3962	48.4726	-0.326584	0.869215	0.709558	0.254758	0.0456293	0.0797509	0.844688	0.398145	0.409884
URS00005A072C	Homo sapiens (human) piR-57330	piRNA	Yes	No	0.924207	46.5491	0.281874	1.43164	16.2952	34.9942	3.83961	15.4147	0.187831	-1.84926	-2.25017	0.767745	0.10598	0.0802242	1	0.517856	0.410097
URS00004B4C67	Homo sapiens (human) partial ncRNA	snRNA	Yes	No	5.69235	22.7242	8.52758	12.7609	33.5742	79.1143	16.2294	40.0028	0.441681	-0.743591	-1.25187	0.303235	0.267556	0.0809568	0.878756	0.685323	0.411536
URS000035D624	Homo sapiens (human) piR-39301	piRNA	Yes	No	2.01629	31.1646	1.84508	3.39077	28.5388	44.724	6.11661	62.0716	1.14717	-1.75602	-2.00812	0.0718229	0.044768	0.0809896	0.611087	0.39581	0.411539
URS000070F1D2	Homo sapiens transfer RNA-Gln (TTG) 2-1 (TRQ-TTG2-1)	tRNA	Yes	No	109.569	0.649262	196.951	85.7479	220.147	87.1286	478.39	283.054	-0.119823	1.28747	1.77107	0.832554	0.0881012	0.081064	1	0.490712	0.411727
URS0000679FAF	Homo sapiens transfer RNA-Lys (CTT) 6-1 (TRK-CTT6-1)	tRNA	Yes	No	153.325	10.3882	221.294	101.866	261.246	475.186	457.061	194.799	-0.446034	0.9697	1.25063	0.318348	0.18151	0.0811392	0.886999	0.607172	0.411727
URS0000161F5E	Homo sapiens (human) piR-55989	piRNA	Yes	No	1.61303	31.0327	2.10489	1.80129	38.5008	110.097	20.3978	50.6597	0.772928	-0.5967	-2.02003	0.194205	0.559721	0.0814047	0.790384	0.847182	0.411868
URS0000DD0FC5	Homo sapiens (human) tRNA-Glu	tRNA	Yes	No	5.5117	15.5164	2.35921	5.73225	19.6553	17.8412	7.17316	9.88549	-0.687486	-1.24902	-0.988871	0.0610157	0.0582558	0.0816997	0.582836	0.431517	0.411959
URS000061A70D	Homo sapiens (human) piR-60139	piRNA	Yes	No	1.53885	21.7229	0.909705	1.03954	19.8922	39.8706	2.74248	12.4626	-0.580035	-1.75583	-2.01749	0.307376	0.0926769	0.0816476	0.88053	0.500113	0.411959
URS00001F7A64	Homo sapiens (human) piR-58034	piRNA	Yes	No	0	22.0749	0.531039	0.0863691	9.0204	23.9091	1.57677	19.6593	1.11446	-2.46126	-2.40496	0.175047	0.0936075	0.0817515	0.773998	0.501387	0.412002
URS00002900CF	Homo sapiens (human) piR-40011	piRNA	Yes	No	0	27.9294	0	0.272786	11.2848	24.2262	1.30434	12.0032	0.450852	-3.33121	-3.35342	0.569711	0.0331306	0.0818201	0.966984	0.361427	0.412239
URS000005C7EB	Homo sapiens (human) piR-33877	piRNA	Yes	No	0	34.136	0	0	20.0898	25.0132	3.85508	17.0884	-0.265734	-2.06518	-3.15061	0.746995	0.192041	0.0823625	0.999218	0.617871	0.413374
URS000045E76C	Homo sapiens (human) piR-32403	piRNA	Yes	No	1.062	40.3425	0.531039	0.84709	19.9472	46.9761	3.91941	45.9351	0.439488	-1.89802	-2.48079	0.511446	0.0817854	0.0826545	0.953245	0.481334	0.413707
URS00002F71E6	Homo sapiens (human) piR-49173	piRNA	Yes	No	3.20963	158.267	5.11655	3.50101	25.6555	109.475	8.00499	33.5946	0.986296	-0.540291	-1.5503	0.0832745	0.456894	0.0825635	0.635835	0.79775	0.413707
URS000048D064	Homo sapiens (human) piR-56667	piRNA	Yes	No	1.3054	15.5164	0.454852	1.29217	10.8563	19.9389	4.13525	13.053	0.3531	-0.974279	-1.85332	0.52405	0.367277	0.0828524	0.957471	0.751883	0.413827
URS000003FB36	Homo sapiens (human) tRNA-Phe	tRNA	Yes	No	0.209769	16.8808	0.563748	0.339388	4.06394	12.0333	1.30379	4.6784	0.0979058	-0.69195	-1.88459	0.881211	0.581276	0.0832314	1	0.855074	0.414386
URS0000517C9C	Homo sapiens (human) piR-56970	piRNA	Yes	No	0.333405	36.3586	0.356006	0.234066	1.983	26.6015	1.24706	4.03531	0.866691	-0.581956	-2.04987	0.148812	0.832577	0.0834947	0.740464	0.963486	0.414514
URS000073D16E	Homo sapiens transfer RNA-Tyr (GTA) 9-1 (TRY-GTA9-1)	tRNA	Yes	No	35.4721	24.8262	39.9928	30.1693	63.6889	44.8544	58.327	37.2064	-0.828571	0.0956134	0.759127	0.00341242	0.853242	0.0838057	0.215767	0.971132	0.415213
URS0000332BB3	Homo sapiens (human) piR-57950	piRNA	Yes	No	0	18.6196	0	0	12.6292	36.0726	0.67881	7.29852	-1.08707	-4.34837	-3.32942	0.225321	0.0408063	0.084062	0.820306	0.383663	0.415942
URS00000A8BA5	Homo sapiens (human) piR-54021	piRNA	Yes	No	2.09769	74.0158	1.97312	2.03802	13.2647	53.3651	3.69361	21.6521	0.320869	-1.54973	-1.52439	0.537211	0.0432143	0.0847129	0.960199	0.391702	0.417494
URS00005BB53C	Homo sapiens (human) piR-33166	piRNA	Yes	No	0.356625	33.1123	0.281874	0.461653	26.5793	42.2699	3.31142	43.3832	0.630348	-2.55261	-2.69071	0.429574	0.0656559	0.0847608	0.931711	0.448593	0.417494
URS000080E2D0	G70A tRNA minihelix from Homo sapiens (PDB 4X4N, chain B)	tRNA	Yes	No	30.6796	6.49262	45.2969	25.7566	73.8487	78.6869	95.7875	47.8387	-0.599747	0.73081	1.33213	0.176263	0.302079	0.0847352	0.775455	0.712298	0.417494
URS00001AF63B	Homo sapiens (human) piR-34947	piRNA	Yes	No	0	37.2392	0	0	7.97301	34.0219	1.29698	8.60633	0.685448	-2.05414	-2.8966	0.419416	0.150769	0.0854984	0.928913	0.573813	0.419197
URS00001170D2	Homo sapiens (human) piR-59977	piRNA	Yes	No	1.35395	18.6196	1.57866	1.76889	13.7596	15.9288	5.00406	13.8203	0.0540512	-0.907898	-1.53939	0.916425	0.301974	0.0855122	1	0.712211	0.419197
URS000006CDB5	Homo sapiens (human) piR-59853	piRNA	Yes	No	0	17.5301	0	0.803225	4.67802	24.0279	1.59612	5.5379	0.233564	-1.67605	-2.13468	0.824028	0.433618	0.0856419	1	0.786901	0.419314
URS00004E65BF	Homo sapiens (human) piR-56289	piRNA	Yes	No	1.00021	15.5164	0.471842	1.02712	15.0252	23.5679	6.81925	17.0599	0.444743	-0.684843	-2.09493	0.47547	0.513428	0.0857693	0.944831	0.823515	0.419378
URS000044A8B3	Homo sapiens (human) piR-61497	piRNA	Yes	No	13.5968	14.2838	15.9907	10.4378	36.642	31.5696	37.5866	21.1597	-0.775166	0.282738	1.10906	0.0515897	0.64993	0.0861813	0.554144	0.890416	0.420085
URS00000A02AD	Homo sapiens (human) piR-45110	piRNA	Yes	No	3.25047	17.5301	1.78003	3.91621	36.0499	25.0269	18.8541	40.6618	0.536119	-0.76647	-1.72375	0.304698	0.348497	0.086467	0.879661	0.742976	0.420896
URS00002D5DC8	Homo sapiens (human) piR-57962	piRNA	Yes	No	4.65388	21.4256	5.78844	4.5314	8.2697	18.2016	13.9975	5.92219	-0.407595	0.643719	0.722051	0.153941	0.192684	0.086732	0.749651	0.618684	0.421659
URS000080DEB9	G70A tRNA minihelix ending in CCACCA from Homo sapiens (PDB 4X4T, chain G)	tRNA	Yes	No	32.9219	4.54483	46.2405	29.1228	74.755	74.4413	93.0053	47.2158	-0.631709	0.650089	1.22539	0.117775	0.335963	0.0868122	0.693754	0.732758	0.421662
URS0000238A76	Homo sapiens (human) piR-52210	piRNA	Yes	No	0	18.6196	0	0.332044	11.4895	12.6992	1.88432	8.02351	0.317148	-2.65889	-3.02415	0.70114	0.116361	0.0874272	0.99278	0.533425	0.422552
URS0000598CB6	Homo sapiens (human) piR-53740	piRNA	Yes	No	1.80526	48.0454	1.23005	2.54127	33.5219	47.0478	11.245	24.085	-0.468698	-1.49388	-1.82872	0.405902	0.149277	0.0872943	0.923444	0.57188	0.422552
URS0000472254	Homo sapiens (human) piR-50563	piRNA	Yes	No	1.12619	23.3734	0.526221	2.0535	9.94143	18.0999	4.53862	17.0548	0.838489	-1.09291	-1.593	0.10908	0.195164	0.087426	0.681324	0.62072	0.422552
URS00003FB573	Homo sapiens (human) piR-39979	piRNA	Yes	No	2.74133	40.3425	1.70552	3.44673	55.2756	32.4596	18.5586	57.0941	0.093907	-0.943701	-2.00424	0.865392	0.327631	0.0874214	1	0.728198	0.422552
URS00001496D6	Homo sapiens (human) piR-48897	piRNA	Yes	No	17.6894	1312.68	7.89247	13.0759	347.206	930.634	147.702	766.991	0.70598	-0.851718	-1.90028	0.180971	0.315535	0.0876988	0.778232	0.720731	0.423163
URS000025DC99	Homo sapiens (human) piR-46694	piRNA	Yes	No	0.488618	15.5164	0.264167	0.0525293	21.2388	22.4691	3.17101	19.7677	0.309889	-2.79427	-2.66606	0.701797	0.0624873	0.0878133	0.99278	0.442338	0.423412
URS000050E7FA	Homo sapiens (human) piR-61403	piRNA	Yes	No	0.451316	21.4256	0.264167	1.45745	11.0692	50.5877	4.56878	14.2634	0.734772	-1.68354	-2.79061	0.305327	0.1698	0.0878386	0.879945	0.595127	0.423412
URS000049A41E	Homo sapiens (human) piR-50305	piRNA	Yes	No	0.989975	15.5823	0.615025	2.40932	11.2456	20.0756	9.41792	15.8315	0.796169	0.14883	-1.73638	0.14736	0.877758	0.0878464	0.7384	0.980824	0.423412
URS00007569E2	Homo sapiens (human) tRNA-Cys-ACA-1-1	tRNA	Yes	No	145.185	264.333	193.634	135.091	213.755	221.91	350.247	222.64	-0.0815577	1.15629	0.75855	0.746437	0.00765257	0.0881983	0.999164	0.205767	0.42372
URS00003D2169	Homo sapiens (human) partial ncRNA	snRNA	Yes	No	15.2236	74.4785	12.7397	18.1065	46.7625	164.635	26.7901	44.9888	0.114992	-0.433996	-0.991357	0.729543	0.3643	0.0884814	0.99754	0.75098	0.424145
URS00005762B8	Homo sapiens (human) piR-51441	piRNA	Yes	No	0	17.5301	0	0	5.80629	15.1532	1.26639	8.2823	0.595907	-2.09644	-2.86541	0.59431	0.229011	0.0888838	0.974992	0.652118	0.425014
URS000026074B	Homo sapiens (human) piR-45551	piRNA	Yes	No	0.685332	20.7764	0.26552	0.693023	2.46936	17.6693	1.05312	2.20397	0.0280586	-1.21434	-1.69684	0.919954	0.23691	0.0889081	1	0.661399	0.425014
URS0000043394	Homo sapiens (human) piR-35971	piRNA	Yes	No	0	21.7229	0	0	2.3397	15.2485	0.681594	3.19676	0.686016	-2.2154	-2.99858	0.378159	0.199506	0.0890352	0.910885	0.624435	0.425301
URS000042F81D	Homo sapiens (human) piR-31510	piRNA	Yes	No	0.801065	27.9294	0.563748	1.06551	8.86774	28.5546	3.27363	9.52172	0.311363	-1.09674	-1.68503	0.526228	0.222088	0.0890351	0.95752	0.646219	0.425301
URS000029A08E	Homo sapiens (human) piR-56641	piRNA	Yes	No	4.70238	65.1687	3.63882	8.20903	57.634	64.4578	10.6314	41.1084	-0.360944	-1.77468	-1.39272	0.484821	0.0369721	0.089137	0.945252	0.371519	0.425528
URS00004EF60F	Homo sapiens (human) piR-49975	piRNA	Yes	No	2.25478	64.9262	1.36456	2.80685	639.095	43.7645	54.2459	404.117	0.0642999	-2.54981	-3.01222	0.938556	0.063883	0.0893211	1	0.446786	0.426009
tRNA-Gln-CTG-5-1-tRF3	tRNA-Gln-CTG-5-1-tRF3	tRF	Yes	No	58.4762	1.29852	94.1544	40.3904	76.6747	19.8133	155.635	57.2016	-0.494904	1.03963	1.17806	0.201485	0.0910294	0.0894385	0.797381	0.495736	0.426009
URS00004D116C	Homo sapiens (human) piR-39159	piRNA	Yes	No	0.494987	16.2315	1.22937	0.637649	22.8645	34.5742	4.90985	22.9901	0.138853	-1.92909	-2.19252	0.85012	0.126677	0.0896284	1	0.548061	0.426009
URS000015C618	Homo sapiens (human) piR-40029	piRNA	Yes	No	0.919144	409.632	0.796559	1.07268	97.7648	426.547	19.8135	93.3915	0.101927	-1.70508	-2.74118	0.890438	0.186007	0.0897324	1	0.612802	0.426009
tRNA-Glu-TTC-8-1-tRF5	tRNA-Glu-TTC-8-1-tRF5	tRF	Yes	No	0.157426	18.8286	0.526221	0.19985	2.58331	14.5516	0.875676	3.37841	0.29557	-1.01681	-1.52898	0.534542	0.316938	0.0896024	0.95975	0.721402	0.426009
URS00006045B9	Homo sapiens (human) tRNA-Met	tRNA	Yes	No	1.55016	68.2719	1.41553	2.15143	27.4587	60.3979	6.79524	24.3165	-0.241577	-1.23953	-1.76653	0.659435	0.198846	0.0901707	0.987657	0.623634	0.426444
URS00001E7E6B	Homo sapiens (human) piR-38784	piRNA	Yes	No	0.924207	22.7242	0.531039	0.849898	5.05442	17.2841	2.65197	7.89809	0.181816	-0.958197	-1.70551	0.771905	0.384681	0.0902719	1	0.759404	0.426487
URS000013533D	Homo sapiens (human) piR-59774	piRNA	Yes	No	11.2829	101.285	8.86448	14.9871	264.674	113.541	79.6437	223.14	-0.0747614	-1.76926	-1.73721	0.896725	0.0609176	0.0908233	1	0.438036	0.426513
URS0000490C42	Homo sapiens (human) piR-33574	piRNA	Yes	No	0.209769	15.5164	0	0	18.9829	11.0155	1.42123	3.84335	0.636071	-1.94257	-2.5922	0.364367	0.107021	0.090689	0.90461	0.519683	0.426513
URS00001455E8	Homo sapiens (human) piR-55846	piRNA	Yes	No	3.2635	20.1271	2.45875	3.19181	6.94067	29.7213	4.52806	12.6466	0.95625	-0.630704	-1.2744	0.0144835	0.256192	0.0907854	0.366623	0.675106	0.426513
URS00002E890F	Homo sapiens (human) piR-42586	piRNA	Yes	No	0.506958	37.2392	0	1.14662	16.5479	34.9208	5.29415	47.4062	0.744467	-1.3504	-2.6766	0.341419	0.288582	0.0906599	0.895657	0.701036	0.426513
URS0000315AE0	Homo sapiens (human) piR-56757	piRNA	Yes	No	0	24.8262	0	0.77243	2.9494	29.1851	1.25238	7.54678	1.70286	-0.536045	-2.48852	0.00944202	0.624018	0.0905333	0.308776	0.876063	0.426513
URS0000376B19	Homo sapiens (human) piR-38761	piRNA	Yes	No	1.78313	16.8808	1.68847	1.88783	3.38057	15.5361	2.75732	4.32546	0.734243	-0.161238	-1.07717	0.0293982	0.745136	0.0906164	0.463611	0.92908	0.426513
URS0000738D83	Homo sapiens (human) tRNA-Glu-TTC-7-1	tRNA	Yes	No	42.5481	29.9697	29.294	31.4785	70.0056	140.495	32.8564	65.6797	-0.212119	-0.547595	-0.690767	0.494227	0.174348	0.0910031	0.94878	0.600999	0.426747
URS0000353857	Homo sapiens (human) piR-44358	piRNA	Yes	No	1.33362	102.408	0.563748	1.17595	74.5963	97.7304	10.086	43.8166	-0.355704	-1.86862	-2.19048	0.59511	0.106079	0.0913896	0.975211	0.517957	0.427645
URS00002006FC	Homo sapiens (human) piR-57148	piRNA	Yes	No	0	15.5164	0	0	2.87029	10.7991	0.790126	3.71575	0.237307	-2.36218	-2.88931	0.797155	0.256757	0.0915997	1	0.675106	0.428117
URS000051E383	Homo sapiens (human) piR-56875	piRNA	Yes	No	0	22.0749	0	0	8.38257	17.0677	2.02153	5.9733	-0.468267	-1.57503	-3.00123	0.512349	0.351518	0.091691	0.953682	0.745244	0.428318
URS00001DD110	Homo sapiens (human) piR-50273	piRNA	Yes	No	0	31.0327	0	0.0525293	42.8086	58.3896	2.4998	36.7101	0.0644257	-4.51575	-3.06128	0.938019	0.0158129	0.0920548	1	0.270648	0.428706
URS0000769FA8	Homo sapiens (human) tRNA-Gln	tRNA	Yes	No	14.1699	0.649262	20.9232	8.17211	24.3897	18.9974	48.5077	22.6041	-0.220085	1.10575	1.30599	0.612879	0.0611083	0.0919069	0.97765	0.438271	0.428706
URS0000588157	Homo sapiens (human) piR-30189	piRNA	Yes	No	0.451316	15.5164	0.26552	0.817419	3.90683	11.0155	1.01764	6.02938	0.24317	-1.39676	-1.73643	0.76542	0.191011	0.0919328	1	0.616945	0.428706
URS0000075BAE	Homo sapiens (human) piR-44413	piRNA	Yes	No	1.39306	27.9294	0.528334	2.66776	21.5478	27.2561	6.13475	19.7128	-0.161126	-1.36639	-2.14275	0.770996	0.201227	0.0920375	1	0.626299	0.428706
URS000009A739	Homo sapiens (human) piR-37475	piRNA	Yes	No	0.989664	40.3425	0.422118	1.15058	15.5783	30.9776	3.51034	8.56651	-0.215698	-2.03677	-1.77537	0.739993	0.0546955	0.0922219	0.998485	0.423521	0.428921
URS0000396DEE	Homo sapiens (human) piR-58937	piRNA	Yes	No	3.04276	427.214	2.27426	4.211	221.946	293.431	83.3068	358.097	0.802964	-1.11301	-2.32957	0.216807	0.389253	0.0922654	0.810092	0.762328	0.428937
URS000037EED1	Homo sapiens (human) piR-49546	piRNA	Yes	No	1.37531	15.5164	0.943685	1.88995	9.06549	12.7136	3.08739	7.46061	-0.00139311	-1.11581	-1.39514	0.984827	0.16774	0.0926846	1	0.593571	0.429588
URS00003E0159	Homo sapiens (human) U45	snoRNA	Yes	No	0.924207	248.262	0.852758	1.3713	103.518	183.107	17.7094	73.1995	-0.565439	-2.6678	-2.35637	0.424388	0.0529494	0.0933506	0.930321	0.420638	0.43039
URS00005733E3	Homo sapiens (human) piR-30892	piRNA	Yes	No	4.79732	34.136	3.68812	5.49306	21.2946	37.9821	7.56336	20.4972	-0.000436417	-1.04463	-1.08674	0.999082	0.0837253	0.093382	1	0.48527	0.43039
URS000036DE45	Homo sapiens (human) piR-58247	piRNA	Yes	No	0	15.5164	0.526221	0.434968	5.17157	12.0643	1.17586	5.11882	0.145959	-1.55357	-1.77394	0.898632	0.153416	0.0933239	1	0.576481	0.43039
URS000025BC14	Homo sapiens (human) piR-47279	piRNA	Yes	No	1.20364	142.75	0.792501	2.55553	9.4951	95.8286	5.87654	25.6808	0.657786	-0.293395	-1.64379	0.243586	0.743586	0.0932965	0.83651	0.928806	0.43039
URS000042A899	Homo sapiens (human) piR-59119	piRNA	Yes	No	0.438608	15.5164	0.264167	0	3.24032	11.0155	1.21841	3.00091	-0.197866	-1.63891	-2.12067	0.834133	0.193516	0.0935713	1	0.619449	0.43045
URS000046A3C5	Homo sapiens (human) piR-53080	piRNA	Yes	No	0	24.8262	0	1.15584	5.10833	19.0964	2.81818	11.2662	1.11517	-0.602381	-2.20845	0.102895	0.676538	0.0940171	0.669495	0.901021	0.431667
URS00004DC3DC	Homo sapiens (human) piR-57352	piRNA	Yes	No	0.209769	24.8262	0	0.813498	11.1387	18.8634	2.41598	11.512	0.174498	-1.93632	-2.31333	0.842812	0.146215	0.0940416	1	0.568839	0.431676
URS0000423886	Homo sapiens (human) piR-45287	piRNA	Yes	No	0	19.4778	0	0.173773	13.5317	29.4497	2.79114	14.7815	0.400447	-1.82412	-2.64486	0.612766	0.230428	0.0943198	0.97765	0.653731	0.432119
URS00001262F7	Homo sapiens (human) piR-43092	piRNA	Yes	No	1.37792	18.1793	1.3276	1.80987	11.6137	14.3352	3.8476	13.5008	0.602793	-0.953605	-1.73309	0.327969	0.277231	0.0944773	0.890094	0.693876	0.432529
URS000029238B	Homo sapiens (human) piR-48551	piRNA	Yes	No	59.5772	42.557	47.0745	38.4063	75.9489	41.0732	109.183	57.9533	-0.407015	0.529275	0.770148	0.0745502	0.163102	0.0948388	0.618347	0.587765	0.432558
URS000006D5EC	Homo sapiens (human) piR-58688	piRNA	Yes	No	1.028	56.4858	1.23005	1.94333	11.9134	40.5515	5.49712	15.3056	0.478213	-0.373369	-1.69366	0.373675	0.680972	0.0952131	0.909081	0.902633	0.433104
URS000023BE68	Homo sapiens (human) piR-52688	piRNA	Yes	No	0.928706	18.6196	2.35921	0.803509	5.87214	232.549	10.7513	6.14216	0.353361	1.16152	2.14804	0.423088	0.189987	0.0956764	0.930314	0.615646	0.433434
tRNA-Gly-GCC-1-3-tRF3	tRNA-Gly-GCC-1-3-tRF3	tRF	Yes	No	0.801065	31.0327	0.526221	0.660176	21.3743	40.6265	4.45696	19.6282	0.0255894	-1.80108	-2.34913	0.967354	0.109876	0.0958776	1	0.525072	0.433933
URS000052DB0B	Homo sapiens (human) piR-32607	piRNA	Yes	No	0.209769	18.6196	0	0.0863691	11.9394	34.3412	1.6223	9.23711	-0.0902858	-2.36613	-2.84591	0.916798	0.101653	0.0962923	1	0.51199	0.435022
URS000007DC40	Homo sapiens (human) piR-52094	piRNA	Yes	No	0	46.7468	0	0	11.7743	55.9248	1.09955	7.78276	-0.565669	-4.18959	-3.67904	0.524457	0.0605771	0.0966661	0.957471	0.437786	0.435655
URS00000E3A7B	Homo sapiens (human) piR-59151	piRNA	Yes	No	1.95447	18.6196	1.23005	2.73776	8.40264	15.2796	3.93091	8.76204	0.330936	-0.974567	-1.31904	0.488593	0.190942	0.0967273	0.946877	0.616945	0.435782
URS0000498082	Homo sapiens (human) piR-38050	piRNA	Yes	No	1.65351	71.3752	2.72911	2.68333	33.4536	79.5617	9.25829	31.1483	0.0870829	-1.07194	-1.64009	0.87913	0.2458	0.0969374	1	0.667647	0.435932
URS000062D4E8	Homo sapiens transfer RNA-Glu (TTC) 5-1 (TRE-TTC5-1)	tRNA	Yes	No	139.834	18.6196	152.16	92.0854	227.431	221.139	208.835	120.182	-0.753529	0.286468	0.918824	0.0349585	0.632597	0.0975637	0.491374	0.880596	0.436793
URS00007351A0	Homo sapiens (human) tRNA-Glu-CTC-3-1	tRNA	Yes	No	10.9652	5.19409	16.2024	9.19089	13.0465	6.52652	22.3955	10.8524	-0.367462	0.92497	0.9014	0.188247	0.0464577	0.0976348	0.78489	0.399037	0.436876
URS000002489A	Homo sapiens (human) piR-42567	piRNA	Yes	No	3.97327	16.2315	1.81941	5.22955	11.1468	25.6285	5.0249	8.32426	-0.393103	-1.22663	-0.9262	0.301928	0.0873532	0.0976924	0.877442	0.489427	0.436876
URS00000CA779	Homo sapiens (human) piR-60228	piRNA	Yes	No	1.062	52.7556	0.528334	1.88535	7.99115	38.3616	2.1173	8.26429	0.482499	-1.21318	-2.0389	0.424049	0.21943	0.0977786	0.930314	0.64402	0.436876
URS00005D57EE	Homo sapiens (human) piR-30127	piRNA	Yes	No	5.9474	38.3064	4.88234	8.13663	9.77221	30.354	8.37124	14.3645	0.690634	0.406327	-0.83492	0.0176595	0.305324	0.0979959	0.394896	0.71388	0.436876
URS00005E0D77	Homo sapiens (human) piR-61503	piRNA	Yes	No	24.5245	192.403	30.6993	75.7643	193.304	147.307	79.0861	208.328	0.16495	-1.14819	-1.22552	0.707813	0.102333	0.0982154	0.99415	0.512185	0.437444
URS000055DB25	Homo sapiens (human) piR-49505	piRNA	Yes	No	0.685332	18.6196	0.844236	1.17239	7.85254	14.6303	3.5637	9.48669	0.466027	-0.781318	-1.72901	0.414697	0.386548	0.0983592	0.926802	0.760232	0.437559
tRNA-Lys-CTT-15-1-tRF3	tRNA-Lys-CTT-15-1-tRF3	tRF	Yes	No	13.1582	5.19409	26.8373	14.6247	36.9273	45.687	78.1346	30.8832	-0.421291	1.11703	1.27049	0.307614	0.102181	0.0985324	0.880901	0.512043	0.437811
URS0000354D6D	Homo sapiens (human) piR-35130	piRNA	Yes	No	0.157426	31.1646	0.178003	0.0602926	8.42817	34.1799	1.44646	8.8596	0.0861456	-2.42161	-2.27558	0.908494	0.109844	0.0985173	1	0.525072	0.437811
URS000051277E	Homo sapiens (human) piR-56550	piRNA	Yes	No	0	25.3212	0.281874	0.264364	11.8373	17.7502	1.98401	8.2041	-0.745326	-2.31983	-2.11955	0.364534	0.142775	0.0985128	0.90461	0.565889	0.437811
URS000044D881	Homo sapiens (human) piR-58150	piRNA	Yes	No	0	68.2719	0	0	12.9697	58.8995	2.98324	16.2344	0.465858	-2.22133	-3.10844	0.576853	0.156036	0.0985507	0.969628	0.57885	0.437811
URS00001672F3	Homo sapiens (human) piR-31103	piRNA	Yes	No	13.806	0	16.8391	8.26609	25.211	6.59334	19.6496	12.7714	-1.09026	-0.101169	1.0265	0.0139407	0.88417	0.0986502	0.360799	0.983758	0.438049
URS000060D307	Homo sapiens (human) piR-31647	piRNA	Yes	No	1.37792	276.191	0.943685	1.59342	185.321	210.446	37.0985	148.748	-0.402077	-1.68262	-2.35496	0.582338	0.206067	0.098862	0.97178	0.629533	0.438513
URS0000165FC6	Homo sapiens (human) piR-58440	piRNA	Yes	No	1.14103	31.0327	0.531039	2.14617	46.3024	37.6132	9.73721	169.291	0.915023	-1.30846	-1.84402	0.161977	0.293206	0.0992195	0.759148	0.705359	0.438809
URS000038E70D	Homo sapiens (human) piR-30425	piRNA	Yes	No	0.67885	30.5153	0	0.113481	11.0012	21.5504	1.90823	7.80188	-0.379535	-3.16519	-2.62038	0.610622	0.0454595	0.0994157	0.97765	0.398145	0.439077
URS0000A43028	Homo sapiens (human) tRNA-Val	tRNA	Yes	No	1.00021	34.136	0.53401	1.3054	7.93648	23.4816	2.25535	7.2911	-0.100321	-1.91769	-1.48	0.863534	0.0741646	0.0995859	1	0.469113	0.439438
URS000015FC00	Homo sapiens (human) piR-59740	piRNA	Yes	No	55.7486	77.9213	36.1346	50.2304	79.2208	71.0187	81.9651	65.1464	-0.3548	0.358	0.64145	0.0997579	0.333218	0.0998497	0.662279	0.731268	0.43999
URS00002F6933	Homo sapiens (human) piR-36934	piRNA	Yes	No	0.659776	31.0327	0.454852	0.397217	6.2901	21.9645	2.34102	6.94514	0.59559	-1.21422	-1.85119	0.382118	0.234622	0.100057	0.911708	0.658511	0.440088
URS000043B41A	Homo sapiens (human) piR-60948	piRNA	Yes	No	6.16798	198.609	5.48753	6.29273	87.4632	151.159	27.8355	68.217	-0.0596511	-0.731176	-1.48521	0.904525	0.434157	0.100449	1	0.787146	0.441044
URS0000430CED	Homo sapiens (human) piR-34795	piRNA	Yes	No	13.0813	13.6345	14.1456	18.1549	20.7279	39.045	14.8207	29.6143	0.654088	0.0200751	-0.747062	0.0178821	0.955322	0.100674	0.397126	1	0.441378
URS00002257EE	Homo sapiens (human) piR-51913	piRNA	Yes	No	6.29307	0	15.3756	6.5509	13.5758	8.79112	30.8025	14.9193	0.111157	1.60144	1.0431	0.77533	0.0107551	0.100895	1	0.235806	0.442038
URS000022634A	Homo sapiens (human) piR-53887	piRNA	Yes	No	0.506958	24.8262	0.845622	0.436195	4.34504	18.4139	1.20221	4.45237	0.281605	-1.0862	-1.60084	0.612098	0.211731	0.101075	0.97765	0.636391	0.442422
URS000027DE25	Homo sapiens (human) transfer RNA-Ala	tRNA	Yes	No	0	24.8262	0	0.765711	5.51579	180.313	3.94523	9.97947	0.405663	-1.40902	-2.09957	0.612797	0.377584	0.101047	0.97765	0.755755	0.442422
URS00005297AD	Homo sapiens (human) piR-51875	piRNA	Yes	No	1.24013	18.6196	0.712013	1.87281	13.2315	22.5215	2.20669	6.53198	-0.360917	-2.06476	-1.41722	0.546178	0.037297	0.101317	0.961075	0.372127	0.442561
URS000058DAE5	Homo sapiens (human) piR-47884	piRNA	Yes	No	4.459	15.5164	1.68847	4.26889	11.914	25.4492	5.32234	12.5301	0.280927	-0.778179	-1.15776	0.458562	0.19746	0.101478	0.939574	0.622345	0.442561
URS0000584E3E	Homo sapiens (human) piR-61438	piRNA	Yes	No	1.00021	21.7229	0.528334	1.5069	9.84479	24.538	3.99239	7.34732	-0.107449	-1.11618	-1.47048	0.838027	0.261652	0.101497	1	0.678677	0.442561
URS000042748E	Homo sapiens (human) piR-34694	piRNA	Yes	No	1.00021	22.0749	1.1275	1.65163	47.9605	23.4386	10.2395	76.2148	0.623625	-1.90526	-2.60185	0.390619	0.102099	0.101785	0.915774	0.512043	0.442881
URS00005CDC97	Homo sapiens (human) piR-33154	piRNA	Yes	No	0.42795	27.9294	0	0	8.91313	28.7877	1.93243	9.78037	-0.0890136	-2.42337	-3.17627	0.894864	0.152423	0.102808	1	0.575533	0.44429
URS00005554ED	Homo sapiens (human) piR-52750	piRNA	Yes	No	9.41491	58.9621	4.98409	13.8721	31.4782	59.3923	17.4363	41.321	0.484096	-0.348193	-1.20555	0.189105	0.542805	0.102808	0.784892	0.839084	0.44429
URS00004E88AF	Homo sapiens (human) piR-35153	piRNA	Yes	No	2.40728	114.821	1.69124	2.63827	40.2185	163.731	10.6913	44.0425	0.2355	-1.49612	-1.73321	0.676856	0.103294	0.102947	0.991168	0.513611	0.444782
URS00000E9644	Homo sapiens (human) piR-30727	piRNA	Yes	No	1.60082	19.4778	0.471842	1.38503	84.1077	95.8172	28.2179	119.965	0.799774	-1.3842	-2.42014	0.254584	0.250916	0.10323	0.844688	0.671907	0.445606
URS0000263B14	Homo sapiens (human) partial ncRNA	snRNA	Yes	No	0.924207	40.9035	0.796559	0.886449	13.1957	36.7914	3.17542	9.48702	-0.350994	-1.96788	-1.83971	0.556285	0.0650884	0.103531	0.964735	0.447159	0.445976
URS0000298794	Homo sapiens (human) piR-55639	piRNA	Yes	No	1.1824	34.4109	0.563748	0.903725	85.032	55.3157	14.8153	38.5588	-0.632942	-2.12443	-2.07383	0.376176	0.105668	0.103872	0.910404	0.517389	0.446066
URS0000282C9F	Homo sapiens (human) piR-59996	piRNA	Yes	No	0	17.5301	0.178003	0.499404	32.55	14.1187	5.70735	59.891	0.968099	-2.36422	-2.75365	0.287858	0.145429	0.103919	0.868061	0.567413	0.446066
tRNA-iMet-CAT-3-1-tRF5	tRNA-iMet-CAT-3-1-tRF5	tRF	Yes	No	6.85405	40.3425	6.82206	8.90364	15.7759	34.1241	8.60375	14.4396	0.0223401	-0.395988	-0.71789	0.944202	0.390676	0.103922	1	0.76327	0.446066
URS000050293C	Homo sapiens (human) piR-55596	piRNA	Yes	No	1.37531	31.0327	0.26552	1.15058	4.56983	27.6579	3.80671	5.53212	0.568888	-0.434203	-1.57241	0.258051	0.602031	0.103823	0.846651	0.865069	0.446066
URS000016B935	Homo sapiens (human) piR-46605	piRNA	Yes	No	0.560726	21.7229	0.943685	1.15584	46.645	17.8456	10.5513	67.8264	0.435651	-1.89443	-3.21152	0.554388	0.179739	0.104145	0.963644	0.605153	0.446419
URS0000150311	Homo sapiens (human) piR-38049	piRNA	Yes	No	21.2833	5.19409	43.211	24.1442	44.5908	8.75973	94.9231	39.7656	-0.280618	1.13151	1.21696	0.470023	0.0678245	0.104186	0.943235	0.453847	0.446496
URS000022E536	Homo sapiens (human) piR-47250	piRNA	Yes	No	0.464353	27.9182	0	0.443524	8.19368	18.8157	1.83646	13.3989	0.373438	-1.50974	-2.34525	0.533413	0.404812	0.104267	0.95975	0.770581	0.446498
URS00005AD51E	Homo sapiens (human) piR-57255	piRNA	Yes	No	1.86155	15.5164	0.845622	1.53114	15.1413	20.1051	3.52233	11.8527	-0.255828	-1.44542	-1.62079	0.650721	0.113306	0.104313	0.984133	0.529883	0.446538
URS000026095F	Homo sapiens (human) piR-31396	piRNA	Yes	No	0.413377	37.0079	0.264167	0.522435	10.1364	25.7835	6.75381	19.5107	0.640348	0.043447	-2.37906	0.366865	0.963284	0.104533	0.905834	1	0.446975
URS00003B92CF	Homo sapiens (human) piR-45994	piRNA	Yes	No	0	58.9621	0	0	37.6097	40.8633	5.43062	27.0985	-0.490128	-3.00642	-2.97722	0.600188	0.111329	0.104622	0.975947	0.52598	0.447141
URS00006AC161	Homo sapiens tRNA Alanine with anticodon AGC (tRX-000064)	tRNA	Yes	No	26.0129	1.29852	27.8387	14.3702	34.0475	11.8213	42.9855	20.0822	-0.746775	0.44151	0.967937	0.0353634	0.462408	0.104876	0.493321	0.801348	0.447538
URS00006EF4A4	Homo sapiens tRNA	tRNA	Yes	No	24.122	9.08966	31.5733	15.9071	34.8962	23.2449	38.3597	25.5255	-0.557029	0.519661	0.72008	0.042472	0.280545	0.105147	0.522359	0.695924	0.447695
URS00004B61B6	Homo sapiens (human) partial ncRNA	snRNA	Yes	No	13.7486	3.89557	21.0489	22.7173	21.9539	3.4963	19.5789	38.9933	0.835689	0.124875	-1.3594	0.0327636	0.824942	0.105301	0.481057	0.960016	0.447848
URS00003ACAF7	Homo sapiens (human) piR-35541	piRNA	Yes	No	0.464353	62.3291	0	0.7229	64.8407	111.171	12.7212	62.0125	0.133235	-2.01867	-2.90723	0.871386	0.220878	0.105522	1	0.645176	0.448188
URS0000394667	Homo sapiens (human) piR-42070	piRNA	Yes	No	0.894006	24.0227	0.852758	1.68667	2.99904	19.9856	1.75711	4.12934	0.659471	-0.0801878	-1.12596	0.174839	0.950666	0.105813	0.773771	1	0.448876
URS000058F579	Homo sapiens (human) piR-37362	piRNA	Yes	No	1.71022	148.957	0.471842	3.26247	33.4556	145.294	9.51932	39.1955	0.284973	-1.13553	-1.86725	0.62516	0.287431	0.106311	0.980397	0.700071	0.449632
tRNA-His-GTG-1-5-tRF3	tRNA-His-GTG-1-5-tRF3	tRF	Yes	No	17.6767	24.8262	21.5751	12.0692	31.6578	26.207	33.1936	18.7846	-0.649879	0.363619	0.922564	0.0545659	0.523435	0.106481	0.565503	0.829018	0.449644
URS0000486D15	Homo sapiens (human) piR-54556	piRNA	Yes	No	0	23.3734	0.356006	0.0525293	6.5295	16.0665	1.98125	7.9744	0.556908	-1.60289	-2.3673	0.462441	0.182794	0.106777	0.940763	0.608346	0.450104
URS000006420A	Homo sapiens (human) piR-44019	piRNA	Yes	No	0	61.0306	0	0.252655	33.0026	45.1697	3.7913	38.6204	0.380578	-3.00101	-3.36858	0.688988	0.0770679	0.106804	0.99278	0.473603	0.450119
URS00003B7EC0	Homo sapiens (human) piR-45432	piRNA	Yes	No	0.506958	27.269	0.852758	0.869936	30.0495	44.9884	7.08987	52.9141	1.03753	-1.70164	-2.3023	0.207797	0.170219	0.107005	0.80274	0.595559	0.45063
URS00000C54E9	Homo sapiens (human) piR-30596	piRNA	Yes	No	0.60182	21.7229	0.422118	0.849794	7.55114	30.1815	3.039	10.1354	0.709721	-0.598445	-1.74613	0.234718	0.524764	0.107426	0.828717	0.829636	0.450966
URS00000270FC	Homo sapiens (human) piR-35218	piRNA	Yes	No	0.403257	18.6196	0.909705	1.02889	8.37167	54.0355	3.39845	10.9223	0.498458	-1.28878	-1.57918	0.415574	0.19706	0.107632	0.926953	0.622088	0.451508
URS0000470A7B	Homo sapiens (human) piR-40555	piRNA	Yes	No	38.5155	15.5164	12.4158	29.3261	67.2327	30.9933	26.7662	44.1316	-0.517934	-1.20235	-0.791064	0.0548572	0.0033357	0.108487	0.565503	0.139214	0.452608
URS000001986D	Homo sapiens (human) tRNA-OTHER	tRNA	Yes	No	114.263	5.84335	275.531	74.8319	206.755	629.114	451.877	233.036	0.0738323	1.25985	1.08194	0.847565	0.0415273	0.108506	1	0.385946	0.452608
URS0000535E96	Homo sapiens (human) piR-35898	piRNA	Yes	No	1.062	15.5164	1.70552	4.15107	7.38616	11.8645	9.04989	19.726	1.67405	0.794992	-1.82672	0.00595647	0.383516	0.108325	0.2677	0.759324	0.452608
URS000005DBEB	Homo sapiens (human) piR-43700	piRNA	Yes	No	0	21.7229	0	0	4.58794	16.9799	0.853044	5.58602	0.44478	-2.70122	-3.58396	0.666863	0.406465	0.108531	0.990089	0.77174	0.452608
URS000060D017	Homo sapiens (human) piR-59388	piRNA	Yes	No	2.28207	40.3425	1.85864	2.17629	12.0477	27.6814	2.84191	7.9751	0.473682	-0.56745	-1.18358	0.345689	0.438005	0.108454	0.897214	0.788976	0.452608
URS000053E4C5	Homo sapiens (human) piR-55024	piRNA	Yes	No	0.458438	21.7229	0.454852	0.598083	6.51751	20.426	2.12267	8.27581	0.524028	-1.28652	-1.82298	0.524494	0.246483	0.108688	0.957471	0.668097	0.452723
URS00002DA409	Homo sapiens (human) piR-59816	piRNA	Yes	No	0.930776	31.0327	0.844236	1.21373	6.73896	22.88	1.99065	7.4936	0.412674	-1.19033	-1.50016	0.547212	0.209856	0.108919	0.961893	0.634067	0.45273
URS0000511CD9	Homo sapiens (human) piR-49582	piRNA	Yes	No	2.40319	107.128	2.10489	2.53649	1103.56	263.882	76.4682	789.024	-0.700192	-3.81098	-2.3352	0.394768	0.011218	0.10941	0.916196	0.238038	0.453376
URS000029A5AD	Homo sapiens (human) piR-59777	piRNA	Yes	No	0.506958	27.9294	0.356006	0.36145	9.86893	61.0011	1.23742	5.3461	-0.582375	-2.60812	-2.14141	0.393466	0.0458073	0.109853	0.916196	0.398491	0.45405
URS00000ED85C	Homo sapiens (human) piR-42427	piRNA	Yes	No	0.993317	20.1271	0.909705	0.758354	24.2276	21.3908	4.37415	13.7608	-0.6967	-1.99464	-1.86642	0.287424	0.0708423	0.109937	0.868061	0.460896	0.45405
URS00001FE97A	Homo sapiens (human) piR-51751	piRNA	Yes	No	16.0082	10.1897	14.7606	14.7855	19.7419	8.54298	13.5454	17.4924	-0.162044	-0.326786	-0.554116	0.393729	0.258534	0.110023	0.916196	0.67614	0.45405
URS000014A87F	Homo sapiens (human) piR-31890	piRNA	Yes	No	0	18.6196	0	0.522242	9.85671	14.4305	2.67612	12.7646	0.729604	-1.65499	-2.39921	0.390861	0.312964	0.109996	0.915774	0.720055	0.45405
URS000034E039	Homo sapiens (human) piR-57793	piRNA	Yes	No	0	15.5164	0	0	5.24519	11.2319	2.15657	9.14644	0.977728	-0.356066	-2.81709	0.327261	0.834569	0.110281	0.889737	0.964401	0.454573
URS00001D6DC4	Homo sapiens (human) piR-60656	piRNA	Yes	No	1.85741	23.3734	1.23005	2.28681	85.8077	80.4006	29.2458	123.54	0.816694	-1.43935	-2.31878	0.235848	0.186822	0.110472	0.829867	0.612996	0.454709
URS00005A2E3D	Homo sapiens (human) piR-58008	piRNA	Yes	No	16.754	19.78	1.41553	6.11007	41.7281	22.205	10.2504	22.105	-0.869393	-2.44035	-1.30703	0.0512269	0.000763701	0.112282	0.552847	0.0611378	0.455225
URS00002F7497	Homo sapiens (human) piR-51808	piRNA	Yes	No	0.629307	26.6197	0.471842	1.04262	107.78	84.3861	11.8687	37.9561	-0.332359	-3.24505	-2.27875	0.694833	0.0274653	0.112053	0.99278	0.336572	0.455225
URS000060B8DB	Homo sapiens (human) piR-44953	piRNA	Yes	No	2.03655	251.913	1.42403	1.70553	522.986	177.269	80.7095	783.338	0.881353	-2.56587	-2.56921	0.306443	0.0604805	0.111969	0.880067	0.437603	0.455225
URS00003CAB66	Homo sapiens (human) piR-36820	piRNA	Yes	No	2.40319	58.9621	1.81941	2.28531	47.4303	160.261	10.9498	62.308	0.564025	-1.67846	-2.1375	0.367774	0.0757912	0.111484	0.906387	0.472239	0.455225
URS000037C8ED	Homo sapiens (human) piR-54919	piRNA	Yes	No	19.6408	3.24631	38.04	11.9675	31.2487	10.8722	43.7281	22.4279	-0.543593	0.728167	0.988346	0.104654	0.138016	0.112094	0.672841	0.562439	0.455225
URS00003B8E30	Homo sapiens (human) piR-40885	piRNA	Yes	No	0	21.7229	0	0	8.50961	14.5993	1.33046	7.85119	0.277749	-2.70661	-3.80949	0.767775	0.142233	0.111352	1	0.565846	0.455225
URS00000B8D87	Homo sapiens (human) piR-46881	piRNA	Yes	No	0	18.1793	0.422118	0.295281	4.39771	12.2663	1.05253	3.1199	-0.462963	-1.55749	-1.65538	0.528162	0.169284	0.111495	0.958537	0.594659	0.455225
URS000058C1B4	Homo sapiens (human) piR-54389	piRNA	Yes	No	0	17.5301	0.281874	0	6.51493	13.0843	1.6567	6.18501	0.113338	-1.81582	-2.39961	0.913269	0.192624	0.111464	1	0.618684	0.455225
URS00002221A8	Homo sapiens (human) piR-34202	piRNA	Yes	No	0	20.1271	0.26552	0	6.78972	18.0877	1.23535	6.74553	-0.114978	-1.812	-2.46517	0.962673	0.262484	0.111949	1	0.679933	0.455225
URS0000762691	Homo sapiens (human) tRNA-Val	tRNA	Yes	No	0.472279	24.6719	1.05244	0.849794	192.117	187.579	55.3469	420.283	1.19797	-1.86185	-2.90746	0.205628	0.26353	0.110958	0.80097	0.68118	0.455225
URS000017BB91	Homo sapiens (human) piR-45761	piRNA	Yes	No	0	42.202	0	0	20.0394	30.6181	5.02738	20.9189	0.164292	-1.74998	-3.0559	0.848018	0.296652	0.112063	1	0.707053	0.455225
URS000049C0B6	Homo sapiens (human) partial ncRNA	snRNA	Yes	No	7.01772	3.10327	15.9819	4.31844	14.1694	47.6206	18.2394	13.0301	-0.27758	0.466837	1.03535	0.482482	0.403204	0.112101	0.94499	0.769306	0.455225
URS000015F87F	Homo sapiens (human) piR-58387	piRNA	Yes	No	12.4392	48.0454	20.7611	10.579	33.9151	82.9829	49.57	18.6494	-0.735924	0.424669	0.862133	0.0234281	0.485185	0.112223	0.428946	0.81182	0.455225
URS00005B6B20	Homo sapiens (human) piR-39929	piRNA	Yes	No	29.9969	29.2168	14.647	21.1014	37.7263	22.0811	37.8337	45.8802	0.342764	0.286216	-0.918855	0.236561	0.503018	0.111555	0.829867	0.818701	0.455225
URS00001F88BE	Homo sapiens (human) piR-39641	piRNA	Yes	No	0.806514	43.5005	0.796559	0.817523	4.16705	30.2163	2.39178	5.05392	0.571062	-0.525866	-1.49357	0.28353	0.559975	0.111204	0.865546	0.847316	0.455225
URS000001A289	Homo sapiens (human) piR-35413	piRNA	Yes	No	18.3375	0.649262	18.8737	13.833	29.0195	5.41117	22.6274	15.8585	-0.901646	-0.0172492	0.736853	0.00350329	0.972212	0.111976	0.219004	1	0.455225
URS000036608A	Homo sapiens (human) piR-36974	piRNA	Yes	No	1.65351	27.9294	0.845622	1.03357	21.433	20.7302	4.56963	25.4982	0.369085	-1.93772	-1.90483	0.568495	0.0496014	0.112592	0.966726	0.407453	0.455406
URS000051A76F	Homo sapiens (human) piR-60551	piRNA	Yes	No	5.89225	1.94778	15.6643	4.22592	32.2205	6.24361	53.7938	25.3424	-0.703929	1.30484	1.27713	0.181814	0.09106	0.112777	0.779547	0.495749	0.455406
URS000057DF02	Homo sapiens (human) elongation factor 1 alpha promoter RNA	misc RNA	Yes	No	27.8512	29.866	19.3455	46.8131	92.2145	170.149	72.3227	110.782	0.331168	-0.0805082	-0.929124	0.340663	0.876563	0.112886	0.895274	0.980372	0.455669
URS0000192626	Homo sapiens (human) piR-33275	piRNA	Yes	No	2.5677	15.5164	1.36456	4.7057	14.175	14.8944	7.50004	13.1184	0.120286	-0.609599	-1.34581	0.785923	0.451362	0.113631	1	0.795263	0.455689
URS00004A74B8	Homo sapiens (human) piR-50821	piRNA	Yes	No	0.375395	15.5164	0.264167	0.113481	5.75087	10.7991	1.312	9.09328	0.61259	-1.90063	-2.20866	0.347083	0.0950141	0.11388	0.897691	0.502954	0.456312
URS0000576139	Homo sapiens (human) tRNA-Thr	tRNA	Yes	No	0.654694	207.919	0.454852	0.469224	44.9631	233.986	14.8338	64.0189	0.657865	-1.32965	-2.59835	0.389479	0.329016	0.113931	0.914891	0.72934	0.456371
URS00000B0FF7	Homo sapiens (human) piR-47904	piRNA	Yes	No	6.76435	31.1685	10.2331	6.27431	9.38482	25.3482	11.2311	12.7952	0.0981003	0.469845	0.65843	0.735383	0.236478	0.113999	0.997994	0.660772	0.456402
URS000050DBA2	Homo sapiens (human) piR-39058	piRNA	Yes	No	1.98663	48.6946	0.712013	2.43523	24.8967	63.5798	10.5704	32.9452	0.576732	-0.933155	-1.69216	0.276207	0.35014	0.114103	0.863282	0.744284	0.456533
URS0000178255	Homo sapiens (human) piR-34696	piRNA	Yes	No	0	21.7229	0	0.548622	26.1288	23.2561	5.06339	20.8927	0.325622	-1.54481	-2.42783	0.680801	0.32791	0.114276	0.992158	0.728507	0.456936
URS0000369D89	Homo sapiens (human) piR-35737	piRNA	Yes	No	0.333405	20.1271	0.852758	0.741452	14.1286	18.0877	4.27718	22.6844	0.931251	-1.42483	-2.18548	0.23223	0.257113	0.114358	0.825794	0.675276	0.457039
URS00003BBAE5	Homo sapiens (human) piR-31361	piRNA	Yes	No	3.10033	15.5164	1.95804	3.45245	15.3103	22.5692	5.44628	11.6111	-0.258573	-1.05851	-1.08505	0.540805	0.115701	0.114458	0.960199	0.532952	0.457068
URS000058466A	Homo sapiens (human) piR-37416	piRNA	Yes	No	1.19201	19.4778	0.943685	2.03991	16.9783	24.6772	1.9859	11.4238	-1.21888	-2.23581	-1.29884	0.0634815	0.0266604	0.114681	0.588034	0.333496	0.457308
URS00001A622D	Homo sapiens (human) piR-56982	piRNA	Yes	No	0	29.866	0	0.138898	6.53629	20.2996	21.2315	4.4493	0.172263	2.44055	2.37449	1	0.117364	0.114664	1	0.534526	0.457308
URS0000161989	Homo sapiens (human) piR-41249	piRNA	Yes	No	1.062	26.6197	0.712013	1.11819	28.3244	68.8698	9.87401	33.8034	0.415949	-1.39503	-2.06491	0.513974	0.203592	0.114578	0.954239	0.629054	0.457308
URS000032869A	Homo sapiens (human) piR-55866	piRNA	Yes	No	2.2429	15.5164	0.471842	2.47288	36.1794	25.5156	9.03459	21.5316	-0.671517	-1.56092	-1.91709	0.282749	0.191097	0.114803	0.864616	0.616945	0.457602
URS00003072D0	Homo sapiens (human) piR-31255	piRNA	Yes	No	0.536044	21.7229	0.471842	0.971664	4.99837	21.7411	1.39486	4.37186	-0.369028	-1.53955	-1.53799	0.539938	0.170258	0.114955	0.960199	0.595559	0.457922
URS000045275A	Homo sapiens (human) piR-33491	piRNA	Yes	No	0.993317	102.408	0.844236	1.15584	53.1427	115.061	14.5092	50.7065	0.0311881	-1.13937	-2.18986	0.962004	0.351117	0.115237	1	0.744866	0.45818
URS00004190D7	Homo sapiens (human) piR-52978	piRNA	Yes	No	2.41954	49.6523	1.06208	1.81186	17.6607	41.4059	5.51793	17.0052	-0.00137631	-1.39785	-1.48585	0.997602	0.077797	0.115398	1	0.475868	0.458493
URS000080E36F	mt-tRNAVal from Homo sapiens (PDB 3J7Y, chain B)	tRNA	Yes	No	15.2615	31.0327	19.6134	20.0764	33.584	34.817	21.2191	43.8976	0.433755	-0.0479454	-0.924776	0.155565	0.918759	0.115463	0.752378	0.996844	0.458493
URS00005D8DB4	Homo sapiens (human) piR-52315	piRNA	Yes	No	0	77.5818	0	0	72.1547	1160.34	28.4174	9.75708	0.78647	4.21135	3.43561	0.513202	0.151098	0.115608	0.953974	0.573813	0.458794
URS0000362B6E	Homo sapiens (human) piR-34870	piRNA	Yes	No	0.464353	31.0327	0.26552	1.18689	22.5128	54.7104	5.14324	22.6302	0.113792	-1.1614	-2.11295	0.87008	0.33611	0.115725	1	0.732758	0.459163
URS0000463FC9	Homo sapiens (human) piR-55358	piRNA	Yes	No	0	50.6424	0.471842	0	14.1942	60.3266	2.25134	27.057	0.996465	-1.77243	-2.63238	0.244706	0.345463	0.115789	0.83651	0.740992	0.459223
URS000052F141	Homo sapiens (human) piR-54588	piRNA	Yes	No	0.231052	18.8286	0.615025	0	5.40632	13.5172	1.30708	6.55686	0.437755	-1.91569	-2.26464	0.467014	0.0732384	0.116765	0.942712	0.46667	0.461159
URS0000324545	Homo sapiens (human) piR-43021	piRNA	Yes	No	2.75743	52.7556	2.83105	5.25109	24.4111	63.0335	9.42112	24.1095	0.0909908	-0.96467	-1.20802	0.849513	0.180866	0.117173	1	0.606361	0.461159
URS00004E53A9	Homo sapiens (human) piR-56185	piRNA	Yes	No	10.2309	202.57	9.09705	16.2117	83.7225	148.608	48.535	97.5064	0.628032	-0.312544	-1.26812	0.166016	0.656383	0.116905	0.766151	0.892146	0.461159
URS0000DC5776	Homo sapiens (human) tRNA-Ala	tRNA	Yes	No	0.462103	21.4256	0.563748	1.627	2.80654	14.3828	2.00383	3.83712	0.651761	-0.301642	-1.28807	0.13034	0.740721	0.117245	0.718852	0.927323	0.461159
URS00004FB0CE	Homo sapiens (human) piR-43843	piRNA	Yes	No	0.85511	29.866	0.471842	0.884148	37.3165	20.4994	4.31558	27.8132	-1.55237	-2.77448	-1.8132	0.0376079	0.0409294	0.117383	0.500258	0.383878	0.461272
URS00004B9A8B	Homo sapiens (human) piR-36145	piRNA	Yes	No	0.666809	55.8589	0.26552	0.376979	44.9531	135.92	8.90895	51.9315	0.0720017	-2.07386	-2.531	0.92614	0.147767	0.117529	1	0.570666	0.461626
URS0000284093	Homo sapiens (human) piR-34318	piRNA	Yes	No	5.5117	111.718	9.83499	9.41673	79.4017	98.7027	27.1356	61.9279	-0.189637	-1.38126	-1.2404	0.689327	0.0853686	0.11762	0.99278	0.487362	0.461679
URS000016B8B1	Homo sapiens (human) piR-30979	piRNA	Yes	No	0.464353	18.1793	0.422118	0.280342	5.67966	13.3007	1.34136	4.05657	-0.293103	-1.58193	-1.70951	0.71523	0.158639	0.117714	0.995979	0.581829	0.46175
URS00001FA1C6	Homo sapiens (human) partial ncRNA	snRNA	Yes	No	41.2457	183.093	18.1511	32.3926	50.1095	146.251	30.3037	39.6894	-0.241057	-0.400314	-0.638474	0.259236	0.236382	0.117879	0.846816	0.66061	0.461933
URS00001E4B3E	Homo sapiens (human) piR-44839	piRNA	Yes	No	0.413377	16.2315	0.528334	0.495916	38.1981	57.7311	9.09123	36.1174	0.0792223	-1.8936	-2.42308	0.922836	0.199108	0.117957	1	0.623634	0.461956
URS0000597CBF	Homo sapiens (human) piR-51433	piRNA	Yes	No	0	18.6196	0	0	13.382	22.4381	3.07968	13.9561	0.234756	-1.77269	-2.69994	0.784408	0.2861	0.118014	1	0.699249	0.462068
URS00003F25C7	Homo sapiens (human) piR-31764	piRNA	Yes	No	0.329888	32.4631	0	0.522103	65.9841	33.5783	5.56134	21.2504	-0.553768	-2.74478	-2.3956	0.562559	0.0709151	0.118294	0.965677	0.460896	0.462323
URS00001B3775	Homo sapiens (human) piR-30399	piRNA	Yes	No	9.21076	17.9818	27.0565	11.3135	21.313	28.0469	38.5584	20.5244	0.0138072	1.05828	0.868559	0.96543	0.0339371	0.118417	1	0.364496	0.462615
URS000071E42F	Homo sapiens transfer RNA-Gln (CTG) 8-1 (TRQ-CTG8-1, TRQ-CTG8-2)	tRNA	Yes	No	16.9109	1.94778	20.2958	10.0698	44.2384	3.84603	126.001	64.8559	-0.124748	1.06011	1.26356	0.805188	0.157216	0.118657	1	0.580229	0.4627
URS000080E288	G70A tRNA minihelix from Homo sapiens (PDB 4X4O, chain B)	tRNA	Yes	No	29.505	3.10327	42.2118	28.9057	73.7737	73.611	93.2327	47.7685	-0.607274	0.683289	1.26891	0.201052	0.376999	0.118603	0.797181	0.755554	0.4627
tRNA-Glu-TTC-11-1-tRF3	tRNA-Glu-TTC-11-1-tRF3	tRF	Yes	No	1.83829	18.6196	2.3775	2.30737	10.8514	41.4003	4.14275	9.67225	0.107938	-0.405596	-1.18993	0.834602	0.59356	0.118537	1	0.861028	0.4627
URS00005E324D	Homo sapiens (human) piR-49124	piRNA	Yes	No	24.0319	0	26.7005	13.4418	32.2516	10.7891	32.8004	21.1309	-0.686048	0.337711	0.950572	0.0514817	0.55564	0.118788	0.553985	0.845692	0.462874
URS00003D279E	Homo sapiens (human) piR-42543	piRNA	Yes	No	0	27.9294	0	0.112822	89.9192	885.58	157.98	283.852	-2.16968	4.50446	2.79387	0.123026	0.00982537	0.11891	0.704772	0.22799	0.462985
URS00003E0CF0	Homo sapiens (human) piR-60041	piRNA	Yes	No	0.937403	22.7242	1.05244	0.849794	9.90288	18.1188	7.07119	12.2082	0.373616	-0.253782	-1.72646	0.503145	0.782295	0.118925	0.951311	0.945277	0.462985
URS0000574889	Homo sapiens (human) piR-53152	piRNA	Yes	No	0.327347	57.135	0.845622	0.398445	31.9197	59.5873	18.3769	35.4457	0.294585	-0.793722	-2.48506	0.700339	0.570136	0.119625	0.99278	0.85052	0.463719
URS00005E7EB7	Homo sapiens (human) piR-49986	piRNA	Yes	No	0.494987	55.1872	0.178003	0.468132	9.84388	47.7592	1.25802	8.92713	0.32509	-1.53569	-2.2445	0.559809	0.220234	0.119706	0.965123	0.644853	0.463896
URS0000A7638C	RNA (5'-R(P*CP*AP*GP*AP*GP*CP*CP*CP*CP*CP*CP*AP*GP*CP*AP*UP*CP*GP*CP*GP*AP*GP*C)... from Homo sapiens (PDB 5ED2, chain F)	misc RNA	Yes	No	4.80246	22.0749	3.63882	7.39943	18.6461	15.8335	10.4145	20.9358	0.21159	-0.551047	-1.03052	0.607043	0.377921	0.119841	0.97765	0.755773	0.463896
URS000012B7BB	Homo sapiens (human) piR-47313	piRNA	Yes	No	2.39866	15.5164	1.60203	2.1697	5.94853	10.9822	3.0889	6.45829	0.0993562	-0.686788	-0.905255	0.787516	0.237473	0.120559	1	0.662293	0.464522
URS0000300F4D	Homo sapiens (human) piR-38310	piRNA	Yes	No	0.247494	18.8286	0	0.684519	10.4591	16.6204	1.65128	4.52951	-0.98365	-3.12419	-1.88757	0.19319	0.0331436	0.120719	0.7899	0.361427	0.464597
URS00003E10C2	Homo sapiens (human) piR-38760	piRNA	Yes	No	1.49001	89.9948	1.22937	2.38512	69.1782	70.4523	8.8395	43.8323	-0.375978	-2.97364	-2.02844	0.604266	0.016362	0.120802	0.976896	0.27329	0.464784
URS00001E6766	Homo sapiens (human) piR-48293	piRNA	Yes	No	0	48.6946	0	0	7.74619	41.0577	0.956204	13.5999	0.769858	-4.10021	-4.09631	0.428376	0.197145	0.121036	0.931711	0.622088	0.465399
URS00003F7C65	Homo sapiens (human) piR-61402	piRNA	Yes	No	4.58286	24.8262	2.13975	3.35103	7.04162	20.1286	3.49018	5.94875	-0.449336	-0.844394	-0.804142	0.109514	0.0406095	0.121491	0.681574	0.383663	0.466196
tRNA-Ala-AGC-22-1-tRF3	tRNA-Ala-AGC-22-1-tRF3	tRF	Yes	No	2.75743	31.0327	2.10489	3.82797	13.5689	27.6246	6.69796	18.0541	0.657227	-0.681626	-1.2539	0.129123	0.303981	0.121542	0.717728	0.713637	0.466196
URS00005CAC43	Homo sapiens (human) piR-43245	piRNA	Yes	No	7.49922	19.1806	7.89332	9.31118	12.7332	19.1147	11.9313	18.1671	0.500446	0.0246398	-0.8583	0.0910344	0.957054	0.121573	0.647285	1	0.466196
URS00002D8157	Homo sapiens (human) piR-54633	piRNA	Yes	No	0.536044	81.807	0.909705	0.871342	91.9719	71.949	15.8593	59.2732	-0.400561	-2.67154	-2.36948	0.624603	0.0767012	0.12248	0.980397	0.47266	0.466669
URS00004D4536	Homo sapiens (human) tRNA-Pro	tRNA	Yes	No	9.62719	3.89557	16.1142	7.80287	12.5676	9.69005	16.1351	9.85024	-0.452151	0.590004	0.750072	0.11125	0.183729	0.12232	0.684763	0.610073	0.466669
URS0000292F68	Homo sapiens (human) piR-50277	piRNA	Yes	No	0	25.9705	0.454852	0	8.6352	30.5795	2.83527	11.2786	0.388194	-1.17203	-2.18644	0.646282	0.423018	0.122181	0.983415	0.782663	0.466669
URS000053BA45	Homo sapiens (human) piR-36083	piRNA	Yes	No	0.629307	31.0327	0.53401	0.904123	4.88147	30.2549	2.26431	4.98729	0.291382	-0.684431	-1.65879	0.589278	0.429612	0.122051	0.974124	0.784385	0.466669
URS00000A642B	Homo sapiens (human) piR-40045	piRNA	Yes	No	4.38608	30.5691	8.02132	5.10305	10.2598	22.2653	11.6577	6.68881	-0.594569	0.294401	0.725489	0.0806507	0.607338	0.121995	0.629141	0.867162	0.466669
URS00007581F8	Homo sapiens (human) tRNA-Und-NNN-10-1	tRNA	Yes	No	6.16798	15.5164	3.45175	7.66218	30.9083	18.3073	7.53615	17.4298	-0.553872	-1.12797	-0.98064	0.159899	0.0841732	0.122782	0.757758	0.48585	0.467017
URS00001D47B4	Homo sapiens (human) piR-33075	piRNA	Yes	No	0	25.3212	0	0	12.4037	29.1289	2.88587	14.13	0.187878	-1.4486	-2.73695	0.818671	0.398754	0.122805	1	0.767538	0.467017
URS000036968F	Homo sapiens (human) piR-60538	piRNA	Yes	No	0	31.0327	0	0.337238	1.29469	22.88	1.3795	3.05119	1.19949	-0.181287	-1.69742	0.0157928	1	0.1235	0.379383	NA	0.468376
URS000044355F	Homo sapiens (human) piR-61953	piRNA	Yes	No	0	24.8262	0	0	3.98395	41.3877	0.333045	4.90421	0.170968	-1.3854	-1.82762	1	0.243118	0.123921	1	NA	0.469199
URS00004FF688	Homo sapiens (human) piR-51024	piRNA	Yes	No	1.65351	18.1793	1.40937	2.35684	7.9944	18.4729	3.47082	9.28581	0.245356	-0.577762	-1.19314	0.576249	0.412492	0.124168	0.969628	0.775574	0.469533
URS0000382BC1	Homo sapiens (human) piR-34638	piRNA	Yes	No	92.8029	0.649262	140.149	49.9068	97.5078	14.4021	151.751	63.7361	-0.695677	0.732373	1.08862	0.106467	0.264111	0.124308	0.675556	0.681741	0.46973
URS00001F0BA0	Homo sapiens (human) piR-61071	piRNA	Yes	No	0.157426	18.6196	0	0.29848	7.6864	42.998	1.17654	4.67214	-0.582278	-2.47932	-2.42848	0.358375	0.145053	0.124508	0.902654	0.567367	0.470208
URS00001A42DB	Homo sapiens (human) piR-49861	piRNA	Yes	No	0	24.8262	0.454852	0.146662	12.3494	27.7532	1.71408	7.70368	-0.577262	-2.24786	-2.44215	0.424211	0.291101	0.124983	0.930314	0.7026	0.47116
URS00004D3DCB	Homo sapiens (human) piR-55023	piRNA	Yes	No	19.8663	40.3425	20.2617	19.1315	36.9126	31.2774	25.8282	38.8441	0.161375	-0.17781	-0.713589	0.565513	0.651392	0.12535	0.966281	0.890973	0.471517
URS000034FCDD	Homo sapiens (human) piR-36003	piRNA	Yes	No	0	24.8262	0	0	3.4023	19.5293	0.559386	2.91463	0.0477586	-2.80409	-3.0494	0.931795	0.0447031	0.125414	1	0.395634	0.471664
URS000013218F	Homo sapiens (human) piR-55001	piRNA	Yes	No	0.60182	20.7764	0	0.36145	29.4859	16.4351	4.13221	21.8807	-0.219309	-2.55834	-2.43275	0.770525	0.0905688	0.125558	1	0.494711	0.471684
URS00000781F9	Homo sapiens (human) piR-38288	piRNA	Yes	No	0	46.0976	0	0.390995	14.3208	40.192	2.93405	29.1477	0.346774	-1.96752	-2.27219	0.670303	0.167156	0.125614	0.990601	0.593571	0.471684
URS0000485446	Homo sapiens (human) piR-33186	piRNA	Yes	No	0	20.7764	0	0	18.6323	65.8876	9.43942	30.8556	0.8388	-0.359442	-3.08376	0.36111	0.820333	0.125631	0.903453	0.958382	0.471684
URS0000A5E591	Homo sapiens (human) tRNA-Thr	tRNA	Yes	No	0	15.5164	0	0	25.5921	10.7991	2.22827	14.0328	-0.255786	-2.59537	-2.75894	0.788625	0.14489	0.126075	1	0.567367	0.47228
URS00003AD889	Homo sapiens (human) piR-58013	piRNA	Yes	No	0	52.7556	0	0.120585	7.3046	36.6302	1.24273	4.89622	-0.21664	-2.18676	-2.59274	0.62988	0.380277	0.126067	0.981356	0.757794	0.47228
URS000074CF69	Homo sapiens (human) tRNA-Glu-CTC-16-1	tRNA	Yes	No	26.8997	10.3882	20.5226	16.2253	43.6099	28.6727	44.4574	26.7018	-0.770945	0.220932	0.791143	0.00982744	0.652529	0.126837	0.316802	0.891173	0.473436
URS0000460740	Homo sapiens (human) piR-51582	piRNA	Yes	No	0	71.4188	0.526221	0.354538	13.9688	280.543	6.93589	22.9576	0.72939	-0.396257	-2.11002	0.332676	0.772444	0.126646	0.891787	0.941799	0.473436
URS00001802FB	Homo sapiens (human) piR-50601	piRNA	Yes	No	1.80664	20.1271	0.943685	2.6529	4.56469	15.384	1.90901	4.46461	0.0175503	-0.682951	-0.890218	0.947759	0.2932	0.127207	1	0.705359	0.474195
URS00006D4584	Homo sapiens transfer RNA-Gly (GCC) 4-1 (TRG-GCC4-1)	tRNA	Yes	No	20.7853	24.5752	19.7312	20.9228	25.8066	19.662	54.5672	26.8578	0.0624538	1.10196	0.614263	0.724382	0.00202961	0.127739	0.996588	0.10832	0.47435
URS00001B8B6B	Homo sapiens (human) piR-36114	piRNA	Yes	No	4.50474	0	21.1824	2.6907	14.5413	0.216421	77.8419	16.652	0.206448	1.83344	1.27921	0.682922	0.0135713	0.127328	0.99278	0.252128	0.47435
URS000028CDD3	Homo sapiens (human) piR-60870	piRNA	Yes	No	0.314853	127.234	0	1.02553	78.0937	560.522	12.8974	50.2261	-0.0183103	-1.87804	-2.2459	0.982076	0.233232	0.127453	1	0.656808	0.47435
URS00005ACEAC	Homo sapiens (human) piR-49315	piRNA	Yes	No	10.0021	33.7616	14.208	6.57435	15.5039	32.5516	16.9149	9.99464	-0.546679	0.258292	0.59738	0.042739	0.563923	0.127734	0.523368	0.849163	0.47435
URS00006D3050	Homo sapiens (human) tRNA-Ala-AGC-23-1	tRNA	Yes	No	21.0045	6.20654	23.986	20.6452	38.2187	111.475	107.965	50.9725	0.226251	1.84536	1.10069	0.554699	0.00366626	0.128047	0.963644	0.146086	0.474814
URS00003F5643	Homo sapiens (human) piR-37414	piRNA	Yes	No	0.327347	43.4458	0	0	47.0916	29.4149	5.48778	49.1731	0.396385	-2.73982	-2.87097	0.667064	0.0942668	0.128372	0.990135	0.502034	0.474948
URS00001A5973	Homo sapiens (human) piR-38794	piRNA	Yes	No	0.560726	16.2315	0.26552	0.999797	26.8401	25.8638	6.72471	38.3139	0.9882	-2.00058	-2.20329	0.220831	0.106898	0.128902	0.815962	0.519683	0.475299
URS0000382A14	Homo sapiens (human) piR-58283	piRNA	Yes	No	0	31.0327	0	0	16.6349	25.4937	2.25172	16.9035	0.152614	-3.2604	-3.81187	0.877138	0.12043	0.128532	1	0.537245	0.475299
URS0000407377	Homo sapiens (human) piR-39478	piRNA	Yes	No	0.536044	15.5164	0.526221	1.19999	8.39267	15.5603	3.08135	9.26788	0.18472	-1.31491	-1.84375	0.752494	0.1975	0.128893	1	0.622359	0.475299
URS00000EFAA1	Homo sapiens (human) piR-56115	piRNA	Yes	No	0.472279	406.528	0	0.272786	121.165	278.763	29.6265	109.473	0.000394356	-2.03475	-3.02462	1	0.217712	0.128907	1	0.642684	0.475299
URS00001DB0B1	Homo sapiens (human) piR-34366	piRNA	Yes	No	0	31.0327	0	0	8.32764	27.8743	2.06467	9.2146	0.27879	-1.63912	-2.86012	0.712519	0.304295	0.128705	0.995614	0.713826	0.475299
URS00001CE65E	Homo sapiens (human) piR-39901	piRNA	Yes	No	22.712	26.3734	58.029	19.6972	88.7692	59.9397	139.674	58.2183	-0.349566	1.68816	1.02663	0.398262	0.000687839	0.129111	0.919285	0.0585228	0.475615
URS0000032AD0	Homo sapiens (human) piR-46549	piRNA	Yes	No	1.80526	21.7229	2.13604	3.03015	11.5987	39.0215	4.46467	12.7123	0.331631	-0.632318	-1.29228	0.4887	0.389813	0.129434	0.946877	0.762905	0.475984
URS000008AB5C	Homo sapiens (human) piR-44252	piRNA	Yes	No	0.666809	44.799	0.281874	0.879466	38.7607	120.444	13.3027	49.6669	0.629179	-1.54902	-2.26169	0.377021	0.21733	0.129836	0.910885	0.642464	0.47621
URS000048B79D	Homo sapiens (human) piR-49370	piRNA	Yes	No	0	18.6196	0	0	25.2307	46.0279	7.40911	21.9314	-0.174899	-1.48515	-2.63387	0.838923	0.347716	0.129848	1	0.742172	0.47621
URS000023183A	Homo sapiens (human) tRNA-pseudo Likely pseudogene	tRNA	Yes	No	7.09136	32.4631	1.59312	5.48531	36.8222	33.9425	7.38208	46.9165	0.0217731	-1.5926	-1.2492	0.961218	0.0247921	0.131093	1	0.325465	0.477172
URS00001D24D1	Homo sapiens (human) piR-32723	piRNA	Yes	No	0	27.9294	0	0	16.1577	39.8251	2.66223	12.1407	0.157918	-2.71836	-2.77768	0.862153	0.12206	0.13111	1	0.540812	0.477172
URS000055C45B	Homo sapiens (human) piR-34517	piRNA	Yes	No	0.60182	21.7229	0.943685	1.33388	14.7933	31.4634	3.04638	9.73275	-0.0761043	-1.64039	-1.50246	0.904154	0.122571	0.130888	1	0.541589	0.477172
URS00000BCD58	Homo sapiens (human) piR-52299	piRNA	Yes	No	1.55016	43.4458	0.526221	1.68482	37.2208	39.1539	6.59348	29.4838	-0.138054	-1.15254	-1.81823	0.819996	0.238598	0.130741	1	0.663114	0.477172
URS0000279A94	Homo sapiens (human) piR-60814	piRNA	Yes	No	31.7211	2.59705	31.1416	16.7041	61.064	282.581	59.5649	37.7643	-0.530714	0.726462	0.919642	0.139506	0.146463	0.131351	0.728271	0.56906	0.477192
URS00003348CF	Homo sapiens (human) piR-43556	piRNA	Yes	No	0.488618	40.2542	0	0.397217	12.1628	29.1342	3.18411	14.6354	0.13322	-1.88537	-2.41792	0.847941	0.167632	0.131199	1	0.593571	0.477192
URS000004BA41	Homo sapiens (human) piR-49809	piRNA	Yes	No	0	21.7229	0.422118	0.173773	2.82608	21.7411	1.33693	3.59594	0.620745	-0.649178	-1.66829	0.351936	0.487451	0.131244	0.90054	0.812502	0.477192
URS00000379D9	Homo sapiens (human) piR-46591	piRNA	Yes	No	2.6108	68.2719	1.84917	2.30222	29.3848	46.2973	10.7739	35.9629	0.365985	-1.08899	-1.63111	0.499136	0.216341	0.131444	0.950554	0.641015	0.477373
URS00000BF876	Homo sapiens (human) piR-43258	piRNA	Yes	No	8.11132	3.10327	16.7277	6.98296	13.0973	3.44862	28.1168	14.4	-0.097662	1.23366	0.969896	0.76659	0.00733044	0.131599	1	0.200844	0.477664
URS00004C4CF2	Homo sapiens (human) piR-41007	piRNA	Yes	No	2.97995	49.9931	1.84508	3.73785	17.7245	35.0488	5.76375	15.2697	0.0733764	-1.16172	-1.23599	0.884046	0.123318	0.131939	1	0.542029	0.47808
URS0000204CFA	Homo sapiens (human) piR-49766	piRNA	Yes	No	0	24.8262	0	0.391917	24.4987	27.9697	3.21418	17.917	-0.482683	-2.39283	-2.33101	0.552684	0.149287	0.132617	0.963191	0.57188	0.478767
URS0000690130	Homo sapiens transfer RNA-Arg (CCT) 5-1 (TRR-CCT5-1)	tRNA	Yes	No	21.3726	15.5164	19.3455	20.8177	28.8349	14.2628	20.5761	27.3824	-0.062141	-0.264549	-0.49227	0.760002	0.427572	0.132644	1	0.783731	0.478767
URS00003829C7	Homo sapiens (human) piR-35789	piRNA	Yes	No	20.7947	1.94778	12.2414	18.0493	28.463	5.64422	21.108	40.0024	0.267804	-0.376409	-1.27485	0.5265	0.559556	0.132967	0.957757	0.847157	0.478796
URS00000849C0	Homo sapiens (human) piR-60158	piRNA	Yes	No	0	15.5164	0	0.759575	5.9639	12.9633	0.932114	4.93184	0.0455776	-3.44866	-2.86437	0.95506	0.0627211	0.133192	1	0.443098	0.479154
URS00004D6036	Homo sapiens (human) piR-32480	piRNA	Yes	No	6.72103	18.6196	3.66436	4.35705	9.69729	13.7148	4.88698	10.2974	0.0805715	-0.678537	-0.897918	0.802066	0.117834	0.13357	1	0.53536	0.479789
URS0000611ED1	Homo sapiens (human) piR-46540	piRNA	Yes	No	0	26.6197	0	0	5.28886	19.2175	1.81537	4.05602	-0.209481	-1.71795	-2.11563	0.785948	0.256625	0.133454	1	0.675106	0.479789
URS000044A9DF	Homo sapiens (human) piR-60498	piRNA	Yes	No	1.68218	24.0227	1.70552	3.17688	9.11237	22.9826	4.84615	11.9926	0.484296	-0.4976	-1.20624	0.310057	0.512163	0.133532	0.881453	0.823427	0.479789
URS00003FDBF9	Homo sapiens (human) piR-43534	piRNA	Yes	No	0.329888	38.3064	0	0.21788	9.89441	26.2163	1.71841	7.52583	-0.271352	-2.70255	-2.39864	0.713263	0.0648837	0.133784	0.995723	0.447047	0.479834
URS00003E98D5	Homo sapiens (human) piR-32816	piRNA	Yes	No	0	15.5164	0	0	5.41825	19.2395	3.96583	10.095	1.1539	-0.00604281	-2.3378	0.102815	1	0.133732	0.66934	1	0.479834
URS000053FF36	Homo sapiens (human) piR-39461	piRNA	Yes	No	2.94612	348.653	1.22937	6.32732	263.917	570.33	98.7585	315.926	0.413809	-1.32471	-2.09623	0.51585	0.342199	0.13385	0.954643	0.737588	0.479888
URS0000585985	Homo sapiens (human) piR-53892	piRNA	Yes	No	2.36481	62.0654	3.3029	3.11145	237.421	148.094	200.125	203.437	-1.05875	2.26009	3.96762	0.145705	0.0604647	0.133996	0.736829	0.437603	0.480154
URS0000044288	Homo sapiens (human) tRNA-Leu	tRNA	Yes	No	4.15893	183.093	2.13604	3.44673	54.4666	125.291	18.6421	46.4895	-0.11384	-1.01854	-1.4212	0.819542	0.230941	0.134565	1	0.654275	0.480469
URS000035F422	Homo sapiens (human) piR-57677	piRNA	Yes	No	0.333405	15.5164	0.422118	0.19985	4.50555	12.081	18.0961	2.7301	-0.502148	1.38559	1.97691	0.420916	0.336786	0.134552	0.929402	0.733186	0.480469
URS00004EC01F	Homo sapiens (human) piR-48569	piRNA	Yes	No	0	31.0327	0	0.244233	26.6848	64.1997	2.3392	21.2135	-0.349809	-2.29969	-2.42705	0.698361	0.20796	0.134665	0.99278	0.631982	0.480589
URS000017F808	Homo sapiens (human) piR-43784	piRNA	Yes	No	13.9616	37.2392	13.2481	18.9368	49.5273	51.1367	27.6688	47.5258	0.213306	-0.417912	-0.940325	0.593382	0.485899	0.134667	0.97483	0.812199	0.480589
URS000071AE84	Homo sapiens tRNA undetermined isotype with anticodon NNN (tRNA-Und-NNN-2-1)	tRNA	Yes	No	41.236	7.79114	47.5269	35.2843	80.8977	71.927	92.1967	52.9014	-0.618946	0.597745	1.00323	0.129197	0.390807	0.135066	0.717728	0.76327	0.481165
URS00006A047B	Homo sapiens transfer RNA-Thr (AGT) 4-1 (TRT-AGT4-1)	tRNA	Yes	No	85.1331	1.94778	141.004	38.7193	149.198	90.3586	188.573	105.779	-0.628864	0.563212	1.11148	0.158847	0.416963	0.13509	0.756343	0.778384	0.481165
URS000035F815	Homo sapiens (human) piR-36367	piRNA	Yes	No	0	24.8262	0.422118	0.578842	4.40604	20.1453	2.07062	4.69621	1.08711	0.0209684	-2.01912	0.171533	0.904253	0.135199	0.771823	0.990959	0.481463
URS00003D1122	Homo sapiens (human) piR-57399	piRNA	Yes	No	2.14418	21.5782	0.852758	1.38605	5.74797	23.6664	2.14198	5.12671	-0.377078	-1.46803	-1.08696	0.388307	0.0384833	0.135497	0.914368	0.375961	0.481895
URS00000DC853	Homo sapiens (human) piR-50069	piRNA	Yes	No	1.3577	46.5491	0.615025	1.86295	78.3315	56.3866	9.14736	47.2343	-0.308203	-3.00569	-1.81772	0.676281	0.0124689	0.135792	0.991168	0.248204	0.482295
URS00001D786A	Homo sapiens (human) piR-52324	piRNA	Yes	No	2.124	23.3734	1.23005	2.58434	374.219	61.1461	25.023	141.458	0.285003	-4.02362	-2.15138	0.675879	0.00470801	0.135911	0.991004	0.169175	0.482331
URS0000DE25ED	Homo sapiens (human) transfer RNA	tRNA	Yes	No	156.077	155.823	196.466	116.932	262.454	367.473	652.942	372.071	0.230741	1.40838	0.761085	0.42363	0.00420366	0.136221	0.930314	0.159215	0.482415
URS00002B1BF7	Homo sapiens (human) piR-51193	piRNA	Yes	No	0	26.6197	0	0	21.0197	24.5894	4.10662	23.7804	0.50046	-2.06666	-2.77269	0.556343	0.188245	0.136083	0.964735	0.614528	0.482415
URS000013B98A	Homo sapiens (human) piR-61100	piRNA	Yes	No	0.464353	435.005	0.26552	1.14891	607.135	915.647	140.024	638.161	0.398316	-2.23676	-3.04682	0.672749	0.255401	0.13626	0.990601	0.675106	0.482415
URS00000A50EE	Homo sapiens (human) piR-30349	piRNA	Yes	No	0.930776	135.696	0.281874	0.961407	22.8658	92.7799	7.8916	22.4291	0.211203	-1.05105	-1.98587	0.742109	0.344665	0.136242	0.998806	0.740294	0.482415
URS000046982F	Homo sapiens (human) piR-60860	piRNA	Yes	No	3.20906	22.7242	8.94576	7.0626	37.7858	52.0195	7.77759	13.4956	0.494901	-0.240371	-0.903569	0.254254	0.712218	0.136582	0.844688	0.914595	0.482466
URS000020130D	Homo sapiens (human) piR-54030	piRNA	Yes	No	0.85511	31.8138	0.53401	0.672241	20.6911	55.2846	7.68025	27.3295	0.303756	-1.11133	-1.93278	0.639171	0.339629	0.136947	0.983173	0.735687	0.482676
URS000060D693	Homo sapiens (human) tRNA-Tyr	tRNA	Yes	No	0.659776	49.6523	0	0.389767	14.9417	47.4989	7.70274	13.2287	-0.144716	-0.598188	-2.61956	0.838051	0.701408	0.137036	1	0.909789	0.482676
URS0000552D1F	Homo sapiens (human) piR-40258	piRNA	Yes	No	0	21.7229	0	0	2.93238	25.4203	0.694681	4.98081	0.937051	-1.63884	-3.01957	0.342575	0.259368	0.137325	0.89593	0.676941	0.482807
URS00000DEE37	Homo sapiens (human) piR-33159	piRNA	Yes	No	0	21.7229	0	0	15.3173	21.2917	2.29858	17.2323	-0.0130624	-2.47607	-2.76548	0.978457	0.233349	0.137423	1	0.656927	0.482832
URS000060B517	Homo sapiens (human) piR-45056	piRNA	Yes	No	21.9304	40.3425	31.8623	20.4532	53.9418	45.8281	57.6143	38.9442	-0.476704	0.443274	0.719683	0.119254	0.346088	0.137937	0.697345	0.74147	0.483501
URS0000512F2F	Homo sapiens (human) piR-59078	piRNA	Yes	No	0	15.5164	0	0	5.18702	13.1797	0.816586	2.92546	-0.731394	-1.87739	-1.59159	0.250485	0.252448	0.1381	0.841394	0.672322	0.483502
URS00001BB75A	Homo sapiens (human) piR-50935	piRNA	Yes	No	0.298002	24.8262	0	0	33.1005	62.5969	7.26269	34.4553	0.13094	-1.88309	-2.70985	0.875052	0.218489	0.138234	1	0.643452	0.483589
URS00004F134A	Homo sapiens (human) piR-58231	piRNA	Yes	No	0.855901	31.0327	1.26635	0.871342	15.6572	47.1357	5.82036	19.7381	0.470036	-0.658976	-1.73747	0.429055	0.513529	0.138334	0.931711	0.823515	0.483644
URS0000210CDC	Homo sapiens (human) piR-58738	piRNA	Yes	No	2.75063	43.4458	1.05244	1.82786	8.47504	36.5402	3.11889	5.05658	-0.311188	-0.77817	-1.05367	0.441325	0.249238	0.138645	0.934748	0.6704	0.48412
URS00003CF09F	Homo sapiens (human) piR-40741	piRNA	Yes	No	30.8399	1.29852	48.9386	14.6727	50.2674	9.22396	60.988	39.1622	-0.736051	0.613916	1.14321	0.0915732	0.322897	0.138648	0.64861	0.725455	0.48412
URS00000D549B	Homo sapiens (human) piR-39933	piRNA	Yes	No	0.877215	34.7649	2.11334	1.71956	22.1873	28.6378	4.1902	18.3429	-0.0415895	-0.721002	-1.29881	0.935562	0.425042	0.138602	1	0.783447	0.48412
URS0000272C6B	Homo sapiens (human) piR-46551	piRNA	Yes	No	0	27.269	0.26552	0.561644	23.8831	24.606	5.85404	27.6108	0.551078	-1.84464	-2.24452	0.533466	0.246421	0.138885	0.95975	0.668097	0.484234
URS000017E478	Homo sapiens (human) piR-42291	piRNA	Yes	No	0	16.8808	0	0	10.4318	13.9023	1.52801	13.1256	0.8526	-2.05201	-2.96211	0.345634	0.326611	0.138999	0.897214	0.72768	0.484234
URS00005D2865	Homo sapiens (human) piR-53502	piRNA	Yes	No	0.380345	24.8262	0.454852	0	7.35288	17.5648	1.80764	4.82578	-0.533003	-1.47214	-1.72692	0.494561	0.358054	0.139029	0.948786	0.747908	0.484234
URS000007245F	Homo sapiens (human) piR-59027	piRNA	Yes	No	0.298002	16.2315	0.422118	0	63.8386	55.0628	12.0221	70.2577	0.103521	-1.02823	-3.18817	0.907983	0.547315	0.139546	1	0.841741	0.484735
URS000007DEE8	Homo sapiens (human) piR-34269	piRNA	Yes	No	0	18.6196	0	0	11.359	12.9156	3.22007	13.8422	0.103017	-2.31499	-3.09023	0.904335	0.213455	0.139772	1	0.637723	0.484874
URS0000759583	Homo sapiens (human) tRNA-Lys	tRNA	Yes	No	0.826754	86.8916	0.178003	1.0824	45.4774	136.924	11.8065	37.2811	-0.159372	-1.0107	-2.24775	0.81563	0.458838	0.141258	1	0.799338	0.487052
URS000052181C	Homo sapiens (human) piR-43215	piRNA	Yes	No	1.83829	18.8286	0.53401	0.689553	14.01	21.7925	2.72635	7.49312	-0.267334	-1.79959	-1.42234	0.669019	0.0690605	0.141788	0.990601	0.457603	0.487165
URS000004974C	Homo sapiens (human) piR-42449	piRNA	Yes	No	269.729	3.24631	112.846	147.819	264.539	158.559	491.577	234.386	-0.36494	0.991905	1.25451	0.428943	0.152093	0.141763	0.931711	0.575189	0.487165
URS00005B5818	Homo sapiens (human) piR-34823	piRNA	Yes	No	33.8978	3.10327	52.308	28.095	63.1067	66.768	81.9004	46.4111	-0.760714	0.409714	1.04567	0.0653296	0.545077	0.141629	0.593977	0.8404	0.487165
tRNA-Thr-CGT-4-1-tRF5	tRNA-Thr-CGT-4-1-tRF5	tRF	Yes	No	7.48913	26.6197	7.67482	14.043	20.3092	23.1199	12.7963	21.947	0.489679	0.277706	-0.831452	0.138815	0.596574	0.141633	0.728248	0.862428	0.487165
URS00003AC124	Homo sapiens (human) piR-57284	piRNA	Yes	No	0	24.8262	0	0.588164	11.1614	42.037	1.98689	8.42321	-0.361211	-1.88957	-1.92688	0.571752	0.185804	0.141819	0.967488	0.612802	0.487184
URS00001ADBBD	Homo sapiens (human) partial ncRNA	snRNA	Yes	No	13.7792	3.24631	19.6808	18.7169	19.6047	5.91269	54.2635	26.8409	0.447541	1.68448	0.875611	0.137433	0.00209659	0.142233	0.726957	0.108924	0.488253
URS000030ECB7	Homo sapiens (human) piR-59827	piRNA	Yes	No	1.71022	16.2315	0.852758	4.9362	4.98039	12.8513	4.68228	13.979	1.77512	0.73676	-1.27427	0.000302549	0.314654	0.142542	0.0883146	0.720346	0.488699
URS000052E0AE	Homo sapiens (human) piR-31875	piRNA	Yes	No	0.60182	53.2394	0	1.083	125.258	168.772	19.6018	71.0705	-0.14499	-2.8285	-2.47732	0.867116	0.0850762	0.142584	1	0.486618	0.488737
URS000077D07D	Homo sapiens (human) tRNA-Val	tRNA	Yes	No	0.685332	15.5164	0.53401	0.603387	8.09634	30.4767	2.367	8.97173	0.347142	-0.900974	-1.72156	0.565459	0.409906	0.142732	0.966281	0.774398	0.488995
URS00002381F1	Homo sapiens (human) piR-57189	piRNA	Yes	No	0.42795	270.742	0.422118	0.716465	401.837	629.182	102.048	884.48	1.07499	-1.37981	-3.27993	0.244493	0.479686	0.142793	0.83651	0.810071	0.489117
URS0000268B51	Homo sapiens (human) piR-43902	piRNA	Yes	No	0	390.855	0.563748	0	503.522	463.369	185.593	919.387	1.07476	-1.6674	-3.57889	0.333863	0.409741	0.142837	0.892849	0.774398	0.489179
URS0000072241	Homo sapiens (human) piR-52502	piRNA	Yes	No	0	40.3425	0	0	238.171	48.724	22.9301	72.314	-0.599339	-1.67932	-2.82456	0.554749	0.403407	0.14298	0.963644	0.769335	0.489252
URS000061E47E	Homo sapiens (human) piR-52574	piRNA	Yes	No	0	49.6523	0	0.563043	20.9889	86.8708	3.67623	19.9104	0.037605	-2.49923	-2.51285	0.963462	0.139307	0.143054	1	0.56389	0.489317
URS00001117BF	Homo sapiens (human) piR-60328	piRNA	Yes	No	1.60213	68.1725	0.712013	2.76967	72.3064	60.2213	15.039	54.1032	-0.303204	-1.7675	-1.81971	0.643544	0.126473	0.143099	0.983312	0.547685	0.489374
URS0000570B3A	Homo sapiens (human) piR-32001	piRNA	Yes	No	0	76.6129	0.264167	0	32.4733	56.5703	9.61755	52.3047	0.761863	-1.30741	-2.95228	0.380912	0.399053	0.143218	0.911708	0.767595	0.489604
URS0000272CBE	Homo sapiens (human) piR-40367	piRNA	Yes	No	0	24.8262	0	0	9.66537	26.8876	2.1962	6.90484	-0.337538	-2.08026	-2.1847	0.684125	0.183586	0.143344	0.99278	0.609932	0.48977
URS000076C7E8	Homo sapiens (human) tRNA-Asn	tRNA	Yes	No	1.60813	58.9621	1.1275	1.88585	41.8946	299.036	7.03251	44.1842	0.115834	-2.20275	-1.73349	0.859469	0.037275	0.143724	1	0.372127	0.490337
URS0000DE3589	Homo sapiens (human) tRNA-Glu	tRNA	Yes	No	1.31582	43.5005	0.890016	1.45086	24.4522	38.6915	5.87663	63.3149	-0.140628	-1.46929	-1.61295	0.838616	0.168008	0.143942	1	0.593571	0.490543
URS000020D333	Homo sapiens (human) piR-49770	piRNA	Yes	No	1.49443	1084.92	1.41553	2.18539	361.895	763.594	109.466	518.057	0.564787	-1.47764	-2.36482	0.448103	0.272829	0.143925	0.936645	0.689842	0.490543
URS00004DDAD7	Homo sapiens (human) piR-60783	piRNA	Yes	No	0.85511	111.673	0.531039	1.51639	55.9078	140.667	19.0743	92.3276	0.907057	-1.74774	-2.42541	0.220778	0.181299	0.144095	0.815962	0.606811	0.490631
URS00004EA030	Homo sapiens (human) piR-38588	piRNA	Yes	No	1.20977	68.2719	0.526221	1.051	59.845	69.2894	13.6449	53.9345	0.101884	-2.17955	-2.02031	0.884198	0.099915	0.144321	1	0.508941	0.491001
URS0000304396	Homo sapiens (human) piR-42048	piRNA	Yes	No	0	31.0327	0	1.00673	21.1443	22.6802	7.7445	26.3452	0.566539	-1.41162	-2.82275	0.496665	0.381283	0.144528	0.949449	0.758128	0.491266
URS00000ABD9B	Homo sapiens (human) piR-49569	piRNA	Yes	No	0.75079	18.6196	0.471842	0.759575	13.9329	35.6065	2.42051	8.41253	-0.556768	-2.20755	-1.93376	0.370976	0.0470894	0.145073	0.907982	0.400647	0.491812
URS00000711F0	Homo sapiens (human) miscellaneous RNA	misc RNA	Yes	No	30.7025	35.0601	41.0453	25.943	39.068	39.6358	46.5155	35.1443	-0.175848	0.515814	0.496639	0.345723	0.0975819	0.1451	0.897214	0.505323	0.491812
URS00002F36BD	tRNA - neanderthalensis tRNA	tRNA	Yes	No	0	31.0327	0	0	12.3005	23.113	2.83825	10.3095	-0.116988	-2.2854	-2.65003	0.910002	0.215691	0.144923	1	0.640149	0.491812
URS000001E197	Homo sapiens (human) piR-41751	piRNA	Yes	No	0.462103	24.0227	0	0.915336	10.8299	16.2829	4.98699	17.5237	0.830919	-0.905278	-2.15172	0.215377	0.473325	0.14501	0.809233	0.806473	0.491812
URS0000371CF8	Homo sapiens (human) piR-41029	piRNA	Yes	No	33.6172	0	35.3984	15.7292	50.6675	12.5873	60.4738	31.1566	-0.846812	0.287421	1.24499	0.084889	0.68258	0.145103	0.639902	0.903094	0.491812
URS00005B5604	Homo sapiens (human) piR-32327	piRNA	Yes	No	0.247494	34.136	0	0	5.9191	28.2262	2.43399	10.4943	1.1536	-1.06348	-2.32511	0.108929	0.513939	0.145354	0.681216	0.823604	0.492225
URS000032CABE	Homo sapiens (human) piR-60085	piRNA	Yes	No	4.50957	46.5491	5.26221	4.16126	31.587	70.2043	9.0028	26.3011	-0.40052	-1.51454	-1.07089	0.388862	0.0466172	0.145412	0.914482	0.399135	0.492245
URS0000052CEF	tRNA - subsp. 'Denisova' tRNA	tRNA	Yes	No	6.84088	74.4785	6.14687	8.61123	46.2993	70.8406	19.4946	49.0147	0.0999996	-1.19305	-1.16965	0.81637	0.0881286	0.145718	1	0.490712	0.492327
URS00004AD63B	Homo sapiens (human) piR-55253	piRNA	Yes	No	0	74.4785	0	0	30.5344	69.4088	4.36308	29.1935	0.352381	-2.73529	-3.13247	0.726894	0.169224	0.14619	0.997221	0.594659	0.49257
URS0000394B7B	Homo sapiens (human) piR-36505	piRNA	Yes	No	5.32482	1632.32	5.96931	5.86302	921.58	1118.22	264.778	751.352	-0.0124259	-1.36555	-1.96477	0.984889	0.256026	0.145998	1	0.675106	0.49257
URS000060E6B9	Homo sapiens (human) piR-60984	piRNA	Yes	No	0.356625	77.5818	0.26552	0.607686	25.9949	111.13	4.4497	26.2395	-0.35704	-2.43829	-2.21346	0.661025	0.140599	0.146725	0.988043	0.564375	0.493172
URS00005BAB68	Homo sapiens (human) piR-56842	piRNA	Yes	No	0	23.3734	0	0	45.1961	36.755	7.98687	63.11	0.482247	-2.56479	-2.82539	0.649085	0.199865	0.146732	0.98394	0.624892	0.493172
URS0000448496	Homo sapiens (human) piR-44538	piRNA	Yes	No	0.769423	21.7229	0.281874	0.76368	8.72406	19.5437	2.32565	12.3589	-0.0290972	-1.97103	-2.38364	0.964282	0.124843	0.147061	1	0.544675	0.493584
URS00004BF687	Homo sapiens transfer RNA-Gly (CCC) 1-1 (TRG-CCC1-1, TRG-CCC1-2)	tRNA	Yes	No	86.742	268.529	331.999	115.512	280.491	370.977	1875.63	372.058	0.506424	2.2615	1.29068	0.176914	0.000971639	0.147248	0.775701	0.069002	0.493873
URS000057F159	Homo sapiens (human) piR-52345	piRNA	Yes	No	0.659776	75.3143	0	1.09706	5.79012	52.9633	2.59446	7.09322	0.617298	-0.511149	-1.61967	0.282909	0.73602	0.147692	0.864616	0.92512	0.494863
URS00002D28A6	Homo sapiens (human) piR-32443	piRNA	Yes	No	3.27347	74.4785	1.84917	2.80523	42.8866	89.7523	12.9768	41.5188	0.132644	-1.40075	-1.51469	0.810814	0.12593	0.147772	1	0.546546	0.495043
URS00005622D9	Homo sapiens (human) piR-58305	piRNA	Yes	No	0	20.1271	0.264167	0	9.65237	16.0188	2.34672	9.58055	0.359671	-2.03211	-2.53896	0.695415	0.20336	0.147892	0.99278	0.628789	0.495183
URS0000328AA7	Homo sapiens (human) piR-53987	piRNA	Yes	No	1.07209	41.5527	1.70552	1.38503	11.0281	39.0767	4.8835	12.352	0.379265	-0.570876	-1.36004	0.506588	0.509904	0.148113	0.951961	0.822077	0.495587
URS00004F8DB1	Homo sapiens (human) piR-60737	piRNA	Yes	No	21.2833	9.30981	21.319	19.0412	41.2779	12.4103	54.2323	34.5932	-0.319951	0.575691	0.763005	0.319939	0.295841	0.1482	0.888152	0.706758	0.495635
URS0000A064CF	Homo sapiens (human) partial tRNA-Ser	tRNA	Yes	No	0	34.4109	0	0	12.3838	31.1243	2.26879	9.93709	-0.0150267	-2.01837	-2.76333	1	0.282706	0.148839	1	0.696874	0.496
URS000044EB33	Homo sapiens (human) piR-56718	piRNA	Yes	No	0.75079	119.464	0.852758	1.02854	291.954	414.682	43.3213	503.638	0.485053	-2.7668	-2.54371	0.606097	0.0819944	0.149828	0.97763	0.481488	0.496785
URS000048B9F0	Homo sapiens (human) piR-31437	piRNA	Yes	No	1.37066	217.229	1.26635	1.08099	100.217	168.051	23.0943	84.4243	-0.250981	-1.80137	-2.14237	0.707531	0.141211	0.149759	0.99415	0.565026	0.496785
URS00000B71CD	Homo sapiens (human) piR-40676	piRNA	Yes	No	0.380345	19.4778	0	0.44371	11.2045	27.3809	3.57126	9.46889	0.0743356	-1.46283	-2.06773	0.904067	0.2822	0.149732	1	0.696678	0.496785
URS0000355EAC	Homo sapiens (human) piR-40599	piRNA	Yes	No	0	15.5164	0	0.855878	7.65819	95.2031	1.45016	8.19301	0.237672	-2.01359	-2.78982	0.848761	0.403282	0.14971	1	0.769306	0.496785
URS0000312783	Homo sapiens (human) piR-51492	piRNA	Yes	No	1.52087	94.1429	2.45875	1.48468	40.1677	79.364	12.6812	36.1118	-0.166162	-1.05201	-1.43046	0.786659	0.275205	0.149951	1	0.691888	0.496844
URS000020C899	Homo sapiens (human) piR-45926	piRNA	Yes	No	0	31.0327	0	0.320974	17.9109	34.1505	3.89403	24.9188	-0.346704	-1.53323	-2.37236	0.671674	0.317401	0.149936	0.990601	0.721578	0.496844
URS000024261C	Homo sapiens (human) piR-37421	piRNA	Yes	No	16.7352	3.10327	25.4795	11.1615	30.1144	2.71592	46.7459	25.0818	-0.415883	0.848536	0.964871	0.287334	0.161817	0.150048	0.868061	0.585995	0.496898
URS00002E53D6	Homo sapiens (human) piR-51174	piRNA	Yes	No	0.654694	18.6196	0.454852	1.08624	9.13397	13.132	2.5633	7.81176	-0.0407428	-1.44359	-1.88591	0.917798	0.18601	0.150538	1	0.612802	0.497656
URS0000359885	Homo sapiens (human) piR-30319	piRNA	Yes	No	0	37.2392	0	0	24.0522	50.7195	5.08877	29.1016	0.156393	-2.10682	-2.44348	0.862461	0.220579	0.150528	1	0.645176	0.497656
URS00000DC111	Homo sapiens (human) miscellaneous RNA	misc RNA	Yes	No	1.80546	27.9294	1.41553	1.39363	6.65724	36.3624	2.12972	36.6223	1.77168	-1.44079	-1.87837	0.00761728	0.0664103	0.150609	0.292664	0.450701	0.497685
URS0000DC5BCC	Homo sapiens (human) partial tRNA-Ala	tRNA	Yes	No	0.157426	15.5164	0	0.59637	8.08022	23.5679	2.08235	9.13921	0.330297	-1.87988	-1.7827	0.733491	0.144329	0.15073	0.997668	0.567367	0.497734
URS000019BEB6	Homo sapiens (human) piR-59428	piRNA	Yes	No	0.916875	27.9294	1.22937	2.49763	22.8426	37.3946	10.6042	27.321	0.189211	-0.826287	-1.44767	0.738987	0.445487	0.151542	0.998485	0.792918	0.499327
URS000060A708	Homo sapiens (human) piR-57377	piRNA	Yes	No	3.5487	77.5818	1.05667	4.07587	54.3717	316.913	18.8162	89.7099	0.416372	-0.995558	-1.55942	0.443473	0.25801	0.151607	0.935799	0.675818	0.499455
URS000036FA5C	Homo sapiens (human) piR-59275	piRNA	Yes	No	0	38.9557	0	0	28.7661	26.6325	4.09989	32.5336	0.292558	-2.26954	-2.54284	0.756592	0.205799	0.151694	1	0.629533	0.499655
URS0000949D8B	Homo sapiens (human) snRNA U6 spliceosomal RNA (RF00026)	snRNA	Yes	No	2.41954	44.799	2.27426	2.41016	12.2933	32.5182	7.12435	19.3184	0.736079	-0.3938	-1.3115	0.123354	0.586349	0.152129	0.705995	0.857634	0.500742
URS00001BDBA8	Homo sapiens (human) piR-31920	piRNA	Yes	No	1.52087	428.251	0.528334	0.648613	656.402	350.664	111.757	590.515	0.292214	-1.91363	-2.74241	0.739002	0.225593	0.152282	0.998485	0.648152	0.50116
URS00001909CA	Homo sapiens (human) piR-45222	piRNA	Yes	No	1.12739	52.7556	1.05244	1.10652	42.3115	62.7506	9.92878	43.3384	0.0187727	-1.72003	-1.85473	0.979244	0.149865	0.152344	1	0.572648	0.501192
URS00000328BF	Homo sapiens (human) piR-34465	piRNA	Yes	No	0	31.0327	0	0.112822	6.97497	27.225	1.90166	5.84362	-0.101055	-2.72174	-2.17075	0.897099	0.30727	0.152599	1	0.715069	0.501271
URS00001AD125	Homo sapiens (human) piR-49819	piRNA	Yes	No	0	43.4458	0	0	12.9227	39.1539	3.52319	13.025	0.169498	-0.855052	-2.41493	0.865865	0.618612	0.152405	1	0.873401	0.501271
URS00003FC372	Homo sapiens (human) piR-32453	piRNA	Yes	No	1.33362	27.9294	0.528334	0.988758	5.0164	33.7653	2.40364	3.32564	-0.428252	-1.38754	-1.19194	0.41938	0.0951249	0.152997	0.928913	0.502954	0.501557
URS00000ADE79	Homo sapiens (human) piR-48085	piRNA	Yes	No	0.375395	19.4778	0	0.0602926	26.6316	175.104	2.99203	14.4098	-1.87785	0.801984	-2.21794	0.0866505	0.447492	0.152914	0.639902	0.794035	0.501557
URS00004D9C4E	Homo sapiens (human) piR-52994	piRNA	Yes	No	2.39106	15.5164	3.43417	2.40584	6.34343	12.7302	3.82122	7.06008	0.370436	-0.428636	-0.909157	0.31224	0.383844	0.153123	0.881675	0.759324	0.501781
URS000042739A	Homo sapiens (human) piR-44731	piRNA	Yes	No	1.37792	22.777	2.53271	1.8388	3.70136	41.2109	5.86924	2.61902	0.101836	0.923244	0.700396	0.772033	0.093074	0.153199	1	0.500321	0.501868
URS000030B804	Homo sapiens (human) partial ncRNA	snRNA	Yes	No	3.04175	18.6196	2.45875	3.84186	8.59182	13.3318	5.23857	11.3008	0.505878	-0.328445	-1.13345	0.201589	0.583487	0.153683	0.797381	0.856436	0.502472
URS0000485D3E	Homo sapiens (human) piR-37105	piRNA	Yes	No	1.49001	58.9621	0	0.816841	24.7259	44.0098	7.77218	22.8287	-0.0687967	-1.50807	-1.80323	0.907228	0.146823	0.154015	1	0.569696	0.502737
URS0000533816	Homo sapiens (human) piR-59427	piRNA	Yes	No	0.506958	15.5164	0	0	3.1567	18.1407	1.33789	4.34938	1.12107	-1.60042	-2.67475	0.0956537	0.16101	0.154104	0.655174	0.584681	0.502737
URS000046C2BC	Homo sapiens (human) piR-59014	piRNA	Yes	No	0	31.0327	0	0	6.15411	21.5981	1.7007	4.64132	-0.202082	-1.80976	-2.18721	0.764211	0.22086	0.153945	1	0.645176	0.502737
URS000008F5CB	Homo sapiens (human) piR-33234	piRNA	Yes	No	0.930776	46.5491	1.57866	1.68621	39.6403	166.794	8.0304	26.9921	-0.493447	-0.969859	-1.54078	0.411662	0.404088	0.153984	0.925216	0.770049	0.502737
URS000037DEC1	Homo sapiens (human) piR-58177	piRNA	Yes	No	0	18.6196	0.281874	0.352388	6.83006	19.1918	1.64796	12.5469	0.405971	-0.984345	-2.04234	0.690948	0.468178	0.153878	0.99278	0.803679	0.502737
URS00001CADCC	Homo sapiens (human) piR-35244	piRNA	Yes	No	164.497	9.30981	60.8677	81.6518	459.01	15.4728	242.271	493.312	-0.0655394	-0.711878	-1.26086	0.882104	0.292062	0.154891	1	0.704052	0.503338
URS0000165D7A	Homo sapiens (human) piR-30026	piRNA	Yes	No	4.13377	146.733	2.4601	5.11036	98.3638	113.844	44.9366	107.074	0.253135	-1.02439	-1.56565	0.638977	0.298218	0.155039	0.983075	0.707879	0.503551
URS000023D30D	Homo sapiens (human) piR-40550	piRNA	Yes	No	0.75079	816.16	0.943685	0.971664	357.483	659.829	123.045	388.492	0.155952	-1.05155	-2.4854	0.851481	0.490727	0.155044	1	0.813505	0.503551
URS00003FAAD9	Homo sapiens (human) piR-42987	piRNA	Yes	No	1.83829	15.5164	1.3276	2.04853	4.05923	13.1631	2.39177	4.78948	0.264614	-0.636792	-0.932562	0.456282	0.221793	0.155555	0.93942	0.64587	0.504054
URS0000111C3B	Homo sapiens (human) piR-42839	piRNA	Yes	No	0.342666	21.7229	0.178003	0.525877	32.5016	24.2883	7.21642	45.1073	0.662413	-1.75689	-2.21871	0.430323	0.242772	0.155735	0.931769	0.665535	0.504176
URS00002F9C2D	Homo sapiens (human) piR-38373	piRNA	Yes	No	1.3054	593.425	0.844236	1.34085	5282.28	3946.76	1551.44	6932.54	0.562027	-1.82178	-2.92871	0.564956	0.308443	0.155887	0.966281	0.716008	0.504481
URS000074FC5C	Homo sapiens (human) tRNA-Pro-TGG-5-1	tRNA	Yes	No	13.7012	30.5153	14.7342	19.6418	28.7632	55.3094	19.6151	32.0577	0.32135	-0.232887	-0.594934	0.261596	0.530733	0.156078	0.850197	0.832422	0.504755
URS00002720A7	Homo sapiens (human) piR-42045	piRNA	Yes	No	7.47213	37.2392	3.41103	4.23261	57.2371	131.561	15.6329	42.9772	-0.409194	-1.52281	-1.26008	0.401511	0.0481216	0.156194	0.921388	0.404408	0.504788
URS00001C9A91	Homo sapiens (human) piR-49109	piRNA	Yes	No	0.839075	18.6196	1.40937	1.19474	15.8725	17.6602	5.4019	13.3952	-0.105854	-1.4393	-1.46142	0.861762	0.16559	0.15709	1	0.590701	0.505754
URS00003D1301	Homo sapiens (human) tRNA-Val	tRNA	Yes	No	0	37.2392	0.356006	0.410948	17.5357	75.6079	2.46461	12.5165	0.0306222	-1.36933	-1.90509	1	0.361314	0.157221	1	0.749666	0.505754
URS0000130489	Homo sapiens (human) piR-46174	piRNA	Yes	No	0	24.8262	0	0	26.3076	16.9322	2.50598	11.4374	-0.900729	-2.81243	-2.24196	0.380041	0.0940489	0.157819	0.911708	0.501896	0.505923
URS00003D4625	Homo sapiens (human) piR-57957	piRNA	Yes	No	0	21.7229	0	0	4.0479	14.5993	0.493789	2.22842	0.17623	-2.52284	-3.45228	1	0.256818	0.157696	1	0.675106	0.505923
URS000024D504	Homo sapiens (human) piR-58962	piRNA	Yes	No	2.74133	25.9705	1.24602	1.83725	10.415	19.4007	6.84395	16.7845	0.502017	-0.694002	-1.67473	0.322738	0.368972	0.157481	0.889316	0.75221	0.505923
URS0000292A92	Homo sapiens (human) piR-36887	piRNA	Yes	No	0.438608	65.1687	0.909705	0.244233	12.2419	203.083	7.38962	10.5181	0.286273	0.779094	1.45318	0.643806	0.370941	0.157885	0.983312	0.753379	0.505923
URS00005DC086	Homo sapiens (human) piR-38817	piRNA	Yes	No	0.894006	21.7229	1.69124	0.697438	2.82158	26.4691	2.2029	29.9439	1.72386	0.136319	-1.47724	0.0260483	0.760392	0.157645	0.445899	0.935785	0.505923
URS000040F380	Homo sapiens (human) piR-55582	piRNA	Yes	No	0.231052	22.0749	0	0.673123	1.89549	17.7025	7.24197	6.32688	1.82575	1.88142	-1.88322	0.00236103	0.0689374	0.158118	0.183049	0.45747	0.506344
URS00006DBFC1	Homo sapiens transfer RNA-Gln (CTG) 3-1 (TRQ-CTG3-1, TRQ-CTG3-2)	tRNA	Yes	No	43.4195	7.79114	48.4169	30.3749	76.696	80.9179	113.809	74.5073	-0.209911	1.09085	0.806814	0.548027	0.0478756	0.15818	0.962278	0.404018	0.506393
URS00005BEC30	Homo sapiens (human) piR-36372	piRNA	Yes	No	18.504	31.0327	10.9165	22.4735	55.4598	65.9813	20.5795	58.5002	-0.0557717	-0.986207	-0.853838	0.881229	0.0624039	0.158386	1	0.442338	0.506463
URS00002A7AF0	Homo sapiens (human) MEN beta tRNA-like small RNA	other	Yes	No	107.266	3.24631	118.951	70.5517	192.992	282.633	194.809	109.36	-0.671065	0.421015	0.922455	0.102841	0.493088	0.158603	0.66934	0.814195	0.50654
URS0000B34884	Homo sapiens (human) tRNA-Ser	tRNA	Yes	No	0.85511	27.9294	0.422118	0.461653	22.9092	22.9277	4.10699	18.7909	-0.131597	-2.34971	-2.4536	0.857696	0.0712107	0.158753	1	0.461102	0.506612
URS000019D368	Homo sapiens (human) piR-40194	piRNA	Yes	No	0	34.136	0	0	15.4419	26.0953	5.68443	35.2811	1.32064	-1.08592	-3.21108	0.153941	0.555525	0.158709	0.749651	0.845692	0.506612
URS00001E4351	Homo sapiens (human) piR-49676	piRNA	Yes	No	0.826754	179.99	0.26552	1.02854	120.731	289.386	24.8725	108.518	-0.0158392	-2.06048	-2.23599	0.984267	0.165045	0.15883	1	0.589849	0.506644
URS00001C4F56	Homo sapiens (human) piR-60765	piRNA	Yes	No	0.472279	18.6196	0.852758	0.693023	6.45889	18.7589	3.06556	6.44494	0.124845	-0.383343	-1.58582	0.958299	0.696744	0.158908	1	0.907898	0.506644
URS000025AABC	Homo sapiens (human) piR-52611	piRNA	Yes	No	4.82439	5.84335	16.0203	4.60265	9.94243	9.14052	16.9112	10.8113	0.217361	1.08373	0.88542	0.54933	0.0368513	0.159314	0.962674	0.371519	0.507108
URS0000433171	Homo sapiens (human) piR-58965	piRNA	Yes	No	0	18.6196	0	0	4.24998	12.4827	0.576702	3.14128	-0.134031	-1.96773	-2.04757	0.813217	0.139141	0.159267	1	0.56389	0.507108
URS000009036B	Homo sapiens (human) piR-39078	piRNA	Yes	No	0	15.5164	0	0.338956	15.0118	19.0064	3.85238	24.6531	0.830336	-1.63655	-2.09318	0.309475	0.251694	0.159491	0.881453	0.672322	0.507207
URS00006030D9	Homo sapiens (human) piR-58300	piRNA	Yes	No	0.42795	15.5164	0.615025	0.678776	34.1863	155.568	115.669	19.9376	-0.686657	1.46474	2.06878	0.384504	0.384232	0.15963	0.912036	0.759404	0.507281
URS000033A1CB	Homo sapiens (human) piR-56600	piRNA	Yes	No	1.01392	72.068	0.890016	1.02712	54.5859	159.532	14.5402	50.8573	0.337708	-1.86113	-2.09864	0.655348	0.151664	0.159941	0.985312	0.574327	0.507678
URS0000568B1B	Homo sapiens (human) piR-30702	piRNA	Yes	No	1.028	15.5164	1.57866	2.17866	53.6152	16.526	10.0826	36.3883	-0.239652	-1.78027	-1.61881	0.740747	0.122967	0.160104	0.998755	0.54195	0.507697
URS00005A46BB	Homo sapiens (human) piR-49145	piRNA	Yes	No	0	27.9294	0	0	6.60132	34.631	2.04242	9.96106	1.47	-1.11505	-3.36465	0.335854	1	0.159979	0.892974	1	0.507697
URS00006176FA	Homo sapiens (human) piR-56772	piRNA	Yes	No	0	108.614	0	0	4.35763	75.3769	1.2291	14.1295	1.50912	-2.35304	-3.13614	0.0966588	0.294716	0.160426	0.656178	0.706134	0.507896
URS0000D56C47	tRNA lysine3 from Homo sapiens (PDB 6B19, chain D)	tRNA	Yes	No	76.0312	81.1577	106.165	74.1916	136.242	419.988	151.149	109.588	-0.295701	0.321128	0.570493	0.24908	0.497754	0.160466	0.839672	0.816465	0.507907
URS000016EA7C	Homo sapiens (human) piR-36325	piRNA	Yes	No	0.298002	22.7242	0	0	6.14519	21.222	2.01539	8.70233	0.218153	-1.72692	-2.33088	0.731488	0.169523	0.160644	0.99754	0.594761	0.508218
URS0000744456	Homo sapiens transfer RNA-Pro (AGG) 3-1 (TRP-AGG3-1)	tRNA	Yes	No	31.8599	3.10327	37.5587	21.9681	40.9878	55.6126	57.5155	34.9386	-0.329083	0.885425	0.906847	0.340138	0.0948899	0.160742	0.895143	0.502954	0.508319
URS0000232016	Homo sapiens (human) piR-36276	piRNA	Yes	No	0	37.2392	0	0	6.10861	26.8966	1.5629	7.03627	0.135192	-2.23681	-2.62191	0.884421	0.219652	0.16081	1	0.64402	0.508319
URS0000255E95	Homo sapiens (human) piR-38972	piRNA	Yes	No	0	20.1271	0	0	3.50512	14.1498	1.30164	4.72375	0.603315	-1.86078	-2.61784	0.391692	0.458946	0.160796	0.915913	0.799344	0.508319
URS000024EDBD	Homo sapiens (human) piR-54167	piRNA	Yes	No	1.37066	16.8808	0.844236	1.08993	11.0084	14.9367	6.34819	13.3972	0.530807	-0.850842	-1.82387	0.369821	0.352705	0.160845	0.907852	0.74572	0.508345
URS0000473256	Homo sapiens (human) piR-50789	piRNA	Yes	No	0.67885	40.3425	0.563748	0.337238	183.822	34.2239	23.752	141.96	-0.048225	-2.35715	-2.68162	0.958479	0.1512	0.161188	1	0.573813	0.508418
URS0000257827	Homo sapiens (human) piR-41950	piRNA	Yes	No	4.12935	158.267	3.43417	6.18877	44.412	114.419	19.2997	32.0876	-0.178113	-0.180083	-1.23691	0.719108	0.852364	0.161482	0.996138	0.970823	0.50867
URS00003F2B2D	Homo sapiens (human) piR-32574	piRNA	Yes	No	0	18.6196	0	0	39.1142	24.1694	5.49784	35.2085	0.0873562	-2.01125	-2.60921	0.922719	0.244598	0.161643	1	0.66696	0.508926
URS000033D20C	Homo sapiens (human) piR-40854	piRNA	Yes	No	2.75063	1529.66	2.95483	3.45664	826.618	1029.73	229.161	653.841	-0.0264696	-1.43229	-1.95112	0.969872	0.263647	0.16164	1	0.68118	0.508926
URS000017B5E2	Homo sapiens (human) piR-43169	piRNA	Yes	No	22.289	3.24631	36.2865	19.3207	33.9217	72.8097	54.4035	31.511	-0.0730868	1.10371	0.946524	0.840413	0.0574419	0.161835	1	0.431517	0.509059
tRNA-Gly-GCC-2-5-tRF3	tRNA-Gly-GCC-2-5-tRF3	tRF	Yes	No	4.80246	1456.29	3.91607	5.73894	629.422	978.216	257.133	930.162	0.627404	-1.21123	-1.99329	0.338543	0.364026	0.162113	0.89448	0.750817	0.509059
URS00006BD86A	Homo sapiens U7 small nuclear RNA	snRNA	Yes	No	1.53885	38.9557	0.563748	1.95729	28.465	34.9079	9.17339	34.0197	0.340067	-0.653113	-1.79927	0.569556	0.524199	0.161938	0.966984	0.829264	0.509059
URS00007593F1	Homo sapiens (human) tRNA-Cys	tRNA	Yes	No	1.9581	38.9557	1.59312	2.76179	36.0588	191.364	21.3404	85.8602	1.49816	-0.47397	-1.50934	0.0231236	0.600471	0.162012	0.426825	0.864134	0.509059
URS0000310ADE	Homo sapiens (human) piR-40680	piRNA	Yes	No	6.08944	47.9516	8.55901	5.6137	15.2844	35.7515	13.5141	8.44062	-0.709283	0.00452706	0.658292	0.0260409	0.992882	0.162334	0.445899	1	0.509332
URS00001A558E	Homo sapiens (human) piR-44739	piRNA	Yes	No	1.71022	207.919	1.68847	1.92003	106.019	179.398	19.8791	56.0452	-0.614099	-1.79199	-1.58582	0.34635	0.131877	0.162844	0.897565	0.555084	0.509718
URS0000132D1E	Homo sapiens (human) piR-53281	piRNA	Yes	No	0.937403	31.0327	1.1275	1.43142	6.42533	24.1951	2.65145	6.85797	0.286374	-1.06409	-1.59212	0.591826	0.234498	0.162674	0.974521	0.658352	0.509718
URS000040F548	Homo sapiens (human) piR-50469	piRNA	Yes	No	0.356625	33.7616	0	0.964454	67.9756	109.724	29.8479	108.727	0.767326	-1.0455	-2.3652	0.344655	0.499615	0.162885	0.896831	0.817211	0.509718
URS00006B86C8	Homo sapiens tRNA	tRNA	Yes	No	37.0079	2236.06	28.2756	45.184	6546.31	1797.35	1744.6	3024.42	-0.921254	-1.76113	-1.94636	0.133159	0.143687	0.162995	0.721768	0.566767	0.50973
URS0000436A64	Homo sapiens (human) piR-44106	piRNA	Yes	No	5.98577	29.866	4.54852	6.44841	18.3607	20.2996	29.7831	15.8132	-0.156043	0.853518	0.786815	0.648695	0.12377	0.163232	0.98394	0.542247	0.510051
URS00002CE7DF	Homo sapiens (human) piR-46849	piRNA	Yes	No	0	31.1646	0	0	27.777	30.0422	7.32478	39.0898	0.760173	-1.92592	-2.66458	0.438596	0.281432	0.164075	0.93429	0.695987	0.511749
URS00005D37FD	Homo sapiens (human) piR-43543	piRNA	Yes	No	0	15.5164	0.178003	0.264364	4.12573	12.081	1.57592	5.31854	0.615558	-1.34971	-1.93174	0.43878	0.291066	0.164014	0.93429	0.7026	0.511749
URS00004FA7A1	Homo sapiens (human) piR-55952	piRNA	Yes	No	10.1465	24.8262	13.1555	9.77106	40.569	66.3931	14.4335	23.7971	-0.731021	-0.610485	-0.732657	0.0543063	0.313025	0.164053	0.565503	0.720055	0.511749
URS0000200B2F	Homo sapiens (human) transfer RNA	tRNA	Yes	No	21.2833	0.649262	23.1537	14.7581	52.3827	36.5797	49.6471	26.9896	-0.92761	0.279658	0.950692	0.0452562	0.719604	0.164234	0.535536	0.918115	0.511837
URS0000363E13	Homo sapiens (human) piR-55547	piRNA	Yes	No	0	46.5491	0.178003	0.582975	37.5661	56.836	10.3585	42.7765	0.555797	-2.06125	-3.03867	0.511176	0.308972	0.164415	0.953165	0.716639	0.512233
URS0000527ED8	Homo sapiens (human) piR-40353	piRNA	Yes	No	0.652701	52.7556	0.26552	0.537456	43.8867	46.802	11.5071	44.6338	0.244214	-1.82749	-2.15696	0.737131	0.190901	0.164542	0.998238	0.616945	0.512429
URS00005763E3	Homo sapiens (human) piR-59979	piRNA	Yes	No	0	35.0601	0	0	11.043	26.1686	1.42112	7.60417	-0.554685	-3.40455	-2.63008	0.60963	0.135959	0.164756	0.97765	0.558813	0.51279
URS0000755767	Homo sapiens transfer RNA-Tyr (GTA) 6-1 (TRY-GTA6-1)	tRNA	Yes	No	85.1331	6.20654	131.544	60.8414	124.697	84.1859	148.371	89.6683	-0.560413	0.569817	0.950031	0.195922	0.407792	0.164809	0.793169	0.77257	0.51279
URS00005E272B	Homo sapiens (human) piR-40929	piRNA	Yes	No	0.209769	136.544	0.178003	0.341106	52.6087	129.702	14.5248	76.2045	0.536809	-1.33656	-2.50515	0.551102	0.385168	0.164989	0.962674	0.759404	0.51306
URS000047A075	Homo sapiens (human) piR-56298	piRNA	Yes	No	43.6492	3.89557	50.0338	31.6243	51.8257	12.9223	68.9291	46.664	-0.283641	0.665583	0.714729	0.348041	0.158517	0.16504	0.897964	0.581821	0.513091
URS000074D393	Homo sapiens (human) tRNA-Glu-CTC-9-1	tRNA	Yes	No	11.1164	9.08966	16.8847	8.86784	13.4412	10.0228	35.6999	15.4736	0.119487	1.28367	0.814659	0.639863	0.00240152	0.165364	0.983229	0.116839	0.513323
URS0000DEFA83	Homo sapiens (human) tRNA-Cys	tRNA	Yes	No	12.7041	3.10327	19.4702	9.95906	26.3923	20.8477	31.088	18.1	-0.432162	0.725965	0.805003	0.217554	0.229445	0.165397	0.811209	0.652634	0.513323
URS00006E1AD1	Homo sapiens transfer RNA-Thr (AGT) 7-1 (TRT-AGT7-1)	tRNA	Yes	No	22.0468	1.29852	47.55	10.4472	56.424	37.7951	47.5494	29.5318	-1.04585	0.0553241	0.945064	0.0130477	0.934649	0.165588	0.351825	1	0.51333
URS00005F4C12	Homo sapiens (human) tRNA-Thr	tRNA	Yes	No	0.464353	147.382	0.26552	0.286859	76.3932	194.981	13.9118	51.327	-0.289411	-2.53184	-2.33578	0.726617	0.104668	0.165872	0.997067	0.51564	0.513748
URS000056A074	Homo sapiens (human) piR-50724	piRNA	Yes	No	4.70745	161.37	3.3029	9.69121	154.062	221.866	55.0784	152.137	0.0379702	-1.18858	-1.42212	0.945981	0.225222	0.166081	1	0.648152	0.514083
URS0000175289	Homo sapiens (human) piR-48796	piRNA	Yes	No	7.39904	15.5164	7.17601	9.1997	13.428	16.3266	9.47262	15.5498	0.30243	-0.216147	-0.665643	0.273381	0.591218	0.166487	0.860969	0.860616	0.514732
URS0000180AAA	Homo sapiens (human) piR-30257	piRNA	Yes	No	0.458438	24.8262	0.281874	0.582884	14.1088	40.7052	2.66801	9.99165	-0.341467	-2.0685	-2.22306	0.633625	0.115457	0.166546	0.981869	0.532907	0.514797
URS00003A74C5	Homo sapiens (human) tRNA-Thr	tRNA	Yes	No	74.2699	13.6345	142.369	46.3416	155.75	88.7662	185.889	113.215	-0.593388	0.495757	1.00485	0.165601	0.436475	0.166618	0.765443	0.788254	0.51481
URS00002E85DD	Homo sapiens (human) piR-58140	piRNA	Yes	No	0	16.2315	0	0	5.43656	21.9613	2.13975	6.04431	0.0339228	-1.85255	-2.94583	0.960051	0.35208	0.166879	1	0.745542	0.515176
URS0000503C26	Homo sapiens (human) piR-59639	piRNA	Yes	No	0	15.5164	0	0	4.25371	12.5304	0.934741	7.43015	0.533459	-1.95536	-3.03126	0.520879	0.502336	0.166974	0.956877	0.818271	0.515176
URS00002AEC98	Homo sapiens (human) piR-37411	piRNA	Yes	No	0.769423	18.6196	0.26552	1.69866	10.8775	34.9905	3.88076	11.6516	0.438076	-0.483873	-1.39607	0.431168	0.597071	0.166945	0.931905	0.862997	0.515176
URS0000516E31	Homo sapiens (human) piR-44340	piRNA	Yes	No	5.25553	38.3064	3.68812	10.6586	105.804	99.2253	59.6423	189.562	0.739379	-0.0731305	-1.52223	0.195968	0.928679	0.166969	0.793169	0.999932	0.515176
URS0000439A91	Homo sapiens (human) piR-57299	piRNA	Yes	No	0	15.5164	0.264167	0	2.0708	33.3068	0.853926	14.8089	0.870585	-1.19961	-1.92893	1	0.625484	0.167565	1	0.877141	0.51597
URS000003DBA8	Homo sapiens (human) piR-58627	piRNA	Yes	No	0	68.1725	0.264167	0.316894	17.6351	53.7569	5.24574	24.259	0.634323	-1.62586	-2.13114	0.457497	0.280532	0.167749	0.93942	0.695924	0.516196
URS000043C092	Homo sapiens (human) piR-30751	piRNA	Yes	No	3.04472	16.2315	4.50998	2.50812	8.13211	39.0475	11.3558	6.44605	-0.0831524	1.23648	0.857971	0.826715	0.0544704	0.167979	1	0.423402	0.516268
URS00003E22D9	Homo sapiens (human) piR-51472	piRNA	Yes	No	5.66735	20.1271	2.92071	3.05504	19.2584	16.9824	6.1483	14.0744	-0.423769	-1.18467	-1.08035	0.352827	0.0762231	0.168265	0.900979	0.472561	0.51681
URS000024F4C3	Homo sapiens (human) piR-59717	piRNA	Yes	No	0.536044	16.8808	0.471842	0.516815	29.7161	12.8679	3.62895	12.1932	-1.10277	-2.46039	-2.18177	0.191681	0.0849558	0.169237	0.788618	0.486266	0.518102
URS00000EFF46	Homo sapiens (human) piR-40959	piRNA	Yes	No	1.20364	24.8262	0.615025	2.15491	11.0378	22.5591	4.88842	14.9592	0.229646	-1.29666	-1.35593	0.662628	0.157006	0.169154	0.988775	0.579847	0.518102
URS00000B8385	Homo sapiens (human) piR-48789	piRNA	Yes	No	15.6135	3.10327	23.4964	10.1532	22.7952	2.63281	49.4343	16.6346	-0.662193	0.828057	0.851372	0.0861279	0.189259	0.169236	0.639902	0.614974	0.518102
URS0000732BDB	Homo sapiens (human) tRNA-Lys-CTT-11-1	tRNA	Yes	No	47.2879	0.649262	52.8669	25.8939	62.9086	101.914	67.4463	40.006	-0.770972	0.4067	1.02153	0.10585	0.578741	0.169211	0.675556	0.854185	0.518102
tRNA-Phe-GAA-4-1-tRF3	tRNA-Phe-GAA-4-1-tRF3	tRF	Yes	No	2.30746	21.7229	0.264167	2.49118	12.5266	25.8199	4.26227	10.6185	-0.0564057	-1.09645	-1.14981	0.909422	0.171456	0.169639	1	0.597282	0.518211
URS00000CED39	Homo sapiens (human) piR-54748	piRNA	Yes	No	1.52236	37.2392	0.471842	1.49646	20.7422	29.0442	6.27183	12.3854	-0.489945	-1.57479	-1.47318	0.408902	0.203437	0.169579	0.924072	0.628916	0.518211
URS000023A4B1	Homo sapiens (human) piR-51083	piRNA	Yes	No	6.41926	52.7556	4.09367	6.85513	23.4739	57.2404	10.2014	21.0337	-0.184918	-0.727924	-0.904354	0.610088	0.221418	0.169442	0.97765	0.645695	0.518211
URS0000393403	Homo sapiens (human) piR-38234	piRNA	Yes	No	0.342666	46.5491	0.178003	0.219391	21.5596	59.8659	6.14095	27.3012	0.400968	-1.69075	-2.35271	0.612906	0.232884	0.169553	0.97765	0.656533	0.518211
URS00004A0D40	Homo sapiens (human) tRNA-Arg	tRNA	Yes	No	70.9442	7.14188	91.609	59.0927	92.9563	50.1678	95.6368	66.4581	-0.578704	0.296416	0.724854	0.0698891	0.576753	0.169687	0.608059	0.853688	0.518211
URS000010E2E9	Homo sapiens (human) piR-32782	piRNA	Yes	No	47.4696	0.649262	113.595	32.3242	115.078	359.254	262.807	157.213	0.160596	1.51554	1.2128	0.760819	0.0559689	0.169954	1	0.425799	0.518797
URS000015861F	Homo sapiens (human) piR-48015	piRNA	Yes	No	28.9835	0	41.7987	18.8679	60.0712	92.7064	60.3914	32.1182	-0.918073	0.225956	0.977408	0.0456172	0.761728	0.170245	0.536699	0.936343	0.519192
URS00000F2A5F	Homo sapiens (human) piR-56813	piRNA	Yes	No	1.65351	31.0327	0.943685	2.97697	48.0439	98.8104	13.7666	41.6539	-0.302204	-1.52359	-1.51926	0.596155	0.132811	0.170607	0.975211	0.555364	0.51962
URS00002084C8	Homo sapiens (human) piR-35683	piRNA	Yes	No	0.60182	62.9784	0.281874	1.01577	65.7013	56.1632	23.7605	71.565	0.420526	-0.952813	-2.31361	0.551827	0.548833	0.170571	0.962778	0.842488	0.51962
URS000014944C	Homo sapiens (human) piR-55999	piRNA	Yes	No	1.60082	15.5164	1.36456	1.71601	12.1946	20.7544	7.2044	18.6976	0.66826	-0.444746	-1.40814	0.200709	0.585912	0.171156	0.797181	0.857306	0.520547
URS00002150BE	Homo sapiens (human) piR-54974	piRNA	Yes	No	4.28854	80.685	3.68812	5.92042	85.0759	82.282	22.6317	67.9088	-0.0499453	-1.01103	-1.33762	0.922321	0.242834	0.171202	1	0.665545	0.520568
URS0000485B54	Homo sapiens (human) piR-45549	piRNA	Yes	No	93.8146	0.649262	193.123	79.6116	144.22	49.9662	246.257	112.483	-0.55617	0.774327	1.17669	0.267673	0.284115	0.171289	0.855744	0.697592	0.520619
URS000068C296	Homo sapiens transfer RNA-Thr (TGT) 6-1 (TRT-TGT6-1)	tRNA	Yes	No	187.269	6.20654	305.053	154.718	227.719	701.196	446.939	203.294	-0.188152	1.11253	1.11693	0.706319	0.138973	0.171359	0.994092	0.56389	0.520666
URS0000755B70	Homo sapiens (human) tRNA-Phe-GAA-12-1	tRNA	Yes	No	51.8129	63.6276	31.8397	44.8675	105.442	70.1302	53.4198	86.0601	-0.17717	-0.497366	-0.612262	0.546426	0.234512	0.171724	0.961098	0.658352	0.521109
URS00002CB447	Homo sapiens (human) tRNA-Val	tRNA	Yes	No	1.00021	46.5491	0.844236	1.46261	29.3932	39.9054	10.982	31.1164	0.302564	-1.07411	-1.65856	0.647952	0.375577	0.172031	0.98394	0.755012	0.521516
URS0000177262	Homo sapiens (human) piR-38182	piRNA	Yes	No	34.4764	31.8138	33.2114	36.916	71.1823	24.2617	56.1335	111.201	0.345093	0.019361	-1.00062	0.357336	0.975739	0.172565	0.902645	1	0.521992
URS000033D581	Homo sapiens (human) piR-42847	piRNA	Yes	No	41.5256	0.649262	55.2975	28.3511	66.6722	134.88	138.343	68.5868	-0.1608	1.58667	0.973264	0.745301	0.0380352	0.172949	0.999035	0.373983	0.522078
URS000046FDBF	Homo sapiens (human) piR-57142	piRNA	Yes	No	10.1848	15.5164	11.5568	8.06843	14.5817	17.8093	19.3659	12.87	-0.295681	0.770579	0.653771	0.294251	0.105418	0.17307	0.871801	0.516947	0.52228
URS0000497346	Homo sapiens (human) piR-52874	piRNA	Yes	No	0.930776	80.5084	0.844236	1.29678	79.7438	72.5506	24.398	78.809	0.386869	-1.23468	-1.93076	0.58437	0.302826	0.173105	0.972375	0.713113	0.522303
URS000021450B	Homo sapiens (human) piR-33880	piRNA	Yes	No	13.5823	19.78	4.88234	9.2049	18.1921	18.0893	7.79966	11.0436	-0.701124	-0.937507	-0.512676	0.00226938	0.0207013	0.173149	0.181256	0.304842	0.522353
URS0000442AE7	Homo sapiens (human) piR-41801	piRNA	Yes	No	1.37066	18.6196	1.24602	1.30366	8.27203	20.7067	1.47514	5.83223	-0.799877	-1.87531	-1.13307	0.119566	0.0523735	0.173679	0.697727	0.417943	0.522682
URS00005CDDCA	Homo sapiens (human) piR-56972	piRNA	Yes	No	1.062	179.99	0.471842	0.458737	37.2187	198.289	17.6839	50.7257	0.422564	-0.381207	-2.25686	0.565164	0.740521	0.173984	0.966281	0.927138	0.523002
URS0000300550	Homo sapiens (human) piR-54062	piRNA	Yes	No	72.2184	0.649262	150.518	52.4164	130.602	292.321	174.567	97.7547	-0.496061	0.704282	1.09262	0.323932	0.350275	0.174247	0.889737	0.744284	0.523056
URS000020A218	Homo sapiens (human) piR-46311	piRNA	Yes	No	0	46.0976	0	0	150.583	68.3212	40.1105	104.441	-0.0660739	-1.62247	-2.90998	0.950434	0.398028	0.174496	1	0.767421	0.523196
URS0000611931	Homo sapiens (human) piR-47038	piRNA	Yes	No	0	27.9294	0	0.113481	3.17048	35.7131	1.44795	4.0594	0.894618	-1.04556	-2.32533	0.206888	1	0.174681	0.801901	1	0.52339
URS000052BBD2	Homo sapiens (human) piR-31380	piRNA	Yes	No	0	43.4458	0	0.138898	55.2927	35.2583	4.6968	59.0617	0.274013	-3.32071	-2.95434	0.800026	0.0708065	0.174985	1	0.460896	0.523746
URS000055CAE9	Homo sapiens (human) piR-57557	piRNA	Yes	No	1.55016	77.5818	0.281874	2.49603	115.961	90.5537	43.357	122.916	0.473521	-1.33311	-1.89217	0.501113	0.273427	0.175197	0.951311	0.690805	0.52425
URS00004BD3D6	Homo sapiens (human) piR-43673	piRNA	Yes	No	13.8553	0	23.371	8.0185	20.2025	9.79011	23.8274	11.4678	-0.829629	0.457393	0.93184	0.0270353	0.433155	0.175244	0.448869	0.786629	0.52425
URS000032A004	Homo sapiens (human) piR-52891	piRNA	Yes	No	0.451316	24.6719	0.526221	0.472885	36.846	103.391	9.68776	37.8316	0.298258	-1.60662	-2.02069	0.719088	0.226485	0.17578	0.996138	0.648542	0.52497
URS00000DCF87	Homo sapiens (human) piR-51415	piRNA	Yes	No	0	18.8286	0	0.157588	13.9047	37.7085	4.37704	13.7099	0.152144	-1.68547	-2.1754	0.847838	0.277756	0.176118	1	0.693967	0.525262
URS0000152914	Homo sapiens (human) piR-51497	piRNA	Yes	No	0.342666	46.5491	0	0.369423	17.6573	63.3453	7.92595	28.6048	1.08582	-0.796015	-2.28699	0.161063	0.534527	0.176092	0.758958	0.834582	0.525262
URS0000631D89	Homo sapiens transfer RNA-Gly (GCC) 6-1 (TRG-GCC6-1)	tRNA	Yes	No	19.8357	0.649262	18.8683	17.2011	24.86	16.4001	34.952	22.3403	-0.344787	0.727312	0.837532	0.354579	0.166475	0.176629	0.901782	0.592315	0.526271
URS0000350871	Homo sapiens (human) piR-58455	piRNA	Yes	No	1.00021	64.2769	0.526221	2.04178	27.4816	72.1124	11.1374	31.5064	0.0963817	-1.02772	-1.62352	0.872208	0.399441	0.176924	1	0.767857	0.526651
URS0000758A62	Homo sapiens transfer RNA-Ile (TAT) 3-1 (TRI-TAT3-1)	tRNA	Yes	No	20.2212	3.24631	21.3781	16.2672	23.3189	14.4686	25.7128	17.6521	-0.347076	0.516229	0.523189	0.0928129	0.125643	0.177057	0.651695	0.545568	0.526802
URS000053ECED	Homo sapiens (human) piR-54876	piRNA	Yes	No	0.60182	32.4631	0.845622	0.391917	11.8156	38.7505	4.28024	20.5615	0.398072	-0.998798	-1.74185	0.548213	0.360407	0.177042	0.96253	0.749032	0.526802
URS000035CD26	Homo sapiens (human) piR-54619	piRNA	Yes	No	0	18.6196	0	0	5.15676	59.8456	0.882816	3.82262	-0.464746	-2.84383	-2.17202	0.432989	0.119362	0.177098	0.931905	0.53668	0.526837
URS0000676480	Homo sapiens tRNA	tRNA	Yes	No	106.912	3.10327	280.452	77.8172	196.422	632.63	456.586	231.153	0.121601	1.34738	1.09736	0.803357	0.070927	0.177562	1	0.460896	0.527103
URS0000047803	Homo sapiens (human) piR-38930	piRNA	Yes	No	1.73246	15.5164	1.26635	2.462	6.00631	11.6149	3.4722	5.15003	-0.168744	-0.362643	-0.826313	0.660753	0.578976	0.177959	0.987895	0.854216	0.527672
URS0000584A85	Homo sapiens (human) tRNA	tRNA	Yes	No	211.737	9.73892	227.426	118.176	240.075	216.067	454.323	239.649	-0.118715	1.08644	0.964532	0.770648	0.0881085	0.178099	1	0.490712	0.527764
tRNA-Asn-ATT-1-2-tRF5	tRNA-Asn-ATT-1-2-tRF5	tRF	Yes	No	0	15.5164	0	0.588164	4.00965	13.3961	1.52123	4.43151	0.363901	-1.12337	-1.98959	0.636639	1	0.178251	0.982283	1	0.528043
URS000017BDA3	Homo sapiens (human) piR-38605	piRNA	Yes	No	19.8746	1.94778	23.1975	14.4456	26.7742	47.6018	39.4348	26.1527	0.00562058	1.03617	0.820964	0.986372	0.0301791	0.17877	1	0.34785	0.529239
URS00001F77CA	Homo sapiens (human) piR-51899	piRNA	Yes	No	0.806514	27.9182	0.844236	1.17164	15.7163	59.358	20.7797	37.3434	1.31206	-0.0680207	-1.73417	0.0419999	0.946763	0.179276	0.520799	1	0.529762
URS00007CF07A	Homo sapiens (human) partial tRNA-Glu	tRNA	Yes	No	0	15.5823	0	0	12.4713	18.6416	1.39813	12.4148	-0.2678	-2.77488	-3.01522	0.79631	0.20359	0.179315	1	0.629054	0.529793
URS00005A813E	Homo sapiens (human) piR-41325	piRNA	Yes	No	0.209769	299.31	0	0.0863691	256.882	247.692	46.0073	348.698	0.540957	-2.28212	-3.35177	0.584856	0.267322	0.179454	0.97262	0.685009	0.530039
URS000016722A	Homo sapiens (human) piR-49114	piRNA	Yes	No	0.693155	28.5675	0.852758	1.03593	23.7161	24.1688	6.56115	25.9559	0.318091	-1.57677	-1.64592	0.656565	0.189023	0.179598	0.986285	0.614974	0.530119
URS0000508B7B	Homo sapiens (human) piR-37979	piRNA	Yes	No	2.3614	58.9621	1.26635	1.3408	12.875	57.9106	4.2001	19.5858	0.741927	-0.360311	-1.3761	0.204788	0.65173	0.179593	0.800094	0.890973	0.530119
URS0000426C74	Homo sapiens (human) piR-46550	piRNA	Yes	No	0.982041	21.7229	1.32083	1.29723	8.30906	15.0321	2.45126	6.24716	-0.07657	-0.974885	-1.1247	0.890863	0.260509	0.179796	1	0.677721	0.530472
URS0000464EA6	Homo sapiens (human) piR-30359	piRNA	Yes	No	0.413377	89.9948	0.844236	0	121.826	99.9021	24.8153	91.3784	-0.00817075	-1.58989	-2.34287	0.993028	0.30444	0.180622	1	0.71388	0.531682
URS00000E1AC9	Homo sapiens (human) piR-45645	piRNA	Yes	No	5.96004	46.5491	5.06542	6.7177	46.2295	61.3643	11.695	45.0644	-0.239088	-1.48385	-1.20169	0.637125	0.0546589	0.181098	0.98233	0.423521	0.53209
URS00003178B0	Homo sapiens (human) partial ncRNA	snRNA	Yes	No	137.012	2.59705	162.339	98.8547	175.151	22.6437	280.451	159.858	-0.263754	1.13932	1.03717	0.569653	0.117839	0.181288	0.966984	0.53536	0.532374
URS000031A741	Homo sapiens (human) piR-33885	piRNA	Yes	No	0.839075	34.136	0.53401	1.44684	13.8991	24.1475	8.18509	17.9315	0.59722	-0.538965	-1.34369	0.300127	0.581774	0.181306	0.875918	0.855347	0.532374
URS000010EB98	Homo sapiens (human) piR-61830	piRNA	Yes	No	2.36481	18.8286	1.70552	3.22478	9.25059	13.5172	3.5942	4.3168	-0.934509	-0.968757	-0.696826	0.0190228	0.12501	0.181999	0.401645	0.544675	0.53342
URS00002B094D	Homo sapiens (human) miscellaneous RNA	misc RNA	Yes	No	40.7735	89.9948	45.0304	35.8663	51.8818	92.9135	54.0562	44.9348	-0.147063	0.44486	0.376428	0.436505	0.115782	0.182615	0.933324	0.532952	0.534158
URS000055C44C	Homo sapiens (human) piR-44418	piRNA	Yes	No	5.60726	33.7616	6.20123	4.50075	66.7756	91.9389	45.9476	107.622	0.980131	-0.620657	-1.39331	0.087283	0.459924	0.18303	0.639902	0.799917	0.534789
URS00003041FF	Homo sapiens (human) piR-58386	piRNA	Yes	No	0.157426	77.5818	0	0.454204	43.8976	138.616	10.4162	69.2948	0.429638	-1.04446	-2.48328	0.610338	0.511334	0.183245	0.97765	0.822963	0.53494
URS0000C8E9C6	Homo sapiens tRNA Alanine with anticodon GGC (tRX-000046)	tRNA	Yes	No	16.5446	0.649262	13.8842	10.862	22.3338	7.60895	25.5536	15.9528	-0.537786	0.490213	0.804161	0.107457	0.402551	0.183344	0.678504	0.769051	0.535109
URS000057FAB2	Homo sapiens (human) piR-32561	piRNA	Yes	No	0	21.7229	0	0.0525293	7.18321	21.7411	1.55635	6.92142	0.299166	-1.38522	-1.7752	0.885595	0.295472	0.183491	1	0.706621	0.53535
URS00001788B7	Homo sapiens (human) piR-44306	piRNA	Yes	No	0	22.0749	0	0.173773	21.2852	15.8335	4.11775	29.246	0.25548	-2.96454	-2.52949	0.788495	0.0989165	0.183569	1	0.507756	0.535351
URS0000393F8D	Homo sapiens (human) piR-41063	piRNA	Yes	No	1.062	21.7229	0.454852	0.599395	8.57057	17.8123	2.60122	7.08922	-0.0596146	-1.55469	-1.4226	0.919873	0.186003	0.183963	1	0.612802	0.535506
URS00002AD109	Homo sapiens (human) piR-50313	piRNA	Yes	No	0.327347	31.0327	0.471842	0.861771	17.5894	66.1807	6.78147	16.0058	0.0763677	-0.565026	-1.90841	0.911251	0.683312	0.183935	1	0.903094	0.535506
URS0000094329	Homo sapiens (human) piR-61040	piRNA	Yes	No	1.80526	18.6196	0.712013	1.64606	43.0226	101.848	11.7224	43.1638	0.178369	-1.62852	-1.55923	0.76271	0.0960278	0.184221	1	0.503376	0.535764
URS0000444CDC	Homo sapiens (human) piR-58385	piRNA	Yes	No	0.993317	797.942	0.796559	0.754868	449.576	607.341	167.444	479.072	0.691312	-1.04457	-2.38033	0.411607	0.482402	0.184212	0.925216	0.811031	0.535764
URS00003FACFB	Homo sapiens (human) piR-50514	piRNA	Yes	No	1.37531	27.9182	0.528334	1.08099	10.4872	23.9524	4.09028	9.28393	-0.125451	-1.01723	-1.29632	0.81227	0.251286	0.184921	1	0.671917	0.53629
URS000011A77E	Homo sapiens (human) piR-59515	piRNA	Yes	No	0	18.6196	0	0	13.3201	27.8486	2.90385	16.191	0.113829	-1.89889	-2.76678	0.895326	0.290281	0.184796	1	0.701846	0.53629
URS00005B27DD	Homo sapiens (human) tRNA-Pro	tRNA	Yes	No	0	37.0079	0	0	9.94685	25.9833	5.10154	9.2036	-0.0339626	-1.08788	-2.12927	0.971563	0.51837	0.184735	1	0.826577	0.53629
URS000018029C	Homo sapiens (human) piR-56861	piRNA	Yes	No	2.07947	15.5164	1.59312	1.92618	11.0135	25.9152	3.72601	8.13665	-0.258315	-1.02362	-0.95196	0.579337	0.139455	0.185057	0.970667	0.56389	0.536439
URS00003F83F1	Homo sapiens (human) piR-36239	piRNA	Yes	No	0.787132	55.8589	0.909705	1.09873	7.21529	39.396	12.1113	8.56273	0.337339	1.98266	1.31755	0.56291	0.0261905	0.185431	0.965681	0.33238	0.536602
URS000049214C	Homo sapiens (human) piR-38985	piRNA	Yes	No	31.7862	7.79114	18.1511	21.6574	39.926	5.99362	21.2313	29.5005	-0.36095	-0.579137	-0.469378	0.093518	0.0728225	0.185635	0.652434	0.465198	0.536773
URS0000125647	Homo sapiens (human) piR-50764	piRNA	Yes	No	0.298002	214.256	0.422118	0	43.4751	160.379	14.5593	52.9151	0.332388	-1.21248	-2.47743	0.701834	0.436761	0.185736	0.99278	0.788301	0.53689
URS00005BA36B	Homo sapiens (human) piR-53780	piRNA	Yes	No	1.37066	31.8138	1.78003	1.40049	23.8804	23.2175	7.77619	17.0224	-0.184836	-1.36059	-1.34937	0.754156	0.146734	0.185952	1	0.569696	0.537023
URS00005E2FB4	Homo sapiens (human) piR-42713	piRNA	Yes	No	2.68202	592.725	2.27426	3.36163	441.454	496.435	111.471	434.054	0.142119	-1.64814	-1.79923	0.840452	0.210692	0.186133	1	0.635408	0.537023
URS00001B4042	Homo sapiens (human) piR-38448	piRNA	Yes	No	0	31.0327	0.281874	0	53.4522	28.5236	12.4342	31.6012	-0.591524	-2.00515	-2.79269	0.537261	0.246817	0.18617	0.960199	0.668349	0.537023
URS00003581D6	Homo sapiens (human) piR-56198	piRNA	Yes	No	0.67885	52.7556	0.264167	1.37184	8.17668	64.5485	3.08481	9.46938	0.0481206	-1.15998	-1.47011	0.926251	0.305873	0.186024	1	0.714176	0.537023
URS00000724F5	Homo sapiens (human) piR-31197	piRNA	Yes	No	0.464353	32.4631	0.356006	0.1818	25.6953	87.3684	12.9922	33.1894	0.484374	-0.435624	-2.3265	0.535045	0.74396	0.18583	0.95975	0.928869	0.537023
URS0000228FED	Homo sapiens (human) piR-36370	piRNA	Yes	No	0	29.2168	0	0	1.22237	29.393	0.535755	2.19409	0.638647	-0.683721	-2.4165	0.391238	1	0.18601	0.915774	NA	0.537023
URS00005F7694	Homo sapiens (human) tRNA-Lys	tRNA	Yes	No	109.378	24.6719	167.141	75.5639	146.575	292.537	198.16	119.376	-0.397081	0.614695	0.935697	0.38281	0.393074	0.186374	0.911708	0.764931	0.537151
URS000043E4B3	Homo sapiens (human) piR-56120	piRNA	Yes	No	1.23747	257.571	1.95804	1.15111	76.5511	176.721	30.1814	91.7171	0.415941	-1.0608	-1.77692	0.554705	0.358859	0.18698	0.963644	0.747923	0.537687
URS00003A56BD	Homo sapiens (human) piR-35778	piRNA	Yes	No	0.403257	31.0327	0	0.25976	20.1999	22.2141	2.20101	22.1337	-0.129711	-1.51699	-2.1666	0.850217	1	0.187117	1	1	0.537827
URS0000478731	Homo sapiens (human) piR-39710	piRNA	Yes	No	1.12739	130.337	0.712013	1.30456	69.7624	148.71	11.8403	71.2888	-0.00199971	-1.94144	-2.01289	0.998001	0.121882	0.187704	1	0.540291	0.538818
URS0000AD9866	Homo sapiens (human) partial 12S ribosomal RNA	rRNA	Yes	No	0.356625	64.9262	0	0.614618	54.3162	52.6748	16.3828	50.9309	0.172195	-1.40996	-2.40341	0.836363	0.374279	0.187907	1	0.754583	0.538989
URS000002EFD2	Homo sapiens (human) piR-34301	piRNA	Yes	No	55.573	0.649262	116.505	23.5415	169.124	31.9843	325.593	154.926	-0.260855	1.33477	1.10974	0.631565	0.0870757	0.18806	0.981547	0.489427	0.539236
URS00005B0D1D	Homo sapiens (human) piR-36038	piRNA	Yes	No	3.42032	906.155	2.90584	4.73134	398.197	604.591	182.367	551.396	0.707889	-0.954451	-1.96716	0.306496	0.499825	0.188239	0.880067	0.8174	0.539425
URS00003DE3AA	Homo sapiens (human) piR-39636	piRNA	Yes	No	2.30922	400.322	2.67005	3.90199	374.584	487.937	88.4088	676.953	0.696967	-1.6385	-1.87299	0.355611	0.204106	0.188784	0.901782	0.629148	0.539894
URS0000C8E9CB	Homo sapiens tRNA Asparagine with anticodon GTT (tRX-000005)	tRNA	Yes	No	9.83499	24.8262	10.9165	12.0352	18.6309	26.4048	17.828	25.9704	0.412175	0.426126	-0.727854	0.15178	0.365372	0.189005	0.744911	0.751018	0.540238
URS00003DB824	Homo sapiens (human) piR-37888	piRNA	Yes	No	22.4115	0	26.895	13.9598	31.2656	11.5883	31.2763	17.4978	-0.801594	0.33493	0.868615	0.0410748	0.587216	0.188998	0.515659	0.858119	0.540238
URS000014A03E	Homo sapiens (human) piR-51799	piRNA	Yes	No	27.903	1.29852	24.064	27.9116	56.0881	15.4177	138.842	52.7954	0.0372216	1.09036	0.9147	0.908224	0.0308661	0.189086	1	0.350041	0.540281
URS0000245061	Homo sapiens (human) piR-49611	piRNA	Yes	No	0.157426	31.0327	0.852758	0	2.50078	47.785	2.58846	5.23103	0.326951	0.815171	1.28904	0.598749	0.28493	0.189247	0.97581	0.697808	0.540281
URS00004A6E32	Homo sapiens (human) piR-32456	piRNA	Yes	No	11.1298	15.5843	6.84088	8.62307	22.4309	13.8516	14.308	11.4609	-1.05644	-0.467108	0.570178	0.000153404	0.358582	0.189182	0.0655006	0.747923	0.540281
URS000075F7A2	Homo sapiens (human) tRNA-Asn	tRNA	Yes	No	0	37.2392	0.264167	0	23.8624	25.6147	5.036	20.9169	0.236415	-1.83492	-2.18449	0.798359	0.232298	0.18934	1	0.656084	0.540302
URS0000577AE9	Homo sapiens (human) piR-42907	piRNA	Yes	No	0.801065	31.0327	0.471842	1.75357	24.0002	49.9492	10.6568	28.8625	0.254929	-0.928246	-1.44925	0.670801	0.419328	0.189461	0.990601	0.780077	0.540566
URS0000200F21	Homo sapiens (human) piR-61982	piRNA	Yes	No	3.10033	64.9262	2.6552	4.29493	38.2043	45.4338	15.3751	26.5555	-0.356563	-0.985271	-1.06693	0.478485	0.22217	0.189613	0.94499	0.646219	0.540595
URS00003B2E18	Homo sapiens (human) piR-55317	piRNA	Yes	No	5.9599	17.9818	3.69834	7.01498	32.6021	30.3541	10.7109	16.3457	-0.614568	-0.70549	-0.832209	0.166945	0.332137	0.189557	0.767254	0.730559	0.540595
URS0000293458	Homo sapiens (human) piR-40911	piRNA	Yes	No	2.36481	43.4458	1.42403	4.48937	16.4367	52.4892	10.857	18.4885	0.418662	-0.093652	-1.08884	0.350612	0.902335	0.189563	0.899994	0.990088	0.540595
URS0000430004	Homo sapiens (human) piR-48880	piRNA	Yes	No	3.20426	29.2168	2.53687	3.57826	6.86057	40.7716	4.17033	20.47	-0.224216	-0.416471	-0.647375	0.478677	0.422532	0.189763	0.94499	0.782588	0.540701
URS000001F31F	Homo sapiens (human) piR-32949	piRNA	Yes	No	1.60213	24.8262	1.06802	0.726583	3.82889	22.9587	2.82348	3.33738	-0.158764	-0.62269	-0.999242	0.780144	0.356953	0.189997	1	0.747908	0.540854
URS00004C7555	Homo sapiens (human) piR-41824	piRNA	Yes	No	0.494987	1408.25	0.26552	0.852657	3979.69	3930.8	672.876	7426.08	0.938001	-2.22331	-3.5575	0.357484	0.373691	0.190101	0.902654	0.754424	0.540854
URS0000070FFC	Homo sapiens (human) piR-42253	piRNA	Yes	No	1.53885	21.7229	1.06208	1.84406	10.2248	37.9228	7.38161	10.2091	-0.308785	0.220631	1.0117	0.535348	0.79594	0.190129	0.95975	0.950239	0.540854
URS0000366C4D	Homo sapiens (human) piR-51633	piRNA	Yes	No	9.65225	52.7556	6.37247	8.00193	21.7564	66.9832	10.738	26.7865	0.159246	-0.913527	-0.7572	0.666748	0.0931641	0.190398	0.990048	0.500321	0.540988
URS0000037820	Homo sapiens (human) piR-57143	piRNA	Yes	No	7.08419	21.7229	9.76468	5.72934	12.1914	20.777	17.8734	11.6105	-0.161472	0.81935	0.651289	0.589083	0.109172	0.190518	0.974124	0.523222	0.540988
URS00005663B9	Homo sapiens (human) piR-52861	piRNA	Yes	No	0	37.0079	0.281874	0.598083	3.84208	39.4308	1.87982	4.22074	0.104917	-0.590064	-1.34925	0.815539	0.666647	0.190631	1	0.896707	0.540988
URS0000DF0E3E	Homo sapiens (human) partial tRNA-Ser	tRNA	Yes	No	2.25237	136.544	2.63111	3.33007	55.7843	170.556	52.1461	96.4832	0.904497	-0.0326592	-1.57716	0.121517	0.973179	0.19034	0.700964	1	0.540988
URS0000388B55	Homo sapiens (human) piR-34088	piRNA	Yes	No	0	43.4458	0.356006	0.25976	4.89864	28.9821	2.75501	6.2592	0.501169	0.140397	-1.73555	0.440362	0.890896	0.190918	0.934748	0.986387	0.541437
URS000031F03F	Homo sapiens (human) piR-60565	piRNA	Yes	No	43.7465	96.2014	66.3323	60.0439	101.575	245.428	316.455	126.992	0.255452	1.63125	0.856541	0.38774	0.00293584	0.191802	0.914359	0.129915	0.541716
URS0000428ED1	Homo sapiens (human) piR-45955	piRNA	Yes	No	0.42795	49.6523	0	0.614618	40.1381	33.6314	5.87505	23.2701	-0.27623	-2.65071	-1.97712	0.744468	0.0723913	0.191556	0.998951	0.463789	0.541716
URS00003868DA	Homo sapiens (human) piR-44453	piRNA	Yes	No	0.419538	16.2315	0.264167	0.266019	7.91551	11.6171	2.13037	10.6629	0.239549	-1.94725	-1.87547	0.763292	0.119423	0.191283	1	0.53668	0.541716
URS0000392A9A	Homo sapiens (human) piR-47630	piRNA	Yes	No	0.333405	18.6196	0	0.427684	11.3923	20.7067	2.75888	11.1129	0.0745451	-1.80714	-1.95698	0.919717	0.172231	0.191393	1	0.5977	0.541716
URS000048A9E8	Homo sapiens (human) piR-56638	piRNA	Yes	No	19.3701	3.24631	15.1303	13.4994	27.0466	5.5131	19.9599	31.5323	0.173037	-0.262708	-0.878048	0.609545	0.624098	0.191935	0.97765	0.876089	0.541716
URS00006CC2CC	Homo sapiens transfer RNA-Lys (TTT) 7-1 (TRK-TTT7-1)	tRNA	Yes	No	57.6569	12.9852	78.9332	48.8813	91.1501	61.3063	81.4495	51.852	-0.697144	0.242451	0.708693	0.0459511	0.667919	0.191375	0.537124	0.897189	0.541716
URS00005246F2	Homo sapiens (human) piR-48890	piRNA	Yes	No	22.1565	15.5164	24.5358	19.2264	52.7634	13.5128	48.5367	32.0791	-0.571613	0.148724	0.572879	0.0430846	0.765351	0.192052	0.524752	0.937536	0.54179
URS000046464C	Homo sapiens (human) piR-49871	piRNA	Yes	No	0	24.8262	0	0	3.57224	22.3427	1.08394	3.67473	-0.013783	-2.27078	-2.5938	0.977364	0.344691	0.192249	1	0.740294	0.542252
URS000031FED3	Homo sapiens (human) piR-59842	piRNA	Yes	No	0	31.0327	0.281874	0.0863691	3.29593	20.7324	2.581	7.15902	1.48821	-0.434887	-1.7665	0.0560504	0.844597	0.193032	0.568266	0.967261	0.543429
URS000045A1BD	Homo sapiens (human) piR-54916	piRNA	Yes	No	0	15.5823	0	0	12.5257	15.5383	2.09278	14.2366	0.190594	-1.98821	-2.21092	0.839272	0.191123	0.193538	1	0.616945	0.544196
URS0000572200	Homo sapiens (human) piR-46986	piRNA	Yes	No	0.458438	148.032	0.845622	0.435385	77.8148	173.674	10.8928	39.3236	-0.888245	-2.29057	-1.96865	0.273143	0.109178	0.194599	0.860857	0.523222	0.545342
URS00004BAC09	Homo sapiens (human) piR-43891	piRNA	Yes	No	17.6013	20.7764	45.4868	22.1029	33.5219	22.7449	51.8428	32.249	-0.128243	0.919327	0.632087	0.616934	0.0186025	0.194661	0.978789	0.291224	0.545404
URS000046C21E	Homo sapiens (human) piR-38703	piRNA	Yes	No	3.56625	58.4335	2.90584	3.94177	14.0403	62.089	6.72749	12.4364	-0.0903733	-0.506133	-0.958782	0.819905	0.420774	0.19478	1	0.781338	0.545447
URS00000DBDA9	Homo sapiens (human) piR-53807	piRNA	Yes	No	0	18.8286	0.26552	0.332044	4.09711	121.097	3.91255	14.0871	1.45166	0.61459	-1.67951	0.0492346	0.601557	0.194916	0.546434	0.864741	0.545661
URS000071E903	Homo sapiens transfer RNA-Ala (AGC) 6-1 (TRA-AGC6-1)	tRNA	Yes	No	198.502	190.883	211.334	169.39	228.416	207.06	335.958	222.771	-0.0964023	0.864977	0.680385	0.746284	0.0743643	0.194984	0.999164	0.469523	0.545697
URS0000157B9C	Homo sapiens (human) piR-51004	piRNA	Yes	No	12.4819	1.29852	25.6242	15.9738	19.6306	3.23002	43.378	22.4786	0.132045	1.4568	0.92194	0.729858	0.0099921	0.195329	0.99754	0.228751	0.546089
URS00005FCC34	Homo sapiens (human) piR-42951	piRNA	Yes	No	0.451316	288.604	0.26552	0.942923	118.347	197.27	31.2416	121.852	0.0872007	-1.75168	-2.22345	0.915059	0.276187	0.19543	1	0.692729	0.546089
URS000060C2FF	Homo sapiens (human) piR-56616	piRNA	Yes	No	0.629706	37.2392	0.615025	1.03251	14.0561	34.7044	7.35939	18.0898	0.511559	-0.583531	-1.69341	0.460164	0.610626	0.1959	0.939574	0.868758	0.546556
URS0000249167	Homo sapiens (human) piR-61551	piRNA	Yes	No	0.157426	27.9294	0	0	85.6015	64.2806	21.0248	70.9295	0.0186857	-2.15651	-2.63657	0.983723	0.213746	0.196081	1	0.638051	0.546679
URS00000A0C62	Homo sapiens (human) piR-53237	piRNA	Yes	No	0.356625	105.511	1.36456	1.48775	49.2207	174.479	10.2831	62.6342	0.616075	-1.73081	-1.84987	0.473302	0.188727	0.196123	0.944442	0.614966	0.546716
URS00000B7ED7	Homo sapiens (human) tRNA-Cys	tRNA	Yes	No	0	37.0079	0	0	5.91283	25.7835	2.05372	5.44515	0.221959	-1.16018	-2.4937	0.732672	0.453648	0.196502	0.99754	0.796923	0.547293
URS000017710F	Homo sapiens (human) piR-40448	piRNA	Yes	No	0	16.8808	0	0	46.513	11.8335	3.94005	12.2274	-1.30397	-3.83687	-2.10391	0.178843	0.0340928	0.19674	0.775733	0.364567	0.547505
URS00004F3A6C	Homo sapiens (human) tRNA-Met	tRNA	Yes	No	41.4098	10.7891	28.6557	30.5179	68.9998	9.60846	62.7105	84.3808	0.33725	0.305839	-0.887553	0.335093	0.560392	0.196764	0.892974	0.847316	0.547505
URS00000108E8	Homo sapiens (human) piR-35610	piRNA	Yes	No	0	22.0749	0	0	8.1556	20.8058	2.40791	10.1341	0.330432	-1.78087	-2.53582	0.694738	0.336962	0.196914	0.99278	0.733298	0.547559
URS000022FF76	Homo sapiens (human) piR-54288	piRNA	Yes	No	0.989975	195.506	0.615025	0.828615	282.911	202.379	111.317	298.277	0.669899	-0.871961	-2.28989	0.450194	0.567347	0.197018	0.937272	0.849804	0.547717
URS00004374C6	Homo sapiens (human) piR-58039	piRNA	Yes	No	1.68218	425.148	0.909705	2.11254	97.2554	411.126	20.6172	74.5645	-0.248304	-1.26994	-1.75571	0.712073	0.294063	0.197253	0.995522	0.705906	0.54802
URS00000C5923	Homo sapiens (human) piR-41519	piRNA	Yes	No	0	21.7229	0.615025	0.491349	8.86112	24.771	1.55885	4.71485	-0.696547	-1.98577	-1.43172	0.459166	0.135585	0.197715	0.939574	0.558231	0.548407
URS00001546A5	Homo sapiens (human) piR-53349	piRNA	Yes	No	0.380345	18.8286	0	0.988758	4.04646	21.8959	2.30618	5.645	0.793963	-0.907933	-1.34718	0.14987	0.5647	0.197668	0.742182	0.849681	0.548407
URS0000479BB2	Homo sapiens (human) piR-41028	piRNA	Yes	No	34.0083	0	35.3882	17.6963	50.7938	10.7891	65.6653	36.3737	-0.619146	0.442496	1.05026	0.18868	0.527182	0.197775	0.78489	0.830779	0.548431
URS000001545A	Homo sapiens (human) piR-31368	piRNA	Yes	No	22.1483	0	38.04	21.2863	36.8445	7.79213	57.1424	26.137	-0.528095	1.19302	1.01894	0.247324	0.0733027	0.198661	0.839123	0.46691	0.549475
URS00002C9EBA	Homo sapiens (human) piR-57459	piRNA	Yes	No	0	27.9294	0	0	4.28255	21.2129	0.103609	8.63549	-0.710016	-0.350444	-2.43474	1	1	0.198669	1	NA	0.549475
URS0000185B47	Homo sapiens (human) tRNA-Pro	tRNA	Yes	No	10.8398	11.6867	15.3496	11.1272	14.4866	16.1187	15.0057	11.7799	-0.259456	0.411431	0.395843	0.242963	0.255669	0.199234	0.83651	0.675106	0.54996
URS000013B5C2	Homo sapiens (human) piR-36873	piRNA	Yes	No	0.472279	49.6523	0	0.225644	27.0257	192.068	5.25849	30.3538	-0.235656	-1.54139	-2.04287	0.751635	0.273574	0.199442	1	0.690879	0.54996
URS000026761C	Homo sapiens (human) piR-55374	piRNA	Yes	No	5.60745	878.225	5.11655	2.90097	777.12	752.952	260.187	831.544	0.419358	-1.18643	-1.89824	0.539674	0.37147	0.199481	0.960199	0.753551	0.54996
URS0000279573	Homo sapiens (human) piR-46458	piRNA	Yes	No	0	42.202	0	0	1.68222	33.7214	2.9695	4.23181	0.183206	1.50781	1.74302	1	0.108037	0.199637	1	0.521618	0.550078
URS000059E149	Homo sapiens (human) piR-30199	piRNA	Yes	No	0.629706	15.5164	0.422118	0.674165	7.08719	14.8944	2.57114	6.56145	-0.108286	-1.24688	-1.55621	0.837718	0.255705	0.199651	1	0.675106	0.550078
URS0000420317	Homo sapiens (human) piR-53944	piRNA	Yes	No	22.0468	9.30981	31.1416	21.6347	32.1357	24.3982	34.8623	27.3497	-0.377273	0.354261	0.526865	0.0994943	0.353651	0.199759	0.662279	0.746644	0.550078
URS00004390CD	Homo sapiens (human) piR-35792	piRNA	Yes	No	1.20364	2789.23	0.845622	2.01318	1598.61	2231.05	457.126	1571.4	0.275482	-1.41206	-2.26176	0.735744	0.364568	0.199833	0.998134	0.75098	0.550078
URS000059C3D3	Homo sapiens (human) piR-55187	piRNA	Yes	No	2.56533	15.5164	3.41103	2.272	14.7274	17.2418	7.18487	11.856	-0.167974	-0.526673	-0.934479	0.708995	0.451366	0.199878	0.994349	0.795263	0.550078
URS000012D10D	Homo sapiens (human) piR-50500	piRNA	Yes	No	2.25658	43.4458	0.53401	1.74865	21.5167	33.6104	11.7574	39.4311	0.644716	-0.680571	-1.47829	0.246269	0.456445	0.200111	0.837928	0.79775	0.550078
URS0000385C39	Homo sapiens (human) piR-38945	piRNA	Yes	No	0	15.5823	0	0	14.4356	37.2612	5.32149	14.2561	0.187034	-0.808833	-2.01436	0.823747	0.600845	0.20008	1	0.864134	0.550078
URS0000402262	Homo sapiens (human) piR-40326	piRNA	Yes	No	0	31.0327	0	0	9.46196	25.0608	1.56167	6.84642	0.065694	-2.09697	-2.70276	1	0.704828	0.19958	1	0.911211	0.550078
URS00003BB965	Homo sapiens (human) piR-52420	piRNA	Yes	No	91.9144	37.2392	83.4767	33.2492	257.937	52.8049	171.87	118.077	-1.23569	-0.0782059	0.84467	0.00159172	0.909766	0.200034	0.156612	0.993046	0.550078
URS00002422C0	Homo sapiens (human) piR-60798	piRNA	Yes	No	0	52.7556	0.526221	0.53515	26.0015	76.6514	6.3035	22.9769	-0.259257	-1.9572	-1.82416	0.746755	0.18896	0.200201	0.999218	0.614974	0.550191
URS000042CB22	Homo sapiens (human) partial ncRNA	snRNA	Yes	No	0.989664	217.229	0.53401	1.90978	473.623	153.334	74.5665	404.997	0.0246773	-2.60559	-2.14419	0.977885	0.0965318	0.200375	1	0.503376	0.550423
URS0000001346	Homo sapiens (human) tRNA-Lys	tRNA	Yes	No	71.8292	3.10327	84.423	54.2218	104.505	259.64	125.288	87.3961	-0.37821	0.520161	0.790719	0.328586	0.420696	0.200692	0.890246	0.781324	0.550752
URS00004F6F99	Homo sapiens (human) piR-37755	piRNA	Yes	No	10.7496	15.5164	9.76468	5.21741	17.8715	12.081	9.92896	16.4654	-0.215065	-0.626233	-0.760632	0.527997	0.194697	0.200877	0.958492	0.62072	0.55098
URS00002E5CF9	Homo sapiens (human) piR-57895	piRNA	Yes	No	0.298002	41.5527	0	0	6.41566	34.5394	11.8722	12.4811	0.784186	0.928046	-2.09477	0.305925	0.498701	0.200951	0.879945	0.816685	0.55098
URS000054583C	Homo sapiens (human) piR-55268	piRNA	Yes	No	0.356625	34.136	0	1.15447	30.2241	78.9019	6.2319	29.2375	0.30533	-2.10052	-1.72894	0.691864	0.156599	0.201323	0.99278	0.579173	0.551324
URS0000104F76	Homo sapiens (human) piR-53334	piRNA	Yes	No	0.451316	27.9294	0.852758	1.44967	41.41	34.1982	9.00315	20.2924	-1.02529	-1.71345	-1.52673	0.128344	0.206375	0.201565	0.716785	0.629952	0.55169
URS00002531C4	Homo sapiens (human) piR-57840	piRNA	Yes	No	1.028	46.5491	1.57866	1.8522	37.0326	90.5644	13.0602	39.8749	0.238538	-0.839214	-1.41414	0.694964	0.442986	0.201586	0.99278	0.792218	0.55169
URS0000462145	Homo sapiens (human) piR-31264	piRNA	Yes	No	10.5737	24.8262	5.19026	11.8221	28.7636	68.7568	12.0548	29.7494	0.138684	-0.766001	-0.854011	0.706141	0.186856	0.201925	0.994008	0.612996	0.552154
URS0000261BAE	Homo sapiens (human) piR-51710	piRNA	Yes	No	0.413377	40.3425	0.454852	0.472885	31.2741	28.8134	9.9548	29.9162	0.134311	-1.07387	-1.88161	0.859611	0.413226	0.201959	1	0.775961	0.552154
URS000028EDC2	Homo sapiens (human) piR-55070	piRNA	Yes	No	0	124.131	0.526221	0.432092	67.5927	199.997	16.0583	55.932	0.121662	-1.34722	-1.85827	0.893395	0.384155	0.202059	1	0.759377	0.552196
URS00004DD4A2	Homo sapiens (human) piR-55056	piRNA	Yes	No	1.00021	55.8589	0.281874	0.689553	70.3332	70.3275	13.4102	49.8855	-0.0247892	-2.0751	-1.84882	0.9728	0.103342	0.203718	1	0.513665	0.553308
URS00002F5600	Homo sapiens (human) partial ncRNA	snRNA	Yes	No	7.20164	40.3425	4.88234	5.66539	13.226	32.0434	6.76817	10.447	-0.313149	-0.742078	-0.686902	0.296886	0.127949	0.203243	0.87336	0.549805	0.553308
URS00005B2945	Homo sapiens (human) piR-58852	piRNA	Yes	No	0.419538	24.8262	0	0.0525293	22.1897	21.011	4.83314	13.9938	-0.306133	-1.9344	-1.96587	0.697179	0.172402	0.203609	0.99278	0.597942	0.553308
URS0000116EF7	Homo sapiens (human) piR-42549	piRNA	Yes	No	4.56708	31.0327	4.20977	6.69436	24.6915	30.4215	10.5661	31.7505	0.166176	-0.784624	-0.870326	0.712654	0.257474	0.203642	0.995662	0.675399	0.553308
URS000048F27E	Homo sapiens (human) piR-61322	piRNA	Yes	No	0.596004	21.7229	0	0.679034	13.2309	17.8456	5.94688	13.4892	0.30417	-1.18297	-1.64396	0.644452	0.309331	0.203261	0.983312	0.716868	0.553308
URS00004BBDC2	Homo sapiens (human) piR-47827	piRNA	Yes	No	0	18.6196	0	0	10.2451	21.5724	2.9757	11.1013	0.427374	-1.67109	-2.98567	0.647599	0.355607	0.203799	0.98394	0.747399	0.553308
tRNA-Ile-AAT-11-1-tRF5	tRNA-Ile-AAT-11-1-tRF5	tRF	Yes	No	11.387	43.4458	15.3496	15.0567	16.5206	39.7868	17.5167	28.9946	0.781921	0.337443	-0.637782	0.00528847	0.359503	0.20371	0.257372	0.74827	0.553308
URS00002189B2	Homo sapiens (human) piR-46030	piRNA	Yes	No	0.685332	55.8589	0.422118	1.28667	1.80592	39.396	2.61775	3.45808	0.73311	0.580545	-1.09661	0.0684672	0.365469	0.202997	0.604564	0.751018	0.553308
URS000051AA81	Homo sapiens (human) piR-50793	piRNA	Yes	No	0.924207	42.202	0.563748	1.2389	26.0348	46.1345	11.4752	64.4525	0.647125	-0.673943	-1.67067	0.344046	0.529614	0.203845	0.896831	0.831818	0.553308
URS00000DDDCA	Homo sapiens (human) miscellaneous RNA	misc RNA	Yes	No	112.357	5.19409	140.537	80.5575	129.102	183.748	141.792	101.235	-0.590905	0.189428	0.736716	0.0758671	0.722149	0.203421	0.621917	0.91963	0.553308
URS0000DDC656	Homo sapiens (human) tRNA-Asp	tRNA	Yes	No	0	21.7229	0	0	9.94223	17.1963	2.17987	6.38021	-0.542371	-2.40343	-2.53792	0.576398	0.204491	0.204031	0.969628	0.629251	0.553527
URS0000BA9E92	Homo sapiens (human) tRNA-Pro	tRNA	Yes	No	0	27.9294	0	0	2.3794	27.0563	2.06243	4.01534	0.736872	-0.260768	-1.7845	1	0.775318	0.204118	1	0.942557	0.553527
URS000068C2BC	Homo sapiens transfer RNA-Lys (TTT) 11-1 (TRK-TTT11-1)	tRNA	Yes	No	19.1657	1.94778	31.8397	13.0188	38.2104	55.394	53.7469	28.7157	-0.494881	0.595547	0.892601	0.26884	0.397091	0.204483	0.85676	0.76722	0.554044
URS00001EF659	Homo sapiens (human) piR-38296	piRNA	Yes	No	0.403257	27.269	0	1.05858	7.28186	29.9779	5.4067	19.3299	1.50004	-0.296689	-2.04332	0.0321118	0.807799	0.204862	0.477451	0.953677	0.554211
URS00000FBA72	Homo sapiens (human) piR-57965	piRNA	Yes	No	3.4231	1598.18	3.3029	2.51793	866.88	1078.91	250.148	677.821	-0.0408047	-1.37084	-1.81279	0.954039	0.274875	0.205236	1	0.691755	0.55484
URS00007647C9	Homo sapiens (human) partial tRNA-Ala	tRNA	Yes	No	0	88.9488	0.264167	0	27.9141	63.7856	8.37604	26.9152	0.0525611	-1.20555	-2.2508	0.952647	0.457962	0.205156	1	0.798578	0.55484
URS000000B67F	Homo sapiens (human) piR-60406	piRNA	Yes	No	1.60082	15.5164	1.70552	1.92093	22.6752	52.7514	6.79519	24.6348	0.0141323	-1.28777	-1.36877	0.980944	0.156771	0.205412	1	0.57949	0.554982
tRNA-Ser-CGA-4-1-tRF3	tRNA-Ser-CGA-4-1-tRF3	tRF	Yes	No	2.97995	18.6196	1.95804	3.33682	22.5166	34.9406	11.5722	19.1784	-0.0729177	-0.589031	-1.18491	0.881195	0.463339	0.205701	1	0.801683	0.555431
URS0000759336	Homo sapiens (human) tRNA-Cys	tRNA	Yes	No	0.209769	21.7229	0.531039	0.399367	17.4005	17.4127	8.53118	26.2049	0.508629	-0.827479	-2.08501	0.500445	0.540861	0.20588	0.951311	0.837787	0.555572
URS0000479791	Homo sapiens (human) piR-60947	piRNA	Yes	No	0.209769	58.9621	0	0.217567	15.511	56.662	3.41764	11.1133	0.129418	-0.789421	-1.92034	0.959465	0.568662	0.207088	1	0.849905	0.55714
URS0000589A0A	Homo sapiens (human) piR-50226	piRNA	Yes	No	2.98885	68.2719	2.11059	3.14406	152.008	644.916	31.9671	115.757	-0.527534	-1.65554	-1.35463	0.374843	0.110279	0.207558	0.909465	0.525211	0.557239
URS000027822A	Homo sapiens (human) piR-50917	piRNA	Yes	No	3.56625	31.0327	2.95483	2.06042	11.0362	21.7813	21.0878	9.14437	-0.161557	1.01854	1.05223	0.720875	0.118596	0.207532	0.996138	0.535642	0.557239
URS0000612F66	Homo sapiens (human) piR-31153	piRNA	Yes	No	0	15.5164	0	0	7.87946	47.807	1.65017	9.28128	0.173088	-2.66389	-2.51849	0.845423	0.163977	0.20749	1	0.58914	0.557239
URS0000240C98	Homo sapiens (human) piR-47797	piRNA	Yes	No	12.501	6.20654	18.1563	9.43477	21.2666	8.31246	24.4539	14.3671	-0.55939	0.624891	0.750181	0.109521	0.291017	0.207711	0.681574	0.70259	0.557239
URS000015226C	Homo sapiens (human) piR-54370	piRNA	Yes	No	1.49443	21.7229	0.563748	2.11395	12.6653	24.3382	4.55033	11.7673	0.0913134	-0.94943	-1.31688	0.87312	0.352294	0.207789	1	0.745542	0.557239
URS000060E873	Homo sapiens (human) piR-49420	piRNA	Yes	No	2.98885	180.495	1.70552	5.93258	33.3763	134.643	9.84793	48.0212	0.579242	-0.547992	-1.18414	0.253434	0.488405	0.207386	0.844339	0.812621	0.557239
URS00006B603C	Homo sapiens transfer RNA-Ala (AGC) 13-1 (TRA-AGC13-1, TRA-AGC13-2)	tRNA	Yes	No	15.93	12.5873	13.2083	10.0659	20.0169	13.2377	15.4575	13.0652	-0.612168	0.0873402	0.433868	0.00208075	0.772995	0.20757	0.176357	0.941966	0.557239
URS00002AF929	Homo sapiens (human) piR-36899	piRNA	Yes	No	1.20364	4074.77	0.845622	1.44465	3556.33	3079.74	695.825	3160.03	0.127798	-1.86938	-2.45869	0.886973	0.301692	0.207853	1	0.711818	0.55725
URS00002B8805	Homo sapiens (human) piR-33457	piRNA	Yes	No	0.247494	25.3212	0.615025	0	9.73869	42.5764	2.74552	17.3368	1.13371	-1.30716	-2.16465	0.16977	0.303891	0.207989	0.770071	0.713637	0.557267
URS00003D4D35	Homo sapiens (human) piR-31068	piRNA	Yes	No	46.7116	27.9294	124.175	80.7327	189.666	89.4445	1570.65	256.212	0.533208	2.47175	1.33839	0.215599	0.00301372	0.208308	0.809233	0.131764	0.557273
tRNA-Leu-CAA-3-1-tRF5	tRNA-Leu-CAA-3-1-tRF5	tRF	Yes	No	6.76435	24.8262	4.20977	6.81887	32.2446	77.9296	9.13951	26.8125	-0.504239	-1.26497	-0.878416	0.21077	0.0893435	0.208216	0.802846	0.492651	0.557273
URS00005A3732	Homo sapiens (human) piR-36676	piRNA	Yes	No	1.7118	40.9035	1.40937	2.49368	16.4174	28.1164	11.8736	28.4575	0.799091	-0.0986221	-1.35891	0.121846	0.909567	0.208338	0.701801	0.993046	0.557276
URS0000DF26DD	Homo sapiens (human) partial tRNA-Gln	tRNA	Yes	No	0.247494	34.136	0	0.573929	84.2942	55.0624	17.3763	63.2987	-0.233144	-1.8666	-2.23662	0.781891	0.28404	0.208451	1	0.69755	0.557323
URS00002FF4FF	Homo sapiens (human) piR-36499	piRNA	Yes	No	10.6496	9.08966	20.0135	10.8681	19.0783	9.05927	39.082	21.5363	0.0661487	1.21538	0.808749	0.825566	0.0123964	0.209465	1	0.247819	0.558257
URS00001E733B	Homo sapiens (human) piR-50449	piRNA	Yes	No	0	16.8808	0	0.0525293	5.93278	11.8335	1.05257	3.73922	-0.647069	-2.44168	-1.63367	0.41627	0.10454	0.209424	0.927005	0.51564	0.558257
URS00000CB387	Homo sapiens (human) piR-42925	piRNA	Yes	No	0.713251	15.5164	1.05244	0.876955	4.78159	11.0155	3.44487	6.91005	0.718709	-0.366821	-1.29224	0.193359	0.637089	0.209389	0.7899	0.882873	0.558257
URS0000311664	Homo sapiens (human) piR-36344	piRNA	Yes	No	1.46585	89.9948	0.852758	0.852657	52.9998	119.746	12.2385	47.6496	-0.233827	-1.60745	-1.65601	0.738153	0.178811	0.209887	0.998329	0.604602	0.558751
tRNA-Ala-AGC-18-2-tRF3	tRNA-Ala-AGC-18-2-tRF3	tRF	Yes	No	1.062	24.8262	2.45875	1.37104	15.5547	18.8135	5.79626	15.3322	-0.0451918	-0.965794	-1.15953	0.934704	0.310329	0.209883	1	0.718092	0.558751
URS0000277B79	Homo sapiens (human) piR-39681	piRNA	Yes	No	0.494987	40.3425	0.281874	1.15584	24.7378	38.7521	7.68382	35.6503	0.422529	-1.24531	-1.62567	0.541062	0.316505	0.210339	0.960199	0.721243	0.559192
URS000020EBAD	Homo sapiens (human) piR-54204	piRNA	Yes	No	20.2955	32.9667	17.9079	17.7653	37.0964	30.1844	50.3685	30.7129	-0.327153	0.392732	0.58551	0.209087	0.434688	0.210361	0.802846	0.787546	0.559192
URS00001E7112	Homo sapiens (human) piR-49820	piRNA	Yes	No	15.5419	18.1793	17.4443	15.819	26.0207	22.4206	30.4199	44.825	0.764605	0.0666746	-0.808516	0.0202467	0.893164	0.210394	0.409794	0.987293	0.559192
URS000036D1C7	Homo sapiens (human) piR-37091	piRNA	Yes	No	0.413377	80.685	0.178003	0.437118	25.6483	125.583	9.55159	29.292	0.386558	-0.928799	-1.86972	0.616363	0.510963	0.210668	0.978698	0.822963	0.559196
URS00000B9F33	Homo sapiens (human) piR-42111	piRNA	Yes	No	1.01392	74.4785	0.563748	1.03078	84.6281	81.9612	21.307	57.9451	-0.186869	-1.54647	-1.76651	0.800316	0.21471	0.211039	1	0.639411	0.559525
URS0000049C46	Homo sapiens (human) piR-47367	piRNA	Yes	No	41.9391	18.8286	44.825	32.1901	96.9167	642.14	88.3984	69.1334	-0.206187	0.749779	0.693372	0.525709	0.0882418	0.211312	0.95752	0.491141	0.559725
URS000059860B	Homo sapiens (human) piR-49421	piRNA	Yes	No	3.54721	21.4256	2.4601	6.33279	11.2972	16.6515	6.73522	14.3873	0.348269	-0.226617	-0.895472	0.406342	0.730773	0.211692	0.923444	0.92344	0.560032
URS00003A10E9	Homo sapiens (human) piR-54826	piRNA	Yes	No	0	55.8589	0.615025	0.573929	4.64543	188.46	5.01782	11.582	1.43623	0.86365	1.55099	0.0304973	0.486443	0.212289	0.468225	0.812461	0.560429
URS00001FAB34	Homo sapiens (human) piR-45496	piRNA	Yes	No	0	20.7764	0	0	17.2483	15.2008	3.30143	37.2577	0.327788	-1.6374	-2.59735	0.747223	0.341564	0.212476	0.99927	0.736939	0.560471
URS000049350E	Homo sapiens (human) piR-47398	piRNA	Yes	No	14.619	6.20654	37.2755	24.7663	56.6311	5.48204	106.923	50.209	0.0433879	0.858803	0.870365	0.913663	0.170419	0.212986	1	0.595559	0.5609
URS000049B898	Homo sapiens (human) piR-30818	piRNA	Yes	No	0.536044	186.338	0	1.00111	989.473	385.887	250.211	639.892	-0.645174	-2.23055	-2.75341	0.512782	0.27293	0.212892	0.953906	0.689943	0.5609
URS0000089D83	Homo sapiens (human) piR-57791	piRNA	Yes	No	0	15.5164	0	0	5.24793	17.9409	1.01029	10.2995	1.46913	-2.42076	-3.92555	0.1635	0.368767	0.213053	0.761591	0.752094	0.5609
URS000053859A	Homo sapiens (human) piR-46361	piRNA	Yes	No	1.88912	24.8262	2.92071	4.3996	5.68401	30.2841	3.8834	8.12496	0.723834	0.0373777	-0.686809	0.0641929	0.956859	0.21337	0.590074	1	0.560964
tRNA-Lys-TTT-5-1-tRF5	tRNA-Lys-TTT-5-1-tRF5	tRF	Yes	No	0	19.4778	0.26552	0	29.8594	15.1676	0.959752	5.68825	0.467919	-1.58324	-1.77306	0.435732	0.206673	0.213477	0.933096	0.630292	0.561014
URS000013D1D5	Homo sapiens (human) transfer RNA-Tyr	tRNA	Yes	No	35.826	6.49262	46.7419	32.3978	69.9352	55.5103	86.1783	50.8791	-0.499411	0.534093	0.918845	0.263043	0.435372	0.213468	0.852014	0.787656	0.561014
URS000073FCEB	Homo sapiens transfer RNA-Tyr (GTA) 4-1 (TRY-GTA4-1)	tRNA	Yes	No	79.3429	3.10327	81.1387	41.9233	95.6665	58.4097	108.676	73.3095	-0.494497	0.431889	0.783136	0.213182	0.494566	0.213432	0.806739	0.815112	0.561014
URS00000EC499	Homo sapiens (human) piR-30637	piRNA	Yes	No	0.67885	49.6523	0.178003	0.842282	12.585	53.1092	3.81262	11.2345	-0.169222	-1.21456	-1.50037	0.783114	0.357884	0.213585	1	0.747908	0.561121
URS00005455F6	Homo sapiens (human) piR-42490	piRNA	Yes	No	0.438608	16.8808	0.526221	0.675552	11.55	30.6529	2.7896	7.77336	-0.442039	-1.61101	-1.38574	0.515945	0.180113	0.213893	0.954643	0.60588	0.561513
URS000050A277	Homo sapiens (human) piR-51108	piRNA	Yes	No	3.56625	49.3439	1.70552	2.73938	8.5166	40.0045	3.75778	6.35476	-0.619361	-1.02057	-0.834959	0.116952	0.134984	0.213936	0.692334	0.557981	0.561522
URS0000402504	Homo sapiens (human) piR-32679	piRNA	Yes	No	9.28373	400.322	13.5231	17.8546	256.835	278.842	103.631	200.551	-0.0161094	-0.672578	-1.18496	0.97552	0.464647	0.214253	1	0.802133	0.561737
URS00001E4B8B	Homo sapiens (human) piR-61813	piRNA	Yes	No	3.60082	21.7229	2.6552	4.38608	14.5138	29.0163	7.82816	16.7125	0.332657	-0.458672	-1.06077	0.470934	0.466228	0.214516	0.943235	0.802831	0.562193
URS00006F6EA6	Homo sapiens transfer RNA-Thr (AGT) 3-1 (TRT-AGT3-1)	tRNA	Yes	No	83.5836	57.135	114.19	56.7578	175.251	77.9855	285.919	189.003	-0.217525	0.877352	0.943417	0.656135	0.198306	0.214807	0.98588	0.623295	0.562673
URS00005E7B11	Homo sapiens (human) piR-48621	piRNA	Yes	No	0	15.5164	0	0	2.26675	10.7991	0.762117	2.3584	0.217221	-1.21103	-1.99234	0.80689	0.72129	0.215114	1	0.919055	0.563217
URS00001A6B91	Homo sapiens (human) piR-30078	piRNA	Yes	No	0	22.7242	0	0	8.77962	16.8845	3.57548	8.54076	0.0579432	-1.00326	-2.08232	0.9401	0.520186	0.215152	1	0.827087	0.563232
URS00003565B5	Homo sapiens (human) piR-52680	piRNA	Yes	No	1.71022	549.279	0.852758	1.81711	604.961	611.856	165.965	508.963	0.0766995	-1.35814	-2.10372	0.921169	0.35507	0.2154	1	0.747321	0.563504
URS00003C037E	Homo sapiens (human) piR-30487	piRNA	Yes	No	3.6675	18.6196	5.53523	5.03208	9.9507	24.4031	18.1696	10.2463	0.105347	0.829837	0.806637	0.786613	0.173208	0.215863	1	0.599086	0.564171
URS00004A9DA8	Homo sapiens (human) piR-33098	piRNA	Yes	No	6.54065	18.6196	4.98409	4.39228	9.5952	30.4626	11.535	7.75415	-0.152503	0.726619	0.556922	0.569807	0.0698358	0.215957	0.966984	0.459622	0.564289
URS00002C0B42	Homo sapiens (human) piR-38720	piRNA	Yes	No	0	161.666	0.178003	0.444528	93.3136	172.013	37.7474	112.495	0.0379034	-0.82872	-2.37452	0.966891	0.659339	0.215979	1	0.892829	0.564289
URS000043A6E2	Homo sapiens (human) piR-35019	piRNA	Yes	No	2.39866	18.6196	1.97312	2.5171	12.8483	20.8566	7.17478	10.4727	-0.131125	-0.469553	-0.979117	0.78916	0.559684	0.216573	1	0.847182	0.564785
URS00005AFD62	Homo sapiens tRNA Gly GCC	tRNA	Yes	No	109.996	6.49262	298.383	156.528	286.288	166.199	1863.04	373.141	0.410626	2.16731	1.25972	0.352528	0.00504631	0.216814	0.900847	0.174292	0.565026
URS00002E1B7D	Homo sapiens (human) piR-59963	piRNA	Yes	No	1.15526	21.7229	0.454852	1.3059	3.85586	16.7635	1.69042	4.81407	0.168102	-1.007	-1.18981	0.654194	0.233738	0.216924	0.984788	0.657813	0.565083
URS0000A92750	Homo sapiens (human) snoRNA Small nucleolar RNA SNORD38 (RF00212)	snoRNA	Yes	No	3.56625	577.208	4.73599	3.64363	606.41	953.487	91.1241	399.967	-0.637545	-2.46813	-1.53348	0.355757	0.0440808	0.217164	0.901948	0.394287	0.565396
URS000017403E	Homo sapiens (human) piR-60419	piRNA	Yes	No	0	18.6196	0	0.0525293	20.4191	140.387	3.64649	24.9503	0.426048	-2.38667	-2.13601	0.636536	0.149358	0.217927	0.982281	0.571973	0.566069
URS00001F5FA4	Homo sapiens (human) piR-49312	piRNA	Yes	No	0.928706	33.1123	0.852758	1.53771	24.7636	33.9946	7.87872	12.042	-0.484373	-1.71722	-1.40512	0.480745	0.130121	0.21826	0.94499	0.552551	0.5667
URS00000D2EBD	Homo sapiens (human) piR-57754	piRNA	Yes	No	2.68022	34.4109	1.36456	2.55101	924.826	36.4608	79.0199	774.586	-0.00401951	-3.29778	-2.26983	0.997049	0.0398187	0.218779	1	0.381432	0.567107
URS0000119A9D	Homo sapiens (human) piR-33882	piRNA	Yes	No	0	18.6196	0	0	1.71183	13.9977	1.57565	3.32574	0.980314	0.00880572	-1.92404	0.138331	0.9164	0.219449	0.727986	NA	0.567468
URS00000AE5F9	Homo sapiens (human) piR-58110	piRNA	Yes	No	1.60813	43.4458	1.3276	2.90884	14.8197	46.2957	4.65832	11.008	-0.455309	-0.500566	-1.08768	0.347999	0.592915	0.219621	0.897964	0.860842	0.567719
URS000033BF51	Homo sapiens (human) piR-30694	piRNA	Yes	No	0.413377	15.5164	0.281874	0.242093	58.494	24.4335	9.03544	46.33	-0.212766	-2.36767	-1.99208	0.807142	0.119385	0.22006	1	0.53668	0.568508
URS00004BF643	Homo sapiens (human) piR-39896	piRNA	Yes	No	9.37403	24.8262	5.90965	9.7286	14.1682	20.9943	9.07564	12.3692	-0.0033079	-0.227459	-0.456956	0.990012	0.588073	0.220116	1	0.858634	0.568576
URS00000F2A32	Homo sapiens (human) piR-55136	piRNA	Yes	No	0.60182	24.8262	0.422118	0.772534	8.36748	16.9156	3.0962	5.59139	-0.240624	-0.732107	-1.36162	0.665822	0.52751	0.220292	0.989704	0.830779	0.568798
URS0000226FFC	Homo sapiens (human) tRNA-Glu	tRNA	Yes	No	2.02783	24.8262	1.585	2.26252	18.2632	24.6402	6.07786	16.8462	-0.0200392	-1.16175	-1.07385	0.969869	0.175309	0.220668	1	0.601593	0.569261
URS00002FC97C	Homo sapiens (human) piR-48577	piRNA	Yes	No	9.60492	15.5164	3.41103	7.48197	33.3403	29.378	11.2354	20.2162	-0.58779	-1.37491	-0.831283	0.184956	0.0768493	0.221317	0.782927	0.472802	0.569692
URS00002BAA83	Homo sapiens (human) piR-53701	piRNA	Yes	No	1.7118	18.6196	1.06208	0.652335	5.03635	20.3241	1.88063	4.43513	0.0379405	-1.02716	-1.07401	0.918715	0.137285	0.221386	1	0.560728	0.569692
URS00005BF3C1	Homo sapiens (human) piR-32798	piRNA	Yes	No	0.536044	198.609	0.264167	0.50531	93.5106	178.292	14.137	107.687	-0.503001	-2.07486	-1.95612	0.571767	0.231314	0.221135	0.967488	0.654757	0.569692
URS0000068C16	Homo sapiens (human) piR-32585	piRNA	Yes	No	0	117.924	0.178003	0	40.7333	118.302	7.32781	39.5524	0.347521	-1.67778	-2.2889	0.720933	0.279827	0.221284	0.996138	0.69501	0.569692
URS000033877E	Homo sapiens (human) tRNA-Pro	tRNA	Yes	No	0	15.5164	0	0	6.37841	60.5758	2.17643	8.30795	0.334959	-1.63211	-2.95733	0.698639	0.298351	0.221382	0.99278	0.707879	0.569692
tRNA-Gly-GCC-2-5-tRF5	tRNA-Gly-GCC-2-5-tRF5	tRF	Yes	No	14.1888	22.0749	16.4622	10.2626	26.5663	18.9466	27.7587	21.1519	-0.312225	0.263828	0.67157	0.296143	0.547207	0.221117	0.87336	0.841695	0.569692
URS00005615DB	Homo sapiens (human) piR-32912	piRNA	Yes	No	22.2596	0.649262	34.9631	21.4507	34.9657	66.5494	52.4788	31.6618	-0.116431	0.948373	0.812717	0.742589	0.0968598	0.221593	0.998806	0.503376	0.569918
URS00003C2C35	Homo sapiens (human) piR-47850	piRNA	Yes	No	16.0813	8.4404	11.1518	10.82	20.4079	8.07908	22.8498	13.3518	-0.646925	0.319222	0.50446	0.00469683	0.48048	0.221773	0.24834	0.810666	0.569937
URS00000C9013	Homo sapiens (human) partial 12S ribosomal RNA	rRNA	Yes	No	0	29.2168	0	0	37.4902	130.766	8.20433	58.7985	0.823503	-2.46791	-3.39203	0.479572	0.335238	0.223532	0.94499	0.732658	0.571815
URS0000DBE7EE	Homo sapiens (human) tRNA-Gln	tRNA	Yes	No	12.1272	307.75	6.15025	10.7345	54.3097	303.825	28.6542	60.1801	0.285416	-0.459525	-0.930246	0.527254	0.494558	0.22336	0.958046	0.815112	0.571815
URS000035CF8C	Homo sapiens (human) piR-52758	piRNA	Yes	No	1.46585	20.7764	0.845622	0.984076	21.3225	15.8002	11.42	26.35	0.141459	-0.404633	-1.46896	0.829544	0.69659	0.2235	1	0.907898	0.571815
URS00001A514A	Homo sapiens (human) piR-48409	piRNA	Yes	No	0.666809	60.3813	0.615025	1.31913	34.4664	41.85	17.103	45.7768	0.2658	-0.375987	-1.49301	0.70891	0.741084	0.223455	0.994349	0.927381	0.571815
URS000022479B	Homo sapiens (human) piR-56171	piRNA	Yes	No	0.298002	68.2719	0	0	57.6162	46.1307	5.02553	54.7837	-0.350037	-4.31186	-2.21157	0.728596	0.0324869	0.22375	0.997527	0.358047	0.571821
URS00006365BC	Homo sapiens transfer RNA-Gln (CTG) 4-1 (TRQ-CTG4-1, TRQ-CTG4-2)	tRNA	Yes	No	32.1162	20.1271	48.0609	26.2503	68.0881	79.2358	112.153	71.2749	-0.10584	1.16362	0.797921	0.789419	0.0577186	0.223753	1	0.431517	0.571821
URS000044D22F	Homo sapiens (human) piR-46703	piRNA	Yes	No	0.982041	108.614	0.356006	0.499404	26.9638	145.064	4.63257	15.962	-0.791987	-1.41144	-1.4869	0.282437	0.148213	0.223724	0.864565	0.570924	0.571821
URS00006B9174	Homo sapiens transfer RNA-Cys (GCA) 24-1 (TRC-GCA24-1)	tRNA	Yes	No	82.9457	7.14188	95.784	57.9049	103.031	77.9752	149.738	91.6451	-0.304501	0.819645	0.83575	0.432985	0.203641	0.223662	0.931905	0.629054	0.571821
URS000008C350	Homo sapiens (human) piR-53053	piRNA	Yes	No	12.329	3.10327	22.5499	11.4602	28.4451	3.44862	69.7549	34.5877	0.224711	1.41692	0.928563	0.610267	0.0373419	0.223874	0.97765	0.372127	0.571846
URS000051D597	Homo sapiens (human) miscellaneous RNA	misc RNA	Yes	No	29.505	0.649262	45.2969	28.325	38.0057	12.4041	206.026	55.1185	0.538388	1.99311	1.16367	0.205505	0.00233433	0.223962	0.800871	0.116163	0.571992
URS0000313EE6	Homo sapiens (human) piR-48526	piRNA	Yes	No	0	43.5005	0.264167	0.0525293	47.263	41.595	22.0869	35.337	-0.12373	-0.710405	-2.07719	0.887651	0.696689	0.224209	1	0.907898	0.572318
URS000037ADDE	Homo sapiens (human) piR-46567	piRNA	Yes	No	9.00192	0	16.7277	10.6729	13.6304	5.99395	38.7122	13.9548	-0.146288	1.37766	0.821425	0.701727	0.0256041	0.224778	0.99278	0.330839	0.572969
URS000042328F	Homo sapiens (human) piR-35651	piRNA	Yes	No	0.403257	58.9621	0.178003	0	6.74391	56.4289	2.63624	9.2116	0.517504	-2.05394	-2.03956	0.488294	0.109526	0.224838	0.946877	0.524177	0.573003
URS000061547A	Homo sapiens (human) miscellaneous RNA	misc RNA	Yes	No	75.2497	1.29852	107.448	64.9886	99.835	98.334	199.931	141.145	0.120192	1.26243	0.989031	0.792211	0.0554951	0.224922	1	0.424579	0.573062
URS00000441FB	Homo sapiens (human) piR-51863	piRNA	Yes	No	5.13066	21.7229	2.10489	3.06513	12.0743	16.4639	7.65142	17.5866	0.255516	-0.397328	-0.926775	0.554936	0.492069	0.225074	0.963717	0.813717	0.573216
URS000067091F	Homo sapiens tRNA Glutamine with anticodon TTG (tRX-000030)	tRNA	Yes	No	35.672	7.79114	106.446	33.6866	129.084	112.921	111.416	69.1149	-0.831639	0.186575	0.838707	0.0634977	0.804774	0.225235	0.588034	0.952547	0.5734
URS000074EFFA	Homo sapiens (human) tRNA-Gln-CTG-14-1	tRNA	Yes	No	6.40328	18.6196	7.37624	4.46342	9.79995	23.4537	13.3594	27.6613	0.184876	0.549751	0.790854	0.796913	0.179576	0.225632	1	0.604978	0.574038
URS0000371128	Homo sapiens (human) tRNA-Ala	tRNA	Yes	No	0.654694	42.8513	0.852758	1.99143	21.7829	52.957	9.08036	20.0563	0.115992	-1.08836	-1.31758	0.855808	0.330169	0.225637	1	0.729671	0.574038
URS000024F57E	Homo sapiens (human) piR-40754	piRNA	Yes	No	0.494987	80.685	0.615025	0.0602926	33.6205	132.492	10.5242	43.2455	-0.0243036	-1.35167	-1.87135	0.975744	0.323644	0.225865	1	0.726024	0.574159
URS00005C748C	Homo sapiens (human) piR-44668	piRNA	Yes	No	16.613	0	45.9401	13.5389	43.0433	40.1594	48.178	25.6778	-0.874403	0.397704	0.847513	0.0422613	0.570452	0.226017	0.521468	0.850579	0.574315
URS00000EF6BA	Homo sapiens (human) piR-34412	piRNA	Yes	No	0.494987	145.854	0.356006	0.603184	142.561	237.969	61.3848	129.536	0.128846	-0.240501	-2.04964	0.881225	0.877586	0.226564	1	0.980775	0.575318
URS000041CA61	Homo sapiens (human) tRNA-pseudo Likely pseudogene	tRNA	Yes	No	12.9131	9.30981	18.944	12.1391	17.8559	13.7255	23.0418	17.1126	-0.102737	0.646232	0.473596	0.64011	0.0818954	0.227207	0.983229	0.481334	0.575879
URS00004BA7D5	Homo sapiens (human) piR-45309	piRNA	Yes	No	2.2295	15.5164	2.11334	3.95078	12.3696	25.6323	5.95375	12.0442	0.110664	-0.184216	-0.790578	0.821287	0.802208	0.227083	1	0.951298	0.575879
URS00001E4214	Homo sapiens (human) piR-45160	piRNA	Yes	No	0	15.5164	0	0.157588	25.3008	80.9193	3.28324	32.7848	0.381636	-1.1821	-1.93518	0.654688	0.46439	0.22759	0.985014	0.802014	0.57658
URS000007A203	Homo sapiens (human) piR-60077	piRNA	Yes	No	40.726	37.2392	38.8047	36.2793	55.4056	117.328	41.6808	59.4563	0.0851574	-0.0457084	-0.50581	0.705022	0.892093	0.227713	0.993878	0.987024	0.57658
URS00005FC516	Homo sapiens (human) piR-58314	piRNA	Yes	No	0	17.5301	0	0.0525293	25.4876	19.2909	9.49187	28.3671	0.322225	-1.44568	-2.16923	0.699992	0.35155	0.227903	0.99278	0.745244	0.576951
URS0000017463	Homo sapiens (human) piR-38141	piRNA	Yes	No	0.60182	58.9621	0.178003	0.640062	141.469	139.118	41.0543	115.928	-0.0183093	-1.04408	-2.24601	0.982274	0.509339	0.228042	1	0.822077	0.576998
URS00002AD7C6	Homo sapiens (human) piR-35635	piRNA	Yes	No	2.14418	44.799	2.63111	3.29705	11.4808	30.4494	7.98418	16.9374	0.591299	-0.136428	-0.875132	0.15873	0.829581	0.228255	0.756343	0.962022	0.577239
URS00004D7CE5	Homo sapiens (human) piR-52970	piRNA	Yes	No	0	22.7242	0.422118	0.105059	8.82532	18.1188	1.66894	6.88854	-0.222439	-1.88035	-1.65349	0.755216	0.285368	0.228984	1	0.698139	0.57818
URS00002C5DF8	Homo sapiens (human) piR-51531	piRNA	Yes	No	1.46585	21.4256	0.528334	1.59924	9.31762	29.4642	3.39674	9.88134	0.541558	-0.6816	-1.13116	0.32623	0.397289	0.2289	0.889737	0.76722	0.57818
URS000070BF11	Homo sapiens transfer RNA-Ile (AAT) 12-1 (TRI-AAT12-1)	tRNA	Yes	No	77.1903	1.94778	87.2908	54.0329	150.994	162.885	156.235	96.9579	-0.73101	0.312257	0.846059	0.107038	0.664564	0.228929	0.677559	0.896106	0.57818
URS00004D66D0	Homo sapiens (human) piR-53633	piRNA	Yes	No	0	21.7229	0.454852	0	12.2274	18.4948	3.02403	18.4756	0.463043	-1.68502	-1.93931	0.604954	0.257095	0.229189	0.977193	0.675276	0.578196
URS0000103C18	Homo sapiens (human) piR-44218	piRNA	Yes	No	39.8547	82.4562	23.3955	37.8471	51.2712	71.9823	37.4313	57.1052	0.0956768	-0.120353	-0.501638	0.645727	0.739058	0.229174	0.983312	0.926296	0.578196
URS00002ABFF3	Homo sapiens (human) piR-56788	piRNA	Yes	No	0.60182	22.0749	0	1.29217	27.5688	104.159	6.16557	19.7384	-0.473505	-1.92499	-1.55506	0.488952	0.141733	0.229345	0.947101	0.565026	0.578277
URS00005F517F	Homo sapiens (human) piR-36620	piRNA	Yes	No	1.12145	51.2917	1.05667	0.559853	38.5465	37.7857	11.0699	29.7594	-0.175378	-1.46411	-1.84076	0.796025	0.174694	0.230181	1	0.600999	0.579437
URS00004385B1	Homo sapiens (human) piR-36355	piRNA	Yes	No	1.1824	264.899	1.23005	2.33779	94.1724	218.637	27.7425	86.1267	0.058457	-0.960563	-1.55265	0.936953	0.483	0.230223	1	0.811093	0.579437
URS0000238164	Homo sapiens (human) piR-59967	piRNA	Yes	No	0.451316	34.136	0.454852	0.71571	16.2164	55.2788	4.33119	19.9258	0.52691	-1.13556	-1.68634	0.481674	0.424952	0.230496	0.94499	0.783445	0.579665
tRNA-iMet-CAT-1-6-tRF5	tRNA-iMet-CAT-1-6-tRF5	tRF	Yes	No	0.937403	24.8262	0.471842	2.12682	20.4965	24.2905	5.8625	9.94346	-0.587992	-1.18227	-1.4442	0.326815	0.267936	0.23057	0.889737	0.685586	0.579773
URS00000B1D68	Homo sapiens (human) piR-47150	piRNA	Yes	No	0.451316	387.909	0.281874	0.326167	242.69	299.842	79.5359	370.826	0.670827	-1.35455	-2.40067	0.451077	0.443992	0.230939	0.937702	0.792488	0.579822
URS0000C8E9D0	Homo sapiens transfer RNA-Glu (CTC) 3-1 (TRE-CTC3-1)	tRNA	Yes	No	12.8697	0.649262	15.3496	9.10928	13.9826	6.60996	20.846	11.7437	-0.346514	0.731792	0.664287	0.219706	0.118368	0.231376	0.815299	0.535642	0.580506
URS0000615218	Homo sapiens (human) piR-45517	piRNA	Yes	No	0	15.5164	0	0	2.44911	16.1929	0.658376	2.9201	-0.00324948	-1.72153	-1.6114	0.995038	0.378012	0.231385	1	0.755773	0.580506
URS0000072763	Homo sapiens (human) piR-38183	piRNA	Yes	No	31.6427	11.6867	31.9813	34.8617	68.9292	13.8855	54.0658	112.798	0.431287	-0.0161703	-1.15943	0.330317	0.98155	0.232416	0.890246	1	0.581442
URS000058679A	Homo sapiens (human) piR-31643	piRNA	Yes	No	0	111.718	0	0.120585	48.5435	88.3145	6.41051	17.1128	-0.653301	-2.83394	-1.85394	0.492212	0.107054	0.232657	0.94798	0.519683	0.581643
URS000044BAFC	Homo sapiens (human) piR-42137	piRNA	Yes	No	2.124	24.8262	1.36456	1.92093	11.1575	23.6412	5.29239	15.5532	0.606961	-0.342823	-1.16611	0.236797	0.673177	0.232624	0.830295	0.899669	0.581643
URS00002DDCC7	Homo sapiens (human) tRNA-His	tRNA	Yes	No	25.3204	15.5164	54.1222	25.6462	34.1578	20.1068	115.746	49.5226	0.519023	1.53599	0.740977	0.0996923	0.00171852	0.232733	0.662279	0.0979502	0.581679
URS00003A86A6	Homo sapiens (human) piR-42220	piRNA	Yes	No	0.894006	16.8808	0.531039	0.332044	9.62904	12.8679	1.0625	4.19957	-1.59537	-3.15184	-1.24206	0.0241977	0.00752166	0.232832	0.435493	0.203654	0.581743
URS00001D65CC	Homo sapiens (human) piR-37855	piRNA	Yes	No	1.60082	19.4778	1.05244	0.500277	2.80442	14.768	3.41143	3.08066	0.0432125	0.698108	0.91552	0.852984	0.187005	0.23279	1	0.612996	0.581743
URS00005EA4D8	Homo sapiens (human) piR-33853	piRNA	Yes	No	0.855901	15.5164	0.454852	0.616934	13.7791	39.7994	4.20232	13.9595	-0.0627715	-1.13898	-1.53939	0.922557	0.361396	0.232901	1	0.749666	0.581743
URS000025D7DE	Homo sapiens (human) piR-31867	piRNA	Yes	No	0	82.4562	0.422118	0	86.7845	59.5525	24.6593	54.5055	-0.388258	-1.35672	-2.23762	0.686274	0.456035	0.233202	0.99278	0.79775	0.581861
URS00003D2635	Homo sapiens (human) nc013 non-coding RNA	other	Yes	No	6.14051	81.1577	2.4601	6.06008	78.506	59.4839	23.6836	64.8666	-0.0272359	-1.89327	-1.17504	0.961989	0.025622	0.233513	1	0.330839	0.581969
URS00002AAFC0	Homo sapiens (human) piR-60466	piRNA	Yes	No	14.7525	3.89557	21.3975	13.7121	29.6427	46.0887	38.4819	25.6169	-0.158822	0.937098	0.81237	0.65802	0.123342	0.233457	0.986998	0.542029	0.581969
URS00006BAB7E	Homo sapiens tRNA	tRNA	Yes	No	28.9364	3.10327	39.2269	29.8853	40.2433	34.8668	53.0118	32.2056	-0.329254	0.454203	0.672229	0.322379	0.422501	0.233415	0.889255	0.782588	0.581969
URS0000106B6D	Homo sapiens (human) piR-56479	piRNA	Yes	No	0.403257	110.374	0	0	25.9228	79.2028	8.14653	26.6546	0.217972	-1.23472	-2.19032	0.787878	0.376723	0.233808	1	0.755554	0.582208
URS0000121433	Homo sapiens transfer RNA-iMet (CAT) 2-1 (TRX-CAT2-1)	tRNA	Yes	No	27.6119	3.24631	39.4666	24.1586	37.5697	27.4555	39.2275	31.3523	-0.396441	0.375071	0.579893	0.155523	0.417388	0.233859	0.752378	0.778384	0.582208
URS00003C654A	Homo sapiens (human) piR-47962	piRNA	Yes	No	0	16.2315	0.178003	0.425886	5.28544	13.6859	1.57538	7.19606	0.983572	-0.607231	-1.64451	0.186662	0.549949	0.233795	0.784556	0.843334	0.582208
URS0000537CB8	Homo sapiens (human) piR-55785	piRNA	Yes	No	0.157426	34.136	0	0	18.3391	28.043	2.49847	11.9549	-0.401031	-2.31953	-2.23118	0.638815	0.129456	0.234364	0.983052	0.552065	0.582628
URS00004D1DC9	Homo sapiens (human) piR-36131	piRNA	Yes	No	0	21.7229	0	0	13.7738	38.6219	2.16064	11.7754	-0.329909	-2.768	-2.61322	0.744189	0.220272	0.23434	0.998806	0.644853	0.582628
URS0000218A22	Homo sapiens (human) piR-47332	piRNA	Yes	No	0.536044	44.799	0.454852	0.618918	27.4946	37.8901	4.4683	94.4216	1.06603	-1.45004	-1.80871	0.198389	0.238707	0.234367	0.795632	0.663114	0.582628
URS00002AADEC	Homo sapiens (human) piR-41699	piRNA	Yes	No	0.536044	22.0749	0.712013	0.476674	16.0883	48.7352	5.11424	20.0959	0.114667	-1.23271	-1.63546	0.868293	0.291854	0.234482	1	0.703772	0.582763
URS000035ACF1	Homo sapiens (human) piR-30111	piRNA	Yes	No	120.407	4.54483	277.146	104.062	165.636	388.924	281.3	168.154	0.0969283	1.16607	0.833642	0.81515	0.0544213	0.23465	1	0.423402	0.582952
URS00000573DB	Homo sapiens (human) piR-49463	piRNA	Yes	No	2.40728	18.6196	2.45875	2.9766	145.881	74.1626	49.8351	135.318	-0.447628	-0.472832	-1.51493	0.511331	0.683265	0.235085	0.953165	0.903094	0.583576
URS0000560D91	Homo sapiens (human) piR-48324	piRNA	Yes	No	0	58.9621	0	0	32.9168	79.819	3.42178	46.2452	0.0955404	-2.40325	-2.34218	0.916234	0.169146	0.235186	1	0.594659	0.583749
URS000055A8C3	Homo sapiens (human) piR-47714	piRNA	Yes	No	16.3548	21.5782	19.4493	14.486	25.7578	34.7038	33.0541	21.7586	-0.255739	0.767879	0.556933	0.369065	0.0723689	0.23573	0.90772	0.463789	0.584644
tRNA-Leu-AAG-2-3-tRF3	tRNA-Leu-AAG-2-3-tRF3	tRF	Yes	No	4.51316	37.2392	1.57866	4.45932	31.7283	89.0259	8.73404	28.627	-0.0321991	-1.12156	-1.03305	0.949611	0.178767	0.236588	1	0.604602	0.585491
URS000042B3D3	Homo sapiens (human) piR-48521	piRNA	Yes	No	0.342666	108.614	0.281874	0.480214	46.6605	158.699	13.7184	52.9687	0.153866	-1.33908	-1.90998	0.84789	0.369685	0.236625	1	0.752618	0.585491
URS0000013C59	Homo sapiens (human) tRNA-His	tRNA	Yes	No	7.49922	0.649262	15.099	6.09939	15.6555	11.6049	16.8164	10.9537	-0.588835	0.311059	0.679316	0.0878563	0.585203	0.23675	0.639902	0.85724	0.585491
URS000029E26E	Homo sapiens (human) piR-48494	piRNA	Yes	No	0.85511	15.5164	0.454852	1.02553	17.4593	21.6201	6.15304	13.684	-0.217996	0.138456	-1.18264	0.767037	0.886602	0.236574	1	0.98482	0.585491
URS00000C333F	Homo sapiens (human) piR-44637	piRNA	Yes	No	0	15.5164	0	0.146662	11.6797	10.3662	2.44072	7.23272	-0.533294	-2.02311	-2.21049	0.512345	0.205726	0.237381	0.953682	0.629533	0.586086
URS00001BCEFA	Homo sapiens (human) piR-38665	piRNA	Yes	No	1.01392	21.7229	0.852758	1.23019	3.34248	17.6125	11.5708	6.52083	0.514795	1.78631	1.25906	0.354897	0.0283985	0.238043	0.901782	0.339462	0.586654
URS00005D577E	Homo sapiens (human) piR-49841	piRNA	Yes	No	2.62777	40.7588	0.615025	1.8963	15.7717	34.7735	4.31621	5.87677	-1.00597	-1.84062	-0.907429	0.0376465	0.0389715	0.237844	0.500258	0.378371	0.586654
URS0000181B47	Homo sapiens (human) piR-46207	piRNA	Yes	No	0	15.5164	0	0	7.39231	30.4767	1.87876	7.5156	-0.101131	-2.33352	-2.93093	0.889902	0.569486	0.238292	1	0.850342	0.586654
URS000035BA86	Homo sapiens (human) piR-57104	piRNA	Yes	No	0	33.7616	0	0	7.40563	27.8046	3.81404	10.5651	0.656759	-0.705633	-1.9066	0.415361	0.650482	0.237953	0.926802	0.890639	0.586654
URS000057B6B9	Homo sapiens (human) piR-46862	piRNA	Yes	No	0	16.2315	0	0	8.60416	14.7203	1.89356	7.54507	-0.432076	-2.07941	-2.5454	0.623404	0.185697	0.238587	0.980225	0.612802	0.58698
URS0000080433	Homo sapiens (human) piR-44485	piRNA	Yes	No	0.769423	18.6196	0.264167	1.11918	12.1378	15.9455	4.5272	18.3869	0.523614	-1.00228	-1.36855	0.466926	0.381701	0.238614	0.942712	0.758316	0.58698
URS00001AEB41	Homo sapiens (human) piR-46476	piRNA	Yes	No	0	27.9294	0	0	9.48409	28.5712	5.93421	4.55955	-0.652248	0.773055	1.96222	0.342065	0.616902	0.238711	0.89593	0.872541	0.587113
URS00002B04D6	Homo sapiens (human) piR-36782	piRNA	Yes	No	0	24.8262	0	0.225543	4.15211	17.7813	1.82026	11.8316	1.07186	-0.468115	-2.21887	0.119332	0.863059	0.23879	0.697577	0.975094	0.587185
URS0000090AD9	Homo sapiens (human) piR-37358	piRNA	Yes	No	1.60813	58.4335	1.22937	1.82786	48.6569	109.672	22.2369	50.6289	0.256999	-0.990018	-1.41987	0.676466	0.361197	0.239011	0.991168	0.749666	0.587376
URS0000515FD7	Homo sapiens (human) piR-31306	piRNA	Yes	No	0.42795	28.5675	0.454852	0.522103	7.23514	21.9356	4.12641	12.8274	0.548376	-0.493058	-1.48524	0.410523	0.697073	0.239206	0.924725	0.907898	0.587527
tRNA-Ser-CGA-4-1-tRF5	tRNA-Ser-CGA-4-1-tRF5	tRF	Yes	No	1.55016	49.6523	1.23005	3.542	25.8983	111.443	17.1423	29.0475	0.218247	0.108445	-1.1362	0.688318	0.90801	0.23944	0.99278	0.992491	0.58757
URS000031BA0F	Homo sapiens (human) piR-60396	piRNA	Yes	No	0.327347	15.5164	0.26552	0	12.984	17.2584	4.16513	9.64852	-0.234345	-1.57005	-1.84895	0.766339	0.240829	0.239843	1	0.664392	0.58819
URS00004F3778	Homo sapiens (human) piR-35540	piRNA	Yes	No	22.8131	3.10327	25.4795	13.7129	29.4752	9.22615	38.2323	18.5204	-0.598358	0.515972	0.757088	0.108378	0.393912	0.239825	0.679789	0.765784	0.58819
tRNA-Lys-TTT-2-1-tRF3	tRNA-Lys-TTT-2-1-tRF3	tRF	Yes	No	2.39106	18.5812	1.81941	2.64039	4.14288	27.524	4.44744	7.57982	0.935472	0.343424	-0.740254	0.00797253	0.471054	0.23994	0.298706	0.805907	0.588191
URS00006C6310	Homo sapiens transfer RNA-Asn (GTT) 17-1 (TRN-GTT17-1)	tRNA	Yes	No	15.7666	0	19.8395	13.242	26.1647	13.5863	26.7699	20.2203	-0.50301	0.214366	0.619282	0.0798327	0.663683	0.240372	0.629141	0.895761	0.588478
URS0000317C21	Homo sapiens (human) piR-60245	piRNA	Yes	No	0	18.6196	0.422118	0.397217	5.27148	15.496	2.56138	8.31135	0.577731	-0.766054	-1.39745	0.433034	0.486788	0.240801	0.931905	0.812461	0.588955
URS00005A1189	Homo sapiens (human) piR-60268	piRNA	Yes	No	2.04654	102.408	0.53401	1.77223	216.48	224.569	29.4938	100.979	-0.330927	-1.78815	-1.8253	0.664458	0.201364	0.241	0.989238	0.626311	0.589121
URS0000325B02	Homo sapiens (human) piR-37551	piRNA	Yes	No	0.654694	394.115	0.531039	0.489608	222.825	285.03	73.9193	348.613	0.745659	-1.28747	-2.30504	0.393438	0.428727	0.241432	0.916196	0.784385	0.589378
URS0000190FE5	Homo sapiens (human) tRNA-Lys	tRNA	Yes	No	167.788	3.89557	225.334	133.364	262.992	295.202	274.485	177.745	-0.673593	0.328138	0.856693	0.159777	0.665755	0.241384	0.757758	0.896359	0.589378
URS000057F2ED	Homo sapiens (human) piR-44932	piRNA	Yes	No	0	58.9621	0	0	61.4371	214.865	5.61717	44.8983	-0.405914	-2.65611	-2.87852	0.69006	0.196214	0.241699	0.99278	0.621815	0.589469
URS000043BB36	Homo sapiens (human) piR-45341	piRNA	Yes	No	0	121.028	0	0	30.258	106.567	8.88723	56.3687	0.676315	-1.5668	-2.48315	0.508236	0.402087	0.241607	0.951961	0.768778	0.589469
URS00000960E3	Homo sapiens (human) piR-61019	piRNA	Yes	No	0	58.9621	0.264167	0.813498	8.1638	49.9197	5.64497	12.8032	0.841469	0.109878	-1.52852	0.233413	0.915172	0.242518	0.827652	0.995376	0.590611
URS000015CCBA	Homo sapiens (human) piR-39748	piRNA	Yes	No	0.685332	24.8262	0.526221	1.03251	27.162	31.8486	5.25757	27.2104	-0.494718	-2.14798	-1.56231	0.51022	0.0999147	0.242839	0.952743	0.508941	0.591114
URS000028D012	Homo sapiens (human) piR-47209	piRNA	Yes	No	15.3366	16.8808	9.90869	15.9217	31.5718	17.3343	25.4702	33.4163	0.195741	-0.261669	-0.623706	0.506907	0.59318	0.242933	0.951961	0.860965	0.591115
URS0000607C30	Homo sapiens (human) piR-61599	piRNA	Yes	No	0.380345	18.6196	0	0.271069	15.7667	63.558	3.66655	18.2667	0.220443	-0.879294	-1.88136	0.764287	0.553384	0.24329	1	0.84484	0.59153
URS0000227223	Homo sapiens (human) piR-30501	piRNA	Yes	No	0	27.9294	0	0	15.6256	28.1384	4.5188	29.1389	0.64233	-1.66867	-2.1361	0.439472	0.294074	0.243545	0.934615	0.705906	0.591904
URS000011BE27	Homo sapiens (human) piR-61799	piRNA	Yes	No	0.85511	22.7242	1.06208	2.05105	12.8213	33.4353	5.85165	9.30168	-0.106629	-1.01416	-1.11149	0.860351	0.335295	0.243609	1	0.732658	0.591904
URS000042510B	Homo sapiens (human) piR-52981	piRNA	Yes	No	0	27.9294	0	0	7.35037	26.407	2.37437	6.641	0.486231	-0.416815	-1.69669	0.654364	1	0.243593	0.984788	1	0.591904
URS00001866F5	Homo sapiens (human) piR-44676	piRNA	Yes	No	0.982041	65.1687	0	0.970068	24.675	60.2457	9.34954	19.0142	-0.0417298	-1.04255	-1.553	0.950333	0.398683	0.24377	1	0.767538	0.592094
URS000018DB03	Homo sapiens (human) partial ncRNA	snRNA	Yes	No	0.930776	16.2315	0.890016	1.15584	11.7007	12.6515	11.5013	13.0917	0.369521	0.723931	-1.13771	0.51233	0.453677	0.244095	0.953682	0.796923	0.592581
URS0000309271	Homo sapiens (human) piR-50490	piRNA	Yes	No	0.713251	15.5164	0.526221	0.795009	12.3704	13.1797	2.60835	5.6672	-0.94702	-1.90235	-1.04098	0.205224	0.0765935	0.244483	0.800867	0.472561	0.592683
URS0000425613	Homo sapiens (human) piR-55695	piRNA	Yes	No	0	38.3064	0.264167	0.346512	25.1205	36.5605	10.1583	30.3765	0.480621	-1.06761	-1.88892	0.570851	0.478157	0.244572	0.967391	0.809196	0.592683
URS0000499486	Homo sapiens (human) piR-57597	piRNA	Yes	No	0.993317	65.1687	0.844236	0.659253	20.7279	55.9173	9.41747	30.2698	0.680909	-0.731369	-1.52229	0.318065	0.511253	0.244491	0.886494	0.822963	0.592683
URS00005AFE7D	Homo sapiens (human) piR-43961	piRNA	Yes	No	0	22.0749	0	0	10.0379	38.391	2.25609	10.4167	0.207469	-2.40159	-1.84634	0.811225	0.150472	0.244756	1	0.573513	0.592806
URS000012332F	Homo sapiens (human) piR-61246	piRNA	Yes	No	0	21.7229	0	0	4.66734	18.4948	1.66018	4.70247	0.301861	-1.86046	-1.90953	0.619605	0.305685	0.245072	0.979257	0.713927	0.593129
URS00000B86B4	Homo sapiens (human) piR-60216	piRNA	Yes	No	0.685332	40.3425	0.422118	1.09114	21.9377	36.3881	7.87484	26.0739	0.11086	-1.10374	-1.45719	0.870045	0.366545	0.245081	1	0.751588	0.593129
URS0000759563	Homo sapiens (human) tRNA-Leu	tRNA	Yes	No	3.91621	17.5301	4.88234	4.22059	7.41041	20.8991	6.11555	7.96568	0.169439	-0.3252	-0.631769	0.588272	0.586482	0.245078	0.974124	0.857665	0.593129
URS00006B0F93	Homo sapiens transfer RNA-Thr (AGT) 6-1 (TRT-AGT6-1)	tRNA	Yes	No	34.4267	0	36.8812	22.6142	48.535	53.5459	45.3642	29.5276	-0.79508	0.163714	0.773841	0.043998	0.792301	0.245022	0.529333	0.948862	0.593129
URS0000355327	Homo sapiens (human) piR-61159	piRNA	Yes	No	2.63165	155.164	1.23005	3.16515	45.8845	207.444	21.0163	71.7073	0.413844	-0.231345	-1.22094	0.457351	0.799398	0.245153	0.93942	0.950898	0.593182
URS00004D6BE0	Homo sapiens (human) piR-50965	piRNA	Yes	No	1.98663	15.5843	3.10061	2.70153	22.1101	20.0801	4.72419	20.9585	0.31682	-1.36136	-0.977798	0.599632	0.132059	0.245382	0.975833	0.555084	0.593302
URS00004E164F	Homo sapiens (human) piR-42318	piRNA	Yes	No	0.464353	24.8262	0.454852	0.320974	11.1471	41.8039	2.94723	11.4114	0.211347	-1.24239	-1.66208	0.815135	0.269912	0.24536	1	0.687003	0.593302
URS0000DD7BE7	Homo sapiens (human) tRNA-Thr	tRNA	Yes	No	2.47494	1377.85	1.05244	2.53396	619.043	1250.02	217.16	545.979	0.176966	-1.20652	-1.84511	0.819827	0.43614	0.245473	1	0.788149	0.593302
URS00004FFA43	Homo sapiens (human) piR-58893	piRNA	Yes	No	0.560726	114.821	0.526221	0.905637	51.7793	77.4458	18.2323	51.9713	0.187492	-1.32944	-1.72154	0.803022	0.331143	0.246409	1	0.730016	0.594259
tRNA-Gln-CTG-7-1-tRF3	tRNA-Gln-CTG-7-1-tRF3	tRF	Yes	No	15.0092	0	14.0937	7.79516	37.1129	5.79415	13.9248	22.7459	-0.615017	-1.24866	-0.986589	0.192365	0.110448	0.246696	0.788746	0.525211	0.594873
URS000047D3DD	Homo sapiens (human) piR-54755	piRNA	Yes	No	1.028	15.5164	0.281874	1.38503	7.04351	11.182	1.93573	7.16359	0.15236	-0.768774	-1.12895	0.770979	0.367756	0.247227	1	0.751883	0.595178
URS000003B38D	Homo sapiens (human) transfer RNA-Arg	tRNA	Yes	No	45.6708	0.649262	39.4666	22.6156	60.0582	21.395	53.866	36.5667	-0.853191	0.071075	0.769117	0.0276876	0.908567	0.247172	0.454037	0.992598	0.595178
URS00004C5208	Homo sapiens (human) piR-42646	piRNA	Yes	No	4.50957	75.9636	1.1275	3.74533	50.86	56.7535	21.5965	42.3886	-0.261023	-1.11782	-1.24182	0.635374	0.248011	0.248248	0.981869	0.6694	0.596053
URS00000A4B50	Homo sapiens (human) piR-35341	piRNA	Yes	No	0.380345	15.5164	0.422118	0.494826	25.4972	22.4359	4.18822	42.0757	0.80713	-2.19356	-1.92661	0.370041	0.0944309	0.248917	0.907852	0.502452	0.596179
URS000027EB3A	Homo sapiens (human) piR-43251	piRNA	Yes	No	22.412	5.84335	33.8264	14.5416	33.1135	54.0951	48.3304	26.217	-0.308722	0.796236	0.741197	0.355471	0.125418	0.249171	0.901782	0.545262	0.596197
URS0000141075	Homo sapiens (human) piR-46038	piRNA	Yes	No	0.209769	21.7229	1.1275	0.457786	4.69691	36.8906	1.91929	7.98809	0.669709	-0.450759	-1.26948	0.282571	0.628429	0.249247	0.8646	0.878474	0.596197
URS00004378E7	Homo sapiens transfer RNA-Cys (GCA) 23-1 (TRC-GCA23-1)	tRNA	Yes	No	29.4388	0	27.0611	17.4805	33.2966	18.9808	36.1736	25.5722	-0.500686	0.298408	0.839061	0.243237	0.629806	0.249539	0.83651	0.879356	0.596583
URS00001E1E76	Homo sapiens (human) piR-38381	piRNA	Yes	No	0.666809	24.8262	0.471842	0.218539	6.52729	17.7813	2.10491	11.5217	0.731723	-1.34	-1.5459	0.308416	0.201558	0.250196	0.881039	0.626738	0.596875
URS000008CAAB	Homo sapiens (human) piR-60154	piRNA	Yes	No	0.472279	254.468	0.615025	1.19999	96.3096	185.242	27.0979	117.577	0.231022	-1.57431	-1.63976	0.769296	0.257515	0.250283	1	0.675405	0.596875
URS000028AFE5	Homo sapiens (human) piR-33329	piRNA	Yes	No	0.342666	117.924	0.531039	0.399367	128.646	311.565	30.0089	135.464	-0.010459	-1.30506	-1.90633	0.990749	0.40593	0.250048	1	0.771307	0.596875
URS000008DCBE	Homo sapiens (human) piR-33536	piRNA	Yes	No	10.8073	31.8138	9.76468	6.72143	14.1166	24.6259	12.7053	10.5856	-0.488519	0.210397	0.489256	0.0504941	0.600678	0.250271	0.550997	0.864134	0.596875
URS000053A6A2	Homo sapiens (human) piR-46858	piRNA	Yes	No	0.231052	121.028	0.178003	1.43336	37.5933	107.633	17.2179	41.6446	0.311584	-0.513336	-1.58574	0.672657	0.759695	0.250126	0.990601	0.935516	0.596875
URS000071D869	Homo sapiens transfer RNA-Thr (CGT) 1-1 (TRT-CGT1-1)	tRNA	Yes	No	28.3428	0	26.3445	19.8349	39.5876	37.1625	37.8337	27.3004	-0.702177	0.111383	0.627971	0.0116476	0.817752	0.250273	0.33197	0.957149	0.596875
URS000018CA85	Homo sapiens (human) piR-53384	piRNA	Yes	No	0.666809	23.3734	0.454852	0.653458	19.2506	20.1334	5.90097	12.6302	-0.406226	-1.15757	-1.48504	0.560561	0.341346	0.250571	0.965127	0.736939	0.597337
URS000059A1A3	Homo sapiens (human) piR-32858	piRNA	Yes	No	5.98577	23.3764	7.99533	4.09083	9.41056	20.0804	8.55572	7.56507	-0.182822	0.512269	0.506348	0.548969	0.186835	0.250978	0.962674	0.612996	0.597653
URS00003CB1AD	Homo sapiens (human) piR-59961	piRNA	Yes	No	0.209769	34.136	0	0	13.9491	31.4891	5.98551	20.7865	0.642841	-0.772608	-2.09433	0.403935	0.584847	0.250916	0.922578	0.857101	0.597653
URS00002BE605	Homo sapiens (human) piR-32797	piRNA	Yes	No	71.2948	0.649262	142.346	63.9033	79.9917	103.712	121.643	76.9075	-0.00993099	0.998775	0.779999	0.977528	0.0582608	0.251381	1	0.431517	0.598049
URS000033690E	Homo sapiens (human) piR-33129	piRNA	Yes	No	0	162.315	0	0	58.8118	128.584	10.3592	52.0049	-0.00764218	-2.48668	-2.77795	0.994655	0.246534	0.251451	1	0.668097	0.598079
URS00004D0D48	Homo sapiens (human) tRNA-pseudo Likely pseudogene	tRNA	Yes	No	15.0092	13.6345	14.4969	18.4604	18.888	14.1125	18.8569	25.1752	0.489594	0.349542	-0.421051	0.0233345	0.185021	0.251731	0.428364	0.612287	0.598128
URS000072FC7F	Homo sapiens (human) tRNA-Und-NNN-6-1	tRNA	Yes	No	39.9719	0	48.4169	24.7697	74.8941	26.3734	86.8756	47.1325	-0.693708	0.649997	0.839925	0.0906344	0.323689	0.251604	0.646205	0.726033	0.598128
URS00000F0B14	Homo sapiens (human) tRNA-Val	tRNA	Yes	No	15.7835	5.19409	14.5553	11.3115	38.7949	20.5478	50.0985	39.9987	-0.0768096	0.625505	0.718817	0.844727	0.336084	0.251901	1	0.732758	0.598279
URS00001CA936	Homo sapiens (human) piR-50615	piRNA	Yes	No	1.39306	179.99	1.06208	1.15584	117.251	252.611	64.9812	159.95	0.394596	-0.631014	-2.10764	0.557278	0.706519	0.251956	0.964735	0.912393	0.598279
URS00003257EC	Homo sapiens (human) piR-61318	piRNA	Yes	No	0.380345	22.0749	1.06208	0.978647	12.1684	16.6681	3.36754	13.4205	0.0279658	-1.24161	-1.24358	0.966276	0.314065	0.252376	1	0.720346	0.598793
URS00005FDAFB	Homo sapiens (human) piR-53104	piRNA	Yes	No	0	18.6196	0	0	3.90506	12.4827	2.12441	4.66194	0.644786	-0.674421	-1.61209	0.378657	0.618316	0.252755	0.911404	0.873305	0.599135
URS0000755838	Homo sapiens transfer RNA-Arg (TCT) 5-1 (TRR-TCT5-1)	tRNA	Yes	No	234.555	37.0079	261.995	176.436	247.521	340.005	354.842	228.58	-0.134925	0.802398	0.678461	0.684989	0.129156	0.253381	0.99278	0.551521	0.599384
URS00001F4A33	Homo sapiens (human) piR-48854	piRNA	Yes	No	0.989664	18.1793	0.471842	0.775922	11.2921	15.3696	5.42293	11.3564	0.273744	-0.984812	-1.35788	0.647614	0.340123	0.25353	0.98394	0.736084	0.599573
URS00001675A4	Homo sapiens (human) piR-32623	piRNA	Yes	No	1.12739	18.6196	0.792501	1.23791	8.54694	19.5747	3.77179	7.47734	0.0997329	-0.626742	-1.06065	0.9617	0.466327	0.253744	1	0.802831	0.599573
URS0000283BAC	Homo sapiens (human) partial ncRNA	snRNA	Yes	No	4.21274	58.9621	3.68812	4.6904	20.5329	66.8337	12.3509	44.2181	1.05346	0.196588	-0.942578	0.0130008	0.723917	0.25359	0.351504	0.919786	0.599573
URS00002A8864	Homo sapiens (human) piR-30215	piRNA	Yes	No	0	133.441	0	0	138.139	116.981	36.3294	196.823	0.509806	-1.55723	-3.2311	0.662199	0.557893	0.254977	0.988469	0.846369	0.600778
URS000030E36D	Homo sapiens (human) piR-56995	piRNA	Yes	No	0.451316	15.5164	0.526221	0.218539	3.9884	14.2618	1.11262	2.68341	-0.255291	-1.31307	-1.15668	0.762521	0.119938	0.255209	1	0.536915	0.601021
tRNA-Glu-TTC-5-1-tRF3	tRNA-Glu-TTC-5-1-tRF3	tRF	Yes	No	1.3054	179.845	1.57866	1.43063	35.9315	186.148	20.2148	50.2538	0.58019	-0.000620957	-1.26873	0.361969	0.999294	0.255201	0.903453	1	0.601021
URS000049C11C	Homo sapiens (human) tRNA-Arg	tRNA	Yes	No	195.408	0.649262	239.707	105.625	240.142	212.002	458.213	233.371	-0.168099	1.08644	1.03875	0.746846	0.156569	0.255369	0.999218	0.579173	0.601042
URS000054B130	Homo sapiens (human) piR-38240	piRNA	Yes	No	0	15.5164	0	0	7.33612	13.1797	2.38741	8.05281	0.281544	-1.53326	-1.97955	0.797887	0.340771	0.255618	1	0.736761	0.601314
URS0000C8E9CE	Homo sapiens transfer RNA-Lys (TTT) 14-1 (TRK-TTT14-1)	tRNA	Yes	No	33.9425	24.8262	49.0716	26.5025	71.4839	76.6891	73.7706	48.7825	-0.499996	0.32403	0.593854	0.0927823	0.527395	0.256104	0.651695	0.830779	0.601793
URS0000602F30	Homo sapiens (human) piR-35982	piRNA	Yes	No	46.4238	9.73892	125.539	71.4575	183.349	78.77	1559.82	252.349	0.544908	2.5477	1.34011	0.274271	0.00360754	0.25626	0.861911	0.144652	0.601933
URS0000563563	Homo sapiens (human) piR-32752	piRNA	Yes	No	0.488618	37.2392	1.68847	1.18676	19.0115	42.2791	6.36483	20.0382	0.214045	-1.11609	-1.25471	0.758478	0.321548	0.256417	1	0.724548	0.602079
URS000031A293	Homo sapiens (human) piR-53363	piRNA	Yes	No	5.97764	17.3824	5.63748	5.33434	7.4753	14.5977	5.79997	8.58624	0.175066	-0.172959	-0.555311	0.528841	0.689094	0.256551	0.958717	0.904861	0.602245
URS00002B87E5	Homo sapiens (human) tRNA-Thr	tRNA	Yes	No	0.157426	37.2392	0	0	7.46801	40.1149	2.39539	7.42992	0.0430159	-1.36559	-2.03025	0.969057	0.333998	0.256945	1	0.731422	0.602487
URS0000006A1E	Homo sapiens (human) piR-56405	piRNA	Yes	No	1.1824	37.2392	0.454852	1.71082	8.09644	56.0968	3.61123	6.62079	0.0341869	-0.65478	-1.12629	1	0.398096	0.256989	1	0.767421	0.602487
URS00003E06E9	Homo sapiens (human) piR-37620	piRNA	Yes	No	26.754	13.1867	26.778	29.3694	46.8444	25.6122	35.9685	47.0578	0.125734	-0.159597	-0.608485	0.656984	0.704059	0.256859	0.986566	0.910753	0.602487
URS00005AC076	Homo sapiens (human) piR-60165	piRNA	Yes	No	1.12619	27.9294	1.32083	2.6694	5.85856	49.331	8.67978	9.92979	0.709576	1.3878	0.894358	0.103035	0.0394355	0.257362	0.669636	0.380568	0.602737
URS0000005B12	Homo sapiens (human) piR-35044	piRNA	Yes	No	1.37066	40.3425	1.3276	1.81186	16.4973	42.631	6.00741	12.448	-0.256413	-1.03461	-1.15815	0.669644	0.280868	0.257891	0.990601	0.69598	0.603267
URS00004C4640	Homo sapiens (human) piR-43503	piRNA	Yes	No	0	18.6196	0.178003	0	5.75665	104.029	3.32271	5.08139	-0.446995	1.95449	1.53651	0.651655	0.197241	0.25832	0.984382	0.622088	0.603874
URS000006C11A	Homo sapiens (human) piR-55761	piRNA	Yes	No	35.1805	0	42.5309	24.0999	41.7967	20.5792	56.5385	34.4059	-0.458442	0.614924	0.835167	0.294507	0.354699	0.258328	0.871801	0.747218	0.603874
URS000015536C	Homo sapiens (human) piR-47394	piRNA	Yes	No	0	46.5491	0	0	74.9533	224.146	19.1261	116.642	0.309397	-1.68965	-2.05015	0.742316	0.30166	0.258932	0.998806	0.711818	0.60454
URS0000155FFD	Homo sapiens (human) piR-53227	piRNA	Yes	No	1.12739	16.8808	0.422118	0.0863691	15.2613	33.5564	7.32355	15.1573	0.427162	-0.598992	-1.61317	0.559154	0.604348	0.259454	0.964897	0.866546	0.605181
URS000036407B	Homo sapiens (human) piR-57364	piRNA	Yes	No	0.944559	15.5823	0.454852	0.913251	5.266	14.7037	2.59034	4.08785	-0.206052	-0.41577	-0.978641	0.684062	0.638596	0.260212	0.99278	0.883777	0.605654
URS00001DE5E4	Homo sapiens (human) piR-41439	piRNA	Yes	No	1.062	18.6196	0.531039	0.650012	5.45505	35.4233	2.50604	6.48763	0.642103	0.154984	-1.15129	0.226716	0.842166	0.260281	0.821419	0.96704	0.605657
URS00002DE433	Homo sapiens (human) piR-58955	piRNA	Yes	No	5.03445	353.773	1.42403	3.17059	105.118	267.438	52.087	127.088	0.231636	-0.515136	-1.30367	0.678486	0.589943	0.260566	0.991483	0.859608	0.605844
URS0000277583	Homo sapiens (human) piR-42941	piRNA	Yes	No	0	31.0327	0.471842	0	77.122	57.5239	6.69862	80.4579	0.234872	-3.15415	-2.27242	0.848235	0.0784727	0.260601	1	0.476008	0.605852
URS0000085A74	Homo sapiens (human) piR-37080	piRNA	Yes	No	0	31.1646	0	0	10.73	31.2765	3.35482	11.9427	0.315273	-1.26241	-2.17995	0.73773	0.46558	0.260841	0.99824	0.802781	0.605993
URS0000490228	Homo sapiens (human) piR-37335	piRNA	Yes	No	0.806514	184.39	0.264167	0.827567	114.658	134.907	45.6202	90.8336	-0.467882	-1.18056	-2.10046	0.563988	0.442021	0.261645	0.966281	0.79195	0.606967
URS0000476F6B	Homo sapiens (human) piR-51519	piRNA	Yes	No	1.52236	57.7843	0.712013	1.02244	34.6622	86.4989	14.7393	29.4336	0.0976146	-0.662975	-1.40052	0.887601	0.557266	0.261815	1	0.846369	0.607119
URS000029471C	Homo sapiens (human) tRNA-Met	tRNA	Yes	No	0.458438	65.1687	0.712013	0.737781	13.1567	45.4793	4.30301	10.8095	-0.381282	-1.72768	-1.27587	0.581968	0.167346	0.261954	0.97164	0.593571	0.607367
URS000011E8FE	Homo sapiens (human) piR-45231	piRNA	Yes	No	31.9991	21.7229	30.6434	35.781	72.0435	27.2367	54.549	80.5337	0.176057	0.022609	-0.680278	0.62414	0.968503	0.262284	0.980392	1	0.60791
URS00006C0A49	Homo sapiens transfer RNA-Lys (CTT) 5-1 (TRK-CTT5-1)	tRNA	Yes	No	71.2782	0	88.2317	50.7753	105.685	262.135	124.814	85.9316	-0.436642	0.485304	0.803861	0.333757	0.50077	0.262449	0.89278	0.817418	0.608071
URS000046BC14	Homo sapiens (human) piR-52596	piRNA	Yes	No	10.088	0	30.0825	8.24092	27.3071	87.9112	38.7272	26.8979	-0.291641	0.437251	0.777255	0.535251	0.5547	0.262847	0.95975	0.845526	0.608697
URS00006171C1	Homo sapiens (human) piR-48172	piRNA	Yes	No	0	15.5164	0	0	5.78771	14.4782	1.03395	4.85223	-0.0340398	-2.82454	-3.28904	1	0.420249	0.262989	1	0.780873	0.608871
URS0000329951	Homo sapiens (human) piR-42409	piRNA	Yes	No	4.48328	117.924	3.56006	4.60506	46.2308	90.9501	27.4663	50.8759	0.345383	-0.358146	-1.0022	0.477532	0.647881	0.263018	0.94499	0.889185	0.608871
URS00002A7CD5	Homo sapiens (human) piR-43400	piRNA	Yes	No	0	18.6196	0	0	2.28603	14.6469	1.38995	4.99601	1.1261	-0.313847	-1.52348	0.210989	0.8354	0.263193	0.802846	0.964701	0.609128
URS0000499DBF	Homo sapiens (human) piR-55181	piRNA	Yes	No	0.930776	629.964	0.943685	1.25728	379.434	453.028	113.996	430.29	0.208987	-1.61396	-1.93894	0.798887	0.314296	0.263405	1	0.720346	0.609407
URS000044EA3E	Homo sapiens (human) piR-46661	piRNA	Yes	No	1.37792	1579.56	0.943685	2.28303	835.317	1080.11	254.109	671.765	0.023341	-1.28491	-1.83762	0.976662	0.37869	0.263515	1	0.756435	0.609576
URS0000762B07	Homo sapiens (human) tRNA-Ile	tRNA	Yes	No	1.062	57.135	0.526221	1.3054	39.2858	74.269	11.8299	162.196	1.31667	-1.52038	-1.6252	0.117114	0.212819	0.263547	0.692343	0.637183	0.609577
URS000056AA31	Homo sapiens (human) piR-54571	piRNA	Yes	No	16.2745	6.49262	17.6223	12.1255	56.7272	21.3448	85.6204	40.6548	-0.554456	0.724024	0.788737	0.218515	0.340736	0.263625	0.813174	0.736761	0.609657
URS00000BEB39	Homo sapiens (human) piR-35889	piRNA	Yes	No	11.6322	117.924	9.58372	9.63587	161.383	177.452	51.7036	126.152	0.162133	-0.593861	-1.08681	0.768201	0.500484	0.263806	1	0.817418	0.609657
URS000033F4C4	Homo sapiens (human) piR-34637	piRNA	Yes	No	17.6206	40.3425	14.9783	20.4457	30.4683	34.9898	19.6074	31.9353	0.225812	-0.188956	-0.589476	0.482469	0.664951	0.263981	0.94499	0.896106	0.609692
URS00001C5BF0	Homo sapiens (human) piR-52718	piRNA	Yes	No	32.5491	2.59705	29.505	26.6049	102.781	50.4156	95.892	55.3468	-0.910016	0.165143	0.856902	0.0523359	0.82385	0.264215	0.556952	0.959517	0.609979
URS00005133CC	Homo sapiens (human) piR-30569	piRNA	Yes	No	0.506958	16.2315	1.05244	0.988758	8.42955	15.9545	2.06716	6.03962	-0.101048	-1.13876	-1.0119	0.863088	0.239226	0.264493	1	0.663578	0.610014
URS00000B35A7	Homo sapiens (human) piR-39825	piRNA	Yes	No	0.209769	31.0327	0	0.105059	18.4048	26.1097	7.84633	20.7694	0.53075	-1.20351	-1.90118	0.500797	0.414374	0.264743	0.951311	0.776336	0.610416
URS00006E3C0D	Homo sapiens (human) snRNA U7 small nuclear RNA (RF00066)	snRNA	Yes	No	0.769423	676.513	1.22937	1.23545	550.812	682.801	114.035	349.318	-0.713287	-1.77097	-1.75009	0.397326	0.267302	0.265001	0.918812	0.685009	0.610641
URS00000816C7	Homo sapiens (human) piR-61114	piRNA	Yes	No	0.930776	15.5164	0.454852	0.603089	8.35165	13.5627	2.04194	5.67602	-0.470478	-1.40761	-1.04084	0.436698	0.141589	0.265199	0.933396	0.565026	0.610654
URS0000768772	Homo sapiens (human) partial tRNA-Lys	tRNA	Yes	No	0.375395	18.6196	0	0.559853	9.32139	20.9231	1.65552	6.36637	0.0858316	-2.08905	-2.23818	0.885792	0.431036	0.265192	1	0.78499	0.610654
URS0000659544	Homo sapiens transfer RNA-Lys (CTT) 4-1 (TRK-CTT4-1)	tRNA	Yes	No	170.863	3.89557	226.919	154.786	265.091	296.036	287.906	184.789	-0.626376	0.394867	0.88012	0.209984	0.595458	0.26513	0.802846	0.861938	0.610654
URS00000F66E6	Homo sapiens (human) piR-31009	piRNA	Yes	No	1.20977	31.0327	1.70552	1.33574	44.5081	31.1206	175.169	78.6087	0.457276	2.57213	1.67597	0.532336	0.0188034	0.265522	0.95975	0.292396	0.61066
URS0000509C19	Homo sapiens (human) piR-39614	piRNA	Yes	No	16.7614	1.29852	25.4795	8.7884	34.6343	9.42376	61.7693	34.6893	-0.194985	0.947391	0.854252	0.647946	0.148274	0.265486	0.98394	0.570924	0.61066
URS000051BF6F	Homo sapiens (human) piR-33378	piRNA	Yes	No	0	89.9948	0	0	25.4214	78.2434	6.50741	23.7505	0.186484	-0.979921	-2.18852	0.82322	0.538754	0.265365	1	0.836658	0.61066
URS00001E28FC	Homo sapiens (human) transfer RNA-Tyr	tRNA	Yes	No	193.771	6.20654	244.886	131.522	294.727	250.335	350.911	301.203	-0.340627	0.435267	0.853241	0.471693	0.554668	0.265486	0.943719	0.845526	0.61066
URS000001EE4B	Homo sapiens (human) piR-54524	piRNA	Yes	No	0	15.5164	0.792501	0.795445	15.651	27.8796	15.7713	11.2447	-0.349885	0.407358	1.3882	0.65167	0.738457	0.265697	0.984382	0.92598	0.610987
URS000023BE17	Homo sapiens (human) piR-37349	piRNA	Yes	No	2.36481	25.3212	3.17	4.25576	9.71574	19.9834	4.79781	7.14139	-0.644793	-0.517456	-0.55679	0.0845877	0.445086	0.265848	0.639902	0.792839	0.611114
URS0000293F7A	Homo sapiens (human) miscellaneous RNA	misc RNA	Yes	No	9.13415	7.79114	18.1563	8.62301	13.9223	11.459	18.5185	11.7947	-0.331335	0.588728	0.515455	0.213456	0.181977	0.266225	0.807466	0.6077	0.611316
URS0000451825	Homo sapiens (human) piR-59153	piRNA	Yes	No	0.231052	81.807	0.281874	0.252655	22.1806	55.1984	6.85927	23.0969	0.111168	-1.28735	-1.72543	0.88882	0.358186	0.266201	1	0.747908	0.611316
URS000015A396	Homo sapiens (human) piR-60032	piRNA	Yes	No	0.666809	163.614	0.526221	0.831109	122.855	236.796	24.3437	104.86	-0.376253	-1.97361	-1.73219	0.635253	0.167645	0.266387	0.981869	0.593571	0.611459
URS00001CCACB	Homo sapiens (human) piR-53547	piRNA	Yes	No	141.478	3.10327	236.978	105.318	239.441	209.224	259.838	152.933	-0.615718	0.629765	0.952962	0.223652	0.448111	0.266415	0.818757	0.794035	0.611459
tRNA-Ile-AAT-6-1-tRF5	tRNA-Ile-AAT-6-1-tRF5	tRF	Yes	No	0.760689	99.3046	0.264167	0.689553	31.6268	88.2888	11.2435	31.2092	0.10403	-1.04908	-1.62451	0.879669	0.376155	0.266699	1	0.755139	0.611741
URS0000361267	Homo sapiens (human) piR-60202	piRNA	Yes	No	0.380345	41.5527	0	0	12.9069	41.3453	4.31786	24.6356	1.28826	-1.598	-2.12809	0.125484	0.21213	0.267192	0.7099	0.637001	0.611835
URS00002ED076	Homo sapiens (human) piR-39768	piRNA	Yes	No	0	37.2392	0	0	28.1349	53.1001	7.28402	37.3403	0.656444	-2.02972	-2.45685	0.520597	0.296019	0.266905	0.956877	0.706817	0.611835
URS00000B82C3	Homo sapiens (human) piR-59468	piRNA	Yes	No	0	126.606	0	0	62.9735	91.8543	17.2027	66.9497	0.302677	-1.75021	-2.28456	0.761126	0.30767	0.267039	1	0.715499	0.611835
URS0000352B84	Homo sapiens (human) piR-33868	piRNA	Yes	No	0.977235	1561.47	0.422118	1.29217	847.079	1051.15	252.226	685.842	0.0148968	-1.3456	-1.90399	0.985331	0.3915	0.266876	1	0.76327	0.611835
URS00005E5EA6	Homo sapiens (human) piR-37865	piRNA	Yes	No	13.1809	24.8262	6.84088	17.2837	37.4915	20.4451	26.3853	34.4206	-0.0620624	-0.300645	-0.799887	0.866785	0.584343	0.266999	1	0.856885	0.611835
URS00000D1B20	Homo sapiens (human) piR-59893	piRNA	Yes	No	0.85511	49.6523	2.4601	1.32015	65.0992	114.972	15.4176	30.6903	-0.794188	-1.54367	-1.27272	0.213037	0.195786	0.26753	0.806739	0.621424	0.611962
URS00000ECC3E	Homo sapiens (human) piR-44912	piRNA	Yes	No	0.536044	25.9705	1.70552	1.11971	3.23025	19.4814	2.28532	4.13217	0.637451	0.117264	-0.899954	0.198566	0.863372	0.267411	0.795632	0.975205	0.611962
URS00000B177A	Homo sapiens (human) piR-35243	piRNA	Yes	No	134.672	2.59705	62.755	78.4053	339.11	2.86366	233.36	474.748	0.26136	-0.491231	-1.25633	0.610013	0.557983	0.267663	0.97765	0.846369	0.612036
URS00004EAA7C	Homo sapiens (human) piR-39368	piRNA	Yes	No	0	18.6196	0	0	19.6155	85.4165	6.14638	18.4074	0.0420035	-1.51013	-2.23487	0.963461	0.369854	0.267979	1	0.752725	0.612512
URS00002912ED	Homo sapiens (human) piR-47435	piRNA	Yes	No	0	37.2392	0	0	28.3549	46.8239	20.6854	31.3974	0.00438691	-0.065862	-1.93145	0.995687	0.96832	0.268099	1	1	0.612591
URS0000338DBB	Homo sapiens (human) tRNA-Thr	tRNA	Yes	No	0	28.5675	0	0	11.7445	28.1421	1.94968	20.8076	1.1741	-2.49932	-2.90137	0.33529	0.201824	0.268459	0.892974	0.626903	0.613059
tRNA-Ile-TAT-1-1-tRF5	tRNA-Ile-TAT-1-1-tRF5	tRF	Yes	No	2.25478	347.566	0.712013	2.47089	125.909	393.706	44.1251	171.26	0.448348	-1.48299	-1.74856	0.531521	0.217341	0.268481	0.959528	0.642464	0.613059
URS00003C6642	Homo sapiens (human) piR-32717	piRNA	Yes	No	0.937403	307.224	1.42403	2.00341	196.259	233.109	66.1261	154.174	-0.0292251	-0.887066	-1.55384	0.969331	0.535665	0.268538	1	0.835136	0.613059
URS0000325CEF	Homo sapiens (human) piR-51118	piRNA	Yes	No	0.375395	15.5164	0.53401	0.0525293	10.4815	20.3216	2.62397	9.31103	-0.222204	-1.79295	-1.50112	0.7591	0.158068	0.268882	1	0.58108	0.613221
URS0000133D09	Homo sapiens (human) piR-46343	piRNA	Yes	No	0	80.685	0.178003	0	31.3979	64.3358	5.07428	27.3977	-0.397185	-2.2681	-1.93649	0.702518	0.222843	0.268763	0.993066	0.646398	0.613221
URS00000508D0	Homo sapiens (human) piR-34021	piRNA	Yes	No	28.9248	24.0227	33.2576	18.8679	37.5156	45.112	41.3932	35.6537	-0.177083	0.361511	0.478782	0.477282	0.397263	0.268922	0.94499	0.76722	0.613221
URS00006B3AF9	Homo sapiens tRNA	tRNA	Yes	No	81.5876	4.54483	105.526	59.5454	190.362	187.527	244.09	137.392	-0.523073	0.885981	0.856944	0.262399	0.246817	0.26955	0.850973	0.668349	0.613263
URS0000693544	Homo sapiens transfer RNA-Ala (AGC) 22-1 (TRA-AGC22-1)	tRNA	Yes	No	14.2116	11.0374	15.2212	10.8507	16.3782	10.2144	15.9364	11.8088	-0.412937	0.351795	0.354122	0.0233197	0.30613	0.269525	0.428364	0.714506	0.613263
URS00001316CF	Homo sapiens (human) piR-45546	piRNA	Yes	No	0.596004	86.8916	0.264167	1.38234	47.1494	81.321	26.4245	51.5275	0.399265	-0.34271	-1.94875	0.5908	0.837981	0.269245	0.974265	0.965492	0.613263
URS00005DB407	Homo sapiens (human) piR-37158	piRNA	Yes	No	19.7907	3.10327	22.4284	13.1108	29.7191	12.4894	28.1784	17.7638	-0.894207	0.0276165	0.638453	0.0159014	0.962696	0.269552	0.38048	1	0.613263
URS00000E819E	Homo sapiens (human) piR-41091	piRNA	Yes	No	0	52.7556	0	0	46.8117	189.856	6.17421	48.3704	0.286691	-2.49276	-2.47294	0.799087	0.223167	0.269835	1	0.646499	0.613467
URS0000697465	Homo sapiens transfer RNA-Asp (GTC) 4-1 (TRD-GTC4-1)	tRNA	Yes	No	50.5529	3.24631	69.9048	27.1919	57.7433	36.8814	78.9558	53.0072	-0.273625	0.671999	0.747188	0.480134	0.246894	0.270161	0.94499	0.668455	0.613937
URS00005DDA7C	Homo sapiens (human) piR-30614	piRNA	Yes	No	3.2635	58.9621	2.31404	3.63369	15.5554	63.005	8.46502	23.7481	0.645532	-0.667056	-0.985248	0.152276	0.297942	0.270808	0.746051	0.707879	0.614619
URS00007692B6	Homo sapiens (human) tRNA-Arg	tRNA	Yes	No	0	65.1687	0	0.326167	38.0664	161.963	12.5132	39.771	0.262102	-1.21786	-1.80894	0.748345	0.460629	0.270941	0.999589	0.800207	0.614779
URS0000293C49	Homo sapiens (human) piR-62005	piRNA	Yes	No	0	18.6196	0	0	5.23547	33.4755	3.28384	7.39175	0.811752	-0.0177905	-1.95089	0.380676	0.971004	0.270987	0.911708	1	0.614779
tRNA-Ser-AGA-1-1-tRF3	tRNA-Ser-AGA-1-1-tRF3	tRF	Yes	No	0.375395	24.8262	0.471842	0.173114	3.76896	21.6935	2.4561	4.66256	0.216341	-0.457842	-1.23806	0.87356	0.650166	0.271199	1	0.890484	0.614953
URS00002F405A	Homo sapiens (human) piR-39890	piRNA	Yes	No	1.24013	21.7229	1.95804	1.63746	8.22522	31.247	4.72221	8.56575	0.087369	-0.490691	-0.877271	0.867248	0.533988	0.271436	1	0.834333	0.615267
URS0000527A9F	Homo sapiens (human) tRNA-Lys	tRNA	Yes	No	102.384	0.649262	129.97	68.0727	144.554	264.949	183.448	114.01	-0.438098	0.53409	0.873245	0.3863	0.49742	0.271506	0.91335	0.816465	0.61528
URS00000F30D0	Homo sapiens (human) piR-45171	piRNA	Yes	No	0.464353	18.6196	0	0.492473	9.44546	12.4827	5.33084	10.9797	0.434558	-0.824582	-1.59369	0.499808	0.466523	0.271674	0.950554	0.802991	0.615297
URS00001D4EE9	Homo sapiens transfer RNA-Ala (TGC) 7-1 (TRA-TGC7-1)	tRNA	Yes	No	486.519	49.6523	592.905	377.333	493.886	196.685	706.339	449.225	-0.196842	0.690754	0.683923	0.581931	0.210837	0.271877	0.97164	0.635408	0.615463
URS00003AF97F	Homo sapiens (human) piR-55775	piRNA	Yes	No	0	43.5005	0.26552	0	9.19471	36.2231	3.28044	12.9838	0.472351	-0.420767	-1.66089	0.517062	0.834858	0.273008	0.955598	0.964543	0.616852
URS000056B80D	Homo sapiens (human) piR-43922	piRNA	Yes	No	0.375395	27.9294	0.454852	0.280342	24.2856	102.154	7.73579	22.74	0.157449	-1.44856	-1.91731	0.840728	0.297644	0.273162	1	0.707819	0.617005
URS0000329447	Homo sapiens (human) piR-41996	piRNA	Yes	No	34.4387	6.20654	35.8158	42.1562	69.0422	11.709	56.9397	93.6104	0.359612	-0.0470793	-0.894264	0.426329	0.946566	0.273138	0.931533	1	0.617005
URS00001F4C99	Homo sapiens (human) tRNA-Lys	tRNA	Yes	No	0.993317	18.1793	0.615025	1.03084	5.35049	16.404	9.2266	8.66552	0.0645865	1.09381	1.46237	1	0.214437	0.273614	1	0.638814	0.6176
URS0000000F62	Homo sapiens (human) piR-44030	piRNA	Yes	No	1.12017	31.0327	2.27426	1.84207	4.21188	34.0847	2.71038	4.8079	1.04239	0.457678	-0.61407	0.00301759	0.35101	0.273723	0.202035	0.744729	0.617734
URS0000135349	Homo sapiens (human) piR-58363	piRNA	Yes	No	0	402.542	0	0	345.186	612.084	70.143	483.835	0.698917	-1.8852	-2.72863	0.565939	0.461143	0.273771	0.966281	0.800635	0.61777
URS00002BA322	Homo sapiens (human) piR-56075	piRNA	Yes	No	0.560726	31.0327	0.26552	0.710194	12.9942	30.4547	4.45082	17.0195	0.450035	-1.79709	-1.70214	0.527138	0.13288	0.273917	0.958046	0.555364	0.617952
URS000014F6CB	Homo sapiens (human) piR-47840	piRNA	Yes	No	7.28944	108.614	5.66211	6.67686	49.4576	135.376	15.2067	40.1948	0.20056	-0.230872	-0.799693	0.635069	0.686043	0.274069	0.981869	0.903453	0.618076
URS000025CA77	Homo sapiens (human) piR-39167	piRNA	Yes	No	1.84841	203.219	1.41553	3.20656	143.253	138.08	50.2569	141.464	0.295103	-0.924291	-1.37003	0.641389	0.417944	0.274189	0.983312	0.779006	0.618114
URS0000366376	Homo sapiens (human) piR-47078	piRNA	Yes	No	13.5395	0	15.1346	9.82232	15.292	3.79617	15.9033	10.8013	-0.581042	0.272543	0.631074	0.0875401	0.618849	0.274281	0.639902	0.873401	0.618139
URS0000499C8A	Homo sapiens (human) piR-37124	piRNA	Yes	No	0.560726	17.5301	0.471842	1.44923	32.8451	18.1856	5.62844	15.9478	-1.14781	-1.61048	-1.51436	0.108446	0.245676	0.275328	0.679789	0.667621	0.618716
URS00001DD8B1	Homo sapiens (human) piR-58634	piRNA	Yes	No	0	31.8138	0	0	23.3645	30.2587	3.82468	12.9338	-0.696492	-2.39916	-1.91279	0.443248	0.172623	0.27576	0.935799	0.59817	0.619294
URS000000E2E4	Homo sapiens (human) piR-59681	piRNA	Yes	No	0	58.9621	0	0	31.9103	48.438	3.35404	19.3126	-0.537007	-2.88677	-2.05705	0.557304	0.085335	0.27611	0.964735	0.487328	0.619514
URS00003503D9	Homo sapiens (human) piR-42503	piRNA	Yes	No	0.209769	43.4458	0.796559	0.792709	40.408	28.9821	9.74759	36.8109	-0.0688037	-1.41292	-1.5497	0.935887	0.330372	0.276033	1	0.729709	0.619514
URS0000365C20	Homo sapiens (human) piR-40090	piRNA	Yes	No	0	39.605	0	0	22.8365	34.9245	10.6943	52.5716	0.861701	-0.727031	-2.28172	0.35117	0.642371	0.27667	0.90014	0.88587	0.61999
URS0000315567	Homo sapiens (human) piR-38587	piRNA	Yes	No	0.451316	27.9294	0	0.306036	18.6796	40.6575	7.1464	19.6377	-0.0921258	-1.09862	-1.53331	0.897012	0.415616	0.276778	1	0.777052	0.62
URS0000542710	Homo sapiens (human) piR-52695	piRNA	Yes	No	124.695	0	172.601	66.28	145.934	12.7871	215.751	109.675	-0.56563	0.782611	0.859089	0.225278	0.259669	0.276885	0.820306	0.677379	0.62002
URS00000106A3	Homo sapiens (human) piR-39592	piRNA	Yes	No	0.982041	65.1687	2.55827	1.26125	16.7037	49.5417	5.65083	13.3075	-0.0560308	-1.0253	-1.08703	0.934618	0.296811	0.276883	1	0.707053	0.62002
URS00000CC2A9	Homo sapiens (human) piR-33050	piRNA	Yes	No	10.6461	24.6719	3.43417	9.50118	20.8811	23.7049	11.0922	17.6023	-0.236693	-0.511496	-0.639559	0.458859	0.282272	0.277931	0.939574	0.696707	0.620312
URS000034EEBC	Homo sapiens (human) piR-56073	piRNA	Yes	No	4.27555	16.2315	1.05667	5.23801	14.7205	16.989	6.71751	13.1432	0.124185	-0.669208	-0.819339	0.782998	0.358263	0.277783	1	0.747908	0.620312
URS00000E74C9	Homo sapiens (human) piR-59611	piRNA	Yes	No	0	77.9114	0	0	79.4969	68.3818	18.9612	78.8437	0.298046	-1.77867	-2.74773	0.79837	0.482352	0.27799	1	0.811031	0.620312
URS00000324D6	Homo sapiens (human) piR-34838	piRNA	Yes	No	32.5533	0	38.1316	35.1748	68.9726	10.9889	51.9284	111.984	0.409752	-0.104923	-1.08234	0.404944	0.894229	0.277582	0.922755	0.987498	0.620312
URS00001B29FA	Homo sapiens (human) piR-44834	piRNA	Yes	No	2.20397	27.9294	1.06208	2.46872	8.46727	22.5949	6.04531	10.8363	0.423624	-0.00124581	-0.827746	0.322687	1	0.27717	0.889316	1	0.620312
URS00008EB7D3	Homo sapiens (human) tRNA-Ser	tRNA	Yes	No	4.50957	96.2014	2.4601	6.33039	89.5581	68.0764	37.22	57.7481	-0.224687	-0.585299	-1.0628	0.679492	0.57195	0.278257	0.991483	0.851355	0.620372
URS00003ED3B7	Homo sapiens (human) piR-44351	piRNA	Yes	No	17.7361	59.0828	19.5294	12.65	33.1501	41.9427	41.2565	25.4494	-0.150557	0.511138	0.614339	0.639584	0.299236	0.279326	0.983229	0.708639	0.620599
URS000074CDEA	Homo sapiens (human) tRNA-Gln-CTG-17-1	tRNA	Yes	No	32.8956	2.59705	36.455	25.0202	73.079	42.8233	49.9847	38.1962	-0.944529	0.0563179	0.750506	0.0347129	0.939897	0.278612	0.489746	1	0.620599
URS000027ECC0	Homo sapiens (human) piR-31196	piRNA	Yes	No	0	18.6196	0	0.0525293	1.56953	16.3783	0.796466	3.03265	0.497413	-1.08498	-1.45692	0.592557	0.559561	0.279222	0.974667	NA	0.620599
URS00004E597E	Homo sapiens (human) piR-61254	piRNA	Yes	No	0	34.4109	0.26552	0	105.086	69.398	43.562	146.734	0.871449	-1.50449	-3.37411	0.420569	0.425832	0.279631	0.929351	0.783731	0.621024
tRNA-Thr-AGT-4-1-tRF3	tRNA-Thr-AGT-4-1-tRF3	tRF	Yes	No	2.09769	96.0907	3.18623	2.75622	47.4777	257.934	10.658	24.2906	-1.02201	-1.54147	-1.04425	0.0662468	0.102473	0.279691	0.596564	0.512185	0.621047
URS0000329956	Homo sapiens (human) piR-45900	piRNA	Yes	No	0	15.5164	0	0	7.58774	44.1278	1.95069	8.22984	0.0208615	-1.56835	-1.68843	0.985685	0.377387	0.280296	1	0.755633	0.621592
URS0000272CDC	Homo sapiens (human) piR-33754	piRNA	Yes	No	36.29	0	42.9376	24.5804	59.4734	12.1877	105.263	44.3365	-0.571231	0.773069	0.937159	0.223975	0.279876	0.280614	0.819225	0.695033	0.62204
URS00001BC396	Homo sapiens (human) piR-58414	piRNA	Yes	No	2.66241	16.8808	1.97312	4.94233	11.2818	18.2044	10.1471	20.5583	0.869674	0.100734	-0.832491	0.0362356	0.876216	0.281135	0.494447	0.980194	0.622479
URS00001F819A	Homo sapiens (human) piR-45302	piRNA	Yes	No	0.329888	27.9294	0.178003	0.416825	7.99869	23.3771	2.55212	8.22133	0.0694799	-1.66694	-1.64608	0.932712	0.187899	0.28142	1	0.613965	0.62265
URS000023ED66	Homo sapiens (human) piR-35748	piRNA	Yes	No	1.37792	86.8916	0.890016	2.02244	77.4614	93.657	21.9037	52.0266	-0.453927	-1.16824	-1.36741	0.464104	0.324222	0.281435	0.941328	0.726275	0.62265
URS000039CC63	Homo sapiens (human) piR-36943	piRNA	Yes	No	0	114.919	0	0	115.385	105.544	25.7368	110.306	0.0660613	-1.7831	-2.45424	0.949412	0.365982	0.281882	1	0.751157	0.62265
URS0000321BF7	Homo sapiens (human) piR-52112	piRNA	Yes	No	0	16.8808	0.852758	0.0602926	3.53023	18.04	1.69878	6.27082	0.470767	-0.755941	-1.38925	0.526032	0.532688	0.281996	0.95752	0.833534	0.62265
URS000060ED45	Homo sapiens (human) piR-31160	piRNA	Yes	No	0.839075	31.1646	0.281874	0.494826	9.25983	35.2143	5.25188	15.3033	0.58131	-0.482391	-1.62483	0.364162	0.679596	0.28199	0.90461	0.901895	0.62265
URS0000424062	Homo sapiens (human) piR-46392	piRNA	Yes	No	0	19.4778	0	0	85.6919	75.799	28.2932	113.631	0.644129	-1.52772	-2.28333	0.542764	0.438546	0.28238	0.960199	0.788976	0.622806
URS000059D3B8	Homo sapiens (human) piR-41226	piRNA	Yes	No	39.7492	2.59705	40.5784	17.4436	77.6562	4.46205	62.8799	37.6713	-1.05079	0.100021	0.743985	0.0112767	0.883568	0.282523	0.331848	0.983467	0.622897
URS0000C8E9E5	Homo sapiens tRNA Valine with anticodon AAC (tRX-000018)	tRNA	Yes	No	8.41479	15.5843	3.43417	7.51443	11.0667	15.8251	8.64146	12.2436	0.215241	-0.108561	-0.460931	0.414602	0.775768	0.282907	0.926802	0.942557	0.623102
tRNA-Ser-AGA-2-2-tRF5	tRNA-Ser-AGA-2-2-tRF5	tRF	Yes	No	8.97161	0	15.3756	7.60946	14.3399	6.79314	23.3939	13.1438	-0.130875	0.983335	0.722927	0.71772	0.0586327	0.283273	0.996138	0.432282	0.623268
URS000059721A	Homo sapiens (human) piR-30178	piRNA	Yes	No	0.85511	32.4631	0.528334	1.0824	11.6984	24.2685	4.64251	9.76253	-0.265088	-0.763847	-1.14356	0.666525	0.466327	0.283375	0.989875	0.802831	0.623411
URS0000758799	Homo sapiens transfer RNA-Tyr (GTA) 3-1 (TRY-GTA3-1)	tRNA	Yes	No	261.111	5.19409	362.665	189.739	377.845	289.441	529.975	292.839	-0.439628	0.824664	0.852763	0.373669	0.272503	0.283738	0.909081	0.689842	0.62359
URS0000169D14	Homo sapiens (human) piR-61275	piRNA	Yes	No	0.596004	22.0749	0.281874	0.434968	87.4486	56.3758	36.3251	115.302	0.677936	-1.16074	-1.95464	0.440772	0.411834	0.283886	0.934748	0.775082	0.62359
URS00001EFFEE	Homo sapiens (human) piR-45472	piRNA	Yes	No	32.0164	0.649262	29.9946	18.8758	53.2521	7.40916	65.9012	34.6578	-0.699415	0.496629	0.714474	0.0541817	0.426391	0.283994	0.565503	0.783731	0.62359
URS000013230A	Homo sapiens (human) piR-53339	piRNA	Yes	No	0.209769	31.0327	0	0	14.6477	21.8145	3.36511	12.316	0.290788	-2.0454	-1.69707	0.741442	0.141293	0.284582	0.998806	0.565026	0.624086
URS0000390457	Homo sapiens (human) piR-61397	piRNA	Yes	No	1.07209	17.5301	0.909705	1.04262	12.7293	27.9658	3.13249	13.2892	0.510362	-0.892069	-1.04012	0.372173	0.272804	0.284421	0.908559	0.689842	0.624086
URS000045B311	Homo sapiens (human) piR-34835	piRNA	Yes	No	1.12739	49.6523	1.60203	2.04328	19.7276	35.1131	3.74001	15.5022	0.162795	-0.799152	-1.0538	0.770855	0.370129	0.284404	1	0.752841	0.624086
URS00001FB66F	Homo sapiens (human) piR-42227	piRNA	Yes	No	0	837.883	0.471842	0	580.366	1070.74	151.45	574.032	-0.477174	-1.43959	-2.353	0.665278	0.452562	0.284665	0.989565	0.796256	0.624086
URS000008E829	Homo sapiens (human) piR-52924	piRNA	Yes	No	3.54721	24.0227	1.3276	3.13668	23.4607	126.966	12.1381	27.9008	0.0294591	-0.501249	-1.61951	0.955067	0.571387	0.284425	1	0.85116	0.624086
URS0000337A6D	Homo sapiens (human) piR-57446	piRNA	Yes	No	1.87481	18.6196	2.27426	1.70458	7.78387	22.4381	5.41133	10.7856	0.560717	-0.0689303	-0.857058	0.258728	0.92031	0.284633	0.846651	0.997092	0.624086
URS00001A41ED	Homo sapiens (human) piR-38220	piRNA	Yes	No	0.342666	282.398	0.356006	0	165.123	512.024	22.4962	106.009	-0.474547	-2.28116	-2.39005	0.628739	0.19508	0.284814	0.981232	0.62072	0.624343
URS0000DDAC27	Homo sapiens (human) tRNA-Cys	tRNA	Yes	No	0	19.4778	0	0	18.846	19.9401	4.53284	19.1403	0.617019	-2.00397	-2.14485	0.590468	0.278326	0.285641	0.974265	0.694063	0.625221
URS00005FA1A9	Homo sapiens (human) piR-56697	piRNA	Yes	No	0.314853	1424.4	0	0.105059	2314.79	1535.69	349.869	3379.44	0.161662	-2.43958	-2.62269	0.885589	0.26015	0.285778	1	0.677721	0.625375
URS0000378F72	Homo sapiens (human) piR-32676	piRNA	Yes	No	0.329888	34.136	0	0.36145	30.2725	34.9685	7.2345	17.3736	-0.746193	-1.91094	-1.65658	0.340624	0.219342	0.285815	0.895274	0.64402	0.625384
URS0000687979	Homo sapiens (human) small nucleolar RNA, C/D box 36B (SNORD36B)	snoRNA	Yes	No	2.07947	117.924	1.60203	1.3054	34.2982	154.843	18.2639	33.7961	0.0140495	-0.123608	-1.26812	0.981566	0.896287	0.285913	1	0.988132	0.625445
URS00001B2D98	Homo sapiens (human) piR-31996	piRNA	Yes	No	0.685332	34.136	0.890016	1.08467	9.36144	24.7136	3.87496	10.8971	0.185299	-1.01531	-1.06516	0.74981	0.292695	0.286483	0.999777	0.704919	0.625888
URS000056D7AC	Homo sapiens (human) piR-56309	piRNA	Yes	No	1.12619	543.072	0.615025	1.97898	413.97	504.789	118.123	426.868	0.203032	-1.54848	-1.69223	0.802168	0.306849	0.286571	1	0.714776	0.625888
URS000071ED2F	Homo sapiens transfer RNA-Val (AAC) 6-1 (TRV-AAC6-1)	tRNA	Yes	No	501.585	15.5823	626.604	411.539	527.953	165.632	760.717	467.996	-0.215086	0.660754	0.655454	0.529544	0.207577	0.286847	0.959092	0.631433	0.626191
URS00001E4530	Homo sapiens (human) piR-50366	piRNA	Yes	No	0	15.5164	0	0	8.00376	21.8365	0.89991	4.04924	-1.09639	-3.8416	-2.52504	0.245285	0.0723301	0.287614	0.837148	0.463789	0.6263
URS000052062D	Homo sapiens (human) tRNA-Lys	tRNA	Yes	No	0.930776	27.9294	0.531039	1.19474	22.9817	41.9893	6.98194	19.2478	0.0152593	-1.31106	-1.35151	0.980961	0.207003	0.287672	1	0.630968	0.6263
URS000047460B	Homo sapiens (human) piR-32689	piRNA	Yes	No	0	43.4458	0	0	19.3695	41.9673	3.07819	14.0144	-0.483564	-2.34381	-1.99187	0.63136	0.251883	0.28728	0.981547	0.672322	0.6263
URS000075456A	Homo sapiens (human) tRNA-Lys-CTT-12-1	tRNA	Yes	No	40.0205	3.24631	54.5765	29.63	84.8372	109.772	117.878	76.5531	-0.224873	0.815933	0.804942	0.618041	0.253929	0.287068	0.979198	0.674032	0.6263
URS000075A0ED	Homo sapiens small nucleolar RNA, C/D box 113-3 (SNORD113-3)	snoRNA	Yes	No	4.36044	18.6196	4.79186	3.66567	6.24551	19.0265	5.99445	4.97596	-0.245572	0.350665	0.454273	0.389993	0.416575	0.287369	0.915442	0.777853	0.6263
URS00000C3FA6	Homo sapiens (human) tRNA-Ser	tRNA	Yes	No	0	22.7242	0	0	12.5236	16.8845	11.0935	20.9536	0.983898	-0.0766703	-3.99879	0.310409	0.97237	0.28768	0.881453	1	0.6263
URS000057FC63	Homo sapiens (human) piR-41968	piRNA	Yes	No	0.801065	18.6196	0.844236	1.14317	11.0796	52.5039	4.60403	8.00496	-0.430385	-1.03532	-1.01994	0.433188	0.276869	0.287967	0.931905	0.693432	0.626422
URS0000ABD7E3	Homo sapiens small nucleolar RNA, C/D box 157 (SNORD157)	snoRNA	Yes	No	14.6404	33.1123	22.1013	24.2939	23.5568	83.0121	18.8019	28.1569	0.357573	-0.128564	-0.460201	0.190205	0.757619	0.28786	0.78575	0.934528	0.626422
URS00001CFFDA	Homo sapiens (human) piR-57583	piRNA	Yes	No	0.993317	52.5902	0.281874	0.252655	4.09538	45.4595	0.88083	2.78769	-0.626277	-1.504	-0.884244	0.265524	0.0696517	0.288209	0.854317	0.459451	0.626433
URS000043AD28	Homo sapiens (human) piR-59474	piRNA	Yes	No	1.37066	31.0327	0.852758	1.55115	17.3843	29.6226	9.11674	21.65	0.243479	-0.533649	-1.19538	0.682789	0.603876	0.288252	0.99278	0.866291	0.626433
URS000052749B	Homo sapiens (human) piR-55347	piRNA	Yes	No	1.65351	51.2917	2.11334	1.83725	21.4104	36.7158	10.6418	19.7154	-0.0100432	-0.895176	-1.05936	0.9859	0.33548	0.288556	1	0.732731	0.626631
URS00002548F9	Homo sapiens (human) piR-54004	piRNA	Yes	No	0.506958	40.3425	0	0.637649	43.3905	60.4108	12.0833	35.3282	0.15988	-2.12244	-1.61548	0.845601	0.145915	0.289114	1	0.567925	0.627198
URS00001D392B	Homo sapiens (human) piR-41805	piRNA	Yes	No	0	15.5164	0.26552	0	7.95413	14.4782	1.29947	4.96223	1.14511	-1.57826	-2.35787	0.188508	0.615196	0.289164	0.78489	0.871806	0.627236
URS00002D1445	Homo sapiens (human) piR-60400	piRNA	Yes	No	1.31582	18.1793	0.53401	1.09672	8.97941	12.6659	4.45869	5.83539	-0.223449	-0.951673	-1.03594	0.661389	0.29914	0.28921	0.98814	0.708519	0.627264
URS00004B42AC	Homo sapiens (human) piR-49276	piRNA	Yes	No	0	105.511	0	0	48.9862	94.2532	13.1984	30.9134	-0.313791	-2.0285	-2.01002	0.760547	0.307013	0.289439	1	0.714894	0.627545
URS000060B80F	Homo sapiens (human) piR-54143	piRNA	Yes	No	0.451316	65.1687	0.422118	0.956254	103.874	220.83	19.5885	79.3703	-0.315888	-1.81684	-2.1971	0.713346	0.24257	0.289955	0.995723	0.665535	0.628164
URS0000440F2A	Homo sapiens (human) partial ncRNA	snRNA	Yes	No	27.1035	0	27.8897	14.9707	54.7701	5.39455	77.4424	43.68	-0.365913	0.681015	0.890852	0.402384	0.339862	0.290182	0.922027	0.73579	0.6283
URS000027CDA8	Homo sapiens (human) piR-56581	piRNA	Yes	No	0.982041	19.4778	1.22937	0.89544	4.58076	13.7336	1.70068	3.85637	0.25931	-0.345951	-1.02175	0.610847	0.723294	0.290153	0.97765	0.919769	0.6283
URS00003091DF	Homo sapiens (human) piR-61060	piRNA	Yes	No	0	1560.82	0	0	4048.03	4207.99	724.46	7479.82	0.931996	-2.12629	-3.4423	0.428715	0.468342	0.290322	0.931711	0.803784	0.628401
URS00000CC5D3	Homo sapiens (human) piR-30714	piRNA	Yes	No	11.8948	15.5164	5.45823	15.4744	38.3947	14.7614	23.5691	28.0989	0.215111	-0.368747	-0.604206	0.558441	0.506284	0.290319	0.964868	0.820399	0.628401
URS0000413901	Homo sapiens (human) piR-54642	piRNA	Yes	No	0.560726	49.6523	0	0.218539	45.8669	34.2806	15.5895	61.9703	0.524394	-0.976627	-1.93232	0.525919	0.490457	0.290495	0.95752	0.813288	0.62862
URS00003CAD6B	Homo sapiens (human) piR-51487	piRNA	Yes	No	22.4115	0	47.357	38.7214	45.2014	58.9405	79.6351	41.2833	0.0449553	1.12573	0.794383	0.921233	0.119919	0.291097	1	0.536915	0.629278
URS000046EB51	Homo sapiens (human) piR-51464	piRNA	Yes	No	0.659776	37.6572	0.178003	0.683334	17.8443	46.6884	5.43211	12.3193	-0.189601	-1.00864	-1.30236	0.77373	0.444495	0.291845	1	0.792729	0.630285
URS000033DE10	Homo sapiens (human) piR-56694	piRNA	Yes	No	0.982041	277.235	0.845622	1.15058	178.307	411.613	67.5817	204.303	0.473578	-1.11738	-1.86891	0.528147	0.473058	0.292	0.958537	0.806473	0.630435
URS000045344F	Homo sapiens (human) piR-38909	piRNA	Yes	No	1.78801	122.061	0.615025	1.53015	99.4096	147.432	51.9095	124.138	0.388951	-0.716788	-1.51192	0.551513	0.537766	0.29222	0.962723	0.835912	0.630561
URS000032973C	Homo sapiens (human) piR-51736	piRNA	Yes	No	0.654694	96.2014	0.526221	0.7229	19.9948	75.1182	6.12065	19.9022	0.0498964	-0.182943	-1.56716	0.942465	0.876222	0.292548	1	0.980194	0.630982
URS000044C894	Homo sapiens (human) piR-49678	piRNA	Yes	No	0.298002	21.7229	0.422118	0.458737	4.52402	45.4643	2.07307	4.09919	-0.00833708	-0.98045	-1.12747	0.97546	0.383767	0.292697	1	0.759324	0.631131
URS0000679385	Homo sapiens tRNA	tRNA	Yes	No	18.4245	0.649262	20.2924	15.7695	32.3954	31.1851	52.9548	33.9855	-0.0536222	0.945075	0.814574	0.909967	0.22073	0.292976	1	0.645176	0.631334
URS000010DB48	Homo sapiens (human) piR-51138	piRNA	Yes	No	0	37.2392	0	0	46.9345	29.0775	6.85777	44.1949	-0.174649	-2.25045	-2.24644	0.864391	0.217785	0.293253	1	0.642684	0.63136
URS000045C6E7	Homo sapiens (human) piR-44064	piRNA	Yes	No	1.028	18.6196	0.528334	0.885768	18.4613	30.429	5.99899	16.1612	-0.129236	-0.773167	-1.2175	0.841358	0.458603	0.293221	1	0.799338	0.63136
URS0000007C20	Homo sapiens (human) piR-41781	piRNA	Yes	No	4.459	31.1646	1.06208	1.60026	7.5772	49.6963	6.72857	8.24162	0.0212718	-0.118466	-0.970486	0.96576	0.87297	0.293201	1	0.978958	0.63136
URS0000094A62	Homo sapiens (human) piR-55322	piRNA	Yes	No	1.55016	1567.32	0.712013	1.4828	818.786	1047.09	241.873	661.452	0.0262219	-1.33243	-1.86676	0.97526	0.401288	0.293542	1	0.768778	0.631838
URS000061137D	Homo sapiens (human) tRNA-Pro	tRNA	Yes	No	0	99.3046	0	0	42.0655	224.201	11.7091	45.6191	0.243834	-1.22116	-1.993	0.797784	0.512725	0.293585	1	0.823515	0.63186
URS00002EB0C4	Homo sapiens (human) piR-36106	piRNA	Yes	No	1.60813	34.136	2.13975	1.73256	5.78303	61.9712	3.54894	6.53735	0.00777316	-0.167851	-0.850085	0.979222	0.786004	0.293832	1	0.946199	0.632248
URS00005F9524	Homo sapiens (human) piR-31082	piRNA	Yes	No	0	21.7229	0	0.0602926	15.6973	79.4922	3.27311	13.4795	0.215544	-0.739271	-1.55801	0.802106	0.639425	0.294161	1	0.884438	0.632885
URS00005CCB83	Homo sapiens (human) piR-51350	piRNA	Yes	No	0	348.653	0.454852	0.16601	300.782	412.063	114.83	565.319	0.918871	-1.3151	-2.4145	0.377957	0.549283	0.294364	0.910885	0.842607	0.632891
URS000003B68B	Homo sapiens (human) piR-51229	piRNA	Yes	No	2.25478	145.435	1.85864	2.7891	140.377	104.737	45.4829	106.066	-0.0524853	-0.574581	-1.34549	0.93618	0.612202	0.294409	1	0.869797	0.632891
URS000036F25D	Homo sapiens (human) piR-38188	piRNA	Yes	No	3.97327	83.1055	2.11059	3.52784	31.5175	74.4152	17.9506	37.2751	0.238018	-0.38466	-0.994829	0.620875	0.622195	0.294477	0.979463	0.874903	0.632891
URS0000C8E9DD	Homo sapiens tRNA Tyrosine with anticodon GTA (tRX-000043)	tRNA	Yes	No	19.8336	3.10327	17.8915	11.3772	27.043	11.0742	23.7508	16.9658	-0.745326	0.0353189	0.601043	0.0316649	0.952254	0.294399	0.47613	1	0.632891
URS00003E067A	Homo sapiens (human) piR-30381	piRNA	Yes	No	0	15.5164	0	0	2.34136	14.911	0.801118	2.5155	0.204991	-1.78583	-2.85751	0.809247	1	0.294602	1	1	0.632905
URS00003680B6	Homo sapiens (human) piR-42683	piRNA	Yes	No	0.298002	58.9621	0.264167	0	27.8414	66.3843	8.1313	33.2007	0.307465	-1.29826	-1.79744	0.709948	0.382954	0.294733	0.994628	0.758966	0.632957
URS0000742E0E	Homo sapiens (human) tRNA-Thr	tRNA	Yes	No	1.35395	15.5164	2.55827	1.21183	13.4985	41.4477	4.82648	9.90858	-0.282409	-0.644264	-0.873736	0.611552	0.471245	0.294839	0.97765	0.805907	0.632957
URS0000562663	Homo sapiens (human) piR-55051	piRNA	Yes	No	0	34.136	0	0	18.5688	73.0585	3.5261	13.8642	-0.123065	-1.92645	-2.04742	0.902204	0.265752	0.295056	1	0.68288	0.633023
URS00000BCC8E	Homo sapiens (human) piR-41190	piRNA	Yes	No	0.314853	27.9294	0.178003	0.0525293	12.2152	25.7411	3.31735	7.06972	-0.217977	-2.0019	-1.37956	0.800251	0.107174	0.295325	1	0.519738	0.63332
URS000073C373	Homo sapiens (human) tRNA-Pro-AGG-4-1	tRNA	Yes	No	59.0099	0	95.7723	56.709	82.7497	51.3481	142.026	93.4695	-0.00847805	1.0187	0.870055	0.986245	0.140966	0.295286	1	0.5648	0.63332
URS00004261F3	Homo sapiens (human) piR-59201	piRNA	Yes	No	1.25861	70.7695	0.796559	1.34857	63.4589	207.917	13.1665	60.6908	0.323101	-1.45488	-1.37111	0.660264	0.229365	0.295664	0.987657	0.652634	0.633444
URS00004CE47F	Homo sapiens (human) piR-56172	piRNA	Yes	No	0	24.8262	0	0.112822	8.59208	20.1785	2.61205	7.55625	-0.102729	-1.39692	-1.54593	0.862384	0.311672	0.295799	1	0.718478	0.633474
URS000027B390	Homo sapiens (human) piR-51295	piRNA	Yes	No	0.75079	24.0227	0.526221	0.831109	15.9806	20.8202	4.98504	17.8801	0.402819	-1.66018	-1.49137	0.594172	0.145642	0.296526	0.974992	0.567734	0.634033
URS00005F97AA	Homo sapiens (human) piR-37780	piRNA	Yes	No	12.171	3.24631	27.8795	10.5578	32.6452	18.0649	40.492	24.0202	-0.528719	0.391167	0.55674	0.115595	0.482582	0.29624	0.689346	0.811031	0.634033
URS0000C8E9E9	Homo sapiens transfer RNA-Gly (CCC) 7-1 (TRG-CCC7-1)	tRNA	Yes	No	8.00171	133.441	7.3671	9.16511	61.8419	172.268	33.6612	61.6583	0.160235	-0.186657	-0.851754	0.715691	0.785187	0.296522	0.996138	0.946048	0.634033
URS00006A6DD2	Homo sapiens tRNA	tRNA	Yes	No	124.846	11.6867	121.398	92.4467	192.711	83.2154	212.453	134.689	-0.623043	0.545953	0.758033	0.160254	0.442177	0.296908	0.757758	0.792069	0.634114
URS00008FED2A	tRNA3Lys from Homo sapiens (PDB 5CD1, chain M)	tRNA	Yes	No	86.2411	5.19409	116.24	76.0077	128.093	397.767	156.106	95.4751	-0.441038	0.41992	0.743609	0.296952	0.539742	0.297235	0.87336	0.83679	0.634243
URS0000559F9B	Homo sapiens (human) non-coding RNA	snRNA	Yes	No	2.97995	15.5164	2.13975	2.27013	15.7692	15.7601	3.40196	6.1284	0.169022	-0.168985	-0.659955	0.639596	0.726947	0.297167	0.983229	0.921086	0.634243
URS0000152360	Homo sapiens (human) piR-37977	piRNA	Yes	No	0.419538	55.8589	0	0.903964	40.8369	65.3498	11.8119	37.2618	0.133748	-0.630018	-1.63039	0.865446	0.678199	0.297572	1	0.901396	0.634369
URS00005B80F2	Homo sapiens (human) tRNA-Tyr	tRNA	Yes	No	82.4915	38.3064	75.0427	82.4915	117.564	89.3752	126.359	105.705	-0.161726	0.336132	0.363733	0.388861	0.342603	0.297693	0.914482	0.737824	0.634392
URS00005A4DEF	Homo sapiens (human) piR-60846	piRNA	Yes	No	0.329888	46.5491	0	0.112822	29.2936	45.8152	8.55682	29.8575	0.197476	-0.386371	-1.77871	0.806662	0.784333	0.297673	1	0.945699	0.634392
URS000026B59D	Homo sapiens (human) piR-59221	piRNA	Yes	No	0	24.8262	0	0	19.2306	27.5368	5.589	21.7541	-0.00604654	-1.48915	-1.87004	0.995789	0.382359	0.298284	1	0.758966	0.634942
URS00001A3BF8	Homo sapiens (human) piR-39658	piRNA	Yes	No	0	52.7556	0	0.105059	16.4261	66.4796	4.25861	11.6937	-0.499303	-1.94761	-1.49242	0.565977	0.235262	0.298423	0.966281	0.659254	0.635063
URS0000DF4F56	Homo sapiens (human) ybhL	misc RNA	Yes	No	12.5514	18.6196	9.2866	11.807	21.1379	20.6735	12.3799	21.5062	0.0844456	-0.219126	-0.401285	0.742082	0.42017	0.298487	0.998806	0.780851	0.63509
URS00002DDD5B	Homo sapiens (human) piR-51241	piRNA	Yes	No	6.25804	314.243	3.3029	6.68072	273.075	456.368	84.9396	331.901	0.0913592	-1.2308	-1.22108	0.872601	0.221868	0.298624	1	0.645875	0.635176
URS000059BFBB	Homo sapiens (human) piR-61918	piRNA	Yes	No	0	38.9557	0	0	16.4941	28.5016	2.77266	16.6329	0.0077576	-2.68776	-2.55262	0.993918	0.357115	0.298885	1	0.747908	0.635176
URS0000477F54	Homo sapiens (human) piR-48399	piRNA	Yes	No	0	59.7321	0	0	38.5216	65.4253	11.2113	41.2678	0.306859	-1.863	-2.41246	0.759301	0.367944	0.298896	1	0.751883	0.635176
URS000040FD8B	Homo sapiens (human) piR-55931	piRNA	Yes	No	224.298	3.24631	266.913	202.729	537.095	38.2446	634.885	410.538	-0.515158	0.705266	1.02372	0.340596	0.375021	0.298801	0.895274	0.754583	0.635176
URS0000779947	Homo sapiens (human) tRNA-Asn	tRNA	Yes	No	3.08399	15.5164	1.84508	3.90113	5.50486	20.0386	4.41638	8.34678	0.639618	0.116261	-0.658126	0.0618635	0.820382	0.29891	0.582836	0.958382	0.635176
URS000039A701	Homo sapiens (human) piR-37502	piRNA	Yes	No	0.713251	1556.28	0.264167	1.88535	848.407	1088.93	251.505	676.367	-0.00156122	-1.38979	-1.87789	0.998502	0.397263	0.29907	1	0.76722	0.635317
URS000025EB5F	Homo sapiens (human) piR-44159	piRNA	Yes	No	0.769423	135.046	0	0.663811	42.6267	100.874	22.0496	49.688	0.44044	-0.952364	-1.67429	0.549543	0.467184	0.299257	0.962674	0.803182	0.635367
URS000065464E	Homo sapiens transfer RNA-Thr (TGT) 1-1 (TRT-TGT1-1)	tRNA	Yes	No	55.2138	5.19409	59.6931	34.3606	70.8591	79.4529	66.5501	45.541	-0.728387	0.190452	0.712339	0.0740878	0.768924	0.299818	0.617826	0.939602	0.635744
URS00003AE791	Homo sapiens (human) piR-51043	piRNA	Yes	No	0	40.3425	0	0.218539	10.5798	48.9238	5.73757	12.0862	0.39111	-0.780242	-1.52322	0.593351	0.566235	0.299942	0.97483	0.849804	0.635841
URS00002F8D1E	Homo sapiens (human) piR-47155	piRNA	Yes	No	16.2745	3.10327	14.6574	10.5267	23.4038	45.7504	27.5041	29.092	0.0455268	0.468979	0.579857	0.897967	0.337671	0.300048	1	0.734107	0.635996
URS00005C6775	Homo sapiens (human) piR-54688	piRNA	Yes	No	0	52.7556	0	0	44.6688	94.4145	8.53595	36.9424	-0.673525	-2.27574	-1.7235	0.519232	0.247909	0.300368	0.956297	0.6694	0.63626
URS000048B6AB	Homo sapiens (human) piR-44715	piRNA	Yes	No	46.4187	3.10327	66.5701	32.1072	61.9817	57.2276	83.3566	57.0039	-0.232903	0.722815	0.769752	0.599739	0.278091	0.300316	0.975833	0.694014	0.63626
URS000025389D	Homo sapiens (human) piR-45332	piRNA	Yes	No	0.413377	43.4458	0	0.112822	30.7572	56.2511	8.28408	28.8061	-0.0150808	-1.20868	-1.66531	0.984501	0.385444	0.300254	1	0.759404	0.63626
URS000037D6AB	Homo sapiens (human) piR-40638	piRNA	Yes	No	12.5514	2.59705	31.0658	10.7859	32.0557	19.8465	40.4811	24.5908	-0.455672	0.403798	0.592657	0.213516	0.504733	0.300397	0.807466	0.81966	0.63626
URS000047F1F8	Homo sapiens (human) piR-42247	piRNA	Yes	No	1.01392	24.8262	1.585	2.41359	15.7555	171.24	4.50431	14.8318	-0.318347	0.00180786	-0.865437	0.622421	0.995226	0.300407	0.979702	1	0.63626
URS00006D69C0	Homo sapiens transfer RNA-Arg (TCG) 2-1 (TRR-TCG2-1)	tRNA	Yes	No	53.1419	0.649262	48.587	28.5025	96.8083	26.5898	83.2533	61.4699	-0.770361	0.146314	0.74828	0.0919191	0.839691	0.300574	0.6502	0.966225	0.636355
URS000036A5B5	Homo sapiens (human) piR-36304	piRNA	Yes	No	0	37.2392	0	0	5.49354	27.7789	1.55471	6.96177	-0.137163	-2.1474	-2.27102	0.887784	0.664303	0.300783	1	0.896106	0.636632
URS0000531740	Homo sapiens (human) piR-53264	piRNA	Yes	No	1.07209	15.5164	1.06208	0.759575	20.3829	20.538	4.7484	30.6284	0.597821	-1.41373	-1.60081	0.394768	0.170198	0.301556	0.916196	0.595559	0.637347
URS00001FD7D9	Homo sapiens (human) piR-45173	piRNA	Yes	No	0.413377	18.6196	0.852758	0.760895	7.35569	16.7945	2.9999	6.09601	0.0988491	-0.67051	-1.08585	0.952591	0.516426	0.301545	1	0.825344	0.637347
URS000036335D	Homo sapiens (human) piR-34395	piRNA	Yes	No	24.0123	2.59705	32.9252	15.9463	40.9749	4.26225	40.2868	21.7273	-0.777414	0.20854	0.660914	0.0575017	0.746847	0.30183	0.573496	0.929705	0.637572
URS0000598C08	Homo sapiens (human) piR-32095	piRNA	Yes	No	0.451316	15.5164	0.26552	0.399367	17.7279	85.0147	22.9111	10.8218	-0.388905	0.982808	1.3449	0.587027	0.398365	0.301955	0.973862	0.767421	0.637684
URS00002BD196	Homo sapiens (human) piR-58797	piRNA	Yes	No	0	375.496	0	0.146662	367.737	321.891	70.2814	338.675	0.374015	-2.14078	-2.41131	0.743536	0.346141	0.302028	0.998806	0.74147	0.637687
URS00006070EC	Homo sapiens (human) piR-48263	piRNA	Yes	No	0	93.0981	0	0	41.2652	62.4137	8.6639	34.0076	-0.2018	-2.11217	-2.06213	0.838057	0.254109	0.302333	1	0.674323	0.638005
URS000047EC3F	Homo sapiens (human) piR-49953	piRNA	Yes	No	1.31955	39.605	0.531039	1.09902	43.2463	80.4392	26.0255	72.1959	0.682073	-0.0706902	-1.51094	0.282492	0.949477	0.30257	0.864565	1	0.638005
URS0000593B29	Homo sapiens (human) piR-58204	piRNA	Yes	No	48.8234	31.0327	44.7288	37.5953	78.319	37.3326	67.1712	45.1099	-0.823394	0.0820387	0.5676	0.00551751	0.876342	0.303668	0.260128	0.980194	0.638622
URS000045099D	Homo sapiens (human) piR-38057	piRNA	Yes	No	0.75079	35.7094	0.281874	0.689553	4.73762	34.6604	6.30105	19.6723	1.77843	0.678385	-1.38129	0.00872675	0.538137	0.303808	0.306387	0.836141	0.638758
URS00004CA81E	Homo sapiens (human) piR-44102	piRNA	Yes	No	0	164.473	0	0	69.7409	130.788	12.3819	59.46	-0.0922238	-2.41086	-2.35253	0.934315	0.314791	0.304018	1	0.720346	0.638773
URS00002E2779	Homo sapiens (human) piR-52116	piRNA	Yes	No	0	24.0227	0	0.113481	21.8209	24.5583	6.54562	15.8411	-0.373975	-1.07107	-1.6974	0.646836	0.491925	0.304076	0.983834	0.813717	0.638773
URS00000BE55A	Homo sapiens (human) piR-49035	piRNA	Yes	No	0	93.0981	1.06208	0.159306	35.4362	182.743	9.62175	37.1932	0.0874862	-0.829452	-1.60177	0.916561	0.585615	0.304044	1	0.857306	0.638773
URS00006DA515	Homo sapiens transfer RNA-Gln (CTG) 5-1 (TRQ-CTG5-1)	tRNA	Yes	No	57.6767	108.614	55.3523	67.3679	141.813	120.543	96.577	140.484	0.0731278	-0.243973	-0.502867	0.817768	0.609023	0.303975	1	0.86816	0.638773
URS0000113466	Homo sapiens (human) piR-53250	piRNA	Yes	No	0	15.5164	0	0	31.1588	225.488	6.20862	7.45806	-1.01451	0.0570556	3.35674	1	1	0.303921	1	1	0.638773
URS00000E9C88	Homo sapiens (human) piR-50544	piRNA	Yes	No	0	34.136	0	0	29.3747	51.4165	9.94778	42.1185	0.524453	-1.59078	-2.12519	0.596922	0.346086	0.304431	0.975416	0.74147	0.639167
URS00002FD0EA	Homo sapiens (human) tRNA-Gly	tRNA	Yes	No	0	89.9948	0	0	50.2842	77.3944	10.9673	34.7106	-0.301779	-2.01962	-2.00259	0.766865	0.319327	0.304672	1	0.72327	0.639314
URS00005443F0	Homo sapiens (human) piR-57169	piRNA	Yes	No	0.231052	74.4785	0	0.603089	35.9377	111.594	14.5362	32.6921	0.108907	-1.1399	-1.76028	0.890868	0.458698	0.304631	1	0.799338	0.639314
URS000009AC8B	Homo sapiens transfer RNA-Gly (GCC) 3-1 (TRG-GCC3-1)	tRNA	Yes	No	76.8671	7.14188	249.259	104.471	256.776	106.111	1832.86	342.612	0.511373	2.22778	1.27332	0.332567	0.0154358	0.304961	0.891599	0.267835	0.639338
URS00000910AE	Homo sapiens (human) piR-38054	piRNA	Yes	No	3.74961	20.3794	3.3029	5.36342	8.48908	23.1752	8.20451	10.622	0.628407	0.360603	-0.604988	0.074785	0.468436	0.30526	0.618788	0.803849	0.639427
URS00000B1A0F	Homo sapiens (human) piR-46269	piRNA	Yes	No	1.30939	40.3425	1.84508	2.4634	16.369	40.0672	4.90548	13.8685	-0.216919	-1.18007	-1.04434	0.707839	0.212633	0.305683	0.99415	0.637059	0.639749
URS0000286581	Homo sapiens (human) piR-54790	piRNA	Yes	No	0.472279	68.2719	0.712013	1.56034	75.6397	57.8174	22.4276	56.0863	-0.0782375	-1.72395	-1.45864	0.926859	0.238784	0.306313	1	0.663114	0.640201
URS00001AF7A0	Homo sapiens (human) piR-30457	piRNA	Yes	No	2.2295	18.6196	0.844236	2.66861	13.4734	16.3617	3.81682	8.37124	-0.506047	-1.48134	-0.792289	0.305072	0.0706217	0.306627	0.879694	0.460785	0.640324
URS0000194688	Homo sapiens (human) piR-36036	piRNA	Yes	No	15.7941	1.29852	13.7062	10.3852	17.8435	10.4228	23.8321	15.6969	-0.306164	0.686563	0.599447	0.374187	0.225103	0.306815	0.909465	0.648152	0.640431
URS000043EAB6	Homo sapiens (human) piR-58456	piRNA	Yes	No	0	25.3212	0	0	29.8317	75.6779	11.0756	34.9792	0.523243	-1.40363	-1.95018	0.558553	0.36684	0.307422	0.964868	0.751775	0.64119
URS000001A836	Homo sapiens (human) piR-50746	piRNA	Yes	No	1.37066	166.211	0.563748	1.82786	65.6539	123.875	29.7808	82.6304	0.50155	-0.939829	-1.56812	0.495858	0.478052	0.307448	0.948944	0.80916	0.64119
URS0000494CD8	Homo sapiens (human) piR-55936	piRNA	Yes	No	2.68022	21.7229	4.09367	4.89333	31.4713	36.8075	30.3065	31.5139	0.136727	0.0686007	-1.03725	0.788278	0.938251	0.307377	1	1	0.64119
URS00002B4CE5	Homo sapiens transfer RNA-Val (CAC) 3-1 (TRV-CAC3-1)	tRNA	Yes	No	78.1009	5.19409	107.958	72.8471	92.4233	90.8414	152.414	87.5052	-0.111873	0.967384	0.737787	0.795307	0.168637	0.307637	1	0.594207	0.641293
URS000029731C	Homo sapiens (human) piR-50401	piRNA	Yes	No	22.9898	4.54483	35.4785	22.563	33.717	19.5322	50.7231	32.542	-0.0381149	0.823656	0.582165	0.907824	0.124993	0.308199	1	0.544675	0.641577
URS0000303C8F	Homo sapiens (human) piR-31465	piRNA	Yes	No	0	24.8262	0	0	16.4823	90.0823	3.8872	11.9048	-0.592791	-1.13272	-1.79711	0.50798	0.517831	0.308266	0.951961	0.82639	0.641631
URS00003750F1	Homo sapiens (human) piR-54781	piRNA	Yes	No	1.062	1585.77	0.796559	1.24577	925.304	1114.66	274.529	733.439	-0.010742	-1.41429	-1.79433	0.989952	0.362382	0.308592	1	0.750271	0.641819
URS000031F719	Homo sapiens (human) piR-54009	piRNA	Yes	No	0	17.5301	0.264167	0	6.58279	24.463	10.8576	7.34753	0.3077	1.71198	1.2601	0.764662	0.284169	0.308657	1	0.697628	0.64186
URS0000279DF9	Homo sapiens (human) piR-40981	piRNA	Yes	No	0	49.6523	0	0	7.80202	65.0123	0.194422	9.77098	-0.840729	-3.0608	-1.12713	0.259571	0.0163138	0.309316	0.847143	0.27329	0.642483
URS000001F5F8	Homo sapiens (human) piR-54065	piRNA	Yes	No	0.333405	28.5675	0	0	20.9998	52.9683	6.77379	17.2466	-0.0283288	-1.65226	-1.75514	0.972003	0.265031	0.30976	1	0.682217	0.642913
URS0000570210	Homo sapiens (human) partial ncRNA	snRNA	Yes	No	6.20066	3.24631	24.9204	7.48334	10.7064	4.27887	24.0294	16.3218	0.491363	1.33364	0.619134	0.117501	0.00172587	0.31024	0.693454	0.0980519	0.643537
tRNA-Glu-CTC-1-4-tRF3	tRNA-Glu-CTC-1-4-tRF3	tRF	Yes	No	1.37531	129.852	1.41553	1.86158	129.564	201.95	53.2138	150.962	0.0448338	-0.644219	-1.38725	0.950037	0.594942	0.310373	1	0.861617	0.643556
URS0000504C89	Homo sapiens (human) piR-60430	piRNA	Yes	No	0.629307	30.5153	1.3276	1.45235	21.3859	32.9291	5.41499	24.709	0.0342685	-1.624	-1.35535	0.963026	0.181705	0.310765	1	0.607363	0.643917
URS0000DBFAA0	Homo sapiens (human) tRNA-Asp	tRNA	Yes	No	0	18.6196	0	0	6.79279	22.6545	1.54143	6.73993	0.139411	-2.04788	-2.33474	1	0.283134	0.310669	1	0.696874	0.643917
URS0000A5B3B0	Homo sapiens (human) circular RNA	other	Yes	No	66.2765	5.19409	58.9368	50.6103	104.315	11.5215	134.153	76.1716	-0.494168	0.516501	0.747337	0.239304	0.456051	0.311149	0.83289	0.79775	0.644182
URS00004C36B1	Homo sapiens (human) piR-44025	piRNA	Yes	No	1.52236	161.37	1.06208	1.92647	53.6483	221.383	38.5198	80.1955	0.656956	0.295811	-1.23198	0.281627	0.781434	0.311144	0.86441	0.945105	0.644182
URS0000040E2D	Homo sapiens (human) piR-37830	piRNA	Yes	No	9.12524	0.649262	8.41954	15.8456	22.0028	5.41117	19.3811	31.9156	0.64364	0.11129	-0.816643	0.117182	0.859676	0.311303	0.692386	0.974112	0.644361
URS000061F7FC	Homo sapiens (human) piR-44716	piRNA	Yes	No	45.7863	0.649262	63.1359	32.5184	60.2196	52.3637	81.9416	56.5495	-0.217346	0.727734	0.775524	0.630546	0.277283	0.311362	0.98142	0.693876	0.644396
URS0000357A99	Homo sapiens (human) piR-44298	piRNA	Yes	No	0	24.8262	0	0.0525293	19.8534	36.2771	3.99928	16.1569	-0.0575748	-1.68589	-1.66396	0.948386	0.315776	0.311877	1	0.720767	0.644396
URS000018F41A	Homo sapiens (human) piR-61337	piRNA	Yes	No	5.60809	34.4109	1.88737	9.20465	91.7746	165.693	46.9112	88.4393	-0.0337304	-0.757951	-1.14072	0.95517	0.415486	0.311544	1	0.776995	0.644396
URS000062DDA5	Homo sapiens (human) snoRNA Small nucleolar RNA SNORD81 (RF00136)	snoRNA	Yes	No	2.853	96.2014	3.68355	5.11162	34.5879	86.9548	17.2946	29.823	-0.10009	-0.534582	-0.782447	0.832204	0.53788	0.311907	1	0.835912	0.644396
URS00005EA7BB	Homo sapiens (human) piR-38938	piRNA	Yes	No	31.1578	21.7229	27.0611	22.8602	54.5583	20.2435	65.3611	40.0115	-0.284253	0.29117	0.551011	0.361591	0.559683	0.311535	0.903453	0.847182	0.644396
URS00002375A2	Homo sapiens (human) tRNA-Gln	tRNA	Yes	No	3.10033	27.9294	3.15733	3.77991	10.2855	29.7866	6.12654	10.608	0.41189	0.21948	-0.664788	0.278094	0.714647	0.311428	0.863854	0.91556	0.644396
URS0000356BC9	Homo sapiens (human) piR-50223	piRNA	Yes	No	0.855901	207.919	1.05244	0.937309	129.118	219.669	47.7058	141.268	0.159592	-0.90294	-1.41289	0.837492	0.51716	0.312549	1	0.825917	0.645257
URS0000462335	Homo sapiens (human) piR-39143	piRNA	Yes	No	2.06689	15.5823	0.531039	2.30116	15.4097	14.9035	6.66617	16.9387	-0.685148	-1.07213	-0.895765	0.17281	0.227244	0.312779	0.772029	0.648973	0.645592
URS00002FCF60	Homo sapiens (human) piR-40035	piRNA	Yes	No	1.01392	152.06	1.59312	0.36145	104.768	220.144	17.5614	91.1442	-0.361431	-1.64816	-1.79563	0.666784	0.204069	0.312904	0.990048	0.629148	0.64564
URS0000DD3281	Homo sapiens (human) tRNA-Gln	tRNA	Yes	No	904.46	0.649262	1052.97	645.496	1255.13	541.27	1373.47	785.404	-0.739728	0.405536	0.88605	0.189699	0.633678	0.313769	0.785112	0.881265	0.646654
URS0000006274	Homo sapiens (human) piR-47429	piRNA	Yes	No	0	24.6719	0	0	27.1015	38.2223	7.62403	27.38	0.31432	-1.48066	-1.94886	0.734737	0.410425	0.31397	0.997994	0.774763	0.646723
URS000061A01B	Homo sapiens (human) piR-55229	piRNA	Yes	No	0.157426	43.4458	0	0.113481	20.2848	85.4679	6.81836	36.9426	0.838513	-1.0378	-1.68561	0.319377	0.450705	0.31438	0.887684	0.795105	0.646723
URS000013119D	Homo sapiens (human) piR-48738	piRNA	Yes	No	0	18.6196	0.264167	0.293131	18.8502	150.343	6.96045	23.7844	0.210965	-0.468278	-1.67013	0.787822	0.771543	0.314345	1	0.941364	0.646723
URS00000B577C	Homo sapiens (human) piR-38184	piRNA	Yes	No	28.9364	0.649262	40.5693	37.4144	68.8587	10.4061	54.3873	114.082	0.414851	-0.00499498	-1.02214	0.398413	0.994686	0.314322	0.919363	1	0.646723
URS00000196E4	Homo sapiens (human) piR-33214	piRNA	Yes	No	0.85511	117.924	0	0.563643	40.4319	100.988	10.6665	48.1606	0.474601	-0.835994	-1.64724	0.566645	0.558647	0.314535	0.966318	0.846939	0.646799
URS00000792D8	Homo sapiens (human) piR-35284	piRNA	Yes	No	37.4961	1.29852	72.3215	53.432	119.199	43.3895	1235.84	179.457	0.67843	2.69638	1.30737	0.198574	0.0039727	0.314636	0.795632	0.152767	0.646832
URS000035BC53	Homo sapiens (human) piR-44273	piRNA	Yes	No	7.22655	17.5301	4.88234	8.80365	25.0583	22.3941	9.93146	11.7455	-0.938868	-1.17254	-0.625841	0.0128151	0.113241	0.314847	0.35128	0.529883	0.646891
URS0000172C8D	Homo sapiens (human) piR-53230	piRNA	Yes	No	0.356625	15.5164	0.796559	0	4.85941	10.566	8.60458	4.92594	0.0307807	1.27229	1.01661	1	0.150542	0.314781	1	0.573513	0.646891
URS00003BD419	Homo sapiens (human) partial ncRNA	snRNA	Yes	No	5.98577	68.2719	4.30518	4.39494	72.2917	248.617	27.3546	57.1947	-0.344501	-1.18605	-0.880779	0.485978	0.25566	0.315285	0.945572	0.675106	0.64724
URS0000505D01	Homo sapiens (human) piR-50933	piRNA	Yes	No	10.2327	0	19.7312	12.3575	26.2673	3.99596	116.716	46.7526	0.572671	2.52978	0.890063	0.259358	0.000866997	0.315785	0.846939	0.0653998	0.647446
URS00005F8AEE	Homo sapiens (human) piR-54460	piRNA	Yes	No	2.54157	68.2719	5.00338	4.7933	33.2665	54.7709	11.7369	26.332	-0.422315	-1.12305	-0.738123	0.408911	0.158342	0.31563	0.924072	0.581611	0.647446
tRNA-Val-AAC-1-1-tRF3	tRNA-Val-AAC-1-1-tRF3	tRF	Yes	No	0.993317	15.5164	0.943685	1.24801	8.95923	11.1986	2.90794	6.4228	0.308933	-0.327693	-0.9344	0.611459	0.70649	0.315889	0.97765	0.912393	0.647479
URS0000690F72	Homo sapiens 5S ribosomal RNA	rRNA	Yes	No	74.4079	2.59705	109.939	75.7574	116.964	54.8112	289.874	131.107	0.0512352	1.51	0.943218	0.91474	0.0443203	0.316013	1	0.394949	0.647634
URS000006A667	Homo sapiens (human) piR-39843	piRNA	Yes	No	2.61878	15.5164	2.6552	2.51706	7.08389	88.4109	3.30172	8.39673	-0.0282012	-0.726754	-0.674881	0.960796	0.231657	0.316133	1	0.655106	0.647688
URS00005CA5AC	Homo sapiens (human) piR-32785	piRNA	Yes	No	1.83829	176.886	1.97312	1.82145	73.0434	164.876	28.2025	56.5562	0.0774644	-0.964796	-1.14898	0.902681	0.387568	0.316514	1	0.760879	0.647792
URS00000D225A	Homo sapiens (human) piR-50881	piRNA	Yes	No	7.4462	15.5164	4.24831	6.85156	12.4846	33.6236	9.17804	16.871	0.35889	-0.0112468	-0.624634	0.344305	0.989283	0.316532	0.896831	1	0.647792
URS0000188C85	Homo sapiens (human) piR-34674	piRNA	Yes	No	0.596004	26.6197	0.909705	0.702197	12.5727	20.2519	3.30027	7.54265	-0.762737	-1.69579	-1.07492	0.222421	0.126154	0.316761	0.817435	0.547114	0.648033
URS00005825E0	Homo sapiens (human) piR-30150	piRNA	Yes	No	0.560726	24.8262	0.356006	0.588467	2.66694	22.992	1.99635	2.09788	-0.291463	-0.559821	-0.890097	0.692293	0.852842	0.316786	0.99278	0.970928	0.648033
URS00002ED945	Homo sapiens (human) piR-30130	piRNA	Yes	No	0.944559	37.6572	0.845622	0	27.7998	35.7093	6.87931	20.4705	-0.461679	-1.0955	-1.46877	0.555567	0.377915	0.317412	0.964085	0.755773	0.648386
URS000061C89D	Homo sapiens (human) piR-43658	piRNA	Yes	No	0.85511	55.8589	1.70552	1.26125	25.4259	48.2692	13.0063	23.294	0.25108	-0.625481	-1.1929	0.698148	0.557693	0.317278	0.99278	0.846369	0.648386
URS00003A159C	Homo sapiens (human) piR-30125	piRNA	Yes	No	0	27.9294	0	0	20.4223	24.2096	8.02255	21.2386	0.346443	-0.859762	-1.78874	0.679653	0.553799	0.317645	0.99156	0.845226	0.648405
URS00002BFAB0	Homo sapiens (human) piR-60946	piRNA	Yes	No	0.298002	442.796	0.178003	0.346512	315.313	359.855	137.011	494.254	0.721551	-1.13757	-2.22674	0.449292	0.57521	0.31761	0.937181	0.853248	0.648405
URS000051B626	Homo sapiens (human) piR-33319	piRNA	Yes	No	14.1888	5.84335	21.2329	19.9798	27.3541	7.94173	42.0587	27.7859	-0.0905153	0.677785	0.498472	0.757517	0.15637	0.318219	1	0.579173	0.649143
tRNA-Phe-GAA-10-1-tRF3	tRNA-Phe-GAA-10-1-tRF3	tRF	Yes	No	0.989664	55.8589	1.06208	1.24426	24.6462	68.3963	8.82417	19.2004	-0.360889	-0.846929	-1.17654	0.555901	0.473453	0.318241	0.964451	0.806583	0.649143
tRNA-Gln-CTG-13-1-tRF3	tRNA-Gln-CTG-13-1-tRF3	tRF	Yes	No	0.769423	24.8262	1.41553	1.92093	8.02496	18.88	4.70603	14.5969	0.751005	-0.487261	-1.12553	0.184024	0.598502	0.318404	0.782453	0.863723	0.649169
URS0000591019	Homo sapiens (human) piR-52683	piRNA	Yes	No	1.73169	269.985	0.909705	1.3623	147.28	300.539	35.9338	107.276	-0.187227	-1.81957	-1.50201	0.806032	0.145834	0.318834	1	0.567925	0.649329
URS000074723C	Homo sapiens (human) tRNA-Lys-CTT-16-1	tRNA	Yes	No	93.5736	0	133.66	85.4343	200.965	153.045	234.195	134.568	-0.682409	0.723399	0.860277	0.215976	0.403184	0.3189	0.809235	0.769306	0.649329
URS00006E5A57	Homo sapiens tRNA Alanine with anticodon AGC (tRX-000065)	tRNA	Yes	No	14.4784	79.2099	15.6643	14.3555	19.5715	79.8518	21.0138	43.5279	1.00212	0.468094	-0.49563	0.000118747	0.136441	0.319463	0.0639821	0.559113	0.649741
URS00003896B6	Homo sapiens (human) piR-40916	piRNA	Yes	No	0	18.6196	0	0.244233	12.4452	16.3617	8.32401	17.077	0.531648	-0.774155	-1.72298	0.530594	0.597913	0.319157	0.959092	0.863213	0.649741
URS0000584A00	Homo sapiens (human) piR-44510	piRNA	Yes	No	5.41638	26.9728	4.54852	6.52764	12.4526	30.0351	7.61782	9.62966	-0.265839	-0.49587	-0.461244	0.396166	0.307709	0.319664	0.917628	0.715499	0.649942
URS0000DEED6A	Homo sapiens (human) tRNA-Ile	tRNA	Yes	No	199.656	9.30981	261.085	158.61	560.534	445.789	700.838	378.977	-0.641541	0.733236	0.881424	0.226379	0.394621	0.319804	0.82095	0.766227	0.65007
URS000005BC7F	Homo sapiens (human) piR-42950	piRNA	Yes	No	0.629307	28.5675	0.422118	0.503383	15.1384	55.4367	4.95365	9.9785	-0.606754	-1.49807	-1.53681	0.384078	0.222575	0.320255	0.912016	0.646398	0.650283
URS00000F9DAD	Homo sapiens (human) piR-49379	piRNA	Yes	No	0.536044	31.0327	0.526221	0.391917	51.6584	110.547	19.1219	54.2456	0.0308935	-1.14552	-1.56438	0.967087	0.376464	0.3203	1	0.755455	0.650283
URS00003314DE	Homo sapiens (human) piR-51260	piRNA	Yes	No	0	16.8808	0	0	6.78141	41.8318	4.54622	21.5518	1.58271	-0.983441	-2.06076	0.0972589	0.510113	0.320115	0.656178	0.822116	0.650283
URS00001521CC	Homo sapiens (human) piR-49194	piRNA	Yes	No	0.916875	22.0749	0.615025	1.45493	13.4045	35.4875	6.63578	14.7464	0.329692	-1.22438	-1.21265	0.603567	0.240275	0.320735	0.97671	0.664327	0.650419
URS0000004E48	Homo sapiens (human) piR-55034	piRNA	Yes	No	5.28684	16.8808	5.45823	6.80171	13.6351	24.2466	8.75501	10.7655	-0.284351	-0.312601	-0.543384	0.405245	0.571835	0.321072	0.923162	0.851323	0.650929
URS00001CCDC9	Homo sapiens (human) piR-38758	piRNA	Yes	No	0	24.8262	0	0	16.7082	84.2224	29.8171	23.5464	0.119723	1.6852	1.80179	0.85864	0.25001	0.322118	1	0.670812	0.651471
URS0000071723	Homo sapiens (human) piR-34036	piRNA	Yes	No	0	16.8808	0	0	66.7205	101.828	22.391	107.495	1.27646	-1.88524	-1.98988	0.283683	0.341363	0.322468	0.865867	0.736939	0.651471
URS00003F42EC	Homo sapiens (human) piR-30066	piRNA	Yes	No	20.8864	0.649262	33.6591	24.9331	75.5106	5.01158	125.379	85.9747	-0.33729	0.715827	0.785524	0.5081	0.346939	0.322752	0.951961	0.74172	0.651471
URS00001E8760	Homo sapiens (human) tRNA-Lys	tRNA	Yes	No	1.12739	122.71	0.471842	0.971664	66.5294	83.5146	28.5308	108.285	0.672691	-0.994612	-1.60359	0.379426	0.496389	0.322242	0.911708	0.81575	0.651471
URS00003042D1	Homo sapiens (human) piR-37256	piRNA	Yes	No	0.356625	1015.45	0	0.638346	276.664	772.94	144.738	433.099	0.883056	-0.864349	-2.32078	0.360622	0.642162	0.322565	0.903453	0.885799	0.651471
URS00005BB39C	Homo sapiens (human) piR-48878	piRNA	Yes	No	0	21.7229	0.178003	0	3.31624	20.4426	1.47879	4.13101	0.514333	-1.92353	-2.31626	0.562288	0.69785	0.321754	0.965677	0.908056	0.651471
tRNA-Gly-CCC-6-1-tRF3	tRNA-Gly-CCC-6-1-tRF3	tRF	Yes	No	0.494987	35.7094	0.531039	0.913251	11.3776	86.3816	12.7631	18.0034	0.811969	0.39647	-1.26558	0.223663	0.74099	0.321787	0.818757	0.927381	0.651471
URS0000716B70	Homo sapiens transfer RNA-Gly (TCC) 3-1 (TRG-TCC3-1)	tRNA	Yes	No	27.9233	3.24631	38.6167	23.4791	35.0158	29.4889	49.0159	33.5148	-0.219105	0.735308	0.634385	0.493964	0.129175	0.323143	0.94878	0.551521	0.651723
URS0000712B90	Homo sapiens transfer RNA-Asn (GTT) 9-2 (TRN-GTT9-2)	tRNA	Yes	No	35.2635	3.89557	28.9938	33.3529	58.0011	18.2814	31.9693	47.3598	-0.290829	-0.611041	-0.631975	0.419468	0.305496	0.323175	0.928913	0.71388	0.651723
URS00003DA036	Homo sapiens (human) piR-53762	piRNA	Yes	No	0	68.8217	0	0	17.7918	53.9733	4.8045	23.7766	0.496904	-1.55698	-1.94916	0.602458	0.40544	0.323321	0.976311	0.770774	0.651949
URS0000730EC3	Homo sapiens transfer RNA-Tyr (ATA) 1-1 (TRY-ATA1-1)	tRNA	Yes	No	144.605	4.54483	166.286	104.42	199.169	137.813	248.162	155.661	-0.435909	0.624725	0.684428	0.275364	0.325254	0.323651	0.863282	0.727044	0.652157
URS00006EB848	Homo sapiens transfer RNA-Ala (AGC) 14-1 (TRA-AGC14-1)	tRNA	Yes	No	22.9857	2.59705	23.68	14.7161	44.455	21.0453	41.89	27.0322	-0.721265	0.203171	0.631335	0.0579993	0.743605	0.323787	0.575993	0.928806	0.652157
URS000051BDA7	Homo sapiens (human) piR-57431	piRNA	Yes	No	2.75743	16.2315	3.07513	4.10211	11.0192	35.4088	9.82545	22.3003	0.730789	-0.0572739	-0.777895	0.11038	0.929966	0.323739	0.683813	1	0.652157
URS00000DC882	Homo sapiens (human) ribosomal RNA	rRNA	Yes	No	99.3637	0	175.525	115.127	123.679	83.5156	310.308	149.499	0.173292	1.30906	0.980298	0.735066	0.0741969	0.323953	0.997994	0.469113	0.652243
tRNA-SeC-TCA-1-1-tRF5	tRNA-SeC-TCA-1-1-tRF5	tRF	Yes	No	5.22161	15.5164	2.35921	5.24702	9.81618	20.3049	9.18449	11.7498	0.539991	0.076574	-0.586221	0.0752815	0.853382	0.324867	0.620485	0.971228	0.65339
URS00005171CE	Homo sapiens (human) piR-56736	piRNA	Yes	No	0.458438	80.685	0	0.653458	25.7815	78.8027	11.2951	35.5117	0.470486	-0.739078	-1.58467	0.525331	0.649668	0.325035	0.95752	0.89017	0.653535
URS000067F671	Homo sapiens transfer RNA-Lys (CTT) 10-1 (TRK-CTT10-1)	tRNA	Yes	No	78.0955	3.10327	128.324	59.678	92.3347	35.2332	138.92	77.6564	-0.297298	0.750513	0.783165	0.523439	0.281912	0.325352	0.957471	0.696395	0.653637
URS00001F7637	Homo sapiens (human) piR-57858	piRNA	Yes	No	0.298002	24.8262	0.281874	0.386267	11.2586	21.477	2.80003	6.92417	-0.182888	-1.94933	-1.3711	0.830296	0.366881	0.325275	1	0.751775	0.653637
URS00004C994A	Homo sapiens (human) piR-59805	piRNA	Yes	No	0	21.7229	0	0	4.09812	23.2561	2.46269	6.03626	0.938368	-1.06622	-2.04069	0.359325	0.752405	0.325156	0.902902	0.932209	0.653637
URS00005F49FF	Homo sapiens (human) piR-61723	piRNA	Yes	No	47.8395	3.10327	63.6728	33.8122	84.7907	11.8235	71.6467	43.615	-0.902268	0.176118	0.619305	0.0170405	0.777419	0.32536	0.389852	0.943098	0.653637
URS000032123D	Homo sapiens (human) piR-45065	piRNA	Yes	No	11.9489	18.6196	9.84041	10.4991	14.5097	16.0788	12.0265	15.9539	0.0869563	-0.0862962	-0.429317	0.705782	0.802764	0.325335	0.994008	0.951562	0.653637
URS0000466629	Homo sapiens (human) piR-38479	piRNA	Yes	No	4.66766	322.74	2.35921	4.80055	250.799	338.068	75.2073	207.199	-0.164532	-1.53566	-1.24273	0.801284	0.195566	0.325573	1	0.621381	0.653652
tRNA-Lys-CTT-2-3-tRF3	tRNA-Lys-CTT-2-3-tRF3	tRF	Yes	No	40.131	6.20654	64.5777	28.0471	43.7549	9.12827	53.2188	33.6009	-0.444028	0.50086	0.53548	0.136069	0.296961	0.32551	0.725777	0.707053	0.653652
URS00003BE213	Homo sapiens (human) piR-39997	piRNA	Yes	No	2.40728	68.2719	3.41103	2.578	15.7073	54.8377	9.31512	21.4379	0.434703	-0.317846	-0.85205	0.362414	0.658291	0.325559	0.903454	0.892549	0.653652
URS00000DEAC4	Homo sapiens (human) piR-36141	piRNA	Yes	No	1.49443	105.511	1.59312	0.925607	64.7898	86.0292	23.7496	80.0717	0.332041	-0.993067	-1.30913	0.624705	0.351985	0.325706	0.980397	0.745539	0.653712
URS00001A8DF8	Homo sapiens (human) piR-41163	piRNA	Yes	No	12.4013	32.3673	6.60579	8.19519	20.8351	25.2416	7.39633	14.3957	-0.404849	-1.02516	-0.443394	0.168887	0.0181311	0.325775	0.769021	0.287696	0.653781
URS0000532A2D	Homo sapiens (human) piR-41215	piRNA	Yes	No	19.4275	5.19409	34.9631	22.1267	38.2351	5.96256	47.6224	33.3968	-0.315737	0.470469	0.515158	0.326215	0.361768	0.326428	0.889737	0.749831	0.654277
URS00003795A8	Homo sapiens (human) piR-50395	piRNA	Yes	No	0.333405	117.924	0.264167	0.651293	23.6075	82.3758	14.1678	17.5248	-0.279588	-0.517348	-1.67915	0.712935	0.782549	0.326218	0.995723	0.945277	0.654277
URS00002222F7	Homo sapiens (human) tRNA-Lys	tRNA	Yes	No	82.2398	0.649262	98.4034	61.5526	125.146	369.643	147.114	88.9068	-0.528351	0.379129	0.805206	0.293015	0.622361	0.327058	0.871466	0.874903	0.654797
URS00004C0523	Homo sapiens (human) piR-39777	piRNA	Yes	No	7.49922	0.649262	15.9198	5.57004	9.65484	1.01561	15.5286	10.3664	0.0484997	1.00729	0.545097	0.869943	0.0245335	0.327498	1	0.324144	0.654888
URS00004DC6D6	Homo sapiens (human) transfer RNA	tRNA	Yes	No	28.0373	3.10327	47.2859	33.4922	51.1724	13.4219	168.069	71.1183	0.48475	1.4883	0.883297	0.281249	0.0254324	0.327714	0.864293	0.329835	0.655119
URS00000B3877	Homo sapiens (human) piR-34925	piRNA	Yes	No	0	459.284	0	0.397217	492.407	572.068	140.353	446.017	0.124861	-1.27684	-2.02553	0.902082	0.556109	0.32848	1	0.845878	0.655892
URS0000312D1B	Homo sapiens (human) piR-40024	piRNA	Yes	No	15.3713	1.19879	6.41926	10.9796	27.0796	2.34738	39.0025	20.3898	-0.397609	0.455505	0.584	0.178653	0.387255	0.328859	0.775719	0.76068	0.656236
URS00004CC399	Homo sapiens (human) piR-32593	piRNA	Yes	No	1.31955	15.5164	0.615025	3.3465	23.2642	43.0125	9.82119	22.364	-0.119264	-0.804861	-1.01039	0.83185	0.424446	0.329013	1	0.783344	0.656236
URS00000BED94	Homo sapiens (human) piR-34334	piRNA	Yes	No	0	49.6523	0	0	13.551	71.5216	5.008	27.129	0.80796	-1.11864	-1.93463	0.380489	0.497329	0.329544	0.911708	0.816465	0.656846
URS0000815BE8	Homo sapiens (human) partial Alu(heterogeneous3)_Ad37_C1	other - antisense RNA	Yes	No	17.836	23.3734	6.82206	11.8547	41.479	38.3179	33.6061	48.1588	0.181119	-0.190444	-0.666752	0.625533	0.742419	0.329723	0.980397	0.92838	0.657066
URS00000C9350	Homo sapiens (human) piR-44605	piRNA	Yes	No	0	25.9705	0	0	4.36723	21.0699	1.95061	5.09584	0.972612	-1.0565	-1.67501	0.266725	0.545714	0.329854	0.855434	0.840824	0.657141
URS0000388797	Homo sapiens (human) piR-30442	piRNA	Yes	No	15.1572	2.59705	21.2329	11.7853	20.8247	4.06245	23.4471	15.8694	-0.517366	0.434707	0.549534	0.109624	0.417157	0.330031	0.681725	0.778384	0.657181
URS000056D624	Homo sapiens (human) piR-52637	piRNA	Yes	No	0.438608	15.5164	0.264167	0.266019	18.8665	59.0608	13.0522	19.778	0.494737	0.529865	-1.58505	0.490072	0.714154	0.329991	0.94713	0.915407	0.657181
URS000047F75D	Homo sapiens (human) piR-30859	piRNA	Yes	No	0.494987	18.6196	0.531039	1.73118	12.8329	18.9754	3.48391	22.8495	0.835223	-1.25119	-1.11489	0.206368	0.226234	0.330184	0.801406	0.648542	0.65721
URS000074E68B	Homo sapiens (human) tRNA-Arg-CCT-6-1	tRNA	Yes	No	21.3867	43.5005	15.5708	15.3357	26.49	46.084	18.7035	34.6318	0.179122	-0.119518	-0.338905	0.443403	0.701455	0.3302	0.935799	0.909789	0.65721
URS00005CB118	Homo sapiens (human) piR-41862	piRNA	Yes	No	0	35.7094	0.471842	0	10.6806	30.5227	3.67148	8.70196	-0.15182	-1.42086	-1.41982	0.853288	0.27825	0.331044	1	0.69403	0.657619
URS000076EB2E	Homo sapiens (human) tRNA-Gly	tRNA	Yes	No	0	21.7229	0	0	14.3181	20.4426	3.56469	15.1176	0.237301	-1.74858	-1.86024	0.803112	0.329188	0.330625	1	0.72934	0.657619
URS00005550A3	Homo sapiens (human) piR-59537	piRNA	Yes	No	1.00021	382.415	0.531039	0.852657	188.734	261.112	60.6117	148.761	-0.0491895	-0.950042	-1.62665	0.94946	0.521374	0.330941	1	0.82762	0.657619
URS00004D4D92	Homo sapiens (human) piR-33724	piRNA	Yes	No	1.52236	18.6196	0.909705	1.60503	4.0976	13.5648	3.50096	5.25898	0.318218	0.121496	-0.691916	0.360901	0.801586	0.331022	0.903453	0.951298	0.657619
URS00002FD7C2	Homo sapiens (human) piR-30456	piRNA	Yes	No	0	27.9294	0	0.29848	35.2175	22.9443	10.5226	32.5675	-0.147715	-1.65197	-1.74461	0.869675	0.356216	0.33136	1	0.747399	0.657828
URS000027DACC	Homo sapiens (human) piR-58102	piRNA	Yes	No	14.5503	45.4483	21.0489	10.2917	35.1562	47.6939	34.0665	24.3217	-0.507925	0.284123	0.54181	0.13925	0.601257	0.33134	0.728271	0.864506	0.657828
tRNA-Ser-CGA-3-1-tRF3	tRNA-Ser-CGA-3-1-tRF3	tRF	Yes	No	12.2937	176.222	17.3653	14.3253	40.1573	139.781	27.2362	29.3784	-0.120845	0.700484	0.399067	0.714211	0.252351	0.331549	0.995723	0.672322	0.657911
URS0000DC7ECD	Homo sapiens (human) tRNA-Phe	tRNA	Yes	No	0.801065	50.6424	0.526221	0.817419	55.56	58.2577	28.4551	50.0932	0.0922772	-1.05281	-1.4735	0.897366	0.404851	0.331563	1	0.770581	0.657911
URS00005777DC	Homo sapiens (human) piR-35077	piRNA	Yes	No	0.760689	52.7556	0	0.62427	25.3997	40.7256	8.34599	30.0924	0.284607	-1.34322	-1.49592	0.695604	0.287617	0.331599	0.99278	0.700139	0.657913
tRNA-Cys-GCA-13-1-tRF5	tRNA-Cys-GCA-13-1-tRF5	tRF	Yes	No	11.2488	353.773	6.82206	10.7415	141.949	489.002	53.0914	103.862	0.319803	-0.423728	-0.898923	0.531962	0.627445	0.33175	0.959685	0.878107	0.658144
URS0000418496	Homo sapiens (human) piR-61015	piRNA	Yes	No	0.380345	86.3518	0.563748	0.937309	8.34296	75.333	5.83835	20.0574	0.445147	-0.553479	-1.10172	0.532679	0.651825	0.332391	0.95975	0.890973	0.658934
URS000031658E	Homo sapiens (human) piR-45801	piRNA	Yes	No	0	51.2917	0	0	19.4776	64.6807	6.28503	19.9225	0.154925	-0.839097	-1.81427	0.864785	0.618255	0.332861	1	0.873305	0.659186
URS00004F1F3C	Homo sapiens (human) tRNA-Leu	tRNA	Yes	No	0.231052	276.191	0.26552	0.397217	63.682	222.132	32.2676	99.6983	0.587063	-0.923134	-1.62628	0.491419	0.571269	0.333342	0.947686	0.851056	0.659242
URS000036EC4C	Homo sapiens (human) piR-39944	piRNA	Yes	No	0.488618	15.5164	0	0.267247	7.68556	13.8289	2.87364	18.8321	0.685984	-1.08656	-1.47878	0.365478	0.383015	0.333453	0.904798	0.758966	0.659286
URS00006ABCCE	Homo sapiens transfer RNA-Gly (GCC) 5-1 (TRG-GCC5-1)	tRNA	Yes	No	65.4614	0	233.339	99.7578	248.288	96.9021	1824.54	335.466	0.499399	2.3165	1.27809	0.382651	0.0204228	0.334764	0.911708	0.303928	0.660339
URS000029361F	Homo sapiens (human) piR-57861	piRNA	Yes	No	30.8124	1.29852	34.4225	34.5526	68.6585	10.8223	54.7974	113.113	0.391967	-0.0414901	-0.96508	0.440587	0.958978	0.335002	0.934748	1	0.660466
URS000057D904	Homo sapiens (human) piR-49781	piRNA	Yes	No	0	21.4256	0.26552	0.211835	8.17609	15.6171	2.50678	9.72316	0.169078	-0.826899	-1.25993	0.942004	0.510056	0.33525	1	0.822101	0.660689
URS00000BED9F	Homo sapiens (human) piR-32524	piRNA	Yes	No	0	172.704	0	0	52.9023	173.423	12.119	41.0537	-0.0305173	-2.06436	-2.02272	0.976575	0.426312	0.335487	1	0.783731	0.660877
URS000047B195	Homo sapiens (human) piR-52376	piRNA	Yes	No	1.49443	147.382	0.53401	1.56775	85.3786	111.193	46.1223	100.578	0.379045	-0.626924	-1.45801	0.588372	0.625645	0.335711	0.974124	0.877158	0.66118
URS0000762EA2	Homo sapiens (human) tRNA-Ser	tRNA	Yes	No	0.60182	43.5005	0.356006	0.472885	9.25266	37.2575	9.30064	12.5724	0.475346	0.572851	-1.17592	0.439832	0.566332	0.336393	0.934615	0.849804	0.661827
URS0000490993	Homo sapiens (human) piR-35527	piRNA	Yes	No	0	391.012	0	0.0602926	321.923	370.997	105.82	418.465	0.503616	-1.29551	-2.1212	0.630976	0.546817	0.336765	0.981477	0.841537	0.662092
URS0000562811	Homo sapiens (human) piR-59103	piRNA	Yes	No	1.1824	15.5164	0.852758	1.05604	13.3249	23.2683	6.19067	10.3647	-0.255159	-1.18892	-0.972136	0.651482	0.211367	0.337091	0.984382	0.636166	0.662393
URS000037AB15	Homo sapiens (human) piR-57542	piRNA	Yes	No	0	31.0327	0	0	5.03316	51.897	4.42261	12.855	0.914049	-0.264492	-1.43803	0.235747	0.836399	0.337004	0.829867	0.964701	0.662393
URS00002D825E	Homo sapiens (human) piR-56650	piRNA	Yes	No	2.25478	744.785	1.81941	2.84912	311.279	962.449	203.443	283.188	0.00731588	-0.332325	-1.39236	0.991603	0.799736	0.337334	1	0.950979	0.662596
URS000000E359	Homo sapiens (human) piR-59815	piRNA	Yes	No	0	55.8589	0	0	39.1101	49.3513	8.99725	22.1116	-0.627427	-2.32	-1.8116	0.516114	0.268196	0.337894	0.954809	0.685853	0.663185
URS00006C133C	Homo sapiens transfer RNA-Ala (TGC) 6-1 (TRA-TGC6-1)	tRNA	Yes	No	1706.82	3.24631	2143.52	1380.26	2024.97	788.322	3092.31	1781.73	-0.202004	0.760904	0.844908	0.710092	0.329232	0.337948	0.994628	0.72934	0.663185
URS000018421A	Homo sapiens (human) piR-56913	piRNA	Yes	No	0.930776	29.866	1.06208	1.59163	8.66061	20.2996	3.54349	6.90784	-0.73765	-0.370676	-0.741442	0.188681	0.724992	0.337884	0.78489	0.920276	0.663185
URS00000BD660	Homo sapiens (human) piR-36615	piRNA	Yes	No	0.157426	80.685	0	0.674324	45.8459	59.3581	18.1197	50.9797	0.439685	-1.30864	-1.68951	0.609126	0.43698	0.337998	0.97765	0.788373	0.663202
URS000020E59D	Homo sapiens (human) piR-57305	piRNA	Yes	No	0	28.5675	0	0	25.0999	47.7962	6.26966	24.0267	-0.489533	-2.06216	-1.90522	0.630553	0.279535	0.338267	0.98142	0.694847	0.663331
URS000023B313	Homo sapiens (human) piR-57676	piRNA	Yes	No	0.67885	31.0327	0	0.637649	26.5636	38.6621	4.27962	27.3185	-0.027043	-1.41695	-1.41104	0.968873	0.244388	0.338402	1	0.666899	0.663461
URS000052661A	Homo sapiens (human) piR-48923	piRNA	Yes	No	0.464353	23.3734	0	0.266019	7.20541	17.1009	2.60806	5.68875	-0.21139	-1.40701	-1.54141	0.729077	0.244078	0.339331	0.99754	0.666569	0.664096
URS00000BC408	Homo sapiens (human) piR-50003	piRNA	Yes	No	0	116.867	0	0	1166.33	879.942	289.005	1561.22	0.697997	-2.01605	-2.82898	0.576414	0.410444	0.339409	0.969628	0.774763	0.664096
URS00004D0615	Homo sapiens (human) piR-60414	piRNA	Yes	No	0	40.3425	0.281874	0	23.7704	30.1119	9.99325	20.4334	0.0816832	-0.853635	-1.54646	0.924864	0.579881	0.340032	1	0.854776	0.664608
URS00000AF741	Homo sapiens (human) piR-42539	piRNA	Yes	No	0.928706	55.8365	0.526221	0.727005	48.1346	56.0512	11.8277	33.8027	-0.319022	-2.19657	-1.37941	0.685607	0.091791	0.340318	0.99278	0.498189	0.664822
URS000007D054	Homo sapiens (human) piR-49994	piRNA	Yes	No	1.3577	173.783	0.531039	0.937349	191.868	776.843	108.708	65.0244	-2.29251	-1.13245	1.46602	0.00439199	0.550396	0.340887	0.240074	0.84336	0.664942
URS000043AE7B	Homo sapiens (human) piR-60830	piRNA	Yes	No	0.993317	62.0654	0.422118	1.6778	32.41	109.171	15.8476	35.0911	0.148883	-0.525601	-1.31406	0.824128	0.685808	0.340902	1	0.903453	0.664942
tRNA-Ser-GCT-4-1-tRF3	tRNA-Ser-GCT-4-1-tRF3	tRF	Yes	No	21.3975	16.8808	21.3975	25.7472	26.7074	34.5199	26.9086	31.6027	0.25532	0.317796	-0.371454	0.195603	0.204938	0.341427	0.793169	0.629269	0.665148
URS00001EE9F1	Homo sapiens (human) miscellaneous RNA	misc RNA	Yes	No	2.19304	99.3046	1.23005	2.65686	116.148	96.0134	37.7909	101.391	0.17599	-1.51151	-1.15812	0.786472	0.172215	0.341632	1	0.5977	0.665411
URS00000C4F14	Homo sapiens (human) piR-32420	piRNA	Yes	No	0	27.9294	0	0.548622	6.29033	25.9742	2.10746	9.44512	0.452125	-1.45915	-1.33383	0.522849	0.371385	0.341854	0.957132	0.753551	0.665714
URS000033F163	Homo sapiens (human) piR-57696	piRNA	Yes	No	0.652701	15.5164	0.422118	0.341106	20.4998	80.9193	6.65124	15.5525	0.188966	-1.00256	-1.31332	0.792385	0.436568	0.341941	1	0.788254	0.665714
URS00002E1073	Homo sapiens (human) piR-52571	piRNA	Yes	No	0.652701	37.2392	0	0.68149	47.4307	49.8538	18.1784	80.4153	0.581983	-0.900281	-2.32985	0.467953	0.528053	0.342048	0.94284	0.831106	0.665714
URS00005B4725	Homo sapiens (human) piR-48027	piRNA	Yes	No	6.10965	21.7229	6.15025	8.19216	12.4254	21.4749	9.42726	15.3471	0.433094	0.433712	-0.500237	0.173271	0.346879	0.34257	0.772029	0.741681	0.666111
URS000045D028	Homo sapiens (human) piR-37805	piRNA	Yes	No	7.94654	3.89557	16.8391	9.2304	9.76238	4.49529	18.2825	12.5721	0.275149	0.937263	0.511792	0.32394	0.0241314	0.343094	0.889737	0.322663	0.666464
URS00001BEB7B	Homo sapiens (human) piR-36748	piRNA	Yes	No	0	15.5164	0.471842	0	5.88805	13.8289	2.0078	6.20467	0.119608	-1.75163	-2.33621	0.891074	1	0.343662	1	1	0.667046
URS000019BDE3	Homo sapiens (human) piR-40655	piRNA	Yes	No	21.5603	0.649262	34.3546	19.771	27.2494	21.7946	49.2505	30.4321	0.0433796	0.946553	0.682316	0.916845	0.10553	0.344553	1	0.517138	0.667707
URS0000525004	Homo sapiens (human) piR-43772	piRNA	Yes	No	32.4299	3.10327	53.2177	47.9296	76.9434	34.0344	328.976	108.652	0.506668	1.71893	0.851681	0.215982	0.00961841	0.344875	0.809235	0.225514	0.66797
URS00000FEE7B	Homo sapiens (human) piR-35987	piRNA	Yes	No	0	916.757	0	0	757.353	1064.85	278.068	1098.91	1.00305	-1.00071	-2.66422	0.382775	0.627864	0.344865	0.911708	0.878331	0.66797
URS000011A6D1	Homo sapiens (human) piR-31452	piRNA	Yes	No	0.438608	24.8262	1.05244	1.91315	13.0552	18.4472	3.57536	6.56569	0.123311	-1.3599	-0.820447	0.845788	0.29865	0.345028	1	0.708203	0.668005
URS00000F11A0	Homo sapiens (human) piR-31735	piRNA	Yes	No	0.75079	48.0454	0.615025	0.89544	27.9568	32.7657	13.8901	22.394	-0.274845	-0.974865	-1.13067	0.715574	0.427477	0.345169	0.996138	0.783731	0.668035
URS00002A608E	Homo sapiens (human) piR-35877	piRNA	Yes	No	0.787132	35.0601	0.422118	0.332044	33.9351	44.7883	13.3489	37.9953	0.497414	-1.47028	-1.75233	0.505161	0.336947	0.346028	0.951955	0.733298	0.66851
URS000012AE66	Homo sapiens transfer RNA-Cys (GCA) 20-1 (TRC-GCA20-1)	tRNA	Yes	No	95.8135	3.24631	105.138	47.5781	134.358	76.2417	142.838	115.047	-0.37744	0.469695	0.724106	0.383013	0.444228	0.345692	0.911708	0.792599	0.66851
URS000007B13A	Homo sapiens (human) piR-50530	piRNA	Yes	No	0.333405	15.5164	0	0.460149	6.14634	16.2096	2.53551	5.83439	0.0321067	-1.07434	-1.17076	1	0.394229	0.346393	1	0.766015	0.66866
URS00004710FE	Homo sapiens (human) piR-43007	piRNA	Yes	No	0	27.9294	0	0	27.4205	30.3026	8.82676	26.4135	0.101991	-1.59816	-1.99545	0.918833	0.403869	0.346291	1	0.769799	0.66866
URS00001FACBA	Homo sapiens (human) piR-57862	piRNA	Yes	No	35.421	0	30.7343	35.6803	69.4651	11.9879	53.7994	109.027	0.359966	-0.043834	-1.00353	0.488643	0.957413	0.346337	0.946877	1	0.66866
URS00001E1699	Homo sapiens (human) piR-55126	piRNA	Yes	No	0	199.973	0	0	65.4427	157.687	14.1743	59.4966	-0.0171173	-1.95504	-2.11096	0.987176	0.30416	0.347024	1	0.713814	0.669305
URS000036E68D	Homo sapiens (human) piR-39102	piRNA	Yes	No	64.8613	6.20654	97.3384	48.1909	66.977	40.4633	88.575	59.7503	-0.171593	0.756019	0.596966	0.615998	0.161432	0.34716	0.978698	0.585491	0.669382
URS00004231DA	Homo sapiens (human) partial ncRNA	snRNA	Yes	No	2.40319	18.1793	1.42403	2.3444	3.02101	16.1688	2.75227	3.17745	0.0831922	-0.0217145	-0.398718	0.69155	0.985699	0.347202	0.99278	1	0.669382
URS0000371626	Homo sapiens (human) tRNA-Glu	tRNA	Yes	No	0.801065	15.5164	0.531039	0.306036	12.4686	16.6424	3.35374	15.3384	0.162081	-1.68856	-1.28845	0.821661	0.0949115	0.347658	1	0.502954	0.669474
URS00002042E1	Homo sapiens (human) piR-52333	piRNA	Yes	No	0.506958	27.9182	0.796559	0.522103	31.3124	37.2355	8.49167	38.0584	0.738142	-1.69169	-1.31408	0.418027	0.147167	0.34769	0.927845	0.570401	0.669474
URS000059A8B4	Homo sapiens (human) piR-39624	piRNA	Yes	No	0.855901	55.8589	0.526221	0.707677	45.6295	111.248	12.2015	79.2959	0.662427	-1.83882	-1.66757	0.463716	0.164384	0.347581	0.941241	0.58952	0.669474
URS00006D143A	Homo sapiens transfer RNA-Ile (AAT) 1-1 (TRI-AAT1-1)	tRNA	Yes	No	151.354	14.933	135.46	112.943	211.399	105.112	217.265	155.958	-0.531234	0.412144	0.554822	0.112534	0.464623	0.347554	0.68605	0.802133	0.669474
URS00004E63B2	Homo sapiens (human) piR-38144	piRNA	Yes	No	0	357.094	0	0	502.244	340.398	190.242	681.29	0.656542	-0.692299	-2.36385	0.552013	0.768707	0.348043	0.962778	0.939453	0.669679
URS0000034403	Homo sapiens (human) piR-31565	piRNA	Yes	No	1.01392	43.4458	1.05244	1.03084	51.8799	41.0185	87.735	46.0491	0.387725	0.437221	1.31181	0.624426	0.702021	0.348226	0.980397	0.910054	0.66968
URS00002961A7	Homo sapiens (human) piR-55770	piRNA	Yes	No	0.342666	15.5164	0	0.559262	5.47593	21.1872	2.0707	4.85094	-0.157682	-1.3567	-1.30063	0.784038	0.425641	0.348575	1	0.783683	0.670093
URS000009B2B2	Homo sapiens (human) piR-41239	piRNA	Yes	No	0	68.2719	0	0.390305	36.3646	144.386	15.7143	36.1257	0.129122	-0.883356	-1.76444	0.874859	0.589249	0.34879	1	0.859075	0.670371
URS00005F0138	Homo sapiens (human) piR-59260	piRNA	Yes	No	28.6313	0.649262	21.319	18.2945	48.0392	15.2013	62.05	33.4578	-0.6673	0.351682	0.676483	0.110343	0.614929	0.348867	0.683813	0.871759	0.670384
tRNA-Asn-GTT-1-1-tRF5	tRNA-Asn-GTT-1-1-tRF5	tRF	Yes	No	2.00043	24.8262	0.563748	1.80129	6.68205	20.3949	2.94667	5.02617	-0.36285	-0.935407	-0.690914	0.364065	0.173628	0.349163	0.90461	0.599997	0.670738
URS000025930F	Homo sapiens (human) piR-57449	piRNA	Yes	No	1.87481	34.136	4.54852	3.67582	22.2758	29.7079	7.89798	25.0946	0.139346	-0.733299	-0.762553	0.795977	0.392715	0.349192	1	0.764686	0.670738
URS0000615803	Homo sapiens (human) piR-39517	piRNA	Yes	No	0	111.718	0.178003	0	69.0217	77.044	23.6403	77.4662	0.10233	-1.19924	-1.81929	0.913662	0.485303	0.349887	1	0.81182	0.671395
URS000024D6B4	Homo sapiens (human) piR-41324	piRNA	Yes	No	0.247494	440.664	0	0.613542	459.661	555.041	139.401	406.049	0.101897	-1.1881	-1.9255	0.919701	0.571543	0.349772	1	0.851248	0.671395
URS000021E266	Homo sapiens (human) piR-46590	piRNA	Yes	No	0	17.5301	0.26552	0	7.02497	14.1187	1.66658	4.98125	-0.567648	-2.49593	-2.04105	0.551665	0.156052	0.350095	0.962778	0.57885	0.671654
URS000018743D	Homo sapiens (human) piR-51876	piRNA	Yes	No	0	15.5164	0	0.244233	8.39299	47.1577	3.2307	10.863	0.365238	-0.914088	-1.44835	0.678733	0.558964	0.350674	0.991483	0.846951	0.671718
[truncated: 34,988 more rows]

## Sheet: B_validation
Supplementary Table 5B
			Median expression				log2FC		Adjusted p-value
ID	Description	Biotype	Healthy (H)	Healthy (H2)	tCD-TG+	tCD-TG-	tCD-TG+ vs H	tCD-TG+ vs H2	tCD-TG+ vs H	tCD-TG+ vs H2
[truncated: 16 more rows]
