# Supplementary material for: Gluten-free diet affects fecal small non-coding RNA profiles and microbiome composition in celiac disease supporting a host-gut microbiota crosstalk
Source: Gut Microbes. 2023 Feb 7;15(1):2172955. doi: 10.1080/19490976.2023.2172955 (PMC9928459; doi:10.1080/19490976.2023.2172955)
Supplement: Supplemental Material [file KGMI_A_2172955_SM4401.zip › Supplementary_Table_6_Metagenomic_data_analysis.xlsx]

## Sheet: A_Alpha_diversity
Supplementary Table 6. A) Alpha diversity values computed for each sample. B) Description and differential analysis of the abundances of microbial phyla. C-E) Results of the SIAMACAT analysis for C) tCD vs Healthy, D) tCD-TG+ vs Healthy, and E) tCD-TG+ vs tCD. F) Evaluation of the abundances of species identified as significantly different by SIAMCAT considering an independent cohort of healthy c…
ID	Class	richness	diversity_inverse_simpson	diversity_shannon	evenness_simpson
409_IG	Healthy	109	9.86673	3.04101	0.648218
Cii_008	Healthy	96	10.2718	2.97582	0.651971
Cii_010	Healthy	114	20.3378	3.40759	0.719478
Cii_011	Healthy	95	21.2374	3.41713	0.750378
Cii_012	Healthy	92	11.959	3.03553	0.671312
Cii_013	Healthy	128	11.8463	3.18373	0.656164
Cii_014	Healthy	103	14.2477	3.08394	0.665399
Cii_015	Healthy	115	17.0439	3.31267	0.698148
Cii_018	Healthy	116	11.9665	3.09162	0.650375
Cii_019	Healthy	125	5.38452	2.66033	0.550985
Cii_020	Healthy	105	17.9143	3.37277	0.724709
Cii_021	Healthy	100	10.3057	2.89677	0.629026
Cii_022	Healthy	105	2.19393	1.73221	0.3722
Cii_023	Healthy	115	10.2495	3.05652	0.644165
Cii_025	Healthy	104	12.2593	3.07236	0.661521
Cii_026	Healthy	124	17.2851	3.39771	0.704878
Cii_027	Healthy	128	16.9873	3.40337	0.701431
Cii_028	Healthy	99	13.9859	3.05489	0.664811
Cii_029	Healthy	91	17.1234	3.20994	0.711602
Cii_032	Healthy	80	7.53226	2.43802	0.556368
Cii_033	Healthy	126	20.7432	3.55205	0.734458
Cii_034	Healthy	121	20.7269	3.5515	0.740545
Cii_035	Healthy	92	15.7015	3.21781	0.711624
Cii_036	Healthy	132	20.0053	3.53603	0.724181
Cii_038	Healthy	128	13.8468	3.11032	0.641034
Cii_039	Healthy	93	17.0087	3.19576	0.705062
Cii_040	Healthy	100	4.94266	2.39424	0.519902
Cii_043	Healthy	117	7.9253	2.83557	0.595437
Cii_046	Healthy	104	13.9666	3.20876	0.69089
Cii_047	Healthy	106	16.8	3.29518	0.706599
Cii_049	Healthy	91	10.8875	3.01506	0.6684
Cii_050	Healthy	77	14.4943	3.0367	0.699088
Cii_051	Healthy	97	8.85675	2.88994	0.631721
Cii_052	Healthy	107	10.9794	3.0526	0.653266
Cii_053	Healthy	89	12.7427	3.13249	0.69787
Cii_054	Healthy	75	10.8395	2.85735	0.661808
Cii_055	Healthy	108	8.97483	2.98344	0.637197
Cii_056	Healthy	107	19.5567	3.37682	0.722651
Cii_057	Healthy	101	13.3076	3.03539	0.657706
Cii_059	Healthy	94	7.51509	2.90215	0.638776
Cii_060	Healthy	87	10.3433	2.91944	0.653717
Cii_061	Healthy	119	12.1898	3.1402	0.657066
Cii_062	Healthy	121	16.8575	3.46174	0.72183
Cii_063	Healthy	109	14.6434	3.12961	0.667103
Cii_064	Healthy	87	23.9123	3.49318	0.782189
Cii_065	Healthy	112	12.3157	3.16842	0.671488
Cii_066	Healthy	60	6.05273	2.37662	0.580464
Cii_067	Healthy	112	12.8614	3.19279	0.676654
Cii_068	Healthy	100	13.6035	3.03222	0.658439
Cii_075	Healthy	107	22.9862	3.57582	0.765236
Cii_076	Healthy	102	10.1104	2.9949	0.647549
Cii_079	Healthy	128	18.2615	3.33156	0.686633
Cii_082	Healthy	106	2.60544	2.04371	0.438241
Cii_091	Healthy	76	4.82478	2.17352	0.501883
Cii_041	Healthy	130	22.8977	3.54014	0.727296
Cii_070	Healthy	94	14.1173	3.18309	0.700613
Cii_077	Healthy	105	8.69614	2.75714	0.592428
Cii_078	Healthy	110	12.3962	3.12608	0.665056
Cii_080	Healthy	111	11.9812	3.08603	0.655273
Cii_081	Healthy	109	12.1379	3.02152	0.644061
Cii_083	Healthy	119	15.962	3.25378	0.680831
Cii_088	Healthy	74	5.40014	2.51749	0.58491
Cii_089	Healthy	108	12.1659	3.19364	0.682092
Cii_090	Healthy	120	11.4523	3.22484	0.673596
Cii_094	Healthy	112	9.66374	2.81648	0.596902
Cii_097	Healthy	86	11.559	2.86154	0.642415
351_DLEM	tCD-TG-	92	10.0585	2.97268	0.657412
352_LGE	tCD-TG-	66	10.263	2.90122	0.692472
378_PF	tCD-TG-	92	13.3374	3.00723	0.665053
381_NB	tCD-TG-	106	15.0763	3.43917	0.737475
387_DCF	tCD-TG-	133	15.8226	3.33207	0.681355
390_CG	tCD-TG-	108	17.76	3.33508	0.712301
392_AB	tCD-TG-	121	14.8295	3.2248	0.672424
397_TE	tCD-TG-	96	19.402	3.31884	0.727122
398_AG	tCD-TG-	125	11.9448	3.09296	0.640588
399_CE	tCD-TG-	118	13.2894	3.27249	0.685957
401_IA	tCD-TG-	106	13.9592	3.29477	0.706511
402_BRA	tCD-TG-	86	2.53201	1.79709	0.403446
403_LR	tCD-TG-	80	8.87811	2.92464	0.667416
405_GA	tCD-TG-	89	6.41388	2.47969	0.552437
406_BR	tCD-TG-	99	16.187	3.23986	0.705064
416_ST	tCD-TG-	76	14.5678	3.03995	0.701947
427_AE	tCD-TG-	67	6.06407	2.58426	0.614613
437_BCM	tCD-TG-	104	13.3659	3.14933	0.678093
442_GM	tCD-TG-	52	7.12276	2.54181	0.643293
Cii_002	tCD-TG-	125	12.5214	3.12922	0.648098
Cii_003	tCD-TG-	117	15.0835	3.25001	0.682464
Cii_004	tCD-TG-	90	14.7167	3.1359	0.696896
Cii_005	tCD-TG-	120	7.00661	2.71368	0.566828
Cii_006	tCD-TG-	106	3.24274	2.04883	0.439338
Cii_007	tCD-TG-	95	12.2722	3.05518	0.670896
Cii_009	tCD-TG-	100	10.8529	2.95689	0.64208
Cii_016	tCD-TG-	59	4.2539	2.09034	0.512648
Cii_017	tCD-TG-	119	7.34194	2.89668	0.606112
Cii_037	tCD-TG-	134	17.8765	3.41201	0.696635
Cii_042	tCD-TG-	91	10.8603	2.89178	0.641071
Cii_045	tCD-TG-	135	18.4875	3.40849	0.694863
Cii_071	tCD-TG-	108	19.6745	3.44767	0.736346
Cii_072	tCD-TG-	89	5.58928	2.58454	0.575796
Cii_073	tCD-TG-	131	14.487	3.29452	0.675772
CMa_011	tCD-TG-	101	6.16641	2.66808	0.578118
CMa_004	tCD-TG-	111	9.22218	2.79063	0.59255
CMa_005	tCD-TG-	104	8.12128	2.87031	0.618016
383_MP	tCD-TG-	120	17.815	3.31159	0.691717
CMa_012	tCD-TG-	106	19.7902	3.38496	0.725851
CMa_003	tCD-TG-	118	12.968	3.15854	0.662072
Cii_085	tCD-TG-	99	15.7163	3.21158	0.69891
CMa_007	tCD-TG-	101	13.6276	3.08136	0.667666
CMa_001	tCD-TG-	89	12.1597	2.97115	0.661927
Cii_030	tCD-TG-	106	19.5977	3.40511	0.730172
CMa_002	tCD-TG-	136	14.6164	3.32572	0.67697
Cii_084	tCD-TG-	101	14.7463	3.12959	0.678117
412_VL	tCD-TG-	109	13.6085	3.18074	0.678002
436_BC	tCD-TG-	113	17.4176	3.4323	0.726046
Cii_024	tCD-TG-	120	10.2171	2.981	0.622664
CMa_006	tCD-TG-	77	4.48884	2.36961	0.545515
Cii_031	tCD-TG+	150	17.7508	3.5194	0.702385
Cii_044c	tCD-TG+	170	17.2819	3.36347	0.654907
380_BR	tCD-TG+	95	6.02442	2.4618	0.540594
388_SB	tCD-TG+	93	11.4852	2.9232	0.644927
389_GM	tCD-TG+	105	10.0972	2.85351	0.613136
415_PM	tCD-TG+	117	16.9676	3.26242	0.68507
421_FR	tCD-TG+	101	9.4826	2.98842	0.647527
424_MM	tCD-TG+	73	2.56147	1.86341	0.434314
438_SA	tCD-TG+	76	7.76848	2.62667	0.606518
442_GB	tCD-TG+	99	18.3473	3.30527	0.7193
Cii_074	tCD-TG+	97	7.79663	2.88064	0.629689
CMa_010b	tCD-TG+	126	8.16752	2.79029	0.57695
Cii_044b	tCD-TG+	107	14.8919	3.20887	0.686709
Cii_044	Untreated CD-TG+	119	14.5314	3.1492	0.65895
CMa_009	Untreated CD-TG+	108	14.4548	3.11305	0.664878
CMa_010	Untreated CD-TG+	131	7.11307	2.83272	0.581046

## Sheet: B_Phylum_data
								Supplementary Table 6B
	Wilcoxon p-value			Median				Average				MAD				Sd
ID	tCD-TG+ vs Healthy	tCD-TG- vs Healthy	tCD-TG+ vs tCD-TG-	Untreated CD-TG+	tCD-TG+	tCD-TG-	Healthy	Untreated CD-TG+	tCD-TG+	tCD-TG-	Healthy	Untreated CD-TG+	tCD-TG+	tCD-TG-	Healthy	Untreated CD-TG+	tCD-TG+	tCD-TG-	Healthy
Bacteria_Actinobacteria	0.126	5.27e-06	0.126	3.33587	2.65179	1.73972	4.89308	5.07143	4.38904	2.68094	6.98029	1.87476	2.18798	1.65864	4.36843	4.14963	4.73866	2.59181	7.09177
Bacteria_Verrucomicrobia	0.423	0.00607	0.439	0	0.04292	0	0.114995	0.00066	0.965872	0.650023	1.4595	0	0.0636332	0	0.170492	0.00114315	1.72687	1.45882	2.36967
Bacteria_Bacteroidetes	0.418	0.0336	0.707	68.7826	61.2776	63.5192	57.4067	60.6507	61.0927	62.3517	57.9476	0.796764	12.6448	12.4993	10.9746	14.5528	11.5591	11.7493	12.1774
Bacteria_Fusobacteria	0.0453	0.0723	0.544	0.00114	0	0	0	0.00466333	0.0101292	0.0195533	0.00856167	0.00169016	0	0	0	0.00711274	0.0239257	0.0939404	0.0490897
Bacteria_Proteobacteria	0.613	0.13	0.896	0.56741	0.65778	1.36485	0.78809	0.68413	3.59887	2.02638	1.31865	0.485107	0.764948	1.57546	0.843066	0.51235	6.7831	2.39122	1.38611
Archaea_Euryarchaeota	0.026	0.196	0.13	0	0	0	0	0.01269	0.00885417	0.164243	0.390619	0	0	0	0	0.0219797	0.030246	0.320793	1.02078
Bacteria_Lentisphaerae	0.0836	0.314	0.214	0	0	0	0	0	0.0200575	0.059722	0.0774826	0	0	0	0	0	0.0694812	0.228856	0.293653
Bacteria_Spirochaetes	0.696	0.389	NA	0	0	0	0	0	0	0	0.075762	0	0	0	0	0	0	0	0.615493
Bacteria_Synergistetes	0.652	0.515	0.374	0	0	0	0	0	0.0889483	0.0123057	0.0606361	0	0	0	0	0	0.305246	0.031047	0.226642
Bacteria_Firmicutes	0.556	0.803	0.546	27.3585	28.5525	30.0294	33.3367	33.574	29.8221	31.9783	31.6225	0.084864	9.85079	7.98032	11.1776	10.8151	8.73815	10.4586	9.63341
Bacteria_Tenericutes	0.189	0.854	0.286	0	0	0	0	0	6.83333e-05	5.82353e-05	2.4697e-05	0	0	0	0	0	0.000236714	0.000415883	0.000200639
Eukaryota_Eukaryota unclassified	0.696	0.854	0.657	0	0	0	0	0	0	0.0035049	0.00034197	0	0	0	0	0	0	0.02503	0.00277817
Bacteria_Candidatus melainabacteria	0.922	0.866	0.823	0	0	0	0	0.00178	0.00336917	0.0532551	0.0580709	0	0	0	0	0.00308305	0.0116711	0.230278	0.406658

## Sheet: C_SIAMCAT_tCD-TG- vs Healthy
Supplementary Table 6C
	Median				Average
ID	Untreated CD	tCD-TG+	tCD-TG-	Healthy	Untreated CD	tCD-TG+	tCD-TG-	Healthy	log2FC	p.val	p.adj	auc	auc.ci.l	auc.ci.h	pr.shift	pr.n	pr.p
Bifidobacterium longum	0.75965	0.22572	0.138	1.13068	1.02412	0.33656	0.381937	1.90915	-1.06973	4.50278e-07	0.00017741	0.226061	0.139167	0.312955	-0.0787879	0.878788	0.8
Ruminococcus bicirculans	0	0	0	0.215075	0.138857	0.0533262	0.32175	1.01925	-1.73927	3.58088e-05	0.00705434	0.279848	0.187103	0.372594	-0.413333	0.833333	0.42
Roseburia sp CAG 309	0	0	0	0	0	0	7.82e-05	0.00911985	-0.512823	8.72466e-05	0.0114584	0.356667	0.297895	0.415439	-0.28303	0.30303	0.02
Ruminococcus callidus	0	0	0	0	0	0	0.0049658	0.0252386	-0.610358	0.000211188	0.020802	0.357273	0.292314	0.422232	-0.278182	0.318182	0.04
Roseburia inulinivorans	2.39342	0.9042	0.88052	0.24564	2.03612	1.36919	1.65701	0.503478	0.61132	0.000296058	0.0233294	0.696818	0.595113	0.798523	0.0157576	0.924242	0.94
Eubacterium sp CAG 274	0.05823	0	0	0	0.515973	0.0297123	0.0356906	0.120978	-1.06665	0.000497773	0.0326871	0.344697	0.267126	0.422268	-0.299394	0.439394	0.14
Coprococcus comes	0.35792	0.11875	0.209385	0.451925	0.466153	0.244523	0.309106	0.539339	-0.273717	0.00203797	0.0915899	0.332273	0.232028	0.432518	0.00606061	0.893939	0.9
Eubacterium siraeum	0	0	0	0.02281	0.01701	0.139254	1.40048	0.548037	-1.2592	0.00208469	0.0915899	0.343939	0.242721	0.445158	-0.406667	0.666667	0.26
Erysipelatoclostridium ramosum	0	0	0	0	0.00455333	0.00604462	0.0152206	0.00661606	0.64605	0.00209215	0.0915899	0.638485	0.551248	0.725722	0.28303	0.19697	0.48
Bifidobacterium pseudocatenulatum	0.10905	0.001	0	0.001255	0.285863	0.12121	0.0529508	0.369734	-0.980085	0.00266615	0.0977676	0.357424	0.27174	0.443109	-0.28	0.5	0.22
Eisenbergiella tayi	0.01684	0.00501	0.015145	0.00059	0.06543	0.0240092	0.0362928	0.20255	0.807626	0.00272955	0.0977676	0.657879	0.557214	0.758544	0.204848	0.515152	0.72
Adlercreutzia equolifaciens	0.02858	0.01209	0.00561	0.03266	0.0295467	0.0354585	0.0306982	0.0579458	-0.7151	0.00303927	0.0997894	0.340152	0.240837	0.439466	-0.213333	0.833333	0.62
Bifidobacterium catenulatum	0	0	0	0	0	0.0356123	0.0004416	0.156562	-0.511864	0.00357109	0.108231	0.402424	0.345289	0.45956	-0.187273	0.227273	0.04
Akkermansia muciniphila	0	0.08584	0	0.114995	0.00066	1.02894	0.627308	1.4595	-1.21409	0.00404009	0.1137	0.351212	0.255613	0.446811	-0.286667	0.666667	0.38
Coprococcus eutactus	0	0	0	0	0.0401333	0.256528	0.113937	0.540052	-0.873567	0.0050398	0.132379	0.383939	0.310071	0.457807	-0.228485	0.348485	0.12
Eubacterium eligens	0.08364	0.40421	1.36597	0.70763	1.12429	1.33607	2.08017	1.10564	0.819304	0.00651406	0.157975	0.647879	0.547095	0.748662	0.192121	0.787879	0.98
Anaeromassilibacillus sp An250	0	0.00149	0.0013	0.00805	0.00919667	0.00223077	0.0058786	0.0142505	-0.542692	0.00681617	0.157975	0.356061	0.258354	0.453767	-0.152121	0.712121	0.56
Haemophilus parainfluenzae	0.20275	0.06897	0.011765	0.002225	0.157897	0.192873	0.0385282	0.0185286	0.580737	0.00811691	0.17767	0.641061	0.538073	0.744048	0.113939	0.606061	0.72
Parabacteroides gordonii	0	0	0	0	0	0	0.0010444	0	0.00762744	0.0091555	0.180363	0.55	0.508001	0.591999	0.1	0	0.1
Raoultella planticola	0	0	0	0	0	0	0.0087472	0	0.00668659	0.0091555	0.180363	0.55	0.508001	0.591999	0.1	0	0.1
Blautia wexlerae	0.08912	0.07162	0.059185	0.11346	0.218443	0.278398	0.204967	0.329568	-0.365689	0.01119	0.209946	0.36197	0.259341	0.464598	-0.1	1	0.9
Clostridium spiroforme	0	0	0	0	0.00366667	0.000126154	0.0007392	0.00433833	-0.401015	0.0119994	0.214898	0.403182	0.334147	0.472216	-0.187879	0.287879	0.1
Romboutsia ilealis	0	0	0	0	0.0006	0.000662308	0.0002796	0.00146788	-0.332622	0.0137939	0.236296	0.386364	0.302166	0.470561	-0.184242	0.424242	0.24
Raoultella ornithinolytica	0	0	0	0	0	9.38462e-05	0.0010036	0.000349697	0.128459	0.0154298	0.253307	0.564242	0.508826	0.619659	0.129697	0.030303	0.16
Enterorhabdus caecimuris	0	0	0	0	0.000253333	0.000303846	0.0001866	0.00110394	-0.254134	0.0173611	0.27361	0.39197	0.308851	0.475089	-0.193939	0.393939	0.2
Collinsella stercoris	0.00432	0.00126	0.001385	0.00217	0.0172433	0.00458615	0.0020806	0.00570379	-0.350645	0.0196878	0.276995	0.374545	0.274812	0.474279	-0.0975758	0.757576	0.66
Streptococcus pasteurianus	0	0	0	0	0	0.00407	0.0100502	4e-05	0.0733164	0.0190983	0.276995	0.552727	0.504828	0.600626	0.104848	0.0151515	0.12
Clostridium sp CAG 411	0	0	0	0	0	0.00118769	0.0119522	0	0	0.020388	0.276995	0.54	0.50202	0.57798	0.08	0	0.08
Enterobacter mori	0	0	0	0	0	0.00152231	0.001128	0	0	0.020388	0.276995	0.54	0.50202	0.57798	0.08	0	0.08
Parabacteroides johnsonii	0	0	0	0	0.101513	0.0660677	0.616031	0.118308	0.818814	0.0225038	0.29555	0.605303	0.51268	0.697926	0.132121	0.287879	0.42
Streptococcus sanguinis	0.00529	0	0	0	0.00687	0.00287692	0.0015678	0.000406818	0.163423	0.023743	0.301766	0.569697	0.506497	0.632897	0.139394	0.0606061	0.2
Asaccharobacter celatus	0.10874	0.0406	0.008805	0.040905	0.0729	0.07041	0.0495478	0.0970383	-0.639166	0.0251026	0.309076	0.378788	0.274915	0.482661	-0.168485	0.848485	0.68
Bifidobacterium adolescentis	0.32359	0.7114	0.1643	0.71707	1.62508	2.06573	1.06233	2.49091	-0.723108	0.030388	0.320848	0.383939	0.282871	0.485008	-0.0872727	0.727273	0.64
Collinsella aerofaciens	1.28265	0.62756	0.51228	0.928115	1.19115	0.898118	0.650256	1.22159	0.0746929	0.028652	0.320848	0.381061	0.278525	0.483596	0.0666667	0.833333	0.9
Bacteroides galacturonicus	0.14428	0	0	0	0.129507	0.08803	0.0289352	0.0133655	0.516438	0.0309447	0.320848	0.583182	0.505922	0.660442	0.163636	0.136364	0.3
Clostridium disporicum	0.01788	0	0.00179	0	0.0295533	0.00870385	0.0305618	0.0243355	0.613843	0.0273455	0.320848	0.608485	0.512977	0.703992	0.226667	0.333333	0.56
Mitsuokella jalaludinii	0	0	0	0	0	0.205585	0	0.00848697	0	0.029881	0.320848	0.454545	0.419602	0.489489	-0.0909091	0.0909091	0
Mitsuokella multacida	0	0	0	0	0	0.02394	0	0.0278168	0	0.029881	0.320848	0.454545	0.419602	0.489489	-0.0909091	0.0909091	0
Eubacterium hallii	0.76256	0.19975	0.19157	0.281545	0.60858	0.24814	0.251674	0.490832	-0.191553	0.0355744	0.359393	0.385606	0.283235	0.487977	-0.00484848	0.984848	0.98
Prevotella sp CAG 485	0	0	0	0	0	0	0.157517	0.0328547	0.0118942	0.0450044	0.398979	0.54197	0.497472	0.586467	0.0848485	0.0151515	0.1
Enterococcus casseliflavus	0	0	0	0	0	0	0.0017604	0	0	0.0458072	0.398979	0.53	0.496752	0.563248	0.06	0	0.06
Lactobacillus rhamnosus	0	0	0	0	0	0	0.0008462	0	0	0.0458072	0.398979	0.53	0.496752	0.563248	0.06	0	0.06
Clostridium celatum	0	0	0	0	0.00434333	0.00853846	0.0023042	0.00102364	0.00765312	0.0465813	0.398979	0.541667	0.497196	0.586138	0.0848485	0.0151515	0.1
Veillonella tobetsuensis	0	0	0	0	0.000416667	0.00181154	0.000564	0	0	0.0458072	0.398979	0.53	0.496752	0.563248	0.06	0	0.06
Klebsiella michiganensis	0	0	0	0	0.00170333	0.56116	0.0115982	0.000139394	0.0104383	0.0405412	0.398979	0.542879	0.498255	0.587502	0.0848485	0.0151515	0.1
Haemophilus sputorum	0	0	0	0	0.00127333	0.00120308	0.0005264	0	0	0.0458072	0.398979	0.53	0.496752	0.563248	0.06	0	0.06
Roseburia sp CAG 182	0	0	0	0	0	0.0427185	0.0467588	0.00376424	0.470774	0.0503514	0.422094	0.575455	0.497647	0.653262	0.128485	0.151515	0.28
Clostridium saccharolyticum	0.00123	0	0	0	0.00963333	0.00382615	0.0016468	0.00625727	-0.330218	0.0524254	0.430325	0.422879	0.349442	0.496316	-0.147879	0.287879	0.14
Lactobacillus rogosae	0.00101	0	0.00027	0	0.0107167	0.0468854	0.0236492	0.0216426	0.512235	0.0640165	0.514745	0.590606	0.494246	0.686966	0.136364	0.363636	0.5
Bacteroides cellulosilyticus	0.08666	0	0	0	0.157537	0.692789	2.07332	0.522444	0.753621	0.0676627	0.533182	0.589394	0.490328	0.68846	0.0660606	0.393939	0.46
Fusicatenibacter saccharivorans	0.48696	0.77315	0.754305	0.895685	0.71892	0.83704	0.806201	1.32691	-0.136498	0.0704293	0.544101	0.401515	0.298672	0.504359	0.0406061	0.939394	0.98
Streptococcus salivarius	0.11168	0.06262	0.038125	0.025125	0.760953	0.112016	0.347497	0.0995648	0.346915	0.0756716	0.558906	0.596667	0.491538	0.701796	0.0612121	0.878788	0.94
Clostridium sp CAG 58	0	0	0.03068	0.0068	0.02905	0.0619777	0.0750982	0.0526097	0.484147	0.0794384	0.558906	0.59303	0.490081	0.695979	0.124242	0.575758	0.7
Coprobacillus cateniformis	0	0	0	0	0	0.00586846	0.0340332	0.160043	-0.41694	0.0774967	0.558906	0.428788	0.353724	0.503852	-0.127879	0.287879	0.16
Phascolarctobacterium succinatutens	0	0	0	0	0	0.342296	0.367007	0.146339	0.247107	0.0777941	0.558906	0.546818	0.491991	0.601645	0.0945455	0.0454545	0.14
Veillonella dispar	0.01462	0.00373	0	0	0.0141567	0.0110031	0.0079178	0.00273045	0.34103	0.0784601	0.558906	0.58303	0.487886	0.678175	0.0866667	0.333333	0.42
Alistipes putredinis	2.42072	0.98319	5.66061	6.72994	4.75238	2.77495	5.7995	7.5997	-0.372158	0.106458	0.573701	0.412121	0.307451	0.516792	-0.0393939	0.939394	0.9
Streptococcus sp A12	0.00833	0	0	0	0.00764	0.00251077	0.003504	0.000389697	0.20672	0.0921274	0.573701	0.57303	0.48692	0.659141	0.132727	0.227273	0.36
Anaerostipes caccae	0	0	0	0	0	0.000436923	0.0004046	6.48485e-05	0	0.0915473	0.573701	0.532424	0.49164	0.573208	0.0648485	0.0151515	0.08
Butyrivibrio crossotus	0	0	0	0	0	0	0.978344	0	0	0.105341	0.573701	0.52	0.492566	0.547434	0.04	0	0.04
Ruthenibacterium lactatiformans	0.18487	0.07837	0.102665	0.147755	0.250547	0.126402	0.372322	0.643087	-0.15447	0.107751	0.573701	0.412424	0.306516	0.518332	-0.0248485	0.984848	0.96
Catenibacterium mitsuokai	0	0	0	0	0	0.00344538	0.000305	0.00874742	0	0.106488	0.573701	0.463636	0.423788	0.503484	-0.0709091	0.0909091	0.02
Dialister invisus	0.034	0	0	0	1.01459	0.0455562	0.0752956	0.0922458	-0.535608	0.105471	0.573701	0.421212	0.327117	0.515308	-0.164848	0.484848	0.32
Dialister sp CAG 357	0	0	0	0	0.658943	0.474193	0.149323	0.360395	-0.56372	0.104798	0.573701	0.44303	0.37782	0.508241	-0.112121	0.212121	0.1
Veillonella infantium	0.00214	0.00044	0	0	0.00217	0.00392308	0.0028542	0.00105773	0.276638	0.0894555	0.573701	0.573636	0.487489	0.659783	0.132727	0.227273	0.36
Veillonella parvula	0.12788	0.01107	0.00372	0.0004	0.18756	0.0367885	0.0289758	0.0136438	0.399773	0.1021	0.573701	0.585152	0.483436	0.686867	0.14	0.5	0.64
Fusobacterium gonidiaformans	0	0	0	0	3.33333e-05	0.0007	0.0026844	0	0	0.105341	0.573701	0.52	0.492566	0.547434	0.04	0	0.04
Fusobacterium mortiferum	0	0	0	0	0	0	0.0152166	0	0	0.105341	0.573701	0.52	0.492566	0.547434	0.04	0	0.04
Fusobacterium naviforme	0	0	0	0	0	8.46154e-05	0.0006758	0	0	0.105341	0.573701	0.52	0.492566	0.547434	0.02	0	0.02
Citrobacter freundii	0	0	0	0	0	0.000930769	0.0010098	0.000677121	0	0.0978017	0.573701	0.531818	0.491121	0.572516	0.0648485	0.0151515	0.08
Citrobacter koseri	0	0	0	0	0	0	0.0605622	0.000964697	0	0.0915473	0.573701	0.532424	0.49164	0.573208	0.0648485	0.0151515	0.08
Citrobacter portucalensis	0	0	0	0	0	0	0.0004746	0	0	0.105341	0.573701	0.52	0.492566	0.547434	0.04	0	0.04
Citrobacter youngae	0	0	0	0	0	0	0.0007992	0.000226212	0	0.0946331	0.573701	0.532121	0.491385	0.572858	0.0648485	0.0151515	0.08
Raoultella terrigena	0	0	0	0	0	0	0.0018368	0	0	0.105341	0.573701	0.52	0.492566	0.547434	0.04	0	0.04
Methanobrevibacter smithii	0	0	0	0	0.01269	0.0502985	0.131125	0.350687	-0.592011	0.134331	0.61884	0.427121	0.334036	0.520207	-0.129697	0.469697	0.34
Bacteroides salyersiae	0	0	0	0	1.09731	0.133955	0.205345	0.291232	0.572975	0.12767	0.61884	0.56803	0.4791	0.65696	0.122424	0.257576	0.38
Porphyromonas asaccharolytica	0	0	0	0	2.33333e-05	0.000177692	0.0003762	0.00157333	-0.0959929	0.120582	0.61884	0.453636	0.398844	0.508429	-0.0915152	0.151515	0.06
Alistipes finegoldii	0.04796	0.32933	0.235425	0.684195	0.38546	0.794855	1.23912	1.84317	-0.489302	0.124158	0.61884	0.416364	0.309932	0.522796	-0.0539394	0.893939	0.84
Enterococcus faecium	0	0	0	0	0.2082	0.183769	0.0119372	0.00989379	-0.239096	0.135077	0.61884	0.439697	0.362927	0.516467	-0.127879	0.287879	0.16
Lactobacillus mucosae	0	0	0	0	0	0	0	0.00210909	0	0.130904	0.61884	0.477273	0.451954	0.502592	-0.0454545	0.0454545	0
Lactococcus garvieae	0	0	0	0	0	0	0	0.00201015	0	0.130904	0.61884	0.477273	0.451954	0.502592	-0.0454545	0.0454545	0
Clostridium sp CAG 413	0	0	0	0	0	0	0	0.105493	0	0.130904	0.61884	0.477273	0.451954	0.502592	-0.0454545	0.0454545	0
Dorea longicatena	0.37608	0.28807	0.238725	0.28216	0.365747	0.298016	0.278373	0.424815	-0.15007	0.133579	0.61884	0.418333	0.314199	0.522468	-0.0242424	0.924242	0.9
Ruminococcus champanellensis	0	0	0	0	0	0	0	0.0095253	0	0.130904	0.61884	0.477273	0.451954	0.502592	-0.0454545	0.0454545	0
Finegoldia magna	0	0	0	0	0	0	0	0.000712273	0	0.130904	0.61884	0.477273	0.451954	0.502592	-0.0454545	0.0454545	0
Fusobacterium nucleatum	0	0	0	0	0.00428333	0.000644615	0.0013676	0.000468333	0.0407242	0.134581	0.61884	0.537879	0.485681	0.590076	0.0745455	0.0454545	0.12
Bacteroides eggerthii	0	0	0	0	1.55124	0.324756	0.81819	1.58042	-0.662317	0.137254	0.621586	0.431364	0.342845	0.519883	-0.149091	0.409091	0.26
Blautia sp CAG 257	0.00038	0	0	0	0.00122	0.00401154	0.0056646	0.00573015	-0.161354	0.140474	0.62894	0.451818	0.390708	0.512928	-0.101818	0.181818	0.08
Bifidobacterium bifidum	0	0.20909	0	0	0.35899	0.481825	0.176286	0.309048	-0.492651	0.190622	0.642975	0.438636	0.349011	0.528262	-0.109091	0.409091	0.3
Bifidobacterium pseudolongum	0	0	0	0	0.0369133	0	0.0013866	0	0	0.257843	0.642975	0.51	0.4904	0.5296	0.02	0	0.02
Slackia isoflavoniconvertens	0	0	0	0	0	0.0241885	0.0433212	0.130632	-0.465132	0.166684	0.642975	0.439394	0.356396	0.522392	-0.0933333	0.333333	0.24
Bacteroides finegoldii	0	0	0	0	0.02104	0.108911	0.394482	0.108302	0.451076	0.177371	0.642975	0.559697	0.471799	0.647595	0.102424	0.257576	0.36
Bacteroides oleiciplenus	0	0	0	0	0	0	0.0147622	0	0	0.257843	0.642975	0.51	0.4904	0.5296	0.02	0	0.02
Bacteroides sp CAG 598	0	0	0	0	0	0	0	0.065028	0	0.220993	0.642975	0.484848	0.464012	0.505685	-0.030303	0.030303	0
Bacteroides sp OM05 12	0	0	0	0	0	0	0.001962	0	0	0.257843	0.642975	0.51	0.4904	0.5296	0.02	0	0.02
Bacteroides stercorirosoris	0	0	0	0	0	0	0.0026414	0	0	0.257843	0.642975	0.51	0.4904	0.5296	0.02	0	0.02
Bacteroides vulgatus	5.96068	12.7111	7.1939	5.54864	4.4649	11.7483	8.84804	7.09923	0.11734	0.25183	0.642975	0.562424	0.455917	0.668932	0.0309091	0.909091	0.94
Bacteroidales bacterium KA00251	0	0	0	0	0.00276	0.00348923	0.0003466	0	0	0.257843	0.642975	0.51	0.4904	0.5296	0.02	0	0.02
Barnesiella sp An22	0	0	0	0	0	0	0	0.0400476	0	0.220993	0.642975	0.484848	0.464012	0.505685	-0.030303	0.030303	0
Coprobacter secundus	0	0.00342	0.007435	0	0	0.0239215	0.0433474	0.0442292	0.414745	0.165229	0.642975	0.571212	0.471102	0.671323	0.145455	0.454545	0.6
Coprobacter sp	0	0	0	0	0	0	0.000264	0	0	0.257843	0.642975	0.51	0.4904	0.5296	0.02	0	0.02
Alloprevotella tannerae	0	0	0	0	0	0	0.0015356	0	0	0.257843	0.642975	0.51	0.4904	0.5296	0.02	0	0.02
Paraprevotella xylaniphila	0	0	0	0	0.168127	0.39346	0.990221	0.141515	0.409721	0.225665	0.642975	0.553636	0.462864	0.644408	0.0321212	0.287879	0.32
Prevotella melaninogenica	0	0	0	0	0	0	0.0002892	0	0	0.257843	0.642975	0.51	0.4904	0.5296	0.02	0	0.02
Prevotella nigrescens	0	0	0	0	0	0	0.0005156	0	0	0.257843	0.642975	0.51	0.4904	0.5296	0.02	0	0.02
Prevotella sp CAG 1058	0	0	0	0	0	0.106895	0	0.0100961	0	0.220993	0.642975	0.484848	0.464012	0.505685	-0.030303	0.030303	0
Prevotella sp CAG 5226	0	0	0	0	0	0	0	0.0540008	0	0.220993	0.642975	0.484848	0.464012	0.505685	-0.030303	0.030303	0
Alistipes inops	0	0	0.002185	0	2.55622	1.10558	1.20327	0.85735	0.631137	0.1687	0.642975	0.567727	0.471008	0.664446	0.121212	0.378788	0.5
Lactobacillus gasseri	0	0	0	0	0	0.000163077	0	0.000838485	0	0.220993	0.642975	0.484848	0.464012	0.505685	-0.030303	0.030303	0
Lactobacillus paragasseri	0	0	0	0	0	8.84615e-05	0	0.00152258	0	0.220993	0.642975	0.484848	0.464012	0.505685	-0.030303	0.030303	0
Lactobacillus plantarum	0	0	0	0	0	0	0	0.0058153	0	0.220993	0.642975	0.484848	0.464012	0.505685	-0.030303	0.030303	0
Leuconostoc lactis	0	0	0	0	0	0	0	0.000928182	0	0.220993	0.642975	0.484848	0.464012	0.505685	-0.030303	0.030303	0
Lactococcus petauri	0	0	0	0	0	0	0	0.00379485	0	0.220993	0.642975	0.484848	0.464012	0.505685	-0.030303	0.030303	0
Streptococcus parasanguinis	0.01527	0.01613	0.00363	0.0018	0.0568033	0.0324631	0.0284376	0.0158606	0.282649	0.227634	0.642975	0.563788	0.459751	0.667825	0.0842424	0.575758	0.66
Catabacter hongkongensis	0	0	0	0	0	0	0.0013082	0.000961061	0.127788	0.167073	0.642975	0.543939	0.479656	0.608223	0.0890909	0.0909091	0.18
Butyricicoccus pullicaecorum	0	0	0	0	0	0.00406692	0.0006664	0	0	0.257843	0.642975	0.51	0.4904	0.5296	0.02	0	0.02
Clostridium sp CAG 678	0	0	0	0	0	0	0.0583526	0	0	0.257843	0.642975	0.51	0.4904	0.5296	0.02	0	0.02
Hungatella hathewayi	0.00107	0.00065	0	0	0.00100667	0.00299462	0.0024824	0.00402773	-0.174453	0.201349	0.642975	0.445758	0.364338	0.527177	-0.10303	0.30303	0.2
Eubacterium infirmum	0	0	0	0	0	0	0.0003052	0	0	0.257843	0.642975	0.51	0.4904	0.5296	0.02	0	0.02
Clostridiales bacterium CHKCI006	0	0	0	0	0.00196667	7.15385e-05	0.0003956	0.000143485	0	0.197946	0.642975	0.522273	0.485888	0.558658	0.0448485	0.0151515	0.06
Eubacterium sp CAG 38	0.12346	0.53865	0.135045	0.04652	0.907767	1.07903	0.347337	0.306943	0.362075	0.193076	0.642975	0.570152	0.464144	0.676159	0.0278788	0.712121	0.74
Blautia sp N6H1 15	0	0	0	0	0	0	0.0020206	0	0	0.257843	0.642975	0.51	0.4904	0.5296	0.02	0	0.02
Dorea formicigenerans	0.19733	0.11182	0.15131	0.109485	0.148977	0.175038	0.180311	0.160917	0.102359	0.200735	0.642975	0.569697	0.464909	0.674485	0.0454545	0.954545	1
Dorea sp CAG 317	0	0	0	0	0.00114333	0	0.0210114	0.00311909	0.149695	0.231404	0.642975	0.531818	0.477501	0.586135	0.0593939	0.0606061	0.12
Lachnoclostridium sp An131	0	0	0	0	0	0.00108846	0.0004508	0.000971212	-0.109924	0.227435	0.642975	0.462727	0.404985	0.52047	-0.0715152	0.151515	0.08
Lachnoclostridium sp An138	0	0	0	0	0.00292667	0.00283462	0.0022324	0.00216485	-0.186073	0.254673	0.642975	0.448636	0.361664	0.535609	-0.103636	0.363636	0.26
Lachnospira pectinoschiza	1.16947	0	0.64508	0.047505	1.94782	1.23238	1.53228	0.954078	0.429818	0.220146	0.642975	0.564545	0.460347	0.668744	0.0442424	0.575758	0.62
Marvinbryantia formatexigens	0	0	0	0	0	0	0.0003098	0	0	0.257843	0.642975	0.51	0.4904	0.5296	0.02	0	0.02
Roseburia faecis	0.05531	0.8541	0.284635	1.06662	2.12135	1.78242	1.15402	1.59453	-0.485353	0.188302	0.642975	0.429091	0.324386	0.533796	-0.0775758	0.757576	0.68
Intestinibacter bartlettii	0.01394	0.0041	0.00052	0.008105	0.0222933	0.0281923	0.0216876	0.0230198	-0.431546	0.197179	0.642975	0.43197	0.327187	0.536752	-0.111515	0.651515	0.54
Anaerotruncus sp CAG 528	0	0	0	0	0	0.0305285	0.143259	0.00243545	0	0.185936	0.642975	0.522879	0.486355	0.559402	0.0448485	0.0151515	0.06
Harryflintia acetispora	0.00317	0	0	0	0.00241667	0.00295692	0.0029342	0.000979545	0.214525	0.192767	0.642975	0.555909	0.469749	0.642069	0.0775758	0.242424	0.32
Ruminococcus bromii	1.40968	1.30078	0.238865	1.3384	3.40251	1.48498	1.33883	1.93346	-0.562579	0.215152	0.642975	0.434091	0.33048	0.537702	-0.101818	0.681818	0.58
Ruminococcus sp CAG 330	0	0	0	0	0.00133	0	0	0.0279317	0	0.220993	0.642975	0.484848	0.464012	0.505685	-0.030303	0.030303	0
Ruminococcus sp CAG 624	0	0	0	0	0	0	0	0.0473264	0	0.220993	0.642975	0.484848	0.464012	0.505685	-0.030303	0.030303	0
Candidatus Stoquefichus sp KLE1796	0	0	0	0	0	0	0	0.000806515	0	0.220993	0.642975	0.484848	0.464012	0.505685	-0.030303	0.030303	0
Holdemanella biformis	0	0	0	0	0	0.0336915	0.014625	0.0595674	-0.251467	0.219433	0.642975	0.458788	0.395665	0.521911	-0.0818182	0.181818	0.1
Holdemania filiformis	0	0	0	0.00062	0.01146	0.00790538	0.0068374	0.0117135	-0.293685	0.191933	0.642975	0.434848	0.338391	0.531306	-0.135152	0.515152	0.38
Firmicutes bacterium CAG 145	0.00111	0	0	0.001865	0.0606333	0.00184769	0.0265068	0.0377641	-0.386944	0.169772	0.642975	0.430303	0.331239	0.529367	-0.160606	0.560606	0.4
Firmicutes bacterium CAG 238	0	0	0	0	0	0.00718462	5.76e-05	0.0737671	-0.0411159	0.165103	0.642975	0.464848	0.418842	0.510855	-0.0660606	0.106061	0.04
Firmicutes bacterium CAG 94	0	0	0	0.005225	0	0.0203192	0.0575902	0.0591342	-0.432216	0.24156	0.642975	0.440303	0.339024	0.541582	-0.105455	0.545455	0.44
Firmicutes bacterium CAG 95	0	0	0	0	0	2e-05	0.012709	0.0272424	-0.145245	0.208456	0.642975	0.454848	0.386982	0.522715	-0.0921212	0.212121	0.12
Phascolarctobacterium sp CAG 266	0	0	0	0	0	0.135516	0.389663	0.213326	0.538924	0.196524	0.642975	0.549848	0.472565	0.627132	0.0933333	0.166667	0.26
Anaeroglobus geminatus	0	0	0	0	0.00111667	6.07692e-05	0	0.000508485	0	0.220993	0.642975	0.484848	0.464012	0.505685	-0.030303	0.030303	0
Megasphaera sp DISK 18	0	0	0	0	0	0	0	0.00109879	0	0.220993	0.642975	0.484848	0.464012	0.505685	-0.030303	0.030303	0
Veillonella atypica	0.0019	0.00535	0	0	0.0510367	0.0146362	0.0184302	0.0022203	0.20378	0.198831	0.642975	0.552576	0.471179	0.633973	0.10303	0.19697	0.3
Parvimonas micra	0	0	0	0	0	0	0.0014536	0.000352121	0	0.225154	0.642975	0.525455	0.482006	0.568903	0.049697	0.030303	0.08
Fusobacterium sp CAG 439	0	0	0	0	0	0	0	0.00145409	0	0.220993	0.642975	0.484848	0.464012	0.505685	-0.030303	0.030303	0
Comamonas kerstersii	0	0	0	0	0	0	0.0030262	6.36364e-05	0	0.185936	0.642975	0.522879	0.486355	0.559402	0.0448485	0.0151515	0.06
Campylobacter jejuni	0	0	0	0	0	0	0.0005498	0	0	0.257843	0.642975	0.51	0.4904	0.5296	0.02	0	0.02
Succinatimonas hippei	0	0	0	0	0	0	0	0.0018997	0	0.220993	0.642975	0.484848	0.464012	0.505685	-0.030303	0.030303	0
Cronobacter turicensis	0	0	0	0	0	0	0.00125	0	0	0.257843	0.642975	0.51	0.4904	0.5296	0.02	0	0.02
Enterobacter cloacae complex	0.02546	0	0	0	0.03377	0.177928	0.178978	0.00455561	0.113986	0.209397	0.642975	0.542121	0.474766	0.609477	0.0939394	0.106061	0.2
Klebsiella quasipneumoniae	0	0	0	0	0.00037	0.000733846	0.0005616	0.000381515	0	0.248159	0.642975	0.524242	0.481001	0.567483	0.049697	0.030303	0.08
Leclercia adecarboxylata	0	0	0	0	0	0.00268692	0.0009038	0	0	0.257843	0.642975	0.51	0.4904	0.5296	0.02	0	0.02
Hafnia alvei	0	0	0	0	0	0	0.0013496	0.000280152	0	0.219649	0.642975	0.525758	0.48225	0.569265	0.049697	0.030303	0.08
Haemophilus paraphrohaemolyticus	0	0	0	0	0	0.000203846	0.0004442	0	0	0.257843	0.642975	0.51	0.4904	0.5296	0.02	0	0.02
Pyramidobacter sp C12 8	0	0	0	0	0	0.00203	0.0003698	0.000464848	0	0.19607	0.642975	0.472879	0.434957	0.510801	-0.0557576	0.0757576	0.02
Clostridium bolteae	0.00183	0	0.001215	0	0.0199267	0.0155115	0.0139886	0.00786091	0.258371	0.262116	0.64546	0.557576	0.456479	0.658672	0.0751515	0.484848	0.56
Firmicutes bacterium CAG 110	0	0	0	0.03709	0	0.19319	0.207421	0.508976	-0.427444	0.261192	0.64546	0.442121	0.342164	0.542079	-0.115758	0.575758	0.46
Peptoniphilus lacrimalis	0	0	0	0	0.00178667	0.00172231	0.0017456	0.00207258	0.122029	0.266838	0.653007	0.538182	0.469317	0.607047	0.0787879	0.121212	0.2
Turicibacter sanguinis	0.03555	0.01353	0.004175	0.00274	0.0571	0.0240762	0.0200932	0.0120294	0.238743	0.270967	0.653316	0.558333	0.453515	0.663151	0.0690909	0.590909	0.66
Veillonella rogosae	0	0	0	0	0	0.000226154	0.0006734	0.000366818	0.0501027	0.269102	0.653316	0.529394	0.475406	0.583382	0.0593939	0.0606061	0.12
Sutterella parvirubra	0	0	0	0	0.00308667	0.483045	0.0036832	0.00336076	0.175637	0.271939	0.653316	0.533939	0.47173	0.596149	0.0690909	0.0909091	0.16
Cloacibacillus evryensis	0	0	0	0	0	0	0.0072412	0.00627667	0.173159	0.274535	0.655556	0.537576	0.468734	0.606417	0.0787879	0.121212	0.2
Haemophilus pittmaniae	0	0	0	0	0	0.00215385	5.58e-05	0.000887273	0	0.277809	0.659379	0.479091	0.444246	0.513936	-0.0406061	0.0606061	0.02
Phascolarctobacterium faecium	0	0	0	0	0.398733	0.110858	0.154257	0.187819	-0.433155	0.281131	0.663267	0.446667	0.350394	0.54294	-0.104848	0.484848	0.38
Bifidobacterium breve	0	0	0	0	0	0.01401	0.0001176	0.000455152	0	0.284885	0.664432	0.479394	0.444472	0.514316	-0.0406061	0.0606061	0.02
Eggerthella lenta	0.00552	0.00624	0.00854	0.004025	0.247483	0.0521254	0.0631158	0.0522836	0.283808	0.284997	0.664432	0.55697	0.452249	0.661691	0.0587879	0.621212	0.68
Prevotella sp CAG 1031	0	0	0	0	0	0	0.112181	0.196288	0	0.299399	0.6939	0.48	0.444893	0.515107	-0.0406061	0.0606061	0.02
Allisonella histaminiformans	0	0	0	0	0	0.0131446	0.0038314	0.000846515	0.113152	0.303644	0.699623	0.534545	0.46682	0.60227	0.0587879	0.121212	0.18
Oxalobacter formigenes	0	0	0	0	0	0.0203977	0.0233962	0.0109318	0	0.306837	0.702871	0.480303	0.44509	0.515516	-0.0406061	0.0606061	0.02
Bacteroides stercoris	0.26252	0.6049	0	0.00433	3.23737	2.93837	0.940542	1.69779	-0.479543	0.310373	0.706861	0.449091	0.351371	0.546811	-0.115152	0.515152	0.4
Clostridium sp CAG 167	0	0	0	0	0.0313533	0.0449269	0.0659776	0.0399458	-0.318734	0.312341	0.707256	0.457576	0.375861	0.539291	-0.10303	0.30303	0.2
Collinsella intestinalis	0	0	0	0	0.00239	7.53846e-05	0.0001546	0.0185659	-0.0581198	0.316026	0.711511	0.47	0.413787	0.526213	-0.0563636	0.136364	0.08
Oscillibacter sp 57 20	0	0.06363	0.490995	0.144345	0.0824933	1.18426	0.643692	0.528327	0.396356	0.32027	0.716968	0.552879	0.448038	0.65772	0.0387879	0.621212	0.66
Bacteroides dorei	4.98086	0	2.9793	1.21476	5.04474	1.29213	4.9182	4.31934	0.54221	0.39672	0.718054	0.546061	0.440015	0.652107	0.0672727	0.772727	0.84
Bacteroides faecis CAG 32	0	0	0	0	0	0.397934	0.197004	0.108194	0.220089	0.378799	0.718054	0.536061	0.454698	0.617423	0.0678788	0.212121	0.28
Bacteroides fluxus	0	0	0	0	0	0	0.045913	0.000917879	0	0.400098	0.718054	0.512727	0.481442	0.544013	0.0248485	0.0151515	0.04
Bacteroides massiliensis	0	0	0	0	0	1.10541	0.508018	0.455301	0.33062	0.404708	0.718054	0.541061	0.443595	0.638526	0.0509091	0.409091	0.46
Bacteroides nordii	0	0	0	0	0	0.0206192	0.006854	0.00355712	0.141233	0.372334	0.718054	0.536061	0.456077	0.616044	0.0830303	0.19697	0.28
Bacteroides ovatus	0.22671	0.38649	0.57139	0.296735	0.18919	1.37905	1.42377	0.964322	-0.0796328	0.3794	0.718054	0.547879	0.437236	0.658522	-0.0539394	0.893939	0.84
Bacteroides sp CAG 462	0	0	0	0	0	1.15126	0.0537562	0.0242112	0	0.423193	0.718054	0.512121	0.481001	0.543241	0.0248485	0.0151515	0.04
Bacteroides sp CAG 530	0	0	0	0	0	0	0	0.0497797	0	0.39367	0.718054	0.492424	0.477576	0.507272	-0.0151515	0.0151515	0
Bacteroides sp CAG 661	0	0	0	0	0	0	0	0.10781	0	0.39367	0.718054	0.492424	0.477576	0.507272	-0.0151515	0.0151515	0
Bacteroides sp OM08 11	0	0	0	0	0	0	0	0.0267942	0	0.39367	0.718054	0.492424	0.477576	0.507272	-0.0151515	0.0151515	0
Odoribacter laneus	0	0	0	0	0	0	0	0.00407621	0	0.39367	0.718054	0.492424	0.477576	0.507272	-0.0151515	0.0151515	0
Prevotella copri	16.8113	0	0	0	16.7623	11.2686	5.12633	3.68113	0.522149	0.333345	0.718054	0.535455	0.462297	0.608612	0.0684848	0.151515	0.22
Prevotella disiens	0.02081	0	0	0	0.0144633	0.0115031	0.0095394	0.0115958	-0.180122	0.418257	0.718054	0.467727	0.390262	0.545192	-0.0775758	0.257576	0.18
Prevotella sp CAG 1124	0	0	0	0	0	0	0	0.00969	0	0.39367	0.718054	0.492424	0.477576	0.507272	-0.0151515	0.0151515	0
Prevotella sp CAG 279	0	0	0	0	1.04606	0.215615	0.200588	0.464742	-0.117831	0.371714	0.718054	0.476212	0.426235	0.526189	-0.0460606	0.106061	0.06
Prevotella sp CAG 755	0	0	0	0	0	0	0	0.00426076	0	0.39367	0.718054	0.492424	0.477576	0.507272	-0.0151515	0.0151515	0
Prevotella sp CAG 873	0	0	0	0	0	0	0.318803	0.158759	0	0.41155	0.718054	0.512424	0.481227	0.543621	0.0248485	0.0151515	0.04
Prevotella sp CAG 924	0	0	0	0	0	0	0	0.178998	0	0.39367	0.718054	0.492424	0.477576	0.507272	-0.0151515	0.0151515	0
Prevotella stercorea	0	0	0	0	0	0	0	0.184473	0	0.39367	0.718054	0.492424	0.477576	0.507272	-0.0151515	0.0151515	0
Alistipes indistinctus	0.05864	0.09853	0.0258	0.04658	0.0477433	0.121663	0.138304	0.199509	-0.406607	0.386091	0.718054	0.453333	0.346729	0.559938	-0.117576	0.757576	0.64
Parabacteroides distasonis	1.38849	1.50546	1.39867	1.58489	2.25451	1.85174	1.83995	2.47915	-0.0771867	0.404579	0.718054	0.454545	0.347665	0.561426	-0.00969697	0.969697	0.96
Enterococcus gallinarum	0	0	0	0	0	0	0	0.000160152	0	0.39367	0.718054	0.492424	0.477576	0.507272	-0.0151515	0.0151515	0
Enterococcus hirae	0	0	0	0	0	0.000140769	2.32e-05	0.00112803	0	0.423193	0.718054	0.512121	0.481001	0.543241	0.0248485	0.0151515	0.04
Lactobacillus crispatus	0	0	0	0	0	0	0	0.000160303	0	0.39367	0.718054	0.492424	0.477576	0.507272	-0.0151515	0.0151515	0
Lactobacillus fermentum	0	0	0	0	0	0	0	0.000275606	0	0.39367	0.718054	0.492424	0.477576	0.507272	-0.0151515	0.0151515	0
Leuconostoc carnosum	0	0	0	0	0	0.0203462	0.0001928	0.000522727	0	0.423193	0.718054	0.512121	0.481001	0.543241	0.0248485	0.0151515	0.04
Leuconostoc garlicum	0	0	0	0	0	2.76923e-05	0.0002582	5.5303e-05	0	0.41155	0.718054	0.512424	0.481227	0.543621	0.0248485	0.0151515	0.04
Streptococcus gordonii	0	0	0	0	0.00144333	0.000738462	0.0004736	0.000597879	0.00867186	0.403565	0.718054	0.521212	0.469847	0.572577	0.0393939	0.0606061	0.1
Streptococcus mutans	0	0	0	0	0	0.000627692	0.0010656	0.000320909	0	0.325329	0.718054	0.476364	0.431408	0.521319	-0.0509091	0.0909091	0.04
Streptococcus thermophilus	0.08498	0.07722	0.02819	0.012955	0.0937133	0.278568	0.111383	0.109001	0.195039	0.356383	0.718054	0.55	0.442566	0.657434	-0.0278788	0.787879	0.76
Clostridium sp CAG 242	0	0	0	0	0.03905	0.0120969	0.0351544	0.0297518	0.25247	0.404329	0.718054	0.535455	0.451009	0.6199	0.0575758	0.242424	0.3
Clostridium sp CAG 964	0	0	0	0	0	0	0	0.0889967	0	0.39367	0.718054	0.492424	0.477576	0.507272	-0.0151515	0.0151515	0
Bacteroides pectinophilus	0	0	0	0	0	0	0.0875336	0.0541338	0	0.423193	0.718054	0.512121	0.481001	0.543241	0.0248485	0.0151515	0.04
Butyrivibrio sp CAG 318	0	0	0	0	0	0	0.0811898	0.170477	0	0.423193	0.718054	0.512121	0.481001	0.543241	0.0248485	0.0151515	0.04
Clostridium lavalense	0.00536	0.0013	8e-05	0	0.00537667	0.00663077	0.0096934	0.00660015	0.166131	0.415759	0.718054	0.541212	0.440402	0.642022	0.030303	0.469697	0.5
Anaeromassilibacillus sp An172	0	0	0	0	0	0	0	0.000266818	0	0.39367	0.718054	0.492424	0.477576	0.507272	-0.0151515	0.0151515	0
Flavonifractor sp An100	0	0	0	0	0.000233333	0.00144308	0.001686	0.0029097	-0.164037	0.394388	0.718054	0.468182	0.396854	0.53951	-0.0521212	0.212121	0.16
Ruminococcus lactaris	0	0	0.068565	0.000625	0.00914333	0.157878	0.292294	0.188198	0.281024	0.34675	0.718054	0.548333	0.446421	0.650245	0.04	0.5	0.54
Erysipelothrix larvae	0	0	0	0	0	0	0	0.000553636	0	0.39367	0.718054	0.492424	0.477576	0.507272	-0.0151515	0.0151515	0
Firmicutes bacterium CAG 424	0	0	0	0	0	0	0	0.000258182	0	0.39367	0.718054	0.492424	0.477576	0.507272	-0.0151515	0.0151515	0
Dialister pneumosintes	0	0	0	0	0	0	0	0.00016303	0	0.39367	0.718054	0.492424	0.477576	0.507272	-0.0151515	0.0151515	0
Megasphaera sp MJR8396C	0	0	0	0	0	0	0	0.00868515	0	0.39367	0.718054	0.492424	0.477576	0.507272	-0.0151515	0.0151515	0
Veillonella sp T11011 6	0.00114	0	0	0	0.000886667	0.000136923	0.0004546	0.000138939	0.00583074	0.417231	0.718054	0.520606	0.46937	0.571842	0.0393939	0.0606061	0.1
Anaerococcus lactolyticus	0	0	0	0	0	0	0	0.00200288	0	0.39367	0.718054	0.492424	0.477576	0.507272	-0.0151515	0.0151515	0
Anaerococcus vaginalis	0	0	0	0	0	0	0.0003318	4.78788e-05	0	0.400098	0.718054	0.512727	0.481442	0.544013	0.0248485	0.0151515	0.04
Fusobacterium varium	0	0	0	0	0	0	0	0.00594288	0	0.39367	0.718054	0.492424	0.477576	0.507272	-0.0151515	0.0151515	0
Sneathia amnii	0	0	0	0	0.000346667	0.00392308	0	0.000696364	0	0.39367	0.718054	0.492424	0.477576	0.507272	-0.0151515	0.0151515	0
Victivallis vadensis	0	0	0	0	0	0.0185146	0.0609164	0.0774826	-0.279363	0.34779	0.718054	0.457273	0.369093	0.545453	-0.0836364	0.363636	0.28
Desulfovibrio fairfieldensis	0	0	0	0	0	0	0.0015004	0.000343788	0	0.400098	0.718054	0.512727	0.481442	0.544013	0.0248485	0.0151515	0.04
Desulfovibrio piger	0	0	0	0	0	0	0.052819	0.0610011	-0.216734	0.424636	0.718054	0.474545	0.41371	0.535381	-0.0515152	0.151515	0.1
Citrobacter pasteurii	0	0	0	0	0	0	0	0.00085803	0	0.39367	0.718054	0.492424	0.477576	0.507272	-0.0151515	0.0151515	0
Citrobacter sp MGH106	0	0	0	0	0	0	0	0.000251818	0	0.39367	0.718054	0.492424	0.477576	0.507272	-0.0151515	0.0151515	0
Klebsiella aerogenes	0	0	0	0	0	0	0	0.00021697	0	0.39367	0.718054	0.492424	0.477576	0.507272	-0.0151515	0.0151515	0
Pseudomonas fragi	0	0	0	0	0	0.0280869	0	0.00056	0	0.39367	0.718054	0.492424	0.477576	0.507272	-0.0151515	0.0151515	0
Proteobacteria bacterium CAG 139	0.00042	0.01678	0.025525	0.011815	0.198147	0.200435	0.384456	0.19852	0.240726	0.365241	0.718054	0.548939	0.440033	0.657846	-0.00242424	0.742424	0.74
Brachyspira sp CAG 700	0	0	0	0	0	0	0	0.075762	0	0.39367	0.718054	0.492424	0.477576	0.507272	-0.0151515	0.0151515	0
Pyramidobacter piscolens	0	0	0	0	0	0.0791377	0.0029418	0.029298	0	0.413801	0.718054	0.481515	0.439353	0.523677	-0.0357576	0.0757576	0.04
Actinomyces turicensis	0	0	0	0	0	0	0.0008176	0.000526667	0	0.442255	0.738341	0.514848	0.475591	0.554106	0.029697	0.030303	0.06
Parabacteroides goldsteinii	0	0	0	0	0.0148567	0.00781923	0.0316266	0.0500433	-0.180899	0.441467	0.738341	0.475455	0.414548	0.536361	-0.0515152	0.151515	0.1
Lactobacillus delbrueckii	0	0	0	0	0.00126	0.00418077	0.0005416	0.000190606	0	0.442255	0.738341	0.514848	0.475591	0.554106	0.029697	0.030303	0.06
Bifidobacterium animalis	0	0	0	0	0	0.0305685	0.0815982	0.0377582	0	0.453445	0.741849	0.48303	0.440496	0.525565	-0.0357576	0.0757576	0.04
Coprobacter fastidiosus	0.01378	0.01115	0.014535	0.025145	0.0170533	0.171541	0.0956392	0.0954889	-0.402461	0.450852	0.741849	0.459848	0.352662	0.567035	-0.172121	0.712121	0.54
Butyricimonas virosa	0.02498	0.01313	0.064795	0.07188	0.0464133	0.0635031	0.183509	0.138854	0.175596	0.455881	0.741849	0.540606	0.431976	0.649236	0.0266667	0.833333	0.86
Alistipes sp An31A	0	0	0	0	0	2.69231e-05	0.195448	0.368989	0	0.461302	0.741849	0.514242	0.475112	0.553373	0.029697	0.030303	0.06
Lactobacillus sakei	0	0	0	0	0.000553333	0.00620846	0.0001416	0.000447879	0	0.461302	0.741849	0.514242	0.475112	0.553373	0.029697	0.030303	0.06
Ruminococcus gnavus	0.03379	0.00035	0	0	0.10316	0.04824	0.081378	0.0607911	0.186613	0.45703	0.741849	0.536667	0.438189	0.635144	0.0157576	0.424242	0.44
Dialister micraerophilus	0	0	0	0	0	0.000133846	2.42e-05	0.000350606	0	0.448243	0.741849	0.486818	0.454928	0.518708	-0.0254545	0.0454545	0.02
Parasutterella excrementihominis	0.03197	0.0448	0.094665	0.106305	0.0353333	0.226568	0.293413	0.385328	-0.144787	0.455385	0.741849	0.459394	0.353671	0.565117	0.00181818	0.818182	0.82
Hafnia paralvei	0	0	0	0	0.0163867	0	0.0021698	0.00193288	0	0.461302	0.741849	0.514242	0.475112	0.553373	0.029697	0.030303	0.06
Methanosphaera stadtmanae	0	0	0	0	0	0	0.0253616	0.0399324	0	0.470995	0.742287	0.513939	0.47486	0.553019	0.029697	0.030303	0.06
Bacteroides sp CAG 927	0	0	0	0	0	0	0.104331	0.120103	0	0.469884	0.742287	0.516364	0.470828	0.561899	0.0345455	0.0454545	0.08
Parabacteroides sp CAG 409	0	0	0	0	0	0	0.0098736	0.101531	0	0.469884	0.742287	0.516364	0.470828	0.561899	0.0345455	0.0454545	0.08
Enterococcus durans	0	0	0	0	0.00103	0.0620385	0.0031252	0.00411576	0	0.469884	0.742287	0.516364	0.470828	0.561899	0.0345455	0.0454545	0.08
Campylobacter ureolyticus	0	0	0	0	0	0.000911538	4.26e-05	0.000904545	0	0.469634	0.742287	0.487424	0.455352	0.519497	-0.0254545	0.0454545	0.02
Anaerotruncus colihominis	0.07797	0.02998	0.01294	0.00817	0.0761033	0.0415192	0.0287746	0.0338485	0.128605	0.475817	0.7469	0.538636	0.431178	0.646094	0.00242424	0.757576	0.76
Bacteroides sp CAG 443	0	0	0	0	0	0	0.19236	0.11977	0	0.480537	0.748346	0.487727	0.455548	0.519907	-0.0254545	0.0454545	0.02
Prevotella colorans	0	0	0	0	0	0.00112	0.0014046	0.000422424	0	0.480537	0.748346	0.487727	0.455548	0.519907	-0.0254545	0.0454545	0.02
Streptococcus vestibularis	0	0	0	0	0	0.00083	0.000883	0.00193621	0.053562	0.486144	0.754098	0.519394	0.46389	0.574898	0.0442424	0.0757576	0.12
Oscillibacter sp PC13	0.00286	0	0	0	0.00254333	0.00309462	0.0027952	0.00215106	0.129106	0.494274	0.763702	0.532121	0.439706	0.624536	0.0818182	0.318182	0.4
Pseudoflavonifractor sp An184	0	0	0	0	0.01759	0.00488538	0.0072326	0.00567394	-0.116575	0.499046	0.768063	0.470909	0.387281	0.554537	-0.0630303	0.30303	0.24
Prevotella sp CAG 1185	0	0	0	0	0.000786667	0.00836769	0.0039746	0.00322076	0.0942801	0.503936	0.772571	0.525	0.450975	0.599025	0.0533333	0.166667	0.22
Bacteroides coprocola	0	0	0	0	1.27007	0.842132	0.515944	0.347123	0.317879	0.50646	0.773432	0.526515	0.447795	0.605235	0.0630303	0.19697	0.26
Roseburia intestinalis	0.01371	0.26506	0.19327	0.047055	0.496617	0.762328	0.496933	0.726966	0.336825	0.519594	0.790424	0.535	0.429125	0.640875	0.0472727	0.772727	0.82
Desulfovibrionaceae bacterium	0	0	0	0	0	0	0.0477092	0.0369752	0.135773	0.524107	0.794224	0.52197	0.453557	0.590382	0.0436364	0.136364	0.18
Clostridium citroniae	0.01215	0.0072	0.005455	0.00248	0.0153167	0.0104308	0.011163	0.012847	0.15011	0.527918	0.796934	0.533636	0.42977	0.637503	0.0739394	0.606061	0.68
Clostridium bolteae CAG 59	0	0	0	0	0	0.00228231	0.000636	0.00100106	0.0931645	0.530174	0.797284	0.520606	0.455301	0.585911	0.0387879	0.121212	0.16
Enorma massiliensis	0.0147	0	0	0	0.0215067	0.00231077	0.0186806	0.0176373	-0.0517027	0.539557	0.805247	0.47303	0.385945	0.560116	-0.0933333	0.333333	0.24
Clostridium leptum	0.03486	0.01411	0.010655	0.008835	0.0524467	0.0579285	0.0448086	0.0618541	0.0625328	0.539427	0.805247	0.533485	0.425398	0.641572	-0.0139394	0.893939	0.88
Ruminococcus obeum CAG 39	0	0	0	0	0	0	0.0113766	0.00404652	0.107854	0.544187	0.809093	0.517576	0.45964	0.575511	0.0290909	0.0909091	0.12
[Collinsella] massiliensis	0.00051	0	0	0	0.000523333	0.00179846	0.0058088	0.00525197	-0.139105	0.55686	0.824823	0.474697	0.391487	0.557907	-0.0278788	0.287879	0.26
Dielma fastidiosa	0.0016	0	0	0	0.0111733	0.00270154	0.006503	0.0108668	0.087932	0.56106	0.827931	0.525303	0.439787	0.610819	0.0624242	0.257576	0.32
Prevotella buccalis	0	0	0	0	0	0.000574615	0.0004946	0.00444015	-0.0353554	0.569483	0.834112	0.479091	0.408449	0.549733	-0.0369697	0.19697	0.16
Klebsiella pneumoniae	0	0	0	0	0.00710667	0.0483608	0.0072334	0.00431682	0	0.568089	0.834112	0.485455	0.436973	0.533936	-0.0309091	0.0909091	0.06
Bacteroides thetaiotaomicron	0.07711	0.23359	0.39718	0.173875	0.0908533	1.48471	0.787537	0.604435	-0.155077	0.571682	0.834233	0.530758	0.420756	0.640759	-0.0933333	0.833333	0.74
Bacteroides caccae	0.16772	0.27295	0.805855	0.56288	0.244167	0.716118	1.1659	1.48238	0.283732	0.577645	0.83854	0.53	0.425196	0.634804	0.0733333	0.666667	0.74
Alistipes shahii	0.35654	0.13966	0.185495	0.15893	0.263907	0.209918	0.325752	0.42807	-0.276627	0.581019	0.83854	0.47	0.363599	0.576401	-0.0781818	0.818182	0.74
Agathobaculum butyriciproducens	0.36134	0.26925	0.329075	0.34162	0.354887	0.319586	0.361581	0.537605	-0.0770499	0.580996	0.83854	0.469848	0.362473	0.577224	-0.0448485	0.984848	0.94
Tyzzerella nexilis	0	0	0	0	0	0	0.0006414	0.000514545	0	0.584494	0.840477	0.486061	0.437442	0.534679	-0.0309091	0.0909091	0.06
Christensenella minuta	0	0	0	0	0	0.000464615	0.000147	0.000823636	-0.0126872	0.587195	0.84129	0.484848	0.431788	0.537909	-0.0260606	0.106061	0.08
Turicimonas muris	0	0	0.001175	0.003425	0.0134067	0.0149977	0.0536908	0.0168745	-0.165167	0.591954	0.845035	0.471364	0.366288	0.57644	-0.0115152	0.651515	0.64
Monoglobus pectinilyticus	0	0	0	0	0	0.00282077	0.0012452	0.0282889	-0.127159	0.600117	0.850526	0.484242	0.427013	0.541471	-0.0212121	0.121212	0.1
Eubacterium sp CAG 180	0	0	0	0	0	0.241804	0.751298	0.523555	0.1821	0.599529	0.850526	0.522121	0.438901	0.605342	0.0375758	0.242424	0.28
Clostridium sp CAG 299	0	0	0	0	0	0.0199108	0.000452	0.00582697	0	0.606078	0.854099	0.489091	0.449292	0.528889	-0.0206061	0.0606061	0.04
Eubacterium ventriosum	0	0.03914	0.021335	0.024285	0.21293	0.0712554	0.071212	0.120872	0.0552	0.606974	0.854099	0.472424	0.368746	0.576103	0.0636364	0.636364	0.7
Roseburia sp CAG 471	0	0	0	0	0.00405667	0.0837438	0.0195728	0.0377933	-0.0978149	0.609346	0.854385	0.474394	0.376315	0.572473	-0.0193939	0.439394	0.42
Roseburia hominis	0.49299	0.15698	0.044705	0.032305	0.81045	0.451126	0.226853	0.223091	0.0475833	0.617348	0.862536	0.527273	0.41939	0.635155	-0.0387879	0.878788	0.84
Clostridium scindens	0	0	0	0	0.00073	2.38462e-05	0.0014898	0.000788636	-0.0397092	0.62226	0.866327	0.484697	0.424843	0.544551	-0.0212121	0.121212	0.1
Roseburia sp CAG 303	0	0	0	0	0	0	0.0297274	0.0224514	0.0175719	0.630523	0.87474	0.512879	0.459782	0.565975	0.0242424	0.0757576	0.1
Bacteroides clarus	0	0	0	0	0.00252	0.180947	0.262852	0.204274	0.18511	0.638221	0.879228	0.522727	0.426699	0.618756	0.00606061	0.393939	0.4
Anaerotignum lactatifermentans	0	0	0	0	0	0.00151	0.0046922	0.00572	0	0.636855	0.879228	0.49	0.449985	0.530015	-0.0206061	0.0606061	0.04
Firmicutes bacterium CAG 83	0.03035	0.00124	0.06932	0.06397	0.0219433	0.0267938	0.197678	0.281115	-0.0812145	0.641131	0.880158	0.474545	0.368665	0.580426	-0.00363636	0.863636	0.86
Bacteroides faecis	1.9233	0	0	0	3.20346	0.347493	0.719435	0.345667	0.0531366	0.645304	0.882812	0.521364	0.428318	0.614409	-0.00848485	0.348485	0.34
Paraprevotella clara	0	0	0	0	0.0116767	0.000451538	0.0025498	0.0037197	-0.0177076	0.648992	0.884785	0.487273	0.433808	0.540738	-0.0260606	0.106061	0.08
Ruminococcus torques	0.14678	0.10806	0.16946	0.117995	0.10472	0.439694	0.358722	0.310656	0.0887691	0.652876	0.887011	0.524545	0.417515	0.631576	0.00666667	0.833333	0.84
Klebsiella variicola	0	0	0	0	0.00226	0.0170692	0.0101574	0.00252061	0.00726781	0.655139	0.887027	0.51197	0.459016	0.564924	0.0242424	0.0757576	0.1
Olsenella scatoligenes	0.00052	0	0	0	0.123257	0.0192923	0.0010776	0.0241902	-0.0735117	0.65986	0.890359	0.483485	0.41145	0.55552	-0.0169697	0.19697	0.18
Sellimonas intestinalis	0.03061	0	0	0	0.0526267	0.0180162	0.0178924	0.0202836	-0.108242	0.665897	0.895439	0.481364	0.397891	0.564836	-0.0278788	0.287879	0.26
Actinotignum timonense	0	0	0	0	0	4.23077e-05	0.0010102	0.000284545	0	0.771056	0.899224	0.505152	0.470613	0.53969	0.00969697	0.030303	0.04
Atopobium minutum	0	0	0	0	0	0	0.0007712	1.74242e-05	0	0.753312	0.899224	0.495152	0.466433	0.52387	-0.010303	0.030303	0.02
Bacteroides coprophilus	0	0	0	0	0.00834	0.145345	0.013815	0.0195544	0	0.737964	0.899224	0.494848	0.466239	0.523458	-0.010303	0.030303	0.02
Bacteroides intestinalis	0	0	0	0	0	0.000544615	0.635524	0.193299	0.124369	0.756993	0.899224	0.513939	0.425528	0.602351	0.0169697	0.30303	0.32
Bacteroides plebeius	0	0	0	0	3.94078	3.03424	3.03044	1.70742	-0.224114	0.760005	0.899224	0.486364	0.399116	0.573612	-0.0381818	0.318182	0.28
Bacteroides sp CAG 144	0	0	0.034285	0.053875	0	0.109275	0.520079	0.332773	0.0146548	0.758293	0.899224	0.516061	0.412572	0.619549	-0.00545455	0.545455	0.54
Bacteroides sp CAG 633	0	0	0	0	0	0	0.0544614	0.115625	0	0.712841	0.899224	0.491061	0.444952	0.537169	-0.0157576	0.0757576	0.06
Bacteroides uniformis	2.36727	3.43611	7.19242	5.74412	1.8512	7.08148	8.74241	9.4222	0.0289443	0.740109	0.899224	0.518182	0.411733	0.62463	0.0151515	0.984848	1
Bacteroides xylanisolvens	0.02909	0.36366	0.365625	0.21946	2.15151	1.93964	1.47035	0.767558	-0.158411	0.769606	0.899224	0.516061	0.404547	0.627575	-0.0842424	0.924242	0.84
Butyricimonas synergistica	0.21575	0.04858	0.035845	0.038045	0.23622	0.06486	0.0857076	0.113954	-0.0900088	0.671943	0.899224	0.477121	0.372125	0.582117	-0.0121212	0.712121	0.7
Prevotella sp AM42 24	0	0	0	0	0	0	0.0062542	0.0233988	0	0.737964	0.899224	0.494848	0.466239	0.523458	-0.010303	0.030303	0.02
Prevotella sp CAG 1320	0	0	0	0	0	0	0.0005632	0.367189	0	0.72272	0.899224	0.494545	0.466034	0.523057	-0.010303	0.030303	0.02
Prevotella timonensis	0	0	0	0	0.000943333	0.00685385	0.004932	0.00303591	0.0853701	0.766881	0.899224	0.510758	0.439545	0.58197	0.0133333	0.166667	0.18
Alistipes onderdonkii	0	0	0	0	0	0.00455154	0.0429392	0.0507632	-0.118009	0.693682	0.899224	0.485758	0.416163	0.555352	-0.0218182	0.181818	0.16
Parabacteroides merdae	1.61838	0.35102	0.462215	0.786115	1.92405	1.01293	1.44973	1.17644	-0.455697	0.756645	0.899224	0.483182	0.373044	0.59332	-0.112727	0.772727	0.66
Enterococcus faecalis	0	0	0	0	0.08075	0.0186477	0.107613	0.00143	0.0137631	0.698571	0.899224	0.512424	0.449064	0.575784	0.0187879	0.121212	0.14
Weissella confusa	0	0	0	0	0	0	8.5e-05	0.00133394	0	0.72272	0.899224	0.494545	0.466034	0.523057	-0.010303	0.030303	0.02
Streptococcus australis	0.01058	0	0	0	0.0116667	0.00262385	0.0013844	0.00109636	0.0647895	0.722139	0.899224	0.514848	0.432678	0.597019	0.0327273	0.227273	0.26
Streptococcus infantarius	0	0	0	0	0	0	0.005493	0.00024197	0	0.771056	0.899224	0.505152	0.470613	0.53969	0.00969697	0.030303	0.04
Clostridium paraputrificum	0	0	0	0	0	0.00130077	0.000808	0.00181803	0	0.771416	0.899224	0.506212	0.464602	0.547822	0.0145455	0.0454545	0.06
Clostridium perfringens	0	0	0	0	0.0003	0.00192077	0.0001166	0.000486212	0	0.72272	0.899224	0.494545	0.466034	0.523057	-0.010303	0.030303	0.02
Clostridium sp chh4 2	0	0	0	0	0	0	4.34e-05	0.000524697	0	0.737964	0.899224	0.494848	0.466239	0.523458	-0.010303	0.030303	0.02
Intestinimonas butyriciproducens	0.09149	0.04789	0.01712	0.016375	0.13815	0.107055	0.091811	0.0532111	-0.00711143	0.718735	0.899224	0.519697	0.411395	0.627999	-0.0939394	0.893939	0.8
Eubacterium sp CAG 251	0	0	0	0	0.171227	0.0225785	0.0684052	0.122545	-0.180526	0.708354	0.899224	0.485455	0.410614	0.560295	-0.0121212	0.212121	0.2
Anaerostipes hadrus	0.32502	0.22835	0.20251	0.22113	0.760453	0.281507	0.488061	0.452467	-0.0341552	0.686075	0.899224	0.477879	0.368254	0.587503	-0.0248485	0.984848	0.96
Blautia hydrogenotrophica	0	0	0	0	0.0209767	0.00237923	0.0053378	0.012175	-0.0987038	0.733559	0.899224	0.485606	0.404238	0.566974	0.00242424	0.257576	0.26
Blautia obeum	0.41139	0.23141	0.3616	0.377015	0.50035	0.642321	0.833817	0.678747	-0.0521091	0.742198	0.899224	0.48197	0.373633	0.590307	-0.0145455	0.954545	0.94
Coprococcus catus	0.00786	0.08222	0.10173	0.09899	0.0939067	0.103182	0.14817	0.161922	0.332703	0.718358	0.899224	0.519697	0.41406	0.625334	0.107273	0.772727	0.88
Clostridium asparagiforme	0.00441	0	0	0	0.0205667	0.00403692	0.002761	0.00492227	-0.0779529	0.71591	0.899224	0.483939	0.3985	0.569379	-0.0230303	0.30303	0.28
Flavonifractor plautii	0.31734	0.11852	0.10254	0.091705	0.43655	0.239159	0.195618	0.261198	0.0610319	0.742213	0.899224	0.51803	0.411597	0.624464	-0.00484848	0.984848	0.98
Flavonifractor sp An10	0	0	0	0	0	0.00104154	0.0003632	0.000770758	-0.0302332	0.755986	0.899224	0.49	0.428332	0.551668	-0.0163636	0.136364	0.12
Gemmiger formicilis	0	0.06879	0.099425	0.12317	0.0775233	0.176095	0.178486	0.171553	-0.0427159	0.683902	0.899224	0.477727	0.37019	0.585264	-0.00909091	0.909091	0.9
Ruminococcus sp CAG 403	0	0	0	0	0	0	0.0034894	0.0102658	0	0.737964	0.899224	0.494848	0.466239	0.523458	-0.010303	0.030303	0.02
Solobacterium moorei	0	0	0	0	0	0	0.0004528	0.000832727	0	0.746222	0.899224	0.507879	0.46033	0.555428	0.0193939	0.0606061	0.08
Firmicutes bacterium CAG 170	0	0	0	0	0	0.169589	0.0174978	0.0057547	-0.0995025	0.680149	0.899224	0.487576	0.429907	0.545245	-0.0212121	0.121212	0.1
Acidaminococcus fermentans	0	0	0	0	0	0	1.06e-05	0.0260594	0	0.72272	0.899224	0.494545	0.466034	0.523057	-0.010303	0.030303	0.02
Acidaminococcus intestini	0	0.27576	0	0	1.36726	1.26032	0.129477	0.137006	0.095746	0.682875	0.899224	0.516364	0.43752	0.595208	0.0278788	0.212121	0.24
Megamonas hypermegale	0	0	0	0	0.00792	0.0657123	0.0030754	5.15152e-05	0	0.757603	0.899224	0.505455	0.470827	0.540082	0.00969697	0.030303	0.04
Dialister succinatiphilus	0	0	0	0	0	0.134102	0.0288798	0.0130886	0	0.705668	0.899224	0.50803	0.466052	0.550008	0.0145455	0.0454545	0.06
Megasphaera elsdenii	0	0	0	0	0	0.0485438	0.0007798	0.00235576	0	0.72272	0.899224	0.494545	0.466034	0.523057	-0.010303	0.030303	0.02
Peptoniphilus harei	0	0	0	0	0	0.000203846	2.22e-05	0.00118576	0	0.72272	0.899224	0.494545	0.466034	0.523057	-0.010303	0.030303	0.02
Bilophila wadsworthia	0.12935	0.05518	0.07946	0.082615	0.116907	0.1731	0.103129	0.106317	-0.0667729	0.769606	0.899224	0.483939	0.376136	0.591743	-0.0490909	0.909091	0.86
Escherichia coli	0.09593	0.03187	0.03975	0.02886	0.09648	0.524893	0.6669	0.441557	0.0583018	0.756139	0.899224	0.516818	0.410331	0.623305	-0.0121212	0.712121	0.7
Klebsiella oxytoca	0	0	0	0	0	0.0530208	0.0078094	0.000152121	0	0.684204	0.899224	0.508636	0.46651	0.550763	0.0145455	0.0454545	0.06
Cloacibacillus porcorum	0	0	0	0	0	0	0.0019436	0.0245965	0	0.746222	0.899224	0.507879	0.46033	0.555428	0.0193939	0.0606061	0.08
Oscillibacter sp CAG 241	0	0	0.034375	0.01098	0.492123	0.102878	0.191479	0.153436	0.126659	0.781313	0.908074	0.514697	0.410893	0.618501	-0.0109091	0.590909	0.58
Bifidobacterium angulatum	0	0	0	0	0	0	0.000722	0.014798	0	0.862592	0.929447	0.502273	0.477738	0.526808	0.00484848	0.0151515	0.02
Bifidobacterium dentium	0	0	0	0	0.000616667	0.0130823	0.0129268	0.00248894	0.0195599	0.867057	0.929447	0.505606	0.440765	0.570448	0.00363636	0.136364	0.14
Bacteroides faecichinchillae	0	0	0	0	0	0	0.0028976	2.80303e-05	0	0.843201	0.929447	0.502576	0.477926	0.527226	0.00484848	0.0151515	0.02
Bacteroides fragilis	0	0	0.003795	0.00476	0.0577633	0.378102	0.780239	0.542225	0.0220222	0.847988	0.929447	0.51	0.408502	0.611498	0.0248485	0.515152	0.54
Bacteroides sp D2	0	0	0	0	4.33333e-05	0	0.0010236	6.51515e-05	0	0.843201	0.929447	0.502576	0.477926	0.527226	0.00484848	0.0151515	0.02
Odoribacter splanchnicus	0	0.83767	1.08669	0.990145	0.38667	0.74914	1.06059	1.06327	-0.0247906	0.808378	0.929447	0.486667	0.379434	0.593899	0.00545455	0.954545	0.96
Prevotella sp CAG 617	0	0	0	0	0	0	0.145441	0.000130303	0	0.843201	0.929447	0.502576	0.477926	0.527226	0.00484848	0.0151515	0.02
Prevotella sp S7 1 8	0	0	0	0	0	9.61538e-05	0.0002672	0.000150909	0	0.843201	0.929447	0.502576	0.477926	0.527226	0.00484848	0.0151515	0.02
Candidatus Gastranaerophilales bacterium	0	0	0	0	0.00178	0.00311	0.0543202	0.0580709	0.0159364	0.83921	0.929447	0.505758	0.450828	0.560687	0.00909091	0.0909091	0.1
Leuconostoc mesenteroides	0	0	0	0	0	6.23077e-05	0.000541	5.15152e-06	0	0.843201	0.929447	0.502576	0.477926	0.527226	0.00484848	0.0151515	0.02
Lactococcus lactis	0	0	0	0	0.00055	0.0146731	0.002765	0.00431076	-0.0154387	0.859593	0.929447	0.505758	0.443234	0.568281	0.0187879	0.121212	0.14
Streptococcus lutetiensis	0	0	0	0	0.0274933	0	0.0001622	0.000235303	0	0.862592	0.929447	0.502273	0.477738	0.526808	0.00484848	0.0151515	0.02
Clostridium sp D5	0	0	0	0	0	0.000351538	0.000919	3.21212e-05	0	0.843201	0.929447	0.502576	0.477926	0.527226	0.00484848	0.0151515	0.02
Clostridiales bacterium 1 7 47FAA	0	0	0	0	0	0	0.0019368	0.00102515	0.00289036	0.839209	0.929447	0.505758	0.450822	0.560693	0.00909091	0.0909091	0.1
Lawsonibacter asaccharolyticus	0.11642	0.06094	0.084995	0.08117	0.1118	0.0679908	0.116311	0.120992	0.00161918	0.810542	0.929447	0.513182	0.405867	0.620496	-0.0448485	0.984848	0.94
Eubacterium callanderi	0	0	0	0	0	0	6.68e-05	0.00043197	0	0.862592	0.929447	0.502273	0.477738	0.526808	0.00484848	0.0151515	0.02
Eubacterium sp OM08 24	0	0	0	0	0	5e-05	0.004938	0.00136848	0	0.868113	0.929447	0.495455	0.443587	0.547322	-0.0109091	0.0909091	0.08
Blautia hansenii	0	0	0	0	0	0.000726923	0.0001842	0.000384091	0	0.862592	0.929447	0.502273	0.477738	0.526808	0.00484848	0.0151515	0.02
Lachnoclostridium sp An14	0	0	0	0	0	0.000113846	0.0004122	0.000357727	0	0.862592	0.929447	0.502273	0.477738	0.526808	0.00484848	0.0151515	0.02
Ruminococcaceae bacterium D16	0	0	0	0	0	0.00885846	0.0073756	0.00417167	0.0112727	0.830774	0.929447	0.49	0.398609	0.581391	-0.0436364	0.363636	0.32
Ruminococcaceae bacterium D5	0	0	0.00096	0	0.0258533	0.00761154	0.0340606	0.0594962	0.0838225	0.832441	0.929447	0.510909	0.410901	0.610917	0.0351515	0.484848	0.52
Clostridium innocuum	0.01396	0	0	0	0.00951	0.00204385	0.0101632	0.0208714	0.0319559	0.863784	0.929447	0.508485	0.41319	0.60378	0.0460606	0.393939	0.44
Megamonas funiformis	0	0	0	0	0.00682	0.426522	0.0012844	1.39394e-05	0	0.843201	0.929447	0.502576	0.477926	0.527226	0.00484848	0.0151515	0.02
Bacteroides coagulans	0	0	0	0	0.00352667	0.000699231	0.0003518	0.000727424	0	0.850124	0.929447	0.494848	0.443115	0.546582	-0.0109091	0.0909091	0.08
Campylobacter hominis	0	0	0	0	0	0.000300769	0.0011468	0.00879061	0.0143004	0.852608	0.929447	0.506364	0.440461	0.572266	0.0236364	0.136364	0.16
Klebsiella grimontii	0	0	0	0	0	0	0.0225738	0.000144848	0	0.843201	0.929447	0.502576	0.477926	0.527226	0.00484848	0.0151515	0.02
Haemophilus parahaemolyticus	0	0	0	0	0	0	0.0023554	1.87879e-05	0	0.843201	0.929447	0.502576	0.477926	0.527226	0.00484848	0.0151515	0.02
Haemophilus sp HMSC71H05	0	0	0	0	0	0.0301569	0.0037636	0.00475348	0.0739421	0.814501	0.929447	0.510606	0.422476	0.598736	0.0169697	0.30303	0.32
Blastocystis sp subtype 1	0	0	0	0	0	0	0.003575	0.00034197	0	0.843201	0.929447	0.502576	0.477926	0.527226	0.00484848	0.0151515	0.02
Alistipes sp An66	0	0	0	0	0	0.00188	0.0002592	0.00175803	0	0.880363	0.929927	0.49697	0.459698	0.534242	-0.00545455	0.0454545	0.04
Alistipes timonensis	0	0	0	0	0	0.00141231	0.0069178	0.00168879	0.00708306	0.873643	0.929927	0.504545	0.449813	0.559277	0.00909091	0.0909091	0.1
Clostridium symbiosum	0.00128	0	0	0	0.0415433	0.00521615	0.0100228	0.0134835	-0.0593071	0.873605	0.929927	0.492121	0.396192	0.588051	-0.0242424	0.424242	0.4
Peptoniphilus sp HMSC062D09	0	0	0	0	0	0	3.52e-05	0.000518939	0	0.880363	0.929927	0.49697	0.459698	0.534242	-0.00545455	0.0454545	0.04
Citrobacter braakii	0	0	0	0	0	7.38462e-05	0.001156	0.00283258	0	0.880363	0.929927	0.49697	0.459698	0.534242	-0.00545455	0.0454545	0.04
Sanguibacteroides justesenii	0	0	0	0	0	0	0.0063468	0.00290197	0	0.890074	0.932684	0.503636	0.453525	0.553747	0.00424242	0.0757576	0.08
Prevotella bivia	0.00707	0	0	0	0.00859667	0.00270231	0.0028572	0.00440242	-0.034128	0.888283	0.932684	0.495152	0.42947	0.560833	-0.0115152	0.151515	0.14
Faecalibacterium prausnitzii	5.05646	5.99493	6.22846	6.83486	6.69201	6.40368	7.03238	7.35656	-0.0180046	0.886953	0.932684	0.492121	0.383681	0.600562	0	1	1
Clostridium aldenense	0	0	0	0	0	0.000159231	0.0008756	0.000498788	0.0315741	0.901978	0.942651	0.503939	0.442663	0.565216	-0.00121212	0.121212	0.12
Rothia mucilaginosa	0	0	0	0	0	0.000310769	0.0005804	0.000691515	0.0002775	0.961189	0.973965	0.501818	0.434397	0.56924	0.00848485	0.151515	0.16
Gordonibacter pamelaeae	0.02766	0.00565	0.015885	0.01313	0.02966	0.0247215	0.0459408	0.0544523	0.00286281	0.964247	0.973965	0.497424	0.391187	0.603662	-0.00787879	0.787879	0.78
Barnesiella intestinihominis	1.1416	0.68464	1.0972	1.43337	0.922193	1.06388	1.77668	1.86068	0.369317	0.955458	0.973965	0.503182	0.397031	0.609333	0.0969697	0.80303	0.9
Prevotella corporis	0	0	0	0	0.0118433	0.00635923	0.0028666	0.00462682	0.00102043	0.955502	0.973965	0.50197	0.437686	0.566253	0.00363636	0.136364	0.14
Streptococcus infantis	0	0	0	0	0.0002	0.00102231	0.0004772	0.000390606	-0.0201651	0.966347	0.973965	0.498636	0.441992	0.555281	-0.00606061	0.106061	0.1
Streptococcus mitis	0.00385	0	0	0	0.00341	0.00389154	0.0009288	0.000382273	0.0119395	0.964635	0.973965	0.501515	0.440665	0.562365	-0.00121212	0.121212	0.12
Clostridium sp CAG 253	0	0	0	0	0.01205	0.0703308	0.0477728	0.0108467	-0.06061	0.959175	0.973965	0.502121	0.425483	0.578759	-0.0121212	0.212121	0.2
Lactonifactor longoviformis	0	0	0	0	0	0.000180769	0.0008276	0.000276515	0	0.962292	0.973965	0.501212	0.45672	0.545704	-0.000606061	0.0606061	0.06
Eubacterium ramulus	0.02647	0.04523	0.052135	0.05749	0.0455633	0.0442931	0.0889912	0.100886	0.0461427	0.966549	0.973965	0.497576	0.391359	0.603793	0.0369697	0.80303	0.84
Blautia producta	0	0	0	0	0.0105033	0.000363846	0.0043538	0.00158167	0.0461216	0.948269	0.973965	0.502424	0.432838	0.57201	-0.00666667	0.166667	0.16
Eisenbergiella massiliensis	0.0137	0	0	0	0.0537633	0.0109338	0.0130626	0.0193665	-0.0247589	0.934491	0.973965	0.503939	0.413433	0.594446	0.00666667	0.333333	0.34
Eubacterium rectale	0.04785	0.76339	0.749195	0.91148	0.88058	2.81067	1.77531	1.99923	-0.0328242	0.964395	0.973965	0.497424	0.390721	0.604127	-0.0339394	0.893939	0.86
Faecalicoccus pleomorphus	0	0	0	0	0.00632	2.84615e-05	0.0064458	0.00255424	0	0.95687	0.973965	0.501515	0.451777	0.551254	0.00424242	0.0757576	0.08
Faecalitalea cylindroides	0	0	0	0	0	0	0.0059966	0.00959364	-0.0844169	0.948935	0.973965	0.497879	0.437538	0.55822	-0.00121212	0.121212	0.12
Pseudoflavonifractor capillosus	0	0	0	0	0.00110333	0.00663077	0.0044508	0.00212364	0.0133653	0.972351	0.977312	0.498333	0.411615	0.585052	-0.0230303	0.30303	0.28
Streptococcus anginosus group	0.00097	0	0	0	0.0323067	0.00134769	0.0014622	0.00176106	0.0307841	0.982745	0.982745	0.500909	0.431507	0.570311	-0.00666667	0.166667	0.16
Clostridium clostridioforme	0	0	0	0	0.0677867	0.193877	0.0165694	0.00708182	0.00328552	0.982665	0.982745	0.501061	0.418576	0.583546	0.00242424	0.257576	0.26

## Sheet: D_SIAMCAT_tCD-TG+ vs Healthy
Supplementary Table 6D
	Median				Average
ID	Untreated CD	tCD-TG+	tCD-TG-	Healthy	Untreated CD	tCD-TG+	tCD-TG-	Healthy	log2FC	p.val	p.adj	auc	auc.ci.l	auc.ci.h	pr.shift	pr.n	pr.p
Veillonella atypica	0.0019	0.00535	0	0	0.0510367	0.0146362	0.0184302	0.0022203	1.2768	7.6405e-06	0.00278878	0.821678	0.701559	0.941797	0.649184	0.19697	0.846154
Streptococcus sanguinis	0.00529	0	0	0	0.00687	0.00287692	0.0015678	0.000406818	0.768222	5.35322e-05	0.0065916	0.706294	0.559355	0.853232	0.400932	0.0606061	0.461538
Ruminococcus bicirculans	0	0	0	0.215075	0.138857	0.0533262	0.32175	1.01925	-2.88021	5.41775e-05	0.0065916	0.147436	0.0457811	0.249091	-0.679487	0.833333	0.153846
Veillonella tobetsuensis	0	0	0	0	0.000416667	0.00181154	0.000564	0	0.17917	8.39489e-05	0.00766034	0.615385	0.496193	0.734576	0.230769	0	0.230769
Haemophilus parainfluenzae	0.20275	0.06897	0.011765	0.002225	0.157897	0.192873	0.0385282	0.0185286	1.42595	0.00049572	0.0361876	0.800699	0.642062	0.959336	0.240093	0.606061	0.846154
Firmicutes bacterium sp CAG 83	0.03035	0.00124	0.06932	0.06397	0.0219433	0.0267938	0.197678	0.281115	-1.69779	0.000604398	0.0367675	0.198135	0.0807829	0.315488	-0.325175	0.863636	0.538462
Lactobacillus curvatus	0	0	0	0	0	0.0402146	0	0	0.14793	0.00145971	0.0532793	0.576923	0.474854	0.678992	0.153846	0	0.153846
Clostridium celatum	0	0	0	0	0.00434333	0.00853846	0.0023042	0.00102364	0.26272	0.00145116	0.0532793	0.607226	0.487548	0.726904	0.215618	0.0151515	0.230769
Veillonella infantium	0.00214	0.00044	0	0	0.00217	0.00392308	0.0028542	0.00105773	0.728918	0.00126235	0.0532793	0.731935	0.584252	0.879617	0.465035	0.227273	0.692308
Haemophilus sputorum	0	0	0	0	0.00127333	0.00120308	0.0005264	0	0.098629	0.00145971	0.0532793	0.576923	0.474854	0.678992	0.153846	0	0.153846
Bifidobacterium longum	0.75965	0.22572	0.138	1.13068	1.02412	0.33656	0.381937	1.90915	-0.6529	0.00239182	0.0793651	0.231935	0.120012	0.343858	0.044289	0.878788	0.923077
Alistipes putredinis	2.42072	0.98319	5.66061	6.72994	4.75238	2.77495	5.7995	7.5997	-1.57686	0.0033874	0.103033	0.241259	0.105153	0.377364	-0.247086	0.939394	0.692308
Streptococcus parasanguinis	0.01527	0.01613	0.00363	0.0018	0.0568033	0.0324631	0.0284376	0.0158606	1.08393	0.00449518	0.10379	0.744755	0.605601	0.883909	0.347319	0.575758	0.923077
Roseburia inulinivorans	2.39342	0.9042	0.88052	0.24564	2.03612	1.36919	1.65701	0.503478	0.713835	0.00446396	0.10379	0.751166	0.587314	0.915017	-0.0011655	0.924242	0.923077
Acidaminococcus intestini	0	0.27576	0	0	1.36726	1.26032	0.129477	0.137006	1.78205	0.00373206	0.10379	0.699301	0.534761	0.86384	0.32634	0.212121	0.538462
Veillonella dispar	0.01462	0.00373	0	0	0.0141567	0.0110031	0.0079178	0.00273045	0.859698	0.00454971	0.10379	0.720862	0.558916	0.882808	0.358974	0.333333	0.692308
Bacteroides sp CAG 144	0	0	0.034285	0.053875	0	0.109275	0.520079	0.332773	-1.87083	0.00779878	0.158142	0.283217	0.159742	0.406691	-0.468531	0.545455	0.0769231
Eubacterium siraeum	0	0	0	0.02281	0.01701	0.139254	1.40048	0.548037	-1.80245	0.00756688	0.158142	0.272727	0.122078	0.423377	-0.512821	0.666667	0.153846
Veillonella parvula	0.12788	0.01107	0.00372	0.0004	0.18756	0.0367885	0.0289758	0.0136438	1.07978	0.010265	0.197195	0.716783	0.57014	0.863426	0.346154	0.5	0.846154
Prevotella copri	16.8113	0	0	0	16.7623	11.2686	5.12633	3.68113	1.80106	0.0113066	0.206346	0.657343	0.507356	0.80733	0.310023	0.151515	0.461538
Bifidobacterium animalis	0	0	0	0	0	0.0305685	0.0815982	0.0377582	0.543157	0.0188343	0.212384	0.614802	0.480738	0.748866	0.231935	0.0757576	0.307692
Gardnerella vaginalis	0	0	0	0	0	0.00666692	0	7.15152e-05	0.137591	0.0165915	0.212384	0.570513	0.466138	0.674888	0.138695	0.0151515	0.153846
Bacteroidetes bacterium oral taxon 272	0	0	0	0	0	0.00138077	0	0	0	0.0264824	0.212384	0.538462	0.463078	0.613845	0.0769231	0	0.0769231
Bacteroides dorei	4.98086	0	2.9793	1.21476	5.04474	1.29213	4.9182	4.31934	-1.95913	0.0126688	0.212384	0.282051	0.132759	0.431344	-0.388112	0.772727	0.384615
Bacteroides galacturonicus	0.14428	0	0	0	0.129507	0.08803	0.0289352	0.0133655	0.862643	0.0267661	0.212384	0.630536	0.482449	0.778624	0.248252	0.136364	0.384615
Bacteroides vulgatus	5.96068	12.7111	7.1939	5.54864	4.4649	11.7483	8.84804	7.09923	0.397048	0.0233242	0.212384	0.700466	0.548455	0.852478	0.0909091	0.909091	1
Bacteroidales bacterium KA00251	0	0	0	0	0.00276	0.00348923	0.0003466	0	0	0.0264824	0.212384	0.538462	0.463078	0.613845	0.0769231	0	0.0769231
Enterococcus durans	0	0	0	0	0.00103	0.0620385	0.0031252	0.00411576	0.362243	0.0238474	0.212384	0.592075	0.470552	0.713597	0.185315	0.0454545	0.230769
Lactobacillus acidophilus	0	0	0	0	0	0.00173846	0	0	0	0.0264824	0.212384	0.538462	0.463078	0.613845	0.0769231	0	0.0769231
Lactobacillus iners	0	0	0	0	0	0.00132769	0	0	0	0.0264824	0.212384	0.538462	0.463078	0.613845	0.0769231	0	0.0769231
Butyricicoccus pullicaecorum	0	0	0	0	0	0.00406692	0.0006664	0	0	0.0264824	0.212384	0.538462	0.463078	0.613845	0.0769231	0	0.0769231
Clostridium sp CAG 411	0	0	0	0	0	0.00118769	0.0119522	0	0	0.0264824	0.212384	0.538462	0.463078	0.613845	0.0769231	0	0.0769231
Clostridium ventriculi	0	0	0	0	0	0.00185385	1.48e-05	0	0	0.0264824	0.212384	0.538462	0.463078	0.613845	0.0769231	0	0.0769231
Eubacterium sp CAG 38	0.12346	0.53865	0.135045	0.04652	0.907767	1.07903	0.347337	0.306943	1.17473	0.0260014	0.212384	0.695221	0.532322	0.858121	0.210956	0.712121	0.923077
Coprococcus comes	0.35792	0.11875	0.209385	0.451925	0.466153	0.244523	0.309106	0.539339	-1.03455	0.0194475	0.212384	0.293706	0.142637	0.444776	-0.201632	0.893939	0.692308
Roseburia sp CAG 309	0	0	0	0	0	0	7.82e-05	0.00911985	-0.512823	0.024989	0.212384	0.348485	0.292624	0.404346	-0.30303	0.30303	0
Terrisporobacter othiniensis	0	0	0	0	0	0.00474615	0	0	0	0.0264824	0.212384	0.538462	0.463078	0.613845	0.0769231	0	0.0769231
Anaeromassilibacillus sp An250	0	0.00149	0.0013	0.00805	0.00919667	0.00223077	0.0058786	0.0142505	-0.689758	0.0131741	0.212384	0.284382	0.171804	0.396961	-0.17366	0.712121	0.538462
Ruminococcus callidus	0	0	0	0	0	0	0.0049658	0.0252386	-0.610358	0.017109	0.212384	0.333333	0.276033	0.390633	-0.318182	0.318182	0
Dialister succinatiphilus	0	0	0	0	0	0.134102	0.0288798	0.0130886	0.52705	0.0204957	0.212384	0.594406	0.471034	0.717777	0.185315	0.0454545	0.230769
Fusobacterium ulcerans	0	0	0	0	0	0.00366769	0	0	0	0.0264824	0.212384	0.538462	0.463078	0.613845	0.0769231	0	0.0769231
Enterobacter mori	0	0	0	0	0	0.00152231	0.001128	0	0	0.0264824	0.212384	0.538462	0.463078	0.613845	0.0769231	0	0.0769231
Kluyvera ascorbata	0	0	0	0	0	0.00836846	0	0	0	0.0264824	0.212384	0.538462	0.463078	0.613845	0.0769231	0	0.0769231
Kluyvera cryocrescens	0	0	0	0	0	0.782978	0.0003342	0	0	0.0264824	0.212384	0.538462	0.463078	0.613845	0.0769231	0	0.0769231
Kosakonia cowanii	0	0	0	0	0	0.00673	0	0	0	0.0264824	0.212384	0.538462	0.463078	0.613845	0.0769231	0	0.0769231
Leclercia adecarboxylata	0	0	0	0	0	0.00268692	0.0009038	0	0	0.0264824	0.212384	0.538462	0.463078	0.613845	0.0769231	0	0.0769231
Ruthenibacterium lactatiformans	0.18487	0.07837	0.102665	0.147755	0.250547	0.126402	0.372322	0.643087	-0.518177	0.0286464	0.222467	0.306527	0.141219	0.471834	-0.138695	0.984848	0.846154
Firmicutes bacterium CAG 145	0.00111	0	0	0.001865	0.0606333	0.00184769	0.0265068	0.0377641	-0.817815	0.035398	0.269172	0.324592	0.20669	0.442494	-0.252914	0.560606	0.307692
Streptococcus sp A12	0.00833	0	0	0	0.00764	0.00251077	0.003504	0.000389697	0.40788	0.0395864	0.294878	0.641608	0.477962	0.805254	0.234266	0.227273	0.461538
Butyricimonas virosa	0.02498	0.01313	0.064795	0.07188	0.0464133	0.0635031	0.183509	0.138854	-0.768036	0.0535558	0.390957	0.329837	0.163839	0.495835	-0.141026	0.833333	0.692308
Streptococcus infantis	0	0	0	0	0.0002	0.00102231	0.0004772	0.000390606	0.251853	0.0574091	0.406235	0.601399	0.464557	0.73824	0.201632	0.106061	0.307692
Megamonas hypermegale	0	0	0	0	0.00792	0.0657123	0.0030754	5.15152e-05	0.186732	0.0578746	0.406235	0.564103	0.457472	0.670733	0.123543	0.030303	0.153846
Lactobacillus sakei	0	0	0	0	0.000553333	0.00620846	0.0001416	0.000447879	0.137167	0.0626249	0.431284	0.562937	0.457525	0.668349	0.123543	0.030303	0.153846
Victivallis vadensis	0	0	0	0	0	0.0185146	0.0609164	0.0774826	-0.8058	0.0641666	0.433719	0.364802	0.257614	0.471989	-0.286713	0.363636	0.0769231
Haemophilus pittmaniae	0	0	0	0	0	0.00215385	5.58e-05	0.000887273	0.253844	0.0661538	0.439021	0.58042	0.461166	0.699673	0.170163	0.0606061	0.230769
Clostridium perfringens	0	0	0	0	0.0003	0.00192077	0.0001166	0.000486212	0.043082	0.0676931	0.441214	0.561772	0.457543	0.666	0.123543	0.030303	0.153846
Enterococcus faecalis	0	0	0	0	0.08075	0.0186477	0.107613	0.00143	0.458928	0.0702658	0.449948	0.600233	0.458651	0.741815	0.18648	0.121212	0.307692
Methanobrevibacter smithii	0	0	0	0	0.01269	0.0502985	0.131125	0.350687	-1.25946	0.0751995	0.473238	0.357809	0.235551	0.480067	-0.238928	0.469697	0.230769
Bacteroides intestinalis	0	0	0	0	0	0.000544615	0.635524	0.193299	-0.70264	0.0783419	0.474264	0.378788	0.295082	0.462493	-0.226107	0.30303	0.0769231
Clostridium sp CAG 253	0	0	0	0	0.01205	0.0703308	0.0477728	0.0108467	0.701659	0.0792605	0.474264	0.61655	0.452157	0.780944	0.172494	0.212121	0.384615
Coprococcus eutactus	0	0	0	0	0.0401333	0.256528	0.113937	0.540052	-1.03242	0.0780028	0.474264	0.37296	0.265243	0.480678	-0.271562	0.348485	0.0769231
Streptococcus australis	0.01058	0	0	0	0.0116667	0.00262385	0.0013844	0.00109636	0.386304	0.089442	0.526554	0.618881	0.461241	0.776521	0.234266	0.227273	0.461538
Clostridium spiroforme	0	0	0	0	0.00366667	0.000126154	0.0007392	0.00433833	-0.4096	0.0914744	0.529971	0.385781	0.303255	0.468307	-0.210956	0.287879	0.0769231
Streptococcus thermophilus	0.08498	0.07722	0.02819	0.012955	0.0937133	0.278568	0.111383	0.109001	0.61774	0.103852	0.592283	0.643357	0.465248	0.821466	0.0582751	0.787879	0.846154
Hungatella hathewayi	0.00107	0.00065	0	0	0.00100667	0.00299462	0.0024824	0.00402773	0.334777	0.114973	0.624633	0.620629	0.472061	0.769198	0.312354	0.30303	0.615385
Oscillibacter sp CAG 241	0	0	0.034375	0.01098	0.492123	0.102878	0.191479	0.153436	-0.935954	0.11637	0.624633	0.367716	0.206157	0.529274	-0.283217	0.590909	0.307692
Holdemania filiformis	0	0	0	0.00062	0.01146	0.00790538	0.0068374	0.0117135	-0.672177	0.116281	0.624633	0.371795	0.221924	0.521666	-0.284382	0.515152	0.230769
Firmicutes bacterium CAG 110	0	0	0	0.03709	0	0.19319	0.207421	0.508976	-1.08529	0.116347	0.624633	0.368298	0.2142	0.522397	-0.268065	0.575758	0.307692
Barnesiella intestinihominis	1.1416	0.68464	1.0972	1.43337	0.922193	1.06388	1.77668	1.86068	-1.04794	0.126117	0.632826	0.365385	0.200017	0.530752	-0.187646	0.80303	0.615385
Odoribacter splanchnicus	0	0.83767	1.08669	0.990145	0.38667	0.74914	1.06059	1.06327	-0.815053	0.125006	0.632826	0.364219	0.173625	0.554813	-0.185315	0.954545	0.769231
Enterococcus faecium	0	0	0	0	0.2082	0.183769	0.0119372	0.00989379	0.639255	0.120056	0.632826	0.613636	0.44502	0.782253	0.17366	0.287879	0.461538
Lawsonibacter asaccharolyticus	0.11642	0.06094	0.084995	0.08117	0.1118	0.0679908	0.116311	0.120992	-0.522276	0.12835	0.632826	0.365385	0.195733	0.535036	-0.215618	0.984848	0.769231
Agathobaculum butyriciproducens	0.36134	0.26925	0.329075	0.34162	0.354887	0.319586	0.361581	0.537605	-0.351177	0.130033	0.632826	0.365967	0.19139	0.540544	-0.138695	0.984848	0.846154
Coprobacillus cateniformis	0	0	0	0	0	0.00586846	0.0340332	0.160043	-0.514018	0.125551	0.632826	0.39627	0.300399	0.492142	-0.210956	0.287879	0.0769231
Turicibacter sanguinis	0.03555	0.01353	0.004175	0.00274	0.0571	0.0240762	0.0200932	0.0120294	0.529989	0.129433	0.632826	0.630536	0.456672	0.8044	0.178322	0.590909	0.769231
Desulfovibrio piger	0	0	0	0	0	0	0.052819	0.0610011	-0.229966	0.139878	0.66793	0.424242	0.38066	0.467825	-0.151515	0.151515	0
Campylobacter ureolyticus	0	0	0	0	0	0.000911538	4.26e-05	0.000904545	0.0711479	0.140906	0.66793	0.555361	0.448931	0.661791	0.108392	0.0454545	0.153846
Eubacterium sp CAG 274	0.05823	0	0	0	0.515973	0.0297123	0.0356906	0.120978	-0.8066	0.14681	0.686996	0.385781	0.256983	0.514578	-0.208625	0.439394	0.230769
Streptococcus salivarius	0.11168	0.06262	0.038125	0.025125	0.760953	0.112016	0.347497	0.0995648	0.362733	0.150989	0.697609	0.62704	0.441371	0.812709	-0.032634	0.878788	0.846154
Fusobacterium nucleatum	0	0	0	0	0.00428333	0.000644615	0.0013676	0.000468333	0.0347685	0.158608	0.723647	0.55303	0.448972	0.657089	0.108392	0.0454545	0.153846
Bifidobacterium breve	0	0	0	0	0	0.01401	0.0001176	0.000455152	0.143518	0.210525	0.735049	0.551282	0.44028	0.662284	0.0932401	0.0606061	0.153846
Olsenella scatoligenes	0.00052	0	0	0	0.123257	0.0192923	0.0010776	0.0241902	0.222391	0.174184	0.735049	0.588578	0.442805	0.734351	0.110723	0.19697	0.307692
Bacteroides eggerthii	0	0	0	0	1.55124	0.324756	0.81819	1.58042	-1.04126	0.184892	0.735049	0.397436	0.271056	0.523816	-0.178322	0.409091	0.230769
Bacteroides sp CAG 462	0	0	0	0	0	1.15126	0.0537562	0.0242112	0	0.197883	0.735049	0.531469	0.453725	0.609212	0.0617716	0.0151515	0.0769231
Bacteroides stercoris	0.26252	0.6049	0	0.00433	3.23737	2.93837	0.940542	1.69779	1.05665	0.175477	0.735049	0.614219	0.446697	0.781742	0.177156	0.515152	0.692308
Bacteroides uniformis	2.36727	3.43611	7.19242	5.74412	1.8512	7.08148	8.74241	9.4222	-0.226196	0.206692	0.735049	0.388112	0.201579	0.574645	0.0151515	0.984848	1
Prevotella sp CAG 1185	0	0	0	0	0.000786667	0.00836769	0.0039746	0.00322076	0.234402	0.223535	0.735049	0.574009	0.432188	0.71583	0.141026	0.166667	0.307692
Alistipes finegoldii	0.04796	0.32933	0.235425	0.684195	0.38546	0.794855	1.23912	1.84317	-0.540378	0.194606	0.735049	0.385198	0.223398	0.546999	-0.124709	0.893939	0.769231
Enterococcus hirae	0	0	0	0	0	0.000140769	2.32e-05	0.00112803	0	0.215339	0.735049	0.530303	0.454359	0.606247	0.0617716	0.0151515	0.0769231
Leuconostoc carnosum	0	0	0	0	0	0.0203462	0.0001928	0.000522727	0	0.197883	0.735049	0.531469	0.453725	0.609212	0.0617716	0.0151515	0.0769231
Streptococcus mitis	0.00385	0	0	0	0.00341	0.00389154	0.0009288	0.000382273	0.226347	0.222779	0.735049	0.565268	0.431003	0.699533	0.109557	0.121212	0.230769
Streptococcus oralis	0.00495	0	0	0	0.00396333	0.00206154	0.0001932	0.000167879	0.200263	0.214547	0.735049	0.566434	0.431262	0.701605	0.109557	0.121212	0.230769
Streptococcus pasteurianus	0	0	0	0	0	0.00407	0.0100502	4e-05	0	0.197883	0.735049	0.531469	0.453725	0.609212	0.0617716	0.0151515	0.0769231
Eubacterium ramulus	0.02647	0.04523	0.052135	0.05749	0.0455633	0.0442931	0.0889912	0.100886	-0.341357	0.197785	0.735049	0.386364	0.235588	0.53714	-0.0337995	0.80303	0.769231
Blautia hansenii	0	0	0	0	0	0.000726923	0.0001842	0.000384091	0	0.215339	0.735049	0.530303	0.454359	0.606247	0.0617716	0.0151515	0.0769231
Clostridium citroniae	0.01215	0.0072	0.005455	0.00248	0.0153167	0.0104308	0.011163	0.012847	0.581566	0.215839	0.735049	0.607226	0.459429	0.755024	0.240093	0.606061	0.846154
Lachnoclostridium sp An14	0	0	0	0	0	0.000113846	0.0004122	0.000357727	0	0.215339	0.735049	0.530303	0.454359	0.606247	0.0617716	0.0151515	0.0769231
Anaerotruncus sp CAG 528	0	0	0	0	0	0.0305285	0.143259	0.00243545	0	0.197883	0.735049	0.531469	0.453725	0.609212	0.0617716	0.0151515	0.0769231
Erysipelatoclostridium ramosum	0	0	0	0	0.00455333	0.00604462	0.0152206	0.00661606	0.49114	0.16855	0.735049	0.589744	0.444572	0.734916	0.187646	0.19697	0.384615
Faecalitalea cylindroides	0	0	0	0	0	0	0.0059966	0.00959364	-0.114651	0.193384	0.735049	0.439394	0.399723	0.479065	-0.121212	0.121212	0
Firmicutes bacterium CAG 94	0	0	0	0.005225	0	0.0203192	0.0575902	0.0591342	-0.657194	0.2227	0.735049	0.398601	0.240179	0.557024	-0.237762	0.545455	0.307692
Firmicutes bacterium CAG 95	0	0	0	0	0	2e-05	0.012709	0.0272424	-0.214988	0.219882	0.735049	0.425408	0.344078	0.506738	-0.135198	0.212121	0.0769231
Megamonas funiformis	0	0	0	0	0.00682	0.426522	0.0012844	1.39394e-05	0	0.197883	0.735049	0.531469	0.453725	0.609212	0.0617716	0.0151515	0.0769231
Sneathia amnii	0	0	0	0	0.000346667	0.00392308	0	0.000696364	0	0.197883	0.735049	0.531469	0.453725	0.609212	0.0617716	0.0151515	0.0769231
Desulfovibrionaceae bacterium	0	0	0	0	0	0	0.0477092	0.0369752	-0.173598	0.164498	0.735049	0.431818	0.390105	0.473532	-0.136364	0.136364	0
Citrobacter freundii	0	0	0	0	0	0.000930769	0.0010098	0.000677121	0	0.215339	0.735049	0.530303	0.454359	0.606247	0.0617716	0.0151515	0.0769231
Escherichia coli	0.09593	0.03187	0.03975	0.02886	0.09648	0.524893	0.6669	0.441557	0.743953	0.215071	0.735049	0.608974	0.445627	0.772322	0.210956	0.712121	0.923077
Klebsiella michiganensis	0	0	0	0	0.00170333	0.56116	0.0115982	0.000139394	0	0.197883	0.735049	0.531469	0.453725	0.609212	0.0617716	0.0151515	0.0769231
Haemophilus sp HMSC71H05	0	0	0	0	0	0.0301569	0.0037636	0.00475348	0.467724	0.166149	0.735049	0.602564	0.4354	0.769728	0.158508	0.30303	0.461538
Pseudomonas fragi	0	0	0	0	0	0.0280869	0	0.00056	0	0.197883	0.735049	0.531469	0.453725	0.609212	0.0617716	0.0151515	0.0769231
Cloacibacillus evryensis	0	0	0	0	0	0	0.0072412	0.00627667	-0.113703	0.193384	0.735049	0.439394	0.399723	0.479065	-0.121212	0.121212	0
Coprobacter fastidiosus	0.01378	0.01115	0.014535	0.025145	0.0170533	0.171541	0.0956392	0.0954889	-0.633391	0.229145	0.740331	0.395105	0.223817	0.566393	-0.17366	0.712121	0.538462
Prevotella bivia	0.00707	0	0	0	0.00859667	0.00270231	0.0028572	0.00440242	0.170374	0.229436	0.740331	0.571096	0.436649	0.705542	0.156177	0.151515	0.307692
Allisonella histaminiformans	0	0	0	0	0	0.0131446	0.0038314	0.000846515	0.249686	0.231227	0.740331	0.564103	0.430712	0.697493	0.109557	0.121212	0.230769
Phascolarctobacterium faecium	0	0	0	0	0.398733	0.110858	0.154257	0.187819	-0.707851	0.233638	0.741547	0.403263	0.257807	0.54872	-0.177156	0.484848	0.307692
Ruminococcus gnavus	0.03379	0.00035	0	0	0.10316	0.04824	0.081378	0.0607911	0.416301	0.245168	0.771434	0.594406	0.429444	0.759367	0.191142	0.424242	0.615385
Dialister invisus	0.034	0	0	0	1.01459	0.0455562	0.0752956	0.0922458	-0.628832	0.251081	0.783285	0.40676	0.259657	0.553862	-0.177156	0.484848	0.307692
Bifidobacterium bifidum	0	0.20909	0	0	0.35899	0.481825	0.176286	0.309048	0.732882	0.26889	0.790671	0.588578	0.418989	0.758167	0.129371	0.409091	0.538462
Streptococcus anginosus group	0.00097	0	0	0	0.0323067	0.00134769	0.0014622	0.00176106	0.169714	0.270778	0.790671	0.567016	0.429724	0.704308	0.141026	0.166667	0.307692
Catabacter hongkongensis	0	0	0	0	0	0	0.0013082	0.000961061	0	0.267775	0.790671	0.454545	0.419602	0.489489	-0.0909091	0.0909091	0
Clostridiales bacterium 1 7 47FAA	0	0	0	0	0	0	0.0019368	0.00102515	0	0.267761	0.790671	0.454545	0.419602	0.489489	-0.0909091	0.0909091	0
Eisenbergiella tayi	0.01684	0.00501	0.015145	0.00059	0.06543	0.0240092	0.0362928	0.20255	0.449816	0.257431	0.790671	0.595571	0.433867	0.757275	0.177156	0.515152	0.692308
Tyzzerella nexilis	0	0	0	0	0	0	0.0006414	0.000514545	0	0.267775	0.790671	0.454545	0.419602	0.489489	-0.0909091	0.0909091	0
Anaerotruncus colihominis	0.07797	0.02998	0.01294	0.00817	0.0761033	0.0415192	0.0287746	0.0338485	0.459398	0.261047	0.790671	0.599068	0.4255	0.772635	0.0885781	0.757576	0.846154
Ruminococcus obeum CAG 39	0	0	0	0	0	0	0.0113766	0.00404652	0	0.267775	0.790671	0.454545	0.419602	0.489489	-0.0909091	0.0909091	0
Enorma massiliensis	0.0147	0	0	0	0.0215067	0.00231077	0.0186806	0.0176373	-0.291716	0.280064	0.793614	0.421911	0.292231	0.551592	-0.179487	0.333333	0.153846
Adlercreutzia equolifaciens	0.02858	0.01209	0.00561	0.03266	0.0295467	0.0354585	0.0306982	0.0579458	-0.35702	0.279562	0.793614	0.404429	0.236697	0.572161	-0.141026	0.833333	0.692308
Prevotella disiens	0.02081	0	0	0	0.0144633	0.0115031	0.0095394	0.0115958	0.320069	0.280483	0.793614	0.575758	0.418018	0.733497	0.12704	0.257576	0.384615
Lactococcus lactis	0	0	0	0	0.00055	0.0146731	0.002765	0.00431076	0.198672	0.276874	0.793614	0.558275	0.429056	0.687494	0.109557	0.121212	0.230769
Eubacterium hallii	0.76256	0.19975	0.19157	0.281545	0.60858	0.24814	0.251674	0.490832	-0.134345	0.287155	0.806244	0.405594	0.253066	0.558122	0.0151515	0.984848	1
Bacteroides nordii	0	0	0	0	0	0.0206192	0.006854	0.00355712	0.342329	0.294403	0.807948	0.567016	0.418666	0.715366	0.110723	0.19697	0.307692
Anaerotignum lactatifermentans	0	0	0	0	0	0.00151	0.0046922	0.00572	0.0808675	0.293428	0.807948	0.543124	0.44043	0.645817	0.0932401	0.0606061	0.153846
Roseburia intestinalis	0.01371	0.26506	0.19327	0.047055	0.496617	0.762328	0.496933	0.726966	0.691508	0.290776	0.807948	0.59324	0.426387	0.760093	0.0734266	0.772727	0.846154
Roseburia hominis	0.49299	0.15698	0.044705	0.032305	0.81045	0.451126	0.226853	0.223091	0.311122	0.29881	0.813923	0.592075	0.383989	0.80016	-0.032634	0.878788	0.846154
Slackia isoflavoniconvertens	0	0	0	0	0	0.0241885	0.0433212	0.130632	-0.743218	0.308839	0.817095	0.425408	0.307712	0.543104	-0.102564	0.333333	0.230769
Bacteroides sp CAG 633	0	0	0	0	0	0	0.0544614	0.115625	0	0.316101	0.817095	0.462121	0.429957	0.494285	-0.0757576	0.0757576	0
Sanguibacteroides justesenii	0	0	0	0	0	0	0.0063468	0.00290197	0	0.316101	0.817095	0.462121	0.429957	0.494285	-0.0757576	0.0757576	0
Blautia obeum	0.41139	0.23141	0.3616	0.377015	0.50035	0.642321	0.833817	0.678747	-0.47213	0.318089	0.817095	0.411422	0.219851	0.602993	-0.108392	0.954545	0.846154
Blautia sp CAG 257	0.00038	0	0	0	0.00122	0.00401154	0.0056646	0.00573015	0.299604	0.322787	0.817095	0.561772	0.42292	0.700623	0.125874	0.181818	0.307692
Blautia wexlerae	0.08912	0.07162	0.059185	0.11346	0.218443	0.278398	0.204967	0.329568	-0.308298	0.3246	0.817095	0.412587	0.210616	0.614559	-0.0769231	1	0.923077
Roseburia sp CAG 303	0	0	0	0	0	0	0.0297274	0.0224514	0	0.316101	0.817095	0.462121	0.429957	0.494285	-0.0757576	0.0757576	0
Oscillibacter sp PC13	0.00286	0	0	0	0.00254333	0.00309462	0.0027952	0.00215106	0.33256	0.318533	0.817095	0.575758	0.414331	0.737184	0.143357	0.318182	0.461538
Ruminococcaceae bacterium D5	0	0	0.00096	0	0.0258533	0.00761154	0.0340606	0.0594962	-0.396271	0.30511	0.817095	0.416084	0.278851	0.553317	-0.100233	0.484848	0.384615
Parasutterella excrementihominis	0.03197	0.0448	0.094665	0.106305	0.0353333	0.226568	0.293413	0.385328	-0.467335	0.316493	0.817095	0.411422	0.240596	0.582248	-0.048951	0.818182	0.769231
Klebsiella variicola	0	0	0	0	0.00226	0.0170692	0.0101574	0.00252061	0.169352	0.320976	0.817095	0.543706	0.431805	0.655607	0.0780886	0.0757576	0.153846
Alistipes onderdonkii	0	0	0	0	0	0.00455154	0.0429392	0.0507632	-0.28585	0.330719	0.821174	0.444056	0.359922	0.52819	-0.104895	0.181818	0.0769231
Romboutsia ilealis	0	0	0	0	0.0006	0.000662308	0.0002796	0.00146788	-0.257996	0.329705	0.821174	0.423077	0.285072	0.561082	-0.11655	0.424242	0.307692
Gordonibacter pamelaeae	0.02766	0.00565	0.015885	0.01313	0.02966	0.0247215	0.0459408	0.0544523	-0.261156	0.335346	0.827036	0.414918	0.263257	0.56658	-0.018648	0.787879	0.769231
Fusicatenibacter saccharivorans	0.48696	0.77315	0.754305	0.895685	0.71892	0.83704	0.806201	1.32691	-0.122154	0.337699	0.827248	0.414918	0.258345	0.571492	-0.016317	0.939394	0.923077
Methanosphaera stadtmanae	0	0	0	0	0	0	0.0253616	0.0399324	0	0.543611	0.832734	0.484848	0.464012	0.505685	-0.030303	0.030303	0
Actinomyces turicensis	0	0	0	0	0	0	0.0008176	0.000526667	0	0.543611	0.832734	0.484848	0.464012	0.505685	-0.030303	0.030303	0
Actinotignum timonense	0	0	0	0	0	4.23077e-05	0.0010102	0.000284545	0	0.436226	0.832734	0.52331	0.445083	0.601537	0.04662	0.030303	0.0769231
Bifidobacterium angulatum	0	0	0	0	0	0	0.000722	0.014798	0	0.682046	0.832734	0.492424	0.477576	0.507272	-0.0151515	0.0151515	0
Collinsella aerofaciens	1.28265	0.62756	0.51228	0.928115	1.19115	0.898118	0.650256	1.22159	0.295763	0.499354	0.832734	0.439977	0.288928	0.591026	0.0897436	0.833333	0.923077
Collinsella intestinalis	0	0	0	0	0.00239	7.53846e-05	0.0001546	0.0185659	-0.0581198	0.54417	0.832734	0.468531	0.384753	0.552309	-0.0594406	0.136364	0.0769231
Collinsella stercoris	0.00432	0.00126	0.001385	0.00217	0.0172433	0.00458615	0.0020806	0.00570379	-0.082555	0.421428	0.832734	0.428904	0.268698	0.589111	0.165501	0.757576	0.923077
[Collinsella] massiliensis	0.00051	0	0	0	0.000523333	0.00179846	0.0058088	0.00525197	-0.206588	0.575116	0.832734	0.460373	0.333987	0.586758	-0.0571096	0.287879	0.230769
Asaccharobacter celatus	0.10874	0.0406	0.008805	0.040905	0.0729	0.07041	0.0495478	0.0970383	-0.387746	0.5641	0.832734	0.448718	0.256254	0.641182	-0.156177	0.848485	0.692308
Eggerthella lenta	0.00552	0.00624	0.00854	0.004025	0.247483	0.0521254	0.0631158	0.0522836	0.424155	0.373142	0.832734	0.577506	0.424681	0.730331	0.224942	0.621212	0.846154
Enterorhabdus caecimuris	0	0	0	0	0.000253333	0.000303846	0.0001866	0.00110394	-0.0816688	0.671476	0.832734	0.4662	0.323473	0.608927	-0.00932401	0.393939	0.384615
Bacteroides coprocola	0	0	0	0	1.27007	0.842132	0.515944	0.347123	0.203982	0.644501	0.832734	0.529138	0.390018	0.668257	0.0337995	0.19697	0.230769
Bacteroides coprophilus	0	0	0	0	0.00834	0.145345	0.013815	0.0195544	0	0.413066	0.832734	0.524476	0.444462	0.604489	0.04662	0.030303	0.0769231
Bacteroides finegoldii	0	0	0	0	0.02104	0.108911	0.394482	0.108302	0.268285	0.586252	0.832734	0.537879	0.38754	0.688217	0.0501166	0.257576	0.307692
Bacteroides fluxus	0	0	0	0	0	0	0.045913	0.000917879	0	0.682046	0.832734	0.492424	0.477576	0.507272	-0.0151515	0.0151515	0
Bacteroides fragilis	0	0	0.003795	0.00476	0.0577633	0.378102	0.780239	0.542225	-0.380744	0.616766	0.832734	0.458042	0.297473	0.618611	-0.0536131	0.515152	0.461538
Bacteroides massiliensis	0	0	0	0	0	1.10541	0.508018	0.455301	0.401157	0.344893	0.832734	0.575175	0.394022	0.756328	0.0524476	0.409091	0.461538
Bacteroides ovatus	0.22671	0.38649	0.57139	0.296735	0.18919	1.37905	1.42377	0.964322	0.203728	0.462726	0.832734	0.565268	0.381999	0.748537	-0.0477855	0.893939	0.846154
Bacteroides plebeius	0	0	0	0	3.94078	3.03424	3.03044	1.70742	0.496994	0.461815	0.832734	0.554779	0.391852	0.717705	0.0664336	0.318182	0.384615
Bacteroides sp CAG 443	0	0	0	0	0	0	0.19236	0.11977	0	0.448081	0.832734	0.477273	0.451954	0.502592	-0.0454545	0.0454545	0
Bacteroides sp CAG 530	0	0	0	0	0	0	0	0.0497797	0	0.682046	0.832734	0.492424	0.477576	0.507272	-0.0151515	0.0151515	0
Bacteroides sp CAG 598	0	0	0	0	0	0	0	0.065028	0	0.543611	0.832734	0.484848	0.464012	0.505685	-0.030303	0.030303	0
Bacteroides sp CAG 661	0	0	0	0	0	0	0	0.10781	0	0.682046	0.832734	0.492424	0.477576	0.507272	-0.0151515	0.0151515	0
Bacteroides sp CAG 927	0	0	0	0	0	0	0.104331	0.120103	0	0.448081	0.832734	0.477273	0.451954	0.502592	-0.0454545	0.0454545	0
Bacteroides sp OM08 11	0	0	0	0	0	0	0	0.0267942	0	0.682046	0.832734	0.492424	0.477576	0.507272	-0.0151515	0.0151515	0
Bacteroides xylanisolvens	0.02909	0.36366	0.365625	0.21946	2.15151	1.93964	1.47035	0.767558	0.126812	0.462998	0.832734	0.565268	0.356712	0.773824	0.0757576	0.924242	1
Barnesiella sp An22	0	0	0	0	0	0	0	0.0400476	0	0.543611	0.832734	0.484848	0.464012	0.505685	-0.030303	0.030303	0
Butyricimonas synergistica	0.21575	0.04858	0.035845	0.038045	0.23622	0.06486	0.0857076	0.113954	-0.350833	0.537291	0.832734	0.445804	0.277182	0.614427	-0.0967366	0.712121	0.615385
Odoribacter laneus	0	0	0	0	0	0	0	0.00407621	0	0.682046	0.832734	0.492424	0.477576	0.507272	-0.0151515	0.0151515	0
Porphyromonas asaccharolytica	0	0	0	0	2.33333e-05	0.000177692	0.0003762	0.00157333	-0.0959929	0.461794	0.832734	0.460373	0.376445	0.544301	-0.0745921	0.151515	0.0769231
Paraprevotella xylaniphila	0	0	0	0	0.168127	0.39346	0.990221	0.141515	0.246802	0.402858	0.832734	0.560606	0.399964	0.721248	0.0967366	0.287879	0.384615
Prevotella colorans	0	0	0	0	0	0.00112	0.0014046	0.000422424	0	0.63849	0.832734	0.516317	0.435891	0.596743	0.0314685	0.0454545	0.0769231
Prevotella corporis	0	0	0	0	0.0118433	0.00635923	0.0028666	0.00462682	0.108687	0.391191	0.832734	0.547786	0.420198	0.675373	0.0944056	0.136364	0.230769
Prevotella sp AM42 24	0	0	0	0	0	0	0.0062542	0.0233988	0	0.543611	0.832734	0.484848	0.464012	0.505685	-0.030303	0.030303	0
Prevotella sp CAG 1031	0	0	0	0	0	0	0.112181	0.196288	0	0.374852	0.832734	0.469697	0.440694	0.4987	-0.0606061	0.0606061	0
Prevotella sp CAG 1058	0	0	0	0	0	0.106895	0	0.0100961	0	0.413066	0.832734	0.524476	0.444462	0.604489	0.04662	0.030303	0.0769231
Prevotella sp CAG 1124	0	0	0	0	0	0	0	0.00969	0	0.682046	0.832734	0.492424	0.477576	0.507272	-0.0151515	0.0151515	0
Prevotella sp CAG 1320	0	0	0	0	0	0	0.0005632	0.367189	0	0.543611	0.832734	0.484848	0.464012	0.505685	-0.030303	0.030303	0
Prevotella sp CAG 485	0	0	0	0	0	0	0.157517	0.0328547	0	0.682046	0.832734	0.492424	0.477576	0.507272	-0.0151515	0.0151515	0
Prevotella sp CAG 5226	0	0	0	0	0	0	0	0.0540008	0	0.543611	0.832734	0.484848	0.464012	0.505685	-0.030303	0.030303	0
Prevotella sp CAG 755	0	0	0	0	0	0	0	0.00426076	0	0.682046	0.832734	0.492424	0.477576	0.507272	-0.0151515	0.0151515	0
Prevotella sp CAG 873	0	0	0	0	0	0	0.318803	0.158759	0	0.682046	0.832734	0.492424	0.477576	0.507272	-0.0151515	0.0151515	0
Prevotella sp CAG 924	0	0	0	0	0	0	0	0.178998	0	0.682046	0.832734	0.492424	0.477576	0.507272	-0.0151515	0.0151515	0
Prevotella stercorea	0	0	0	0	0	0	0	0.184473	0	0.682046	0.832734	0.492424	0.477576	0.507272	-0.0151515	0.0151515	0
Alistipes sp An31A	0	0	0	0	0	2.69231e-05	0.195448	0.368989	0	0.460117	0.832734	0.522145	0.445679	0.59861	0.04662	0.030303	0.0769231
Alistipes sp An66	0	0	0	0	0	0.00188	0.0002592	0.00175803	0	0.63849	0.832734	0.516317	0.435891	0.596743	0.0314685	0.0454545	0.0769231
Alistipes timonensis	0	0	0	0	0	0.00141231	0.0069178	0.00168879	0.050074	0.552851	0.832734	0.527972	0.423368	0.632577	0.0629371	0.0909091	0.153846
Parabacteroides goldsteinii	0	0	0	0	0.0148567	0.00781923	0.0316266	0.0500433	0.140773	0.615885	0.832734	0.529138	0.409341	0.648934	0.0792541	0.151515	0.230769
Parabacteroides merdae	1.61838	0.35102	0.462215	0.786115	1.92405	1.01293	1.44973	1.17644	-0.412805	0.368785	0.832734	0.420746	0.242742	0.59875	-0.0804196	0.772727	0.692308
Parabacteroides sp CAG 409	0	0	0	0	0	0	0.0098736	0.101531	0	0.448081	0.832734	0.477273	0.451954	0.502592	-0.0454545	0.0454545	0
Enterococcus gallinarum	0	0	0	0	0	0	0	0.000160152	0	0.682046	0.832734	0.492424	0.477576	0.507272	-0.0151515	0.0151515	0
Lactobacillus crispatus	0	0	0	0	0	0	0	0.000160303	0	0.682046	0.832734	0.492424	0.477576	0.507272	-0.0151515	0.0151515	0
Lactobacillus delbrueckii	0	0	0	0	0.00126	0.00418077	0.0005416	0.000190606	0	0.413066	0.832734	0.524476	0.444462	0.604489	0.04662	0.030303	0.0769231
Lactobacillus fermentum	0	0	0	0	0	0	0	0.000275606	0	0.682046	0.832734	0.492424	0.477576	0.507272	-0.0151515	0.0151515	0
Lactobacillus gasseri	0	0	0	0	0	0.000163077	0	0.000838485	0	0.460117	0.832734	0.522145	0.445679	0.59861	0.04662	0.030303	0.0769231
Lactobacillus mucosae	0	0	0	0	0	0	0	0.00210909	0	0.448081	0.832734	0.477273	0.451954	0.502592	-0.0454545	0.0454545	0
Lactobacillus paragasseri	0	0	0	0	0	8.84615e-05	0	0.00152258	0	0.460117	0.832734	0.522145	0.445679	0.59861	0.04662	0.030303	0.0769231
Lactobacillus plantarum	0	0	0	0	0	0	0	0.0058153	0	0.543611	0.832734	0.484848	0.464012	0.505685	-0.030303	0.030303	0
Leuconostoc lactis	0	0	0	0	0	0	0	0.000928182	0	0.543611	0.832734	0.484848	0.464012	0.505685	-0.030303	0.030303	0
Weissella confusa	0	0	0	0	0	0	8.5e-05	0.00133394	0	0.543611	0.832734	0.484848	0.464012	0.505685	-0.030303	0.030303	0
Lactococcus garvieae	0	0	0	0	0	0	0	0.00201015	0	0.448081	0.832734	0.477273	0.451954	0.502592	-0.0454545	0.0454545	0
Lactococcus petauri	0	0	0	0	0	0	0	0.00379485	0	0.543611	0.832734	0.484848	0.464012	0.505685	-0.030303	0.030303	0
Streptococcus infantarius	0	0	0	0	0	0	0.005493	0.00024197	0	0.543611	0.832734	0.484848	0.464012	0.505685	-0.030303	0.030303	0
Streptococcus lutetiensis	0	0	0	0	0.0274933	0	0.0001622	0.000235303	0	0.682046	0.832734	0.492424	0.477576	0.507272	-0.0151515	0.0151515	0
Christensenella minuta	0	0	0	0	0	0.000464615	0.000147	0.000823636	0.0719795	0.683682	0.832734	0.520396	0.414971	0.625822	0.0477855	0.106061	0.153846
Clostridium paraputrificum	0	0	0	0	0	0.00130077	0.000808	0.00181803	0	0.689002	0.832734	0.513986	0.437036	0.590936	0.0314685	0.0454545	0.0769231
Clostridium sp CAG 167	0	0	0	0	0.0313533	0.0449269	0.0659776	0.0399458	-0.491509	0.407529	0.832734	0.441725	0.308048	0.575401	-0.149184	0.30303	0.153846
Clostridium sp CAG 413	0	0	0	0	0	0	0	0.105493	0	0.448081	0.832734	0.477273	0.451954	0.502592	-0.0454545	0.0454545	0
Clostridium sp CAG 58	0	0	0.03068	0.0068	0.02905	0.0619777	0.0750982	0.0526097	-0.284273	0.652924	0.832734	0.461538	0.286691	0.636386	-0.114219	0.575758	0.461538
Clostridium sp CAG 964	0	0	0	0	0	0	0	0.0889967	0	0.682046	0.832734	0.492424	0.477576	0.507272	-0.0151515	0.0151515	0
Clostridium sp chh4 2	0	0	0	0	0	0	4.34e-05	0.000524697	0	0.543611	0.832734	0.484848	0.464012	0.505685	-0.030303	0.030303	0
Bacteroides pectinophilus	0	0	0	0	0	0	0.0875336	0.0541338	0	0.682046	0.832734	0.492424	0.477576	0.507272	-0.0151515	0.0151515	0
Intestinimonas butyriciproducens	0.09149	0.04789	0.01712	0.016375	0.13815	0.107055	0.091811	0.0532111	0.0254467	0.560325	0.832734	0.551865	0.343805	0.759924	-0.124709	0.893939	0.769231
Monoglobus pectinilyticus	0	0	0	0	0	0.00282077	0.0012452	0.0282889	-0.135056	0.606346	0.832734	0.474359	0.393974	0.554743	-0.044289	0.121212	0.0769231
Eubacterium callanderi	0	0	0	0	0	0	6.68e-05	0.00043197	0	0.682046	0.832734	0.492424	0.477576	0.507272	-0.0151515	0.0151515	0
Eubacterium sp CAG 180	0	0	0	0	0	0.241804	0.751298	0.523555	-0.650191	0.423172	0.832734	0.447552	0.339542	0.555563	-0.0885781	0.242424	0.153846
Eubacterium ventriosum	0	0.03914	0.021335	0.024285	0.21293	0.0712554	0.071212	0.120872	-0.218008	0.572499	0.832734	0.451049	0.286709	0.615389	-0.0979021	0.636364	0.538462
Anaerostipes hadrus	0.32502	0.22835	0.20251	0.22113	0.760453	0.281507	0.488061	0.452467	-0.166819	0.596882	0.832734	0.452797	0.278789	0.626805	-0.0617716	0.984848	0.923077
Blautia hydrogenotrophica	0	0	0	0	0.0209767	0.00237923	0.0053378	0.012175	-0.207547	0.671506	0.832734	0.470862	0.350976	0.590749	-0.0268065	0.257576	0.230769
Butyrivibrio sp CAG 318	0	0	0	0	0	0	0.0811898	0.170477	0	0.682046	0.832734	0.492424	0.477576	0.507272	-0.0151515	0.0151515	0
Coprococcus catus	0.00786	0.08222	0.10173	0.09899	0.0939067	0.103182	0.14817	0.161922	0.177106	0.665836	0.832734	0.461538	0.30425	0.618827	0.0734266	0.772727	0.846154
Dorea longicatena	0.37608	0.28807	0.238725	0.28216	0.365747	0.298016	0.278373	0.424815	-0.213798	0.495762	0.832734	0.439394	0.26713	0.611658	-0.0780886	0.924242	0.846154
Dorea sp CAG 317	0	0	0	0	0.00114333	0	0.0210114	0.00311909	0	0.374852	0.832734	0.469697	0.440694	0.4987	-0.0606061	0.0606061	0
Clostridium aldenense	0	0	0	0	0	0.000159231	0.0008756	0.000498788	-0.0512335	0.65748	0.832734	0.477855	0.392609	0.563102	-0.044289	0.121212	0.0769231
Clostridium asparagiforme	0.00441	0	0	0	0.0205667	0.00403692	0.002761	0.00492227	-0.149965	0.674347	0.832734	0.469697	0.331947	0.607447	-0.0722611	0.30303	0.230769
Clostridium clostridioforme	0	0	0	0	0.0677867	0.193877	0.0165694	0.00708182	0.154311	0.586252	0.832734	0.537879	0.385665	0.690093	0.0501166	0.257576	0.307692
Clostridium lavalense	0.00536	0.0013	8e-05	0	0.00537667	0.00663077	0.0096934	0.00660015	0.221431	0.580422	0.832734	0.546037	0.388733	0.703342	0.145688	0.469697	0.615385
Clostridium scindens	0	0	0	0	0.00073	2.38462e-05	0.0014898	0.000788636	-0.0463392	0.514212	0.832734	0.4662	0.385576	0.546825	-0.044289	0.121212	0.0769231
Roseburia faecis	0.05531	0.8541	0.284635	1.06662	2.12135	1.78242	1.15402	1.59453	0.117338	0.674911	0.832734	0.537296	0.351268	0.723324	0.011655	0.757576	0.769231
Roseburia sp CAG 182	0	0	0	0	0	0.0427185	0.0467588	0.00376424	0.159909	0.44255	0.832734	0.544289	0.412689	0.675889	0.0792541	0.151515	0.230769
Sellimonas intestinalis	0.03061	0	0	0	0.0526267	0.0180162	0.0178924	0.0202836	-0.287715	0.621586	0.832734	0.465035	0.33486	0.59521	-0.0571096	0.287879	0.230769
Oscillibacter sp 57 20	0	0.06363	0.490995	0.144345	0.0824933	1.18426	0.643692	0.528327	0.125613	0.411949	0.832734	0.571096	0.379877	0.762314	0.0710956	0.621212	0.692308
Intestinibacter bartlettii	0.01394	0.0041	0.00052	0.008105	0.0222933	0.0281923	0.0216876	0.0230198	-0.132974	0.557211	0.832734	0.448718	0.291448	0.605987	0.0407925	0.651515	0.692308
Anaeromassilibacillus sp An172	0	0	0	0	0	0	0	0.000266818	0	0.682046	0.832734	0.492424	0.477576	0.507272	-0.0151515	0.0151515	0
Faecalibacterium prausnitzii	5.05646	5.99493	6.22846	6.83486	6.69201	6.40368	7.03238	7.35656	-0.0763084	0.521345	0.832734	0.44289	0.252657	0.633124	0	1	1
Flavonifractor plautii	0.31734	0.11852	0.10254	0.091705	0.43655	0.239159	0.195618	0.261198	0.127376	0.63879	0.832734	0.541958	0.372704	0.711212	0.0151515	0.984848	1
Flavonifractor sp An10	0	0	0	0	0	0.00104154	0.0003632	0.000770758	-0.0743837	0.622662	0.832734	0.474359	0.382192	0.566526	-0.0594406	0.136364	0.0769231
Flavonifractor sp An100	0	0	0	0	0.000233333	0.00144308	0.001686	0.0029097	-0.194457	0.604517	0.832734	0.467366	0.356721	0.578011	-0.0582751	0.212121	0.153846
Gemmiger formicilis	0	0.06879	0.099425	0.12317	0.0775233	0.176095	0.178486	0.171553	-0.493365	0.573876	0.832734	0.449883	0.241175	0.658592	-0.13986	0.909091	0.769231
Harryflintia acetispora	0.00317	0	0	0	0.00241667	0.00295692	0.0029342	0.000979545	0.092158	0.562005	0.832734	0.539627	0.391134	0.68812	0.0652681	0.242424	0.307692
Pseudoflavonifractor sp An184	0	0	0	0	0.01759	0.00488538	0.0072326	0.00567394	-0.142294	0.674347	0.832734	0.469697	0.33178	0.607614	-0.0722611	0.30303	0.230769
Ruminococcus bromii	1.40968	1.30078	0.238865	1.3384	3.40251	1.48498	1.33883	1.93346	-0.543581	0.512819	0.832734	0.44289	0.265364	0.620417	-0.143357	0.681818	0.538462
Ruminococcus champanellensis	0	0	0	0	0	0	0	0.0095253	0	0.448081	0.832734	0.477273	0.451954	0.502592	-0.0454545	0.0454545	0
Ruminococcus lactaris	0	0	0.068565	0.000625	0.00914333	0.157878	0.292294	0.188198	-0.618966	0.387265	0.832734	0.428322	0.281084	0.575559	-0.0384615	0.5	0.461538
Ruminococcus sp CAG 330	0	0	0	0	0.00133	0	0	0.0279317	0	0.543611	0.832734	0.484848	0.464012	0.505685	-0.030303	0.030303	0
Ruminococcus sp CAG 403	0	0	0	0	0	0	0.0034894	0.0102658	0	0.543611	0.832734	0.484848	0.464012	0.505685	-0.030303	0.030303	0
Ruminococcus sp CAG 624	0	0	0	0	0	0	0	0.0473264	0	0.543611	0.832734	0.484848	0.464012	0.505685	-0.030303	0.030303	0
Candidatus Stoquefichus sp KLE1796	0	0	0	0	0	0	0	0.000806515	0	0.543611	0.832734	0.484848	0.464012	0.505685	-0.030303	0.030303	0
Dielma fastidiosa	0.0016	0	0	0	0.0111733	0.00270154	0.006503	0.0108668	0.218927	0.482202	0.832734	0.549534	0.407172	0.691895	0.12704	0.257576	0.384615
Clostridium innocuum	0.01396	0	0	0	0.00951	0.00204385	0.0101632	0.0208714	-0.145623	0.668765	0.832734	0.4662	0.327987	0.604414	-0.00932401	0.393939	0.384615
Erysipelothrix larvae	0	0	0	0	0	0	0	0.000553636	0	0.682046	0.832734	0.492424	0.477576	0.507272	-0.0151515	0.0151515	0
Solobacterium moorei	0	0	0	0	0	0	0.0004528	0.000832727	0	0.374852	0.832734	0.469697	0.440694	0.4987	-0.0606061	0.0606061	0
Firmicutes bacterium CAG 170	0	0	0	0	0	0.169589	0.0174978	0.0057547	0.046827	0.67199	0.832734	0.522145	0.406483	0.637806	0.032634	0.121212	0.153846
Firmicutes bacterium CAG 424	0	0	0	0	0	0	0	0.000258182	0	0.682046	0.832734	0.492424	0.477576	0.507272	-0.0151515	0.0151515	0
Acidaminococcus fermentans	0	0	0	0	0	0	1.06e-05	0.0260594	0	0.543611	0.832734	0.484848	0.464012	0.505685	-0.030303	0.030303	0
Phascolarctobacterium sp CAG 266	0	0	0	0	0	0.135516	0.389663	0.213326	-0.326319	0.427228	0.832734	0.455711	0.366862	0.544559	-0.0897436	0.166667	0.0769231
Phascolarctobacterium succinatutens	0	0	0	0	0	0.342296	0.367007	0.146339	0	0.63849	0.832734	0.516317	0.435891	0.596743	0.0314685	0.0454545	0.0769231
Mitsuokella multacida	0	0	0	0	0	0.02394	0	0.0278168	0.171606	0.456257	0.832734	0.534965	0.423392	0.646538	0.0629371	0.0909091	0.153846
Anaeroglobus geminatus	0	0	0	0	0.00111667	6.07692e-05	0	0.000508485	0	0.460117	0.832734	0.522145	0.445679	0.59861	0.04662	0.030303	0.0769231
Dialister micraerophilus	0	0	0	0	0	0.000133846	2.42e-05	0.000350606	0	0.689002	0.832734	0.513986	0.437036	0.590936	0.0314685	0.0454545	0.0769231
Dialister pneumosintes	0	0	0	0	0	0	0	0.00016303	0	0.682046	0.832734	0.492424	0.477576	0.507272	-0.0151515	0.0151515	0
Megasphaera elsdenii	0	0	0	0	0	0.0485438	0.0007798	0.00235576	0	0.413066	0.832734	0.524476	0.444462	0.604489	0.04662	0.030303	0.0769231
Megasphaera sp DISK 18	0	0	0	0	0	0	0	0.00868515	0	0.543611	0.832734	0.484848	0.464012	0.505685	-0.030303	0.030303	0
Megasphaera sp MJR8396C	0	0	0	0	0	0	0	0.00868515	0	0.682046	0.832734	0.492424	0.477576	0.507272	-0.0151515	0.0151515	0
Anaerococcus lactolyticus	0	0	0	0	0	0	0	0.00200288	0	0.682046	0.832734	0.492424	0.477576	0.507272	-0.0151515	0.0151515	0
Finegoldia magna	0	0	0	0	0	0	0	0.000712273	0	0.448081	0.832734	0.477273	0.451954	0.502592	-0.0454545	0.0454545	0
Parvimonas micra	0	0	0	0	0	0	0.0014536	0.000352121	0	0.543611	0.832734	0.484848	0.464012	0.505685	-0.030303	0.030303	0
Peptoniphilus harei	0	0	0	0	0	0.000203846	2.22e-05	0.00118576	0	0.436226	0.832734	0.52331	0.445083	0.601537	0.04662	0.030303	0.0769231
Peptoniphilus sp HMSC062D09	0	0	0	0	0	0	3.52e-05	0.000518939	0	0.448081	0.832734	0.477273	0.451954	0.502592	-0.0454545	0.0454545	0
Fusobacterium sp CAG 439	0	0	0	0	0	0	0	0.00145409	0	0.543611	0.832734	0.484848	0.464012	0.505685	-0.030303	0.030303	0
Fusobacterium varium	0	0	0	0	0	0	0	0.00594288	0	0.682046	0.832734	0.492424	0.477576	0.507272	-0.0151515	0.0151515	0
Sutterella parvirubra	0	0	0	0	0.00308667	0.483045	0.0036832	0.00336076	0.132917	0.456257	0.832734	0.534965	0.423338	0.646592	0.0629371	0.0909091	0.153846
Turicimonas muris	0	0	0.001175	0.003425	0.0134067	0.0149977	0.0536908	0.0168745	-0.312181	0.586458	0.832734	0.452797	0.266918	0.638676	-0.189977	0.651515	0.461538
Bilophila wadsworthia	0.12935	0.05518	0.07946	0.082615	0.116907	0.1731	0.103129	0.106317	0.0536023	0.629301	0.832734	0.456876	0.286722	0.627031	0.0909091	0.909091	1
Desulfovibrio fairfieldensis	0	0	0	0	0	0	0.0015004	0.000343788	0	0.682046	0.832734	0.492424	0.477576	0.507272	-0.0151515	0.0151515	0
Campylobacter hominis	0	0	0	0	0	0.000300769	0.0011468	0.00879061	-0.081348	0.54417	0.832734	0.468531	0.384753	0.552309	-0.0594406	0.136364	0.0769231
Succinatimonas hippei	0	0	0	0	0	0	0	0.0018997	0	0.543611	0.832734	0.484848	0.464012	0.505685	-0.030303	0.030303	0
Citrobacter braakii	0	0	0	0	0	7.38462e-05	0.001156	0.00283258	0	0.689002	0.832734	0.513986	0.437036	0.590936	0.0314685	0.0454545	0.0769231
Citrobacter koseri	0	0	0	0	0	0	0.0605622	0.000964697	0	0.682046	0.832734	0.492424	0.477576	0.507272	-0.0151515	0.0151515	0
Citrobacter pasteurii	0	0	0	0	0	0	0	0.00085803	0	0.682046	0.832734	0.492424	0.477576	0.507272	-0.0151515	0.0151515	0
Citrobacter sp MGH106	0	0	0	0	0	0	0	0.000251818	0	0.682046	0.832734	0.492424	0.477576	0.507272	-0.0151515	0.0151515	0
Citrobacter youngae	0	0	0	0	0	0	0.0007992	0.000226212	0	0.682046	0.832734	0.492424	0.477576	0.507272	-0.0151515	0.0151515	0
Klebsiella aerogenes	0	0	0	0	0	0	0	0.00021697	0	0.682046	0.832734	0.492424	0.477576	0.507272	-0.0151515	0.0151515	0
Klebsiella oxytoca	0	0	0	0	0	0.0530208	0.0078094	0.000152121	0	0.613831	0.832734	0.517483	0.43528	0.599685	0.0314685	0.0454545	0.0769231
Klebsiella pneumoniae	0	0	0	0	0.00710667	0.0483608	0.0072334	0.00431682	0.196323	0.411767	0.832734	0.538462	0.423254	0.653669	0.0629371	0.0909091	0.153846
Klebsiella quasipneumoniae	0	0	0	0	0.00037	0.000733846	0.0005616	0.000381515	0	0.436226	0.832734	0.52331	0.445083	0.601537	0.04662	0.030303	0.0769231
Raoultella ornithinolytica	0	0	0	0	0	9.38462e-05	0.0010036	0.000349697	0	0.436226	0.832734	0.52331	0.445083	0.601537	0.04662	0.030303	0.0769231
Hafnia alvei	0	0	0	0	0	0	0.0013496	0.000280152	0	0.543611	0.832734	0.484848	0.464012	0.505685	-0.030303	0.030303	0
Hafnia paralvei	0	0	0	0	0.0163867	0	0.0021698	0.00193288	0	0.543611	0.832734	0.484848	0.464012	0.505685	-0.030303	0.030303	0
Brachyspira sp CAG 700	0	0	0	0	0	0	0	0.075762	0	0.682046	0.832734	0.492424	0.477576	0.507272	-0.0151515	0.0151515	0
Cloacibacillus porcorum	0	0	0	0	0	0	0.0019436	0.0245965	0	0.374852	0.832734	0.469697	0.440694	0.4987	-0.0606061	0.0606061	0
Akkermansia muciniphila	0	0.08584	0	0.114995	0.00066	1.02894	0.627308	1.4595	-0.321488	0.574563	0.832734	0.451049	0.278084	0.624014	-0.128205	0.666667	0.538462
Blastocystis sp subtype 1	0	0	0	0	0	0	0.003575	0.00034197	0	0.682046	0.832734	0.492424	0.477576	0.507272	-0.0151515	0.0151515	0
Bacteroides cellulosilyticus	0.08666	0	0	0	0.157537	0.692789	2.07332	0.522444	0.0732097	0.704343	0.845675	0.530303	0.368803	0.691803	0.0675991	0.393939	0.461538
Eubacterium eligens	0.08364	0.40421	1.36597	0.70763	1.12429	1.33607	2.08017	1.10564	-0.828531	0.704337	0.845675	0.4662	0.260194	0.672207	-0.172494	0.787879	0.615385
Prevotella sp CAG 279	0	0	0	0	1.04606	0.215615	0.200588	0.464742	0.111712	0.719214	0.860699	0.518065	0.414896	0.621235	0.0477855	0.106061	0.153846
Clostridium bolteae CAG 59	0	0	0	0	0	0.00228231	0.000636	0.00100106	0.0282898	0.722772	0.861903	0.518648	0.406496	0.6308	0.032634	0.121212	0.153846
Eisenbergiella massiliensis	0.0137	0	0	0	0.0537633	0.0109338	0.0130626	0.0193665	0.0842324	0.724943	0.861903	0.526807	0.372754	0.680859	0.0512821	0.333333	0.384615
Bacteroides caccae	0.16772	0.27295	0.805855	0.56288	0.244167	0.716118	1.1659	1.48238	0.256069	0.731877	0.867322	0.469697	0.315261	0.624133	0.102564	0.666667	0.769231
Dorea formicigenerans	0.19733	0.11182	0.15131	0.109485	0.148977	0.175038	0.180311	0.160917	0.0452568	0.740966	0.869623	0.52972	0.341607	0.717833	-0.0314685	0.954545	0.923077
Pseudoflavonifractor capillosus	0	0	0	0	0.00110333	0.00663077	0.0044508	0.00212364	0.090417	0.739142	0.869623	0.524476	0.365346	0.683605	0.004662	0.30303	0.307692
Clostridium leptum	0.03486	0.01411	0.010655	0.008835	0.0524467	0.0579285	0.0448086	0.0618541	-0.0603896	0.740729	0.869623	0.52972	0.32106	0.738381	-0.124709	0.893939	0.769231
Lachnospira pectinoschiza	1.16947	0	0.64508	0.047505	1.94782	1.23238	1.53228	0.954078	-0.582894	0.744012	0.870399	0.472028	0.277986	0.66607	-0.191142	0.575758	0.384615
Bifidobacterium dentium	0	0	0	0	0.000616667	0.0130823	0.0129268	0.00248894	0.0782711	0.758433	0.870529	0.5169	0.3981	0.635699	0.0174825	0.136364	0.153846
Coprobacter secundus	0	0.00342	0.007435	0	0	0.0239215	0.0433474	0.0442292	0.189209	0.757794	0.870529	0.525641	0.370107	0.681175	0.0839161	0.454545	0.538462
Paraprevotella clara	0	0	0	0	0.0116767	0.000451538	0.0025498	0.0037197	-0.0177076	0.752239	0.870529	0.484848	0.401466	0.568231	-0.0291375	0.106061	0.0769231
Parabacteroides distasonis	1.38849	1.50546	1.39867	1.58489	2.25451	1.85174	1.83995	2.47915	-0.0553353	0.756012	0.870529	0.472028	0.305561	0.638495	0.030303	0.969697	1
Ruminococcaceae bacterium D16	0	0	0	0	0	0.00885846	0.0073756	0.00417167	0.0918006	0.753739	0.870529	0.524476	0.361127	0.687824	0.020979	0.363636	0.384615
Peptoniphilus lacrimalis	0	0	0	0	0.00178667	0.00172231	0.0017456	0.00207258	0.0266942	0.757336	0.870529	0.516317	0.406297	0.626337	0.032634	0.121212	0.153846
Lachnoclostridium sp An138	0	0	0	0	0.00292667	0.00283462	0.0022324	0.00216485	0.11568	0.765389	0.875758	0.52331	0.363107	0.683513	0.020979	0.363636	0.384615
Bacteroides salyersiae	0	0	0	0	1.09731	0.133955	0.205345	0.291232	-0.269298	0.77518	0.879118	0.480186	0.352798	0.607575	-0.0268065	0.257576	0.230769
Firmicutes bacterium CAG 238	0	0	0	0	0	0.00718462	5.76e-05	0.0737671	-0.0411159	0.771485	0.879118	0.486014	0.400953	0.571075	-0.0291375	0.106061	0.0769231
Dialister sp CAG 357	0	0	0	0	0.658943	0.474193	0.149323	0.360395	0.0587514	0.775551	0.879118	0.518648	0.381161	0.656135	0.018648	0.212121	0.230769
Alistipes shahii	0.35654	0.13966	0.185495	0.15893	0.263907	0.209918	0.325752	0.42807	0.00539866	0.78577	0.887944	0.475524	0.31095	0.640099	0.027972	0.818182	0.846154
Bacteroides faecis CAG 32	0	0	0	0	0	0.397934	0.197004	0.108194	-0.0316141	0.78968	0.889608	0.517483	0.380832	0.654133	0.018648	0.212121	0.230769
Clostridium bolteae	0.00183	0	0.001215	0	0.0199267	0.0155115	0.0139886	0.00786091	-0.136595	0.802996	0.901826	0.479021	0.317146	0.640896	-0.02331	0.484848	0.461538
Bacteroides clarus	0	0	0	0	0.00252	0.180947	0.262852	0.204274	0.0809685	0.816005	0.905294	0.518648	0.349785	0.687511	-0.00932401	0.393939	0.384615
Streptococcus gordonii	0	0	0	0	0.00144333	0.000738462	0.0004736	0.000597879	0	0.814238	0.905294	0.509324	0.426777	0.591871	0.016317	0.0606061	0.0769231
Clostridium sp CAG 299	0	0	0	0	0	0.0199108	0.000452	0.00582697	0	0.814238	0.905294	0.509324	0.426777	0.591871	0.016317	0.0606061	0.0769231
Oxalobacter formigenes	0	0	0	0	0	0.0203977	0.0233962	0.0109318	0	0.814238	0.905294	0.509324	0.426777	0.591871	0.016317	0.0606061	0.0769231
Eubacterium sp OM08 24	0	0	0	0	0	5e-05	0.004938	0.00136848	0	0.819649	0.906582	0.48951	0.411328	0.567693	-0.013986	0.0909091	0.0769231
Enterobacter cloacae complex	0.02546	0	0	0	0.03377	0.177928	0.178978	0.00455561	-0.0536124	0.830026	0.915286	0.48951	0.399258	0.579763	-0.0291375	0.106061	0.0769231
Lactonifactor longoviformis	0	0	0	0	0	0.000180769	0.0008276	0.000276515	0	0.83864	0.916478	0.508159	0.427356	0.588961	0.016317	0.0606061	0.0769231
Blautia producta	0	0	0	0	0.0105033	0.000363846	0.0043538	0.00158167	-0.0817124	0.83775	0.916478	0.487762	0.381372	0.594152	-0.0128205	0.166667	0.153846
Veillonella rogosae	0	0	0	0	0	0.000226154	0.0006734	0.000366818	0	0.83864	0.916478	0.508159	0.427356	0.588961	0.016317	0.0606061	0.0769231
Clostridium symbiosum	0.00128	0	0	0	0.0415433	0.00521615	0.0100228	0.0134835	0.0553594	0.843285	0.918803	0.516317	0.356755	0.675879	0.037296	0.424242	0.461538
Eubacterium sp CAG 251	0	0	0	0	0.171227	0.0225785	0.0684052	0.122545	-0.158325	0.846844	0.919935	0.487179	0.373565	0.600794	0.018648	0.212121	0.230769
Holdemanella biformis	0	0	0	0	0	0.0336915	0.014625	0.0595674	-0.127192	0.850317	0.920966	0.488345	0.373117	0.603573	-0.027972	0.181818	0.153846
Bacteroides thetaiotaomicron	0.07711	0.23359	0.39718	0.173875	0.0908533	1.48471	0.787537	0.604435	0.138714	0.86329	0.921347	0.515734	0.338194	0.693274	0.0897436	0.833333	0.923077
Prevotella buccalis	0	0	0	0	0	0.000574615	0.0004946	0.00444015	0.0193164	0.858003	0.921347	0.511655	0.386316	0.636994	0.0337995	0.19697	0.230769
Candidatus Gastranaerophilales bacterium	0	0	0	0	0.00178	0.00311	0.0543202	0.0580709	0	0.86159	0.921347	0.491841	0.410386	0.573297	-0.013986	0.0909091	0.0769231
Lactobacillus rogosae	0.00101	0	0.00027	0	0.0107167	0.0468854	0.0236492	0.0216426	0.195459	0.858846	0.921347	0.513986	0.341172	0.6868	-0.0559441	0.363636	0.307692
Catenibacterium mitsuokai	0	0	0	0	0	0.00344538	0.000305	0.00874742	0	0.86159	0.921347	0.491841	0.410386	0.573297	-0.013986	0.0909091	0.0769231
Roseburia sp CAG 471	0	0	0	0	0.00405667	0.0837438	0.0195728	0.0377933	0.121681	0.914333	0.972978	0.490676	0.309959	0.671393	-0.0547786	0.439394	0.384615
Bifidobacterium catenulatum	0	0	0	0	0	0.0356123	0.0004416	0.156562	-0.142233	0.935448	0.979252	0.494172	0.369199	0.619146	0.0034965	0.227273	0.230769
Bifidobacterium pseudocatenulatum	0.10905	0.001	0	0.001255	0.285863	0.12121	0.0529508	0.369734	-0.101904	0.926992	0.979252	0.491841	0.33486	0.648823	0.0384615	0.5	0.538462
Alistipes inops	0	0	0.002185	0	2.55622	1.10558	1.20327	0.85735	-0.0795262	0.939009	0.979252	0.49359	0.329285	0.657895	-0.0710956	0.378788	0.307692
Clostridium saccharolyticum	0.00123	0	0	0	0.00963333	0.00382615	0.0016468	0.00625727	0.0221198	0.934337	0.979252	0.50641	0.364769	0.648052	0.0198135	0.287879	0.307692
Eubacterium rectale	0.04785	0.76339	0.749195	0.91148	0.88058	2.81067	1.77531	1.99923	0.171471	0.936736	0.979252	0.507576	0.339761	0.675391	0.0291375	0.893939	0.923077
Bacteroides coagulans	0	0	0	0	0.00352667	0.000699231	0.0003518	0.000727424	0	0.925204	0.979252	0.495338	0.40876	0.581916	-0.013986	0.0909091	0.0769231
Proteobacteria bacterium CAG 139	0.00042	0.01678	0.025525	0.011815	0.198147	0.200435	0.384456	0.19852	0.013459	0.936251	0.979252	0.507576	0.327278	0.687873	0.0268065	0.742424	0.769231
Pyramidobacter sp C12 8	0	0	0	0	0	0.00203	0.0003698	0.000464848	0	0.942633	0.980231	0.503497	0.417138	0.589855	0.0011655	0.0757576	0.0769231
Mitsuokella jalaludinii	0	0	0	0	0	0.205585	0	0.00848697	0	0.946536	0.981493	0.496503	0.408168	0.584839	-0.013986	0.0909091	0.0769231
Bifidobacterium adolescentis	0.32359	0.7114	0.1643	0.71707	1.62508	2.06573	1.06233	2.49091	0.258662	0.962738	0.98444	0.495338	0.331056	0.65962	0.041958	0.727273	0.769231
Rothia mucilaginosa	0	0	0	0	0	0.000310769	0.0005804	0.000691515	-0.0622139	0.957788	0.98444	0.496503	0.389506	0.603501	0.002331	0.151515	0.153846
Parabacteroides johnsonii	0	0	0	0	0.101513	0.0660677	0.616031	0.118308	-0.0474799	0.960573	0.98444	0.504079	0.363952	0.644206	0.0198135	0.287879	0.307692
Clostridium disporicum	0.01788	0	0.00179	0	0.0295533	0.00870385	0.0305618	0.0243355	-0.0543681	0.956351	0.98444	0.504662	0.362515	0.646809	0.0512821	0.333333	0.384615
Faecalicoccus pleomorphus	0	0	0	0	0.00632	2.84615e-05	0.0064458	0.00255424	0	0.965561	0.98444	0.497669	0.419861	0.575477	0.0011655	0.0757576	0.0769231
Pyramidobacter piscolens	0	0	0	0	0	0.0791377	0.0029418	0.029298	0	0.965561	0.98444	0.502331	0.417735	0.586927	0.0011655	0.0757576	0.0769231
Lachnoclostridium sp An131	0	0	0	0	0	0.00108846	0.0004508	0.000971212	-0.0496123	0.974665	0.990955	0.502331	0.389144	0.615518	0.002331	0.151515	0.153846
Clostridium sp CAG 242	0	0	0	0	0.03905	0.0120969	0.0351544	0.0297518	0.0122986	0.978893	0.992488	0.497669	0.364186	0.631152	-0.011655	0.242424	0.230769
Streptococcus vestibularis	0	0	0	0	0	0.00083	0.000883	0.00193621	0	0.988517	0.997621	0.501166	0.418308	0.584023	0.0011655	0.0757576	0.0769231
Ruminococcus torques	0.14678	0.10806	0.16946	0.117995	0.10472	0.439694	0.358722	0.310656	-0.0523901	0.989421	0.997621	0.501748	0.316617	0.686879	-0.0641026	0.833333	0.769231
Bacteroides faecis	1.9233	0	0	0	3.20346	0.347493	0.719435	0.345667	-0.1113	1	1	0.5	0.352343	0.647657	0.0361305	0.348485	0.384615
Prevotella timonensis	0	0	0	0	0.000943333	0.00685385	0.004932	0.00303591	0.000406038	1	1	0.499417	0.381511	0.617323	-0.0128205	0.166667	0.153846
Alistipes indistinctus	0.05864	0.09853	0.0258	0.04658	0.0477433	0.121663	0.138304	0.199509	-0.109229	0.994682	1	0.501166	0.318001	0.68433	-0.0652681	0.757576	0.692308

## Sheet: E_SIAMCAT_tCD-TG+ vs tCD-TG-
Supplementary Table 6E
	Median				Average
ID	Untreated CD	tCD-TG+	tCD-TG-	Healthy	Untreated CD	tCD-TG+	tCD-TG-	Healthy	log2FC	p.val	p.adj	auc	auc.ci.l	auc.ci.h	pr.shift	pr.n	pr.p
Firmicutes bacterium sp CAG 83	0.03035	0.00124	0.06932	0.06397	0.0219433	0.0267938	0.197678	0.281115	-1.61658	0.00102408	0.219629	0.203077	0.0747442	0.33141	-0.321538	0.86	0.538462
Veillonella atypica	0.0019	0.00535	0	0	0.0510367	0.0146362	0.0184302	0.0022203	1.07302	0.00126587	0.219629	0.761538	0.626858	0.896218	0.546154	0.3	0.846154
Bifidobacterium animalis	0	0	0	0	0	0.0305685	0.0815982	0.0377582	0.543157	0.00483556	0.256606	0.630769	0.498848	0.76269	0.267692	0.04	0.307692
Gardnerella vaginalis	0	0	0	0	0	0.00666692	0	7.15152e-05	0.137591	0.00564325	0.256606	0.576923	0.474854	0.678992	0.153846	0	0.153846
Bacteroides dorei	4.98086	0	2.9793	1.21476	5.04474	1.29213	4.9182	4.31934	-2.50134	0.00370081	0.256606	0.238462	0.0882833	0.38864	-0.455385	0.84	0.384615
Lactobacillus curvatus	0	0	0	0	0	0.0402146	0	0	0.14793	0.00564325	0.256606	0.576923	0.474854	0.678992	0.153846	0	0.153846
Mitsuokella multacida	0	0	0	0	0	0.02394	0	0.0278168	0.171606	0.00564325	0.256606	0.576923	0.474854	0.678992	0.153846	0	0.153846
Haemophilus pittmaniae	0	0	0	0	0	0.00215385	5.58e-05	0.000887273	0.253844	0.00591599	0.256606	0.606154	0.484785	0.727523	0.210769	0.02	0.230769
Bacteroides sp CAG 144	0	0	0.034285	0.053875	0	0.109275	0.520079	0.332773	-1.88548	0.00701622	0.270514	0.276923	0.162562	0.391284	-0.463077	0.54	0.0769231
Acidaminococcus intestini	0	0.27576	0	0	1.36726	1.26032	0.129477	0.137006	1.68631	0.00921559	0.319781	0.692308	0.522281	0.862335	0.298462	0.24	0.538462
Enterococcus faecium	0	0	0	0	0.2082	0.183769	0.0119372	0.00989379	0.87835	0.0157099	0.454277	0.66	0.504461	0.815539	0.301538	0.16	0.461538
Hungatella hathewayi	0.00107	0.00065	0	0	0.00100667	0.00299462	0.0024824	0.00402773	0.50923	0.0156108	0.454277	0.675385	0.528253	0.822517	0.415385	0.2	0.615385
Haemophilus parainfluenzae	0.20275	0.06897	0.011765	0.002225	0.157897	0.192873	0.0385282	0.0185286	0.845211	0.0177046	0.472575	0.713846	0.539842	0.88785	0.126154	0.72	0.846154
Bifidobacterium breve	0	0	0	0	0	0.01401	0.0001176	0.000455152	0.143518	0.0428638	0.541454	0.568462	0.463038	0.673885	0.133846	0.02	0.153846
Bifidobacterium catenulatum	0	0	0	0	0	0.0356123	0.0004416	0.156562	0.36963	0.0235424	0.541454	0.596923	0.47341	0.720436	0.190769	0.04	0.230769
Bifidobacterium pseudocatenulatum	0.10905	0.001	0	0.001255	0.285863	0.12121	0.0529508	0.369734	0.878181	0.0441045	0.541454	0.646154	0.493128	0.79918	0.318462	0.22	0.538462
Bacteroidetes bacterium oral taxon 272	0	0	0	0	0	0.00138077	0	0	0	0.0546135	0.541454	0.538462	0.463078	0.613845	0.0769231	0	0.0769231
Butyricimonas virosa	0.02498	0.01313	0.064795	0.07188	0.0464133	0.0635031	0.183509	0.138854	-0.943632	0.0312252	0.541454	0.304615	0.14568	0.463551	-0.167692	0.86	0.692308
Prevotella sp CAG 1058	0	0	0	0	0	0.106895	0	0.0100961	0	0.0546135	0.541454	0.538462	0.463078	0.613845	0.0769231	0	0.0769231
Alistipes putredinis	2.42072	0.98319	5.66061	6.72994	4.75238	2.77495	5.7995	7.5997	-1.20471	0.0420995	0.541454	0.315385	0.15933	0.471439	-0.207692	0.9	0.692308
Lactobacillus acidophilus	0	0	0	0	0	0.00173846	0	0	0	0.0546135	0.541454	0.538462	0.463078	0.613845	0.0769231	0	0.0769231
Lactobacillus iners	0	0	0	0	0	0.00132769	0	0	0	0.0546135	0.541454	0.538462	0.463078	0.613845	0.0769231	0	0.0769231
Streptococcus sanguinis	0.00529	0	0	0	0.00687	0.00287692	0.0015678	0.000406818	0.6048	0.0303643	0.541454	0.650769	0.489335	0.812204	0.261538	0.2	0.461538
Clostridium perfringens	0	0	0	0	0.0003	0.00192077	0.0001166	0.000486212	0.043082	0.0478148	0.541454	0.566923	0.462965	0.670881	0.133846	0.02	0.153846
Clostridium sp D5	0	0	0	0	0	0.000351538	0.000919	3.21212e-05	0.074401	0.0532377	0.541454	0.565385	0.462832	0.667937	0.133846	0.02	0.153846
Eubacterium eligens	0.08364	0.40421	1.36597	0.70763	1.12429	1.33607	2.08017	1.10564	-1.64784	0.048725	0.541454	0.320769	0.126874	0.514664	-0.364615	0.98	0.615385
Blautia sp CAG 257	0.00038	0	0	0	0.00122	0.00401154	0.0056646	0.00573015	0.460958	0.0358065	0.541454	0.610769	0.476015	0.745524	0.227692	0.08	0.307692
Terrisporobacter othiniensis	0	0	0	0	0	0.00474615	0	0	0	0.0546135	0.541454	0.538462	0.463078	0.613845	0.0769231	0	0.0769231
Mitsuokella jalaludinii	0	0	0	0	0	0.205585	0	0.00848697	0	0.0546135	0.541454	0.538462	0.463078	0.613845	0.0769231	0	0.0769231
Fusobacterium ulcerans	0	0	0	0	0	0.00366769	0	0	0	0.0546135	0.541454	0.538462	0.463078	0.613845	0.0769231	0	0.0769231
Sneathia amnii	0	0	0	0	0.000346667	0.00392308	0	0.000696364	0	0.0546135	0.541454	0.538462	0.463078	0.613845	0.0769231	0	0.0769231
Campylobacter ureolyticus	0	0	0	0	0	0.000911538	4.26e-05	0.000904545	0.0711479	0.0478148	0.541454	0.566923	0.462965	0.670881	0.133846	0.02	0.153846
Kluyvera ascorbata	0	0	0	0	0	0.00836846	0	0	0	0.0546135	0.541454	0.538462	0.463078	0.613845	0.0769231	0	0.0769231
Kosakonia cowanii	0	0	0	0	0	0.00673	0	0	0	0.0546135	0.541454	0.538462	0.463078	0.613845	0.0769231	0	0.0769231
Pseudomonas fragi	0	0	0	0	0	0.0280869	0	0.00056	0	0.0546135	0.541454	0.538462	0.463078	0.613845	0.0769231	0	0.0769231
Bacteroides stercoris	0.26252	0.6049	0	0.00433	3.23737	2.93837	0.940542	1.69779	1.53619	0.0604262	0.572484	0.656923	0.491736	0.82211	0.292308	0.4	0.692308
Streptococcus parasanguinis	0.01527	0.01613	0.00363	0.0018	0.0568033	0.0324631	0.0284376	0.0158606	0.801278	0.061043	0.572484	0.668462	0.515778	0.821145	0.263077	0.66	0.923077
Bacteroides intestinalis	0	0	0	0	0	0.000544615	0.635524	0.193299	-0.827009	0.0631633	0.57678	0.367692	0.279302	0.456082	-0.243077	0.32	0.0769231
Bifidobacterium bifidum	0	0.20909	0	0	0.35899	0.481825	0.176286	0.309048	1.22553	0.0649255	0.57767	0.643077	0.475232	0.810922	0.238462	0.3	0.538462
Dialister succinatiphilus	0	0	0	0	0	0.134102	0.0288798	0.0130886	0.52705	0.0691573	0.585307	0.584615	0.461194	0.708036	0.170769	0.06	0.230769
Veillonella tobetsuensis	0	0	0	0	0.000416667	0.00181154	0.000564	0	0.17917	0.0691573	0.585307	0.584615	0.461199	0.708032	0.170769	0.06	0.230769
Barnesiella intestinihominis	1.1416	0.68464	1.0972	1.43337	0.922193	1.06388	1.77668	1.86068	-1.41726	0.0739572	0.597673	0.337692	0.157232	0.518153	-0.284615	0.9	0.615385
Streptococcus infantis	0	0	0	0	0.0002	0.00102231	0.0004772	0.000390606	0.272019	0.0740633	0.597673	0.599231	0.463952	0.734509	0.207692	0.1	0.307692
Ruminococcus bicirculans	0	0	0	0.215075	0.138857	0.0533262	0.32175	1.01925	-1.14094	0.0797242	0.628734	0.362308	0.239912	0.484704	-0.266154	0.42	0.153846
Cloacibacillus evryensis	0	0	0	0	0	0	0.0072412	0.00627667	-0.286862	0.0850536	0.655857	0.4	0.344001	0.455999	-0.2	0.2	0
Prevotella copri	16.8113	0	0	0	16.7623	11.2686	5.12633	3.68113	1.27891	0.0900651	0.679404	0.620769	0.465037	0.776501	0.241538	0.22	0.461538
Catabacter hongkongensis	0	0	0	0	0	0	0.0013082	0.000961061	-0.127788	0.105498	0.747098	0.41	0.356215	0.463785	-0.18	0.18	0
Veillonella infantium	0.00214	0.00044	0	0	0.00217	0.00392308	0.0028542	0.00105773	0.452279	0.103341	0.747098	0.633846	0.477796	0.789896	0.332308	0.36	0.692308
Desulfovibrionaceae bacterium	0	0	0	0	0	0	0.0477092	0.0369752	-0.30937	0.105498	0.747098	0.41	0.356215	0.463785	-0.18	0.18	0
Olsenella scatoligenes	0.00052	0	0	0	0.123257	0.0192923	0.0010776	0.0241902	0.295902	0.109882	0.747632	0.606154	0.453777	0.75853	0.127692	0.18	0.307692
Enterococcus durans	0	0	0	0	0.00103	0.0620385	0.0031252	0.00411576	0.362243	0.108921	0.747632	0.58	0.451393	0.708607	0.150769	0.08	0.230769
Bacteroides vulgatus	5.96068	12.7111	7.1939	5.54864	4.4649	11.7483	8.84804	7.09923	0.279707	0.116157	0.775126	0.643077	0.47727	0.808884	0.06	0.94	1
Oscillibacter sp CAG 241	0	0	0.034375	0.01098	0.492123	0.102878	0.191479	0.153436	-1.06261	0.121999	0.783956	0.366923	0.202355	0.531491	-0.272308	0.58	0.307692
Megamonas hypermegale	0	0	0	0	0.00792	0.0657123	0.0030754	5.15152e-05	0.186732	0.12187	0.783956	0.56	0.451339	0.668661	0.113846	0.04	0.153846
Lawsonibacter asaccharolyticus	0.11642	0.06094	0.084995	0.08117	0.1118	0.0679908	0.116311	0.120992	-0.523895	0.130477	0.823189	0.362308	0.19133	0.533285	-0.170769	0.94	0.769231
Bifidobacterium adolescentis	0.32359	0.7114	0.1643	0.71707	1.62508	2.06573	1.06233	2.49091	0.98177	0.163555	0.864493	0.624615	0.450334	0.798897	0.129231	0.64	0.769231
Bacteroides uniformis	2.36727	3.43611	7.19242	5.74412	1.8512	7.08148	8.74241	9.4222	-0.25514	0.166295	0.864493	0.373846	0.169444	0.578248	0	1	1
Odoribacter splanchnicus	0	0.83767	1.08669	0.990145	0.38667	0.74914	1.06059	1.06327	-0.790263	0.146364	0.864493	0.367692	0.176609	0.558776	-0.190769	0.96	0.769231
Prevotella bivia	0.00707	0	0	0	0.00859667	0.00270231	0.0028572	0.00440242	0.204502	0.199307	0.864493	0.577692	0.440862	0.714522	0.167692	0.14	0.307692
Prevotella disiens	0.02081	0	0	0	0.0144633	0.0115031	0.0095394	0.0115958	0.500191	0.151188	0.864493	0.595385	0.44907	0.741699	0.204615	0.18	0.384615
Parabacteroides johnsonii	0	0	0	0	0.101513	0.0660677	0.616031	0.118308	-0.866294	0.172311	0.864493	0.39	0.267767	0.512233	-0.112308	0.42	0.307692
Enterococcus faecalis	0	0	0	0	0.08075	0.0186477	0.107613	0.00143	0.445165	0.157985	0.864493	0.585385	0.444343	0.726426	0.167692	0.14	0.307692
Streptococcus australis	0.01058	0	0	0	0.0116667	0.00262385	0.0013844	0.00109636	0.321514	0.180708	0.864493	0.599231	0.441539	0.756923	0.201538	0.26	0.461538
Streptococcus oralis	0.00495	0	0	0	0.00396333	0.00206154	0.0001932	0.000167879	0.221352	0.172203	0.864493	0.572308	0.440619	0.703997	0.130769	0.1	0.230769
Clostridium disporicum	0.01788	0	0.00179	0	0.0295533	0.00870385	0.0305618	0.0243355	-0.668211	0.18036	0.864493	0.384615	0.231877	0.537354	-0.175385	0.56	0.384615
Clostridium sp CAG 253	0	0	0	0	0.01205	0.0703308	0.0477728	0.0108467	0.762269	0.17603	0.864493	0.592308	0.441945	0.742671	0.184615	0.2	0.384615
Eubacterium sp CAG 38	0.12346	0.53865	0.135045	0.04652	0.907767	1.07903	0.347337	0.306943	0.812655	0.171872	0.864493	0.623846	0.437948	0.809745	0.183077	0.74	0.923077
Anaerotignum lactatifermentans	0	0	0	0	0	0.00151	0.0046922	0.00572	0.0808675	0.165672	0.864493	0.553846	0.450873	0.656819	0.113846	0.04	0.153846
Dorea sp CAG 317	0	0	0	0	0.00114333	0	0.0210114	0.00311909	-0.149695	0.199196	0.864493	0.44	0.394506	0.485494	-0.12	0.12	0
Clostridium saccharolyticum	0.00123	0	0	0	0.00963333	0.00382615	0.0016468	0.00625727	0.352338	0.157985	0.864493	0.585385	0.444348	0.726422	0.167692	0.14	0.307692
Ruminococcus lactaris	0	0	0.068565	0.000625	0.00914333	0.157878	0.292294	0.188198	-0.89999	0.183302	0.864493	0.385385	0.234715	0.536055	-0.0784615	0.54	0.461538
Ruminococcus obeum CAG 39	0	0	0	0	0	0	0.0113766	0.00404652	-0.107854	0.199196	0.864493	0.44	0.394506	0.485494	-0.12	0.12	0
Ruthenibacterium lactatiformans	0.18487	0.07837	0.102665	0.147755	0.250547	0.126402	0.372322	0.643087	-0.363707	0.176887	0.864493	0.376923	0.201643	0.552203	-0.113846	0.96	0.846154
Faecalitalea cylindroides	0	0	0	0	0	0	0.0059966	0.00959364	-0.030234	0.199196	0.864493	0.44	0.394506	0.485494	-0.12	0.12	0
Phascolarctobacterium sp CAG 266	0	0	0	0	0	0.135516	0.389663	0.213326	-0.865243	0.187285	0.864493	0.412308	0.310069	0.514546	-0.183077	0.26	0.0769231
Dialister sp CAG 357	0	0	0	0	0.658943	0.474193	0.149323	0.360395	0.622471	0.191402	0.864493	0.569231	0.439792	0.69867	0.130769	0.1	0.230769
Veillonella dispar	0.01462	0.00373	0	0	0.0141567	0.0110031	0.0079178	0.00273045	0.518668	0.189428	0.864493	0.610769	0.450506	0.771032	0.272308	0.42	0.692308
Veillonella parvula	0.12788	0.01107	0.00372	0.0004	0.18756	0.0367885	0.0289758	0.0136438	0.680007	0.159473	0.864493	0.626154	0.467652	0.784655	0.206154	0.64	0.846154
Victivallis vadensis	0	0	0	0	0	0.0185146	0.0609164	0.0774826	-0.526438	0.168877	0.864493	0.406154	0.297859	0.514449	-0.203077	0.28	0.0769231
Haemophilus sp HMSC71H05	0	0	0	0	0	0.0301569	0.0037636	0.00475348	0.393782	0.184522	0.864493	0.603077	0.428398	0.777756	0.141538	0.32	0.461538
Methanobrevibacter smithii	0	0	0	0	0.01269	0.0502985	0.131125	0.350687	-0.667452	0.382129	0.864885	0.433846	0.301138	0.566554	-0.109231	0.34	0.230769
Methanosphaera stadtmanae	0	0	0	0	0	0	0.0253616	0.0399324	0	0.381875	0.864885	0.47	0.436752	0.503248	-0.06	0.06	0
Actinomyces turicensis	0	0	0	0	0	0	0.0008176	0.000526667	0	0.381875	0.864885	0.47	0.436752	0.503248	-0.06	0.06	0
Actinotignum timonense	0	0	0	0	0	4.23077e-05	0.0010102	0.000284545	0	0.62892	0.864885	0.516923	0.438757	0.595089	0.0369231	0.04	0.0769231
Bifidobacterium angulatum	0	0	0	0	0	0	0.000722	0.014798	0	0.63787	0.864885	0.49	0.4704	0.5096	-0.02	0.02	0
Bifidobacterium longum	0.75965	0.22572	0.138	1.13068	1.02412	0.33656	0.381937	1.90915	0.416827	0.591669	0.864885	0.549231	0.373275	0.725187	0.123077	0.8	0.923077
Bifidobacterium pseudolongum	0	0	0	0	0.0369133	0	0.0013866	0	0	0.63787	0.864885	0.49	0.4704	0.5096	-0.02	0.02	0
Atopobium minutum	0	0	0	0	0	0	0.0007712	1.74242e-05	0	0.63787	0.864885	0.49	0.4704	0.5096	-0.02	0.02	0
Collinsella aerofaciens	1.28265	0.62756	0.51228	0.928115	1.19115	0.898118	0.650256	1.22159	0.22107	0.465008	0.864885	0.566923	0.390049	0.743797	0.0230769	0.9	0.923077
Collinsella stercoris	0.00432	0.00126	0.001385	0.00217	0.0172433	0.00458615	0.0020806	0.00570379	0.26809	0.564801	0.864885	0.552308	0.387201	0.717414	0.263077	0.66	0.923077
Enorma massiliensis	0.0147	0	0	0	0.0215067	0.00231077	0.0186806	0.0176373	-0.240013	0.491138	0.864885	0.453846	0.337605	0.570087	-0.0861538	0.24	0.153846
Adlercreutzia equolifaciens	0.02858	0.01209	0.00561	0.03266	0.0295467	0.0354585	0.0306982	0.0579458	0.35808	0.388736	0.864885	0.576923	0.391092	0.762754	0.0723077	0.62	0.692308
Asaccharobacter celatus	0.10874	0.0406	0.008805	0.040905	0.0729	0.07041	0.0495478	0.0970383	0.25142	0.517424	0.864885	0.558462	0.368088	0.748835	0.0123077	0.68	0.692308
Gordonibacter pamelaeae	0.02766	0.00565	0.015885	0.01313	0.02966	0.0247215	0.0459408	0.0544523	-0.264018	0.305524	0.864885	0.406923	0.241449	0.572397	-0.0107692	0.78	0.769231
Bacteroides caccae	0.16772	0.27295	0.805855	0.56288	0.244167	0.716118	1.1659	1.48238	-0.0276629	0.461516	0.864885	0.433077	0.263988	0.602166	0.0292308	0.74	0.769231
Bacteroides cellulosilyticus	0.08666	0	0	0	0.157537	0.692789	2.07332	0.522444	-0.680411	0.505429	0.864885	0.443846	0.298601	0.589091	0.00153846	0.46	0.461538
Bacteroides coprophilus	0	0	0	0	0.00834	0.145345	0.013815	0.0195544	0	0.300931	0.864885	0.529231	0.45024	0.608221	0.0569231	0.02	0.0769231
Bacteroides faecichinchillae	0	0	0	0	0	0	0.0028976	2.80303e-05	0	0.63787	0.864885	0.49	0.4704	0.5096	-0.02	0.02	0
Bacteroides fluxus	0	0	0	0	0	0	0.045913	0.000917879	0	0.484587	0.864885	0.48	0.452566	0.507434	-0.04	0.04	0
Bacteroides fragilis	0	0	0.003795	0.00476	0.0577633	0.378102	0.780239	0.542225	-0.402766	0.517408	0.864885	0.443846	0.280689	0.607003	-0.0784615	0.54	0.461538
Bacteroides galacturonicus	0.14428	0	0	0	0.129507	0.08803	0.0289352	0.0133655	0.346205	0.452897	0.864885	0.556923	0.393827	0.720019	0.0846154	0.3	0.384615
Bacteroides massiliensis	0	0	0	0	0	1.10541	0.508018	0.455301	0.070537	0.578911	0.864885	0.546923	0.361001	0.732845	0.00153846	0.46	0.461538
Bacteroides nordii	0	0	0	0	0	0.0206192	0.006854	0.00355712	0.201096	0.631719	0.864885	0.535385	0.375521	0.695248	0.0276923	0.28	0.307692
Bacteroides oleiciplenus	0	0	0	0	0	0	0.0147622	0	0	0.63787	0.864885	0.49	0.4704	0.5096	-0.02	0.02	0
Bacteroides plebeius	0	0	0	0	3.94078	3.03424	3.03044	1.70742	0.721107	0.432851	0.864885	0.558462	0.40184	0.715084	0.104615	0.28	0.384615
Bacteroides salyersiae	0	0	0	0	1.09731	0.133955	0.205345	0.291232	-0.842273	0.243079	0.864885	0.409231	0.275952	0.54251	-0.149231	0.38	0.230769
Bacteroides sp CAG 443	0	0	0	0	0	0	0.19236	0.11977	0	0.63787	0.864885	0.49	0.4704	0.5096	-0.02	0.02	0
Bacteroides sp CAG 462	0	0	0	0	0	1.15126	0.0537562	0.0242112	0	0.565093	0.864885	0.52	0.437613	0.602387	0.0369231	0.04	0.0769231
Bacteroides sp CAG 633	0	0	0	0	0	0	0.0544614	0.115625	0	0.381875	0.864885	0.47	0.436752	0.503248	-0.06	0.06	0
Bacteroides sp CAG 927	0	0	0	0	0	0	0.104331	0.120103	0	0.305544	0.864885	0.46	0.42202	0.49798	-0.08	0.08	0
Bacteroides sp D2	0	0	0	0	4.33333e-05	0	0.0010236	6.51515e-05	0	0.63787	0.864885	0.49	0.4704	0.5096	-0.02	0.02	0
Bacteroides sp OM05 12	0	0	0	0	0	0	0.001962	0	0	0.63787	0.864885	0.49	0.4704	0.5096	-0.02	0.02	0
Bacteroides stercorirosoris	0	0	0	0	0	0	0.0026414	0	0	0.63787	0.864885	0.49	0.4704	0.5096	-0.02	0.02	0
Bacteroidales bacterium KA00251	0	0	0	0	0.00276	0.00348923	0.0003466	0	0	0.300931	0.864885	0.529231	0.45024	0.608221	0.0569231	0.02	0.0769231
Coprobacter fastidiosus	0.01378	0.01115	0.014535	0.025145	0.0170533	0.171541	0.0956392	0.0954889	-0.23093	0.525655	0.864885	0.444615	0.282743	0.606488	-0.00153846	0.54	0.538462
Coprobacter secundus	0	0.00342	0.007435	0	0	0.0239215	0.0433474	0.0442292	-0.225536	0.57901	0.864885	0.450769	0.285196	0.616342	-0.0615385	0.6	0.538462
Coprobacter sp	0	0	0	0	0	0	0.000264	0	0	0.63787	0.864885	0.49	0.4704	0.5096	-0.02	0.02	0
Sanguibacteroides justesenii	0	0	0	0	0	0	0.0063468	0.00290197	0	0.305544	0.864885	0.46	0.42202	0.49798	-0.08	0.08	0
Alloprevotella tannerae	0	0	0	0	0	0	0.0015356	0	0	0.63787	0.864885	0.49	0.4704	0.5096	-0.02	0.02	0
Prevotella buccalis	0	0	0	0	0	0.000574615	0.0004946	0.00444015	0.0546719	0.563542	0.864885	0.535385	0.404488	0.666281	0.0707692	0.16	0.230769
Prevotella colorans	0	0	0	0	0	0.00112	0.0014046	0.000422424	0	0.327816	0.864885	0.527692	0.450861	0.604524	0.0569231	0.02	0.0769231
Prevotella corporis	0	0	0	0	0.0118433	0.00635923	0.0028666	0.00462682	0.107667	0.415461	0.864885	0.547692	0.416332	0.679052	0.0907692	0.14	0.230769
Prevotella melaninogenica	0	0	0	0	0	0	0.0002892	0	0	0.63787	0.864885	0.49	0.4704	0.5096	-0.02	0.02	0
Prevotella nigrescens	0	0	0	0	0	0	0.0005156	0	0	0.63787	0.864885	0.49	0.4704	0.5096	-0.02	0.02	0
Prevotella sp AM42 24	0	0	0	0	0	0	0.0062542	0.0233988	0	0.63787	0.864885	0.49	0.4704	0.5096	-0.02	0.02	0
Prevotella sp CAG 1031	0	0	0	0	0	0	0.112181	0.196288	0	0.63787	0.864885	0.49	0.4704	0.5096	-0.02	0.02	0
Prevotella sp CAG 1185	0	0	0	0	0.000786667	0.00836769	0.0039746	0.00322076	0.140122	0.495097	0.864885	0.546923	0.399767	0.694079	0.0876923	0.22	0.307692
Prevotella sp CAG 1320	0	0	0	0	0	0	0.0005632	0.367189	0	0.63787	0.864885	0.49	0.4704	0.5096	-0.02	0.02	0
Prevotella sp CAG 279	0	0	0	0	1.04606	0.215615	0.200588	0.464742	0.229543	0.310343	0.864885	0.543846	0.439174	0.648518	0.0938462	0.06	0.153846
Prevotella sp CAG 485	0	0	0	0	0	0	0.157517	0.0328547	-0.0118942	0.24628	0.864885	0.45	0.408001	0.491999	-0.1	0.1	0
Prevotella sp CAG 617	0	0	0	0	0	0	0.145441	0.000130303	0	0.63787	0.864885	0.49	0.4704	0.5096	-0.02	0.02	0
Prevotella sp CAG 873	0	0	0	0	0	0	0.318803	0.158759	0	0.484587	0.864885	0.48	0.452566	0.507434	-0.04	0.04	0
Prevotella sp S7 1 8	0	0	0	0	0	9.61538e-05	0.0002672	0.000150909	0	0.327816	0.864885	0.527692	0.450861	0.604524	0.0569231	0.02	0.0769231
Alistipes inops	0	0	0.002185	0	2.55622	1.10558	1.20327	0.85735	-0.710663	0.448171	0.864885	0.436154	0.263723	0.608585	-0.192308	0.5	0.307692
Alistipes onderdonkii	0	0	0	0	0	0.00455154	0.0429392	0.0507632	-0.167841	0.476652	0.864885	0.46	0.366739	0.553261	-0.0830769	0.16	0.0769231
Alistipes sp An66	0	0	0	0	0	0.00188	0.0002592	0.00175803	0	0.565093	0.864885	0.52	0.437613	0.602387	0.0369231	0.04	0.0769231
Alistipes timonensis	0	0	0	0	0	0.00141231	0.0069178	0.00168879	0.042991	0.640563	0.864885	0.523846	0.415936	0.631756	0.0538462	0.1	0.153846
Parabacteroides goldsteinii	0	0	0	0	0.0148567	0.00781923	0.0316266	0.0500433	0.321672	0.29731	0.864885	0.555385	0.435364	0.675405	0.130769	0.1	0.230769
Parabacteroides gordonii	0	0	0	0	0	0	0.0010444	0	-0.00762744	0.24628	0.864885	0.45	0.408001	0.491999	-0.1	0.1	0
Parabacteroides sp CAG 409	0	0	0	0	0	0	0.0098736	0.101531	0	0.305544	0.864885	0.46	0.42202	0.49798	-0.08	0.08	0
Enterococcus casseliflavus	0	0	0	0	0	0	0.0017604	0	0	0.381875	0.864885	0.47	0.436752	0.503248	-0.06	0.06	0
Lactobacillus rhamnosus	0	0	0	0	0	0	0.0008462	0	0	0.381875	0.864885	0.47	0.436752	0.503248	-0.06	0.06	0
Lactobacillus rogosae	0.00101	0	0.00027	0	0.0107167	0.0468854	0.0236492	0.0216426	-0.316776	0.604474	0.864885	0.456154	0.270283	0.642025	-0.192308	0.5	0.307692
Lactobacillus sakei	0	0	0	0	0.000553333	0.00620846	0.0001416	0.000447879	0.137167	0.231828	0.864885	0.551538	0.439747	0.66333	0.0938462	0.06	0.153846
Leuconostoc carnosum	0	0	0	0	0	0.0203462	0.0001928	0.000522727	0	0.565093	0.864885	0.52	0.437613	0.602387	0.0369231	0.04	0.0769231
Leuconostoc garlicum	0	0	0	0	0	2.76923e-05	0.0002582	5.5303e-05	0	0.62892	0.864885	0.516923	0.438757	0.595089	0.0369231	0.04	0.0769231
Leuconostoc mesenteroides	0	0	0	0	0	6.23077e-05	0.000541	5.15152e-06	0	0.327816	0.864885	0.527692	0.450861	0.604524	0.0569231	0.02	0.0769231
Lactococcus lactis	0	0	0	0	0.00055	0.0146731	0.002765	0.00431076	0.214111	0.385548	0.864885	0.550769	0.416994	0.684545	0.0907692	0.14	0.230769
Streptococcus anginosus group	0.00097	0	0	0	0.0323067	0.00134769	0.0014622	0.00176106	0.13893	0.327569	0.864885	0.561538	0.426822	0.696255	0.147692	0.16	0.307692
Streptococcus infantarius	0	0	0	0	0	0	0.005493	0.00024197	0	0.484587	0.864885	0.48	0.452566	0.507434	-0.04	0.04	0
Streptococcus mitis	0.00385	0	0	0	0.00341	0.00389154	0.0009288	0.000382273	0.214407	0.258331	0.864885	0.563077	0.429613	0.696541	0.110769	0.12	0.230769
Streptococcus mutans	0	0	0	0	0	0.000627692	0.0010656	0.000320909	0	0.62892	0.864885	0.516923	0.438757	0.595089	0.0369231	0.04	0.0769231
Streptococcus sp A12	0.00833	0	0	0	0.00764	0.00251077	0.003504	0.000389697	0.201159	0.392209	0.864885	0.568462	0.397832	0.739091	0.101538	0.36	0.461538
Streptococcus thermophilus	0.08498	0.07722	0.02819	0.012955	0.0937133	0.278568	0.111383	0.109001	0.422701	0.263316	0.864885	0.601538	0.422828	0.780249	0.0861538	0.76	0.846154
Butyricicoccus pullicaecorum	0	0	0	0	0	0.00406692	0.0006664	0	0	0.300931	0.864885	0.529231	0.45024	0.608221	0.0569231	0.02	0.0769231
Clostridium celatum	0	0	0	0	0.00434333	0.00853846	0.0023042	0.00102364	0.255067	0.223084	0.864885	0.564615	0.438238	0.690992	0.130769	0.1	0.230769
Clostridium sp CAG 242	0	0	0	0	0.03905	0.0120969	0.0351544	0.0297518	-0.240171	0.616645	0.864885	0.463077	0.32816	0.597994	-0.0692308	0.3	0.230769
Clostridium sp CAG 299	0	0	0	0	0	0.0199108	0.000452	0.00582697	0	0.565093	0.864885	0.52	0.437613	0.602387	0.0369231	0.04	0.0769231
Clostridium sp CAG 58	0	0	0.03068	0.0068	0.02905	0.0619777	0.0750982	0.0526097	-0.76842	0.217818	0.864885	0.39	0.211498	0.568502	-0.238462	0.7	0.461538
Clostridium sp CAG 678	0	0	0	0	0	0	0.0583526	0	0	0.63787	0.864885	0.49	0.4704	0.5096	-0.02	0.02	0
Clostridium ventriculi	0	0	0	0	0	0.00185385	1.48e-05	0	0	0.300931	0.864885	0.529231	0.45024	0.608221	0.0569231	0.02	0.0769231
Eubacterium infirmum	0	0	0	0	0	0	0.0003052	0	0	0.63787	0.864885	0.49	0.4704	0.5096	-0.02	0.02	0
Bacteroides pectinophilus	0	0	0	0	0	0	0.0875336	0.0541338	0	0.484587	0.864885	0.48	0.452566	0.507434	-0.04	0.04	0
Clostridiales bacterium 1 7 47FAA	0	0	0	0	0	0	0.0019368	0.00102515	-0.00289036	0.24628	0.864885	0.45	0.408001	0.491999	-0.1	0.1	0
Intestinimonas butyriciproducens	0.09149	0.04789	0.01712	0.016375	0.13815	0.107055	0.091811	0.0532111	0.0325581	0.556177	0.864885	0.553846	0.3548	0.752893	-0.0307692	0.8	0.769231
Eubacterium ramulus	0.02647	0.04523	0.052135	0.05749	0.0455633	0.0442931	0.0889912	0.100886	-0.3875	0.210699	0.864885	0.386154	0.222629	0.549679	-0.0707692	0.84	0.769231
Eubacterium sp CAG 180	0	0	0	0	0	0.241804	0.751298	0.523555	-0.832291	0.312267	0.864885	0.429231	0.314058	0.544404	-0.126154	0.28	0.153846
Eubacterium sp CAG 274	0.05823	0	0	0	0.515973	0.0297123	0.0356906	0.120978	0.260051	0.430918	0.864885	0.546154	0.416221	0.676087	0.0907692	0.14	0.230769
Blautia obeum	0.41139	0.23141	0.3616	0.377015	0.50035	0.642321	0.833817	0.678747	-0.420021	0.363418	0.864885	0.416923	0.233265	0.600581	-0.0938462	0.94	0.846154
Blautia sp N6H1 15	0	0	0	0	0	0	0.0020206	0	0	0.63787	0.864885	0.49	0.4704	0.5096	-0.02	0.02	0
Ruminococcus gnavus	0.03379	0.00035	0	0	0.10316	0.04824	0.081378	0.0607911	0.229689	0.424659	0.864885	0.567692	0.40377	0.731614	0.175385	0.44	0.615385
Butyrivibrio crossotus	0	0	0	0	0	0	0.978344	0	0	0.484587	0.864885	0.48	0.452566	0.507434	-0.04	0.04	0
Butyrivibrio sp CAG 318	0	0	0	0	0	0	0.0811898	0.170477	0	0.484587	0.864885	0.48	0.452566	0.507434	-0.04	0.04	0
Coprococcus catus	0.00786	0.08222	0.10173	0.09899	0.0939067	0.103182	0.14817	0.161922	-0.155598	0.449309	0.864885	0.430769	0.248705	0.612834	-0.0338462	0.88	0.846154
Coprococcus comes	0.35792	0.11875	0.209385	0.451925	0.466153	0.244523	0.309106	0.539339	-0.760838	0.409417	0.864885	0.424615	0.220031	0.6292	-0.207692	0.9	0.692308
Eisenbergiella tayi	0.01684	0.00501	0.015145	0.00059	0.06543	0.0240092	0.0362928	0.20255	-0.357811	0.253116	0.864885	0.396923	0.229859	0.563987	-0.0276923	0.72	0.692308
Clostridium aldenense	0	0	0	0	0	0.000159231	0.0008756	0.000498788	-0.0828076	0.60753	0.864885	0.473846	0.391378	0.556314	-0.0430769	0.12	0.0769231
Clostridium bolteae	0.00183	0	0.001215	0	0.0199267	0.0155115	0.0139886	0.00786091	-0.394966	0.329889	0.864885	0.415385	0.254394	0.576376	-0.0984615	0.56	0.461538
Clostridium citroniae	0.01215	0.0072	0.005455	0.00248	0.0153167	0.0104308	0.011163	0.012847	0.431455	0.486429	0.864885	0.563077	0.400994	0.725159	0.166154	0.68	0.846154
Clostridium clostridioforme	0	0	0	0	0.0677867	0.193877	0.0165694	0.00708182	0.151026	0.617199	0.864885	0.536154	0.381242	0.691065	0.0476923	0.26	0.307692
Lachnoclostridium sp An131	0	0	0	0	0	0.00108846	0.0004508	0.000971212	0.0603121	0.433248	0.864885	0.536923	0.427841	0.646005	0.0738462	0.08	0.153846
Lachnoclostridium sp An138	0	0	0	0	0.00292667	0.00283462	0.0022324	0.00216485	0.301753	0.301521	0.864885	0.575385	0.416314	0.734456	0.124615	0.26	0.384615
Lachnoclostridium sp An14	0	0	0	0	0	0.000113846	0.0004122	0.000357727	0	0.327816	0.864885	0.527692	0.450861	0.604524	0.0569231	0.02	0.0769231
Lachnospira pectinoschiza	1.16947	0	0.64508	0.047505	1.94782	1.23238	1.53228	0.954078	-1.01271	0.390804	0.864885	0.424615	0.240769	0.608462	-0.235385	0.62	0.384615
Marvinbryantia formatexigens	0	0	0	0	0	0	0.0003098	0	0	0.63787	0.864885	0.49	0.4704	0.5096	-0.02	0.02	0
Roseburia faecis	0.05531	0.8541	0.284635	1.06662	2.12135	1.78242	1.15402	1.59453	0.602691	0.281777	0.864885	0.596923	0.411797	0.782049	0.0892308	0.68	0.769231
Roseburia hominis	0.49299	0.15698	0.044705	0.032305	0.81045	0.451126	0.226853	0.223091	0.263538	0.336296	0.864885	0.587692	0.380992	0.794393	0.00615385	0.84	0.846154
Roseburia intestinalis	0.01371	0.26506	0.19327	0.047055	0.496617	0.762328	0.496933	0.726966	0.354683	0.408852	0.864885	0.575385	0.382062	0.768707	0.0261538	0.82	0.846154
Roseburia sp CAG 303	0	0	0	0	0	0	0.0297274	0.0224514	-0.0175719	0.24628	0.864885	0.45	0.408001	0.491999	-0.1	0.1	0
Tyzzerella nexilis	0	0	0	0	0	0	0.0006414	0.000514545	0	0.381875	0.864885	0.47	0.436752	0.503248	-0.06	0.06	0
Oscillibacter sp PC13	0.00286	0	0	0	0.00254333	0.00309462	0.0027952	0.00215106	0.203454	0.524051	0.864885	0.552308	0.380498	0.724118	0.0615385	0.4	0.461538
Intestinibacter bartlettii	0.01394	0.0041	0.00052	0.008105	0.0222933	0.0281923	0.0216876	0.0230198	0.298571	0.506994	0.864885	0.558462	0.393642	0.723282	0.152308	0.54	0.692308
Agathobaculum butyriciproducens	0.36134	0.26925	0.329075	0.34162	0.354887	0.319586	0.361581	0.537605	-0.274127	0.251503	0.864885	0.395385	0.222659	0.56811	-0.0938462	0.94	0.846154
Anaeromassilibacillus sp An250	0	0.00149	0.0013	0.00805	0.00919667	0.00223077	0.0058786	0.0142505	-0.147067	0.539559	0.864885	0.446154	0.293039	0.599269	-0.0215385	0.56	0.538462
Anaerotruncus colihominis	0.07797	0.02998	0.01294	0.00817	0.0761033	0.0415192	0.0287746	0.0338485	0.330793	0.544339	0.864885	0.555385	0.381716	0.729053	0.0861538	0.76	0.846154
Faecalibacterium prausnitzii	5.05646	5.99493	6.22846	6.83486	6.69201	6.40368	7.03238	7.35656	-0.0583038	0.54655	0.864885	0.444615	0.257202	0.632029	0	1	1
Eubacterium siraeum	0	0	0	0.02281	0.01701	0.139254	1.40048	0.548037	-0.543253	0.363016	0.864885	0.437692	0.325961	0.549423	-0.106154	0.26	0.153846
Ruminococcaceae bacterium D5	0	0	0.00096	0	0.0258533	0.00761154	0.0340606	0.0594962	-0.480093	0.225682	0.864885	0.396923	0.254298	0.539548	-0.135385	0.52	0.384615
Ruminococcus callidus	0	0	0	0	0	0	0.0049658	0.0252386	0	0.484587	0.864885	0.48	0.452566	0.507434	-0.04	0.04	0
Ruminococcus sp CAG 403	0	0	0	0	0	0	0.0034894	0.0102658	0	0.63787	0.864885	0.49	0.4704	0.5096	-0.02	0.02	0
Catenibacterium mitsuokai	0	0	0	0	0	0.00344538	0.000305	0.00874742	0	0.300931	0.864885	0.529231	0.45024	0.608221	0.0569231	0.02	0.0769231
Coprobacillus cateniformis	0	0	0	0	0	0.00586846	0.0340332	0.160043	-0.0970788	0.494109	0.864885	0.461538	0.366262	0.556815	-0.0830769	0.16	0.0769231
Clostridium innocuum	0.01396	0	0	0	0.00951	0.00204385	0.0101632	0.0208714	-0.177579	0.565743	0.864885	0.452308	0.302589	0.602027	-0.0553846	0.44	0.384615
Erysipelatoclostridium ramosum	0	0	0	0	0.00455333	0.00604462	0.0152206	0.00661606	-0.15491	0.5726	0.864885	0.452308	0.291525	0.61309	-0.0953846	0.48	0.384615
Holdemanella biformis	0	0	0	0	0	0.0336915	0.014625	0.0595674	0.124275	0.554238	0.864885	0.53	0.416614	0.643386	0.0538462	0.1	0.153846
Holdemania filiformis	0	0	0	0.00062	0.01146	0.00790538	0.0068374	0.0117135	-0.378493	0.430583	0.864885	0.438462	0.287841	0.589082	-0.149231	0.38	0.230769
Turicibacter sanguinis	0.03555	0.01353	0.004175	0.00274	0.0571	0.0240762	0.0200932	0.0120294	0.291246	0.500806	0.864885	0.560769	0.386118	0.73542	0.109231	0.66	0.769231
Firmicutes bacterium CAG 110	0	0	0	0.03709	0	0.19319	0.207421	0.508976	-0.657842	0.396786	0.864885	0.43	0.269751	0.590249	-0.152308	0.46	0.307692
Firmicutes bacterium CAG 145	0.00111	0	0	0.001865	0.0606333	0.00184769	0.0265068	0.0377641	-0.430871	0.280486	0.864885	0.413846	0.284931	0.542761	-0.0923077	0.4	0.307692
Firmicutes bacterium CAG 170	0	0	0	0	0	0.169589	0.0174978	0.0057547	0.14633	0.51332	0.864885	0.533077	0.416799	0.649355	0.0538462	0.1	0.153846
Firmicutes bacterium CAG 238	0	0	0	0	0	0.00718462	5.76e-05	0.0737671	0	0.565093	0.864885	0.52	0.437613	0.602387	0.0369231	0.04	0.0769231
Firmicutes bacterium CAG 94	0	0	0	0.005225	0	0.0203192	0.0575902	0.0591342	-0.224979	0.47573	0.864885	0.441538	0.286423	0.596654	-0.132308	0.44	0.307692
Firmicutes bacterium CAG 95	0	0	0	0	0	2e-05	0.012709	0.0272424	-0.0697426	0.60753	0.864885	0.473846	0.391378	0.556314	-0.0430769	0.12	0.0769231
Phascolarctobacterium faecium	0	0	0	0	0.398733	0.110858	0.154257	0.187819	-0.274696	0.636551	0.864885	0.462308	0.311848	0.612767	-0.0723077	0.38	0.307692
Phascolarctobacterium succinatutens	0	0	0	0	0	0.342296	0.367007	0.146339	-0.247107	0.607413	0.864885	0.472308	0.377484	0.567131	-0.0630769	0.14	0.0769231
Megamonas funiformis	0	0	0	0	0.00682	0.426522	0.0012844	1.39394e-05	0	0.300931	0.864885	0.529231	0.45024	0.608221	0.0569231	0.02	0.0769231
Allisonella histaminiformans	0	0	0	0	0	0.0131446	0.0038314	0.000846515	0.136534	0.577069	0.864885	0.535385	0.396109	0.67466	0.0507692	0.18	0.230769
Megasphaera elsdenii	0	0	0	0	0	0.0485438	0.0007798	0.00235576	0	0.300931	0.864885	0.529231	0.45024	0.608221	0.0569231	0.02	0.0769231
Veillonella sp T11011 6	0.00114	0	0	0	0.000886667	0.000136923	0.0004546	0.000138939	0.0268929	0.640563	0.864885	0.523846	0.415936	0.631756	0.0538462	0.1	0.153846
Anaerococcus vaginalis	0	0	0	0	0	0	0.0003318	4.78788e-05	0	0.484587	0.864885	0.48	0.452566	0.507434	-0.04	0.04	0
Parvimonas micra	0	0	0	0	0	0	0.0014536	0.000352121	0	0.305544	0.864885	0.46	0.42202	0.49798	-0.08	0.08	0
Fusobacterium gonidiaformans	0	0	0	0	3.33333e-05	0.0007	0.0026844	0	0	0.596618	0.864885	0.518462	0.438213	0.59871	0.0369231	0.04	0.0769231
Fusobacterium mortiferum	0	0	0	0	0	0	0.0152166	0	0	0.484587	0.864885	0.48	0.452566	0.507434	-0.04	0.04	0
Fusobacterium naviforme	0	0	0	0	0	8.46154e-05	0.0006758	0	0	0.596618	0.864885	0.518462	0.438213	0.59871	0.0569231	0.02	0.0769231
Comamonas kerstersii	0	0	0	0	0	0	0.0030262	6.36364e-05	0	0.381875	0.864885	0.47	0.436752	0.503248	-0.06	0.06	0
Oxalobacter formigenes	0	0	0	0	0	0.0203977	0.0233962	0.0109318	0	0.327816	0.864885	0.527692	0.450861	0.604524	0.0569231	0.02	0.0769231
Parasutterella excrementihominis	0.03197	0.0448	0.094665	0.106305	0.0353333	0.226568	0.293413	0.385328	-0.322548	0.573836	0.864885	0.448462	0.260028	0.636895	-0.0507692	0.82	0.769231
Desulfovibrio fairfieldensis	0	0	0	0	0	0	0.0015004	0.000343788	0	0.484587	0.864885	0.48	0.452566	0.507434	-0.04	0.04	0
Desulfovibrio piger	0	0	0	0	0	0	0.052819	0.0610011	-0.013232	0.24628	0.864885	0.45	0.408001	0.491999	-0.1	0.1	0
Campylobacter hominis	0	0	0	0	0	0.000300769	0.0011468	0.00879061	-0.0956484	0.476652	0.864885	0.46	0.366739	0.553261	-0.0830769	0.16	0.0769231
Campylobacter jejuni	0	0	0	0	0	0	0.0005498	0	0	0.63787	0.864885	0.49	0.4704	0.5096	-0.02	0.02	0
Citrobacter braakii	0	0	0	0	0	7.38462e-05	0.001156	0.00283258	0	0.596618	0.864885	0.518462	0.438213	0.59871	0.0369231	0.04	0.0769231
Citrobacter koseri	0	0	0	0	0	0	0.0605622	0.000964697	0	0.305544	0.864885	0.46	0.42202	0.49798	-0.08	0.08	0
Citrobacter portucalensis	0	0	0	0	0	0	0.0004746	0	0	0.484587	0.864885	0.48	0.452566	0.507434	-0.04	0.04	0
Citrobacter youngae	0	0	0	0	0	0	0.0007992	0.000226212	0	0.305544	0.864885	0.46	0.42202	0.49798	-0.08	0.08	0
Cronobacter turicensis	0	0	0	0	0	0	0.00125	0	0	0.63787	0.864885	0.49	0.4704	0.5096	-0.02	0.02	0
Enterobacter cloacae complex	0.02546	0	0	0	0.03377	0.177928	0.178978	0.00455561	-0.167599	0.362134	0.864885	0.444615	0.342553	0.546678	-0.123077	0.2	0.0769231
Escherichia coli	0.09593	0.03187	0.03975	0.02886	0.09648	0.524893	0.6669	0.441557	0.685651	0.382473	0.864885	0.579231	0.40905	0.749411	0.223077	0.7	0.923077
Klebsiella grimontii	0	0	0	0	0	0	0.0225738	0.000144848	0	0.63787	0.864885	0.49	0.4704	0.5096	-0.02	0.02	0
Klebsiella pneumoniae	0	0	0	0	0.00710667	0.0483608	0.0072334	0.00431682	0.196323	0.24628	0.864885	0.55	0.439684	0.660316	0.0938462	0.06	0.153846
Klebsiella variicola	0	0	0	0	0.00226	0.0170692	0.0101574	0.00252061	0.162084	0.533581	0.864885	0.531538	0.416696	0.646381	0.0538462	0.1	0.153846
Kluyvera cryocrescens	0	0	0	0	0	0.782978	0.0003342	0	0	0.565093	0.864885	0.52	0.437613	0.602387	0.0369231	0.04	0.0769231
Leclercia adecarboxylata	0	0	0	0	0	0.00268692	0.0009038	0	0	0.327816	0.864885	0.527692	0.450861	0.604524	0.0569231	0.02	0.0769231
Raoultella ornithinolytica	0	0	0	0	0	9.38462e-05	0.0010036	0.000349697	-0.128459	0.426365	0.864885	0.455385	0.367838	0.542931	-0.0830769	0.16	0.0769231
Raoultella planticola	0	0	0	0	0	0	0.0087472	0	-0.00668659	0.24628	0.864885	0.45	0.408001	0.491999	-0.1	0.1	0
Raoultella terrigena	0	0	0	0	0	0	0.0018368	0	0	0.484587	0.864885	0.48	0.452566	0.507434	-0.04	0.04	0
Hafnia alvei	0	0	0	0	0	0	0.0013496	0.000280152	0	0.305544	0.864885	0.46	0.42202	0.49798	-0.08	0.08	0
Hafnia paralvei	0	0	0	0	0.0163867	0	0.0021698	0.00193288	0	0.381875	0.864885	0.47	0.436752	0.503248	-0.06	0.06	0
Haemophilus parahaemolyticus	0	0	0	0	0	0	0.0023554	1.87879e-05	0	0.63787	0.864885	0.49	0.4704	0.5096	-0.02	0.02	0
Haemophilus paraphrohaemolyticus	0	0	0	0	0	0.000203846	0.0004442	0	0	0.327816	0.864885	0.527692	0.450861	0.604524	0.0569231	0.02	0.0769231
Haemophilus sputorum	0	0	0	0	0.00127333	0.00120308	0.0005264	0	0.098629	0.261353	0.864885	0.548462	0.439564	0.657359	0.0938462	0.06	0.153846
Proteobacteria bacterium CAG 139	0.00042	0.01678	0.025525	0.011815	0.198147	0.200435	0.384456	0.19852	-0.227267	0.607438	0.864885	0.453077	0.286771	0.619383	0.0292308	0.74	0.769231
Cloacibacillus porcorum	0	0	0	0	0	0	0.0019436	0.0245965	0	0.305544	0.864885	0.46	0.42202	0.49798	-0.08	0.08	0
Pyramidobacter piscolens	0	0	0	0	0	0.0791377	0.0029418	0.029298	0	0.565093	0.864885	0.52	0.437613	0.602387	0.0369231	0.04	0.0769231
Pyramidobacter sp C12 8	0	0	0	0	0	0.00203	0.0003698	0.000464848	0	0.300931	0.864885	0.529231	0.45024	0.608221	0.0569231	0.02	0.0769231
Akkermansia muciniphila	0	0.08584	0	0.114995	0.00066	1.02894	0.627308	1.4595	0.892603	0.242151	0.864885	0.595385	0.425355	0.765414	0.158462	0.38	0.538462
Blastocystis sp subtype 1	0	0	0	0	0	0	0.003575	0.00034197	0	0.63787	0.864885	0.49	0.4704	0.5096	-0.02	0.02	0
Alistipes indistinctus	0.05864	0.09853	0.0258	0.04658	0.0477433	0.121663	0.138304	0.199509	0.297379	0.645543	0.866154	0.541538	0.365693	0.717384	0.0523077	0.64	0.692308
Oscillibacter sp 57 20	0	0.06363	0.490995	0.144345	0.0824933	1.18426	0.643692	0.528327	-0.270744	0.646496	0.866154	0.541538	0.341025	0.742052	0.0323077	0.66	0.692308
Bacteroides eggerthii	0	0	0	0	1.55124	0.324756	0.81819	1.58042	-0.378946	0.66497	0.880705	0.469231	0.344603	0.593859	-0.0292308	0.26	0.230769
Dorea formicigenerans	0.19733	0.11182	0.15131	0.109485	0.148977	0.175038	0.180311	0.160917	-0.0571024	0.664945	0.880705	0.46	0.25819	0.66181	-0.0769231	1	0.923077
Ruminococcaceae bacterium D16	0	0	0	0	0	0.00885846	0.0073756	0.00417167	0.0805279	0.663366	0.880705	0.533846	0.374924	0.692769	0.0646154	0.32	0.384615
Bacteroides xylanisolvens	0.02909	0.36366	0.365625	0.21946	2.15151	1.93964	1.47035	0.767558	0.285223	0.677021	0.886821	0.538462	0.358874	0.718049	0.16	0.84	1
Streptococcus salivarius	0.11168	0.06262	0.038125	0.025125	0.760953	0.112016	0.347497	0.0995648	0.0158185	0.677255	0.886821	0.538462	0.351253	0.72567	-0.0938462	0.94	0.846154
Veillonella rogosae	0	0	0	0	0	0.000226154	0.0006734	0.000366818	-0.0501027	0.674324	0.886821	0.478462	0.390335	0.566588	-0.0430769	0.12	0.0769231
Gemmiger formicilis	0	0.06879	0.099425	0.12317	0.0775233	0.176095	0.178486	0.171553	-0.450649	0.683251	0.891308	0.462308	0.255435	0.66918	-0.130769	0.9	0.769231
Alistipes finegoldii	0.04796	0.32933	0.235425	0.684195	0.38546	0.794855	1.23912	1.84317	-0.0510754	0.68902	0.893117	0.463077	0.291512	0.634642	-0.0707692	0.84	0.769231
Anaerostipes hadrus	0.32502	0.22835	0.20251	0.22113	0.760453	0.281507	0.488061	0.452467	-0.132663	0.689785	0.893117	0.463077	0.293778	0.632376	-0.0369231	0.96	0.923077
Roseburia sp CAG 182	0	0	0	0	0	0.0427185	0.0467588	0.00376424	-0.310865	0.703722	0.907775	0.472308	0.337145	0.60747	-0.0492308	0.28	0.230769
Butyricimonas synergistica	0.21575	0.04858	0.035845	0.038045	0.23622	0.06486	0.0857076	0.113954	-0.260824	0.716978	0.912292	0.466923	0.287513	0.646333	-0.0846154	0.7	0.615385
Streptococcus pasteurianus	0	0	0	0	0	0.00407	0.0100502	4e-05	-0.0733164	0.720369	0.912292	0.481538	0.38935	0.573727	-0.0430769	0.12	0.0769231
Streptococcus vestibularis	0	0	0	0	0	0.00083	0.000883	0.00193621	-0.053562	0.720369	0.912292	0.481538	0.38935	0.573727	-0.0430769	0.12	0.0769231
Dorea longicatena	0.37608	0.28807	0.238725	0.28216	0.365747	0.298016	0.278373	0.424815	-0.0637284	0.714809	0.912292	0.533846	0.342427	0.725265	-0.0538462	0.9	0.846154
Flavonifractor plautii	0.31734	0.11852	0.10254	0.091705	0.43655	0.239159	0.195618	0.261198	0.0663445	0.714992	0.912292	0.533846	0.342109	0.725583	0.02	0.98	1
Eisenbergiella massiliensis	0.0137	0	0	0	0.0537633	0.0109338	0.0130626	0.0193665	0.108991	0.730432	0.920712	0.527692	0.361547	0.693838	0.0446154	0.34	0.384615
Turicimonas muris	0	0	0.001175	0.003425	0.0134067	0.0149977	0.0536908	0.0168745	-0.147014	0.732324	0.920712	0.469231	0.277688	0.660773	-0.178462	0.64	0.461538
Parabacteroides merdae	1.61838	0.35102	0.462215	0.786115	1.92405	1.01293	1.44973	1.17644	0.0428928	0.748832	0.924596	0.470769	0.298118	0.64342	0.0323077	0.66	0.692308
Candidatus Gastranaerophilales bacterium	0	0	0	0	0.00178	0.00311	0.0543202	0.0580709	-0.0159364	0.751401	0.924596	0.484615	0.403076	0.566155	-0.0230769	0.1	0.0769231
Coprococcus eutactus	0	0	0	0	0.0401333	0.256528	0.113937	0.540052	-0.158853	0.74379	0.924596	0.483077	0.388781	0.577373	-0.0430769	0.12	0.0769231
Clostridium scindens	0	0	0	0	0.00073	2.38462e-05	0.0014898	0.000788636	-0.00663003	0.751401	0.924596	0.484615	0.403076	0.566155	-0.0230769	0.1	0.0769231
Flavonifractor sp An10	0	0	0	0	0	0.00104154	0.0003632	0.000770758	-0.0441504	0.74379	0.924596	0.483077	0.388781	0.577373	-0.0430769	0.12	0.0769231
Clostridium spiroforme	0	0	0	0	0.00366667	0.000126154	0.0007392	0.00433833	-0.00858466	0.751401	0.924596	0.484615	0.403076	0.566155	-0.0230769	0.1	0.0769231
Peptoniphilus lacrimalis	0	0	0	0	0.00178667	0.00172231	0.0017456	0.00207258	-0.0953344	0.7567	0.927826	0.48	0.36023	0.59977	-0.0461538	0.2	0.153846
Bacteroides finegoldii	0	0	0	0	0.02104	0.108911	0.394482	0.108302	-0.182791	0.772323	0.941049	0.476923	0.326117	0.627729	-0.0523077	0.36	0.307692
Clostridium sp CAG 167	0	0	0	0	0.0313533	0.0449269	0.0659776	0.0399458	-0.172775	0.77562	0.941049	0.481538	0.360547	0.60253	-0.0461538	0.2	0.153846
Pseudoflavonifractor capillosus	0	0	0	0	0.00110333	0.00663077	0.0044508	0.00212364	0.0770518	0.773664	0.941049	0.521538	0.368762	0.674315	0.0276923	0.28	0.307692
Ruminococcus torques	0.14678	0.10806	0.16946	0.117995	0.10472	0.439694	0.358722	0.310656	-0.141159	0.778725	0.941524	0.473846	0.281626	0.666067	-0.0707692	0.84	0.769231
Dielma fastidiosa	0.0016	0	0	0	0.0111733	0.00270154	0.006503	0.0108668	0.130995	0.784616	0.945353	0.521538	0.371319	0.671758	0.0646154	0.32	0.384615
Lactobacillus delbrueckii	0	0	0	0	0.00126	0.00418077	0.0005416	0.000190606	0	0.793956	0.95001	0.510769	0.425172	0.596366	0.0169231	0.06	0.0769231
Klebsiella oxytoca	0	0	0	0	0	0.0530208	0.0078094	0.000152121	0	0.793956	0.95001	0.510769	0.425172	0.596366	0.0169231	0.06	0.0769231
Blautia hydrogenotrophica	0	0	0	0	0.0209767	0.00237923	0.0053378	0.012175	-0.108843	0.798418	0.952066	0.481538	0.348832	0.614244	-0.0292308	0.26	0.230769
[Collinsella] massiliensis	0.00051	0	0	0	0.000523333	0.00179846	0.0058088	0.00525197	-0.0674831	0.815616	0.955824	0.483077	0.348442	0.617712	-0.0292308	0.26	0.230769
Slackia isoflavoniconvertens	0	0	0	0	0	0.0241885	0.0433212	0.130632	-0.278086	0.828958	0.955824	0.484615	0.356516	0.612714	-0.00923077	0.24	0.230769
Parabacteroides distasonis	1.38849	1.50546	1.39867	1.58489	2.25451	1.85174	1.83995	2.47915	0.0218514	0.831869	0.955824	0.52	0.349605	0.690395	0.04	0.96	1
Clostridium paraputrificum	0	0	0	0	0	0.00130077	0.000808	0.00181803	0	0.825096	0.955824	0.509231	0.425757	0.592704	0.0169231	0.06	0.0769231
Blautia producta	0	0	0	0	0.0105033	0.000363846	0.0043538	0.00158167	-0.127834	0.820469	0.955824	0.486154	0.380753	0.591555	-0.00615385	0.16	0.153846
Blautia wexlerae	0.08912	0.07162	0.059185	0.11346	0.218443	0.278398	0.204967	0.329568	0.0573907	0.811973	0.955824	0.522308	0.319167	0.725448	0.0230769	0.9	0.923077
Clostridium symbiosum	0.00128	0	0	0	0.0415433	0.00521615	0.0100228	0.0134835	0.114667	0.826875	0.955824	0.518462	0.360146	0.676777	0.0615385	0.4	0.461538
Eubacterium rectale	0.04785	0.76339	0.749195	0.91148	0.88058	2.81067	1.77531	1.99923	0.204296	0.825079	0.955824	0.520769	0.345423	0.696115	0.0630769	0.86	0.923077
Sellimonas intestinalis	0.03061	0	0	0	0.0526267	0.0180162	0.0178924	0.0202836	-0.179473	0.815616	0.955824	0.483077	0.348222	0.617932	-0.0292308	0.26	0.230769
Fusobacterium nucleatum	0	0	0	0	0.00428333	0.000644615	0.0013676	0.000468333	-0.00595568	0.825725	0.955824	0.512308	0.404307	0.620308	0.0338462	0.12	0.153846
Bilophila wadsworthia	0.12935	0.05518	0.07946	0.082615	0.116907	0.1731	0.103129	0.106317	0.120375	0.83176	0.955824	0.48	0.304317	0.655683	0.14	0.86	1
Bacteroides faecis CAG 32	0	0	0	0	0	0.397934	0.197004	0.108194	-0.251703	0.83644	0.957904	0.484615	0.341322	0.627909	-0.0492308	0.28	0.230769
Bifidobacterium dentium	0	0	0	0	0.000616667	0.0130823	0.0129268	0.00248894	0.0587112	0.889017	0.964027	0.508462	0.39374	0.623183	0.0138462	0.14	0.153846
Bacteroides ovatus	0.22671	0.38649	0.57139	0.296735	0.18919	1.37905	1.42377	0.964322	0.283361	0.884984	0.964027	0.513846	0.336541	0.691151	0.00615385	0.84	0.846154
Bacteroides thetaiotaomicron	0.07711	0.23359	0.39718	0.173875	0.0908533	1.48471	0.787537	0.604435	0.293791	0.877847	0.964027	0.485385	0.312566	0.658203	0.183077	0.74	0.923077
Porphyromonas asaccharolytica	0	0	0	0	2.33333e-05	0.000177692	0.0003762	0.00157333	0	0.856513	0.964027	0.507692	0.426288	0.589096	0.0169231	0.06	0.0769231
Paraprevotella xylaniphila	0	0	0	0	0.168127	0.39346	0.990221	0.141515	-0.162919	0.879314	0.964027	0.512308	0.364411	0.660204	0.0646154	0.32	0.384615
Prevotella timonensis	0	0	0	0	0.000943333	0.00685385	0.004932	0.00303591	-0.084964	0.877591	0.964027	0.49	0.371161	0.608839	-0.0261538	0.18	0.153846
Alistipes sp An31A	0	0	0	0	0	2.69231e-05	0.195448	0.368989	0	0.888159	0.964027	0.506154	0.426761	0.585546	0.0169231	0.06	0.0769231
Streptococcus gordonii	0	0	0	0	0.00144333	0.000738462	0.0004736	0.000597879	-0.00867186	0.854479	0.964027	0.490769	0.401342	0.580197	-0.0230769	0.1	0.0769231
Lactonifactor longoviformis	0	0	0	0	0	0.000180769	0.0008276	0.000276515	0	0.888159	0.964027	0.506154	0.426761	0.585546	0.0169231	0.06	0.0769231
Clostridiales bacterium CHKCI006	0	0	0	0	0.00196667	7.15385e-05	0.0003956	0.000143485	0	0.888159	0.964027	0.506154	0.426761	0.585546	0.0169231	0.06	0.0769231
Monoglobus pectinilyticus	0	0	0	0	0	0.00282077	0.0012452	0.0282889	-0.0078966	0.880717	0.964027	0.492308	0.400771	0.583844	-0.0230769	0.1	0.0769231
Eubacterium hallii	0.76256	0.19975	0.19157	0.281545	0.60858	0.24814	0.251674	0.490832	0.0572075	0.858461	0.964027	0.516923	0.343639	0.690208	0.02	0.98	1
Eubacterium ventriosum	0	0.03914	0.021335	0.024285	0.21293	0.0712554	0.071212	0.120872	-0.273208	0.869403	0.964027	0.484615	0.290299	0.678932	-0.161538	0.7	0.538462
Clostridium asparagiforme	0.00441	0	0	0	0.0205667	0.00403692	0.002761	0.00492227	-0.0720121	0.87909	0.964027	0.488462	0.342736	0.634187	-0.0492308	0.28	0.230769
Roseburia inulinivorans	2.39342	0.9042	0.88052	0.24564	2.03612	1.36919	1.65701	0.503478	0.102515	0.865119	0.964027	0.483846	0.321899	0.645793	-0.0169231	0.94	0.923077
Anaerotruncus sp CAG 528	0	0	0	0	0	0.0305285	0.143259	0.00243545	0	0.888159	0.964027	0.506154	0.426761	0.585546	0.0169231	0.06	0.0769231
Klebsiella michiganensis	0	0	0	0	0.00170333	0.56116	0.0115982	0.000139394	-0.0104383	0.880717	0.964027	0.492308	0.400771	0.583844	-0.0230769	0.1	0.0769231
Bacteroides faecis	1.9233	0	0	0	3.20346	0.347493	0.719435	0.345667	-0.164437	0.896802	0.96944	0.489231	0.345401	0.633061	0.0446154	0.34	0.384615
Roseburia sp CAG 471	0	0	0	0	0.00405667	0.0837438	0.0195728	0.0377933	0.219496	0.901617	0.971618	0.510769	0.3346	0.686938	-0.0353846	0.42	0.384615
Ruminococcus bromii	1.40968	1.30078	0.238865	1.3384	3.40251	1.48498	1.33883	1.93346	0.0189984	0.908436	0.975936	0.510769	0.329471	0.692068	-0.0415385	0.58	0.538462
Rothia mucilaginosa	0	0	0	0	0	0.000310769	0.0005804	0.000691515	-0.0624914	0.925549	0.977391	0.493846	0.381448	0.606244	-0.00615385	0.16	0.153846
Bacteroides clarus	0	0	0	0	0.00252	0.180947	0.262852	0.204274	-0.104142	0.931067	0.977391	0.492308	0.333098	0.651517	-0.0153846	0.4	0.384615
Eubacterium sp OM08 24	0	0	0	0	0	5e-05	0.004938	0.00136848	0	0.927826	0.977391	0.495385	0.414869	0.5759	-0.00307692	0.08	0.0769231
Fusicatenibacter saccharivorans	0.48696	0.77315	0.754305	0.895685	0.71892	0.83704	0.806201	1.32691	0.0143437	0.932324	0.977391	0.508462	0.319431	0.697492	-0.0569231	0.98	0.923077
Harryflintia acetispora	0.00317	0	0	0	0.00241667	0.00295692	0.0029342	0.000979545	-0.122367	0.92627	0.977391	0.492308	0.342835	0.641781	-0.0123077	0.32	0.307692
Faecalicoccus pleomorphus	0	0	0	0	0.00632	2.84615e-05	0.0064458	0.00255424	0	0.927826	0.977391	0.495385	0.414869	0.5759	-0.00307692	0.08	0.0769231
Dialister invisus	0.034	0	0	0	1.01459	0.0455562	0.0752956	0.0922458	-0.0932239	0.92627	0.977391	0.492308	0.344112	0.640504	-0.0123077	0.32	0.307692
Sutterella parvirubra	0	0	0	0	0.00308667	0.483045	0.0036832	0.00336076	-0.0427193	0.925549	0.977391	0.506154	0.383014	0.629294	-0.00615385	0.16	0.153846
Paraprevotella clara	0	0	0	0	0.0116767	0.000451538	0.0025498	0.0037197	0	0.956658	0.993893	0.496923	0.414463	0.579383	-0.00307692	0.08	0.0769231
Clostridium sp CAG 411	0	0	0	0	0	0.00118769	0.0119522	0	0	0.956658	0.993893	0.496923	0.414463	0.579383	-0.00307692	0.08	0.0769231
Eubacterium sp CAG 251	0	0	0	0	0.171227	0.0225785	0.0684052	0.122545	0.0222012	0.952125	0.993893	0.495385	0.375952	0.614817	0.0307692	0.2	0.230769
Bacteroides coprocola	0	0	0	0	1.27007	0.842132	0.515944	0.347123	-0.113897	0.973425	0.999345	0.503077	0.354888	0.651266	-0.0292308	0.26	0.230769
Clostridium bolteae CAG 59	0	0	0	0	0	0.00228231	0.000636	0.00100106	-0.0648747	0.968054	0.999345	0.496923	0.381305	0.612541	-0.00615385	0.16	0.153846
Clostridium lavalense	0.00536	0.0013	8e-05	0	0.00537667	0.00663077	0.0096934	0.00660015	0.0553003	0.971311	0.999345	0.503846	0.346154	0.661538	0.115385	0.5	0.615385
Clostridium leptum	0.03486	0.01411	0.010655	0.008835	0.0524467	0.0579285	0.0448086	0.0618541	-0.122922	0.966083	0.999345	0.504615	0.304974	0.704257	-0.110769	0.88	0.769231
Eggerthella lenta	0.00552	0.00624	0.00854	0.004025	0.247483	0.0521254	0.0631158	0.0522836	0.140347	1	1	0.5	0.339787	0.660213	0.166154	0.68	0.846154
Alistipes shahii	0.35654	0.13966	0.185495	0.15893	0.263907	0.209918	0.325752	0.42807	0.282026	0.979537	1	0.496923	0.326703	0.667144	0.106154	0.74	0.846154
Anaerostipes caccae	0	0	0	0	0	0.000436923	0.0004046	6.48485e-05	0	1	1	0.5	0.413473	0.586527	-0.00307692	0.08	0.0769231
Flavonifractor sp An100	0	0	0	0	0.000233333	0.00144308	0.001686	0.0029097	-0.0304196	1	1	0.5	0.382463	0.617537	-0.00615385	0.16	0.153846
Pseudoflavonifractor sp An184	0	0	0	0	0.01759	0.00488538	0.0072326	0.00567394	-0.025719	0.990928	1	0.498462	0.361608	0.635315	-0.00923077	0.24	0.230769
Bacteroides coagulans	0	0	0	0	0.00352667	0.000699231	0.0003518	0.000727424	0	1	1	0.5	0.413473	0.586527	-0.00307692	0.08	0.0769231
Citrobacter freundii	0	0	0	0	0	0.000930769	0.0010098	0.000677121	0	0.985546	1	0.498462	0.413996	0.582927	-0.00307692	0.08	0.0769231
Enterobacter mori	0	0	0	0	0	0.00152231	0.001128	0	0	1	1	0.5	0.413473	0.586527	-0.00307692	0.08	0.0769231
Klebsiella quasipneumoniae	0	0	0	0	0.00037	0.000733846	0.0005616	0.000381515	0	1	1	0.5	0.413473	0.586527	-0.00307692	0.08	0.0769231

## Sheet: F_Correlation_with_GFD
Supplementary Table 6F
	Coefficient correlation GFD years		p-value correlation GFD years		Coefficient correlation age	p-value correlation age
Species	Spearman all tCD subjects	Spearman tCD-TG-	Spearman all tCD subjects	Spearman tCD-TG-	Spearman all tCD subjects	Spearman all tCD subjects
Haemophilus parainfluenzae	-0.305952	-0.145869	0.012479	0.31212	-0.186207	0.134399
Streptococcus sanguinis	-0.259203	-0.00646151	0.035588	0.964478	-0.26325	0.0327108
Ruminococcus callidus	0.140954	0.130264	0.258946	0.36724	0.0717988	0.566718
Firmicutes bacterium sp CAG 83	0.131531	-0.0202938	0.292467	0.888752	0.169644	0.173274
Bifidobacterium longum	-0.101993	-0.141636	0.415132	0.326523	-0.162768	0.191621
Eubacterium sp CAG 274	-0.0805537	0.118599	0.520248	0.412037	-0.0446047	0.722122
Veillonella atypica	-0.0705779	0.0555107	0.57335	0.701803	0.0180037	0.885912
Roseburia inulinivorans	0.0321971	0.0235345	0.797457	0.871127	0.0601314	0.631505
Ruminococcus bicirculans	0.0229226	-0.0747211	0.855041	0.606053	-0.00764713	0.951407
Veillonella tobetsuensis	-0.00851553	0.158312	0.945897	0.272177	-0.16614	0.182456
Roseburia sp CAG 309	0.0065119	-0.0297018	0.958614	0.837762	-0.113992	0.362109
	Coefficient correlation GFD years		p-value correlation GFD years		Coefficient correlation age	p-value correlation age
Pathway	Spearman all tCD subjects	Spearman tCD-TG-	Spearman all tCD subjects	Spearman tCD-TG-	Spearman all tCD subjects	Spearman all tCD subjects
DENITRIFICATION-PWY: nitrate reduction I (denitrification)	-0.259447	-0.00792323	0.0339931	0.95645	-0.187685	0.125362												0.444004
PWY-622: starch biosynthesis	-0.216474	-0.152896	0.0784934	0.289126	-0.272316	0.0246669												0.81895
PWY-6435: 4-hydroxybenzoate biosynthesis V	-0.208009	-0.0822393	0.0911968	0.570188	0.0665742	0.589607												0.81895
UDPNAGSYN-PWY: UDP-N-acetyl-D-glucosamine biosynthesis I	-0.183414	-0.0589083	0.137361	0.684477	-0.0676438	0.583629												0.81895
PWY-7228: superpathway of guanosine nucleotides de novo biosynthesis I	0.181951	0.0659781	0.14058	0.648942	0.127355	0.300693												0.81895
PWY-6125: superpathway of guanosine nucleotides de novo biosynthesis II	0.176717	0.0535127	0.152559	0.712064	0.096123	0.43553												0.81895
OANTIGEN-PWY: O-antigen building blocks biosynthesis (E. coli)	-0.166768	-0.0824747	0.17739	0.569081	-0.0300137	0.808032												0.877633
RHAMCAT-PWY: L-rhamnose degradation I	0.159113	0.115651	0.198409	0.423839	-0.073372	0.552094												0.877633
PWY-6270: isoprene biosynthesis I	-0.114109	-0.0403449	0.357858	0.780875	-0.0839007	0.496355												0.877633
NONMEVIPP-PWY: methylerythritol phosphate pathway I	-0.112344	-0.0420509	0.365391	0.771853	-0.0822592	0.504848												0.81895
PWY-7392: taxadiene biosynthesis (engineered)	-0.105129	-0.032468	0.397176	0.822885	-0.0582641	0.636961												0.81895
P124-PWY: Bifidobacterium shunt	-0.102838	-0.00847685	0.407602	0.95341	-0.0907231	0.46187												0.81895
PWY-7198: pyrimidine deoxyribonucleotides de novo biosynthesis IV	-0.101793	-0.0344115	0.412407	0.812469	-0.155032	0.206814												0.81895
PWY-7560: methylerythritol phosphate pathway II	-0.0949107	-0.0100865	0.444877	0.944576	-0.108517	0.378388												0.81895
PWY-5121: superpathway of geranylgeranyl diphosphate biosynthesis II (via MEP)	-0.094263	-0.025529	0.448004	0.86031	-0.0589044	0.633257												0.877633
ARGSYNBSUB-PWY: L-arginine biosynthesis II (acetyl cycle)	-0.0919661	-0.281456	0.459191	0.0476935	0.026251	0.831722												0.81895
ARGSYN-PWY: L-arginine biosynthesis I (via L-ornithine)	-0.0827769	-0.243612	0.505442	0.0882286	0.0190227	0.877633												0.81895
PWY-7400: L-arginine biosynthesis IV (archaebacteria)	-0.0757937	-0.236396	0.542126	0.0983691	0.0198925	0.872084												0.81895

## Sheet: G_Validation
Supplementary Table 6G
	log2FC					p-value					adjusted p-value
	Healthy of this study		Healthy from Tarallo et al., 2021			Healthy of this study		Healthy from Tarallo et al., 2021			Healthy of this study		Healthy from Tarallo et al., 2021
ID	tCD-TG- vs Healthy	tCD-TG+ vs Healthy	tCD-TG- vs Healthy	tCD-TG+ vs Healthy	Paediatric CD-TG+ vs Control	tCD-TG- vs Healthy	tCD-TG+ vs Healthy	tCD-TG- vs Healthy	tCD-TG+ vs Healthy	Paediatric CD-TG+ vs Control	tCD-TG- vs Healthy	tCD-TG+ vs Healthy	tCD-TG- vs Healthy	tCD-TG+ vs Healthy	Paediatric CD-TG+ vs Control
Veillonella atypica	0.2	1.28	0.305826	1.58891	2.04804	0.199	7.64e-06	0.0848709	6.88859e-07	0.762488	0.643	0.00279	0.225092	0.000181859	0.985676
Streptococcus sanguinis	0.16	0.77	0.176329	0.628906	-0.568565	0.0237	5.35e-05	0.00269156	4.16519e-05	0.969939	0.302	0.00659	0.0158546	0.00127038	1
Ruminococcus bicirculans	-1.74	-2.88	-0.951697	-1.98138	0.12472	3.58e-05	5.42e-05	0.060569	0.00878158	0.927464	0.00705	0.00659	0.17763	0.0681864	1
Veillonella tobetsuensis	0	0.18	0	0.297016	NA	0.0458	8.39e-05	0.11652	0.000455623	0.343451	0.399	0.00766	0.256072	0.00896438	0.736419
Haemophilus parainfluenzae	0.58	1.43	1.1541	1.74153	-1.42146	0.00812	0.000496	0.000141838	0.000971484	0.345439	0.178	0.0362	0.00131093	0.0143907	0.736419
Firmicutes bacterium sp CAG 83	-0.08	-1.7	-0.483121	-1.95785	-0.238952	0.641	0.000604	0.0132353	0.000981183	0.747354	0.88	0.0368	0.055298	0.0143907	0.981
Bifidobacterium longum	-1.07	-0.65	-0.928193	-0.579808	0.173812	4.5e-07	0.00239	0.000610207	0.114828	0.729114	0.000177	0.0794	0.00435713	0.329506	0.977167
Roseburia inulinivorans	0.61	0.71	0.726227	0.781396	-0.584281	0.000296	0.00446	0.000427721	0.0211866	0.976697	0.0233	0.104	0.00343302	0.121593	1
Ruminococcus callidus	-0.61	-0.61	-0.087532	-0.087532	0.651213	0.000211	0.0171	0.0947872	0.204954	0.566393	0.0208	0.212	0.236037	0.535721	0.870143
Roseburia sp CAG 309	-0.51	-0.51	-0.542505	-0.542505	2.35755	8.72e-05	0.025	1.85982e-05	0.0258167	0.934489	0.0115	0.212	0.000236352	0.141992	1
Eubacterium sp CAG 274	-1.07	-0.81	0.0668184	-0.0790006	3.18839	0.000498	0.147	0.983931	0.702549	0.080537	0.0327	0.687	0.987168	0.828005	0.736419

## Sheet: H_Pathway_analysis
Supplementary Table 6H
		Median				Average				log2FC			Wilcoxon p-value			BH adjusted p-value
ID	Adjusted p-value < 0.05	Untreated CD	tCD-TG+	tCD-TG	Healthy	Untreated CD	tCD-TG+	tCD-TG	Healthy	tCD-TG+ vs Healthy	tCD-TG+ vs tCD-TG-	tCD-TG- vs Healthy	tCD-TG+ vs Healthy	tCD-TG+ vs tCD-TG-	tCD-TG- vs Healthy	tCD-TG+ vs Healthy	tCD-TG+ vs tCD-TG-	tCD-TG- vs Healthy
PWY-622: starch biosynthesis	Yes	1.4e-05	1.12e-05	5.66e-06	2.48e-05	2.33e-05	2.09e-05	9.82e-06	3.05e-05	-0.545	1.09	-1.64	0.192	0.0125	1.11e-06	0.489209	0.905538	0.00053058
RHAMCAT-PWY: L-rhamnose degradation I	Yes	8.52e-05	0.000148	0.000155	0.000121	0.000109	0.000159	0.000164	0.000124	0.359	-0.0447	0.403	0.0022	0.892	1.25e-05	0.0958938	0.971064	0.0029875
P124-PWY: Bifidobacterium shunt	Yes	2.39e-05	9.76e-06	4.86e-06	2.03e-05	3.76e-05	1.95e-05	1.29e-05	2.92e-05	-0.582	0.596	-1.18	0.149	0.104	0.000103	0.431169	0.905538	0.0137823
NONMEVIPP-PWY: methylerythritol phosphate pathway I	Yes	5.31e-05	3.5e-05	2.2e-05	7.55e-05	8.46e-05	6.92e-05	4.57e-05	8.74e-05	-0.337	0.599	-0.935	0.358	0.0498	0.00016	0.598221	0.905538	0.0137823
PWY-6270: isoprene biosynthesis I	Yes	2.21e-05	1.56e-05	8.72e-06	3.47e-05	4.37e-05	3.57e-05	2.17e-05	4.52e-05	-0.34	0.718	-1.06	0.397	0.0478	0.000145	0.633596	0.905538	0.0137823
PWY-7560: methylerythritol phosphate pathway II	Yes	1.95e-05	2.27e-05	1.08e-05	3.29e-05	3.91e-05	3.59e-05	2.08e-05	4.16e-05	-0.213	0.787	-1	0.658	0.0303	0.000173	0.824663	0.905538	0.0137823
ARGSYN-PWY: L-arginine biosynthesis I (via L-ornithine)	Yes	0.000303	0.000303	0.000344	0.000377	0.000338	0.000306	0.000326	0.000373	-0.286	-0.0913	-0.194	0.000712	0.191	0.000263	0.0565414	0.905538	0.0167897
PWY-7400: L-arginine biosynthesis IV (archaebacteria)	Yes	0.000305	0.000304	0.000345	0.000378	0.000339	0.000307	0.000327	0.000374	-0.285	-0.0911	-0.194	0.000765	0.182	0.000281	0.0565414	0.905538	0.0167897
ARGSYNBSUB-PWY: L-arginine biosynthesis II (acetyl cycle)	Yes	0.00028	0.000294	0.000338	0.000368	0.000326	0.000296	0.000319	0.000368	-0.314	-0.108	-0.206	0.000482	0.137	0.000417	0.0565414	0.905538	0.0195111
DENITRIFICATION-PWY: nitrate reduction I (denitrification)	Yes	9.71e-07	0	0	0	9.97e-07	1.29e-06	3.26e-07	1.21e-07	3.41	1.98	1.43	0.000628	0.366	0.000379	0.0565414	0.905538	0.0195111
UDPNAGSYN-PWY: UDP-N-acetyl-D-glucosamine biosynthesis I	Yes	0.000167	0.000122	0.000111	0.000145	0.000154	0.000131	0.000117	0.000144	-0.137	0.163	-0.3	0.216	0.396	0.000449	0.506371	0.905538	0.0195111
PWY-7198: pyrimidine deoxyribonucleotides de novo biosynthesis IV	Yes	8.22e-05	4.92e-05	4.56e-05	6.44e-05	7.67e-05	6.43e-05	4.65e-05	6.64e-05	-0.0464	0.468	-0.514	0.275	0.312	0.000679	0.547689	0.905538	0.0270468
PWY-7228: superpathway of guanosine nucleotides de novo biosynthesis I	Yes	0.000281	0.000273	0.000293	0.000259	0.000267	0.000287	0.000291	0.000255	0.171	-0.02	0.191	0.0893	0.47	0.000782	0.328126	0.909352	0.0287535
PWY-7392: taxadiene biosynthesis (engineered)	Yes	2.26e-05	1.55e-05	9.29e-06	2.95e-05	3.5e-05	3.09e-05	1.93e-05	3.35e-05	-0.117	0.679	-0.796	0.615	0.0441	0.000984	0.794305	0.905538	0.0335966
OANTIGEN-PWY: O-antigen building blocks biosynthesis (E. coli)	Yes	0.00024	0.000192	0.000175	0.000209	0.000227	0.000195	0.000179	0.000207	-0.0862	0.124	-0.21	0.211	0.42	0.00112	0.506371	0.909352	0.0356907
PWY-5121: superpathway of geranylgeranyl diphosphate biosynthesis II (via MEP)	Yes	3.66e-05	2.5e-05	1.59e-05	4.47e-05	4.78e-05	4.35e-05	2.88e-05	4.75e-05	-0.127	0.595	-0.722	0.534	0.0478	0.00137	0.732545	0.905538	0.0409287
PWY-6125: superpathway of guanosine nucleotides de novo biosynthesis II	Yes	0.000261	0.000255	0.00028	0.000252	0.000257	0.000273	0.000279	0.00025	0.127	-0.0314	0.158	0.219	0.372	0.00163	0.506371	0.905538	0.0432856
PWY-6435: 4-hydroxybenzoate biosynthesis V	Yes	1.82e-06	0	0	0	3.85e-06	4.63e-07	1.78e-07	1.56e-06	-1.75	1.38	-3.13	0.836	0.0274	0.00161	0.908862	0.905538	0.0432856
PWY-5941: glycogen degradation II (eukaryotic)	No	3.55e-05	2.42e-05	5.61e-05	3.22e-05	7.19e-05	5.83e-05	6.57e-05	4.41e-05	0.403	-0.172	0.575	0.853	0.124	0.00207	0.914756	0.905538	0.0520768
HSERMETANA-PWY: L-methionine biosynthesis III	No	0.000223	0.000199	0.000201	0.000233	0.000221	0.00021	0.000206	0.000231	-0.138	0.0277	-0.165	0.123	0.858	0.00256	0.395523	0.967016	0.061184
PWY-5188: tetrapyrrole biosynthesis I (from glutamate)	No	0.000117	8.69e-05	8.24e-05	9.21e-05	0.000108	9.48e-05	8.1e-05	9.63e-05	-0.0226	0.227	-0.25	0.761	0.194	0.00281	0.872798	0.905538	0.063961
AEROBACTINSYN-PWY: aerobactin biosynthesis	No	0	0	0	0	0	3.97e-07	5.89e-07	8.72e-08	2.19	-0.569	2.76	0.000719	0.394	0.00342	0.0565414	0.905538	0.0652654
PWY-5104: L-isoleucine biosynthesis IV	No	0.000107	7.7e-05	6.36e-05	9.08e-05	0.000105	8.3e-05	7.11e-05	9.26e-05	-0.158	0.223	-0.381	0.424	0.333	0.00342	0.654645	0.905538	0.0652654
METH-ACETATE-PWY: methanogenesis from acetate	No	4.46e-05	2.95e-05	3.51e-05	4.36e-05	4.41e-05	3.17e-05	3.48e-05	4.48e-05	-0.499	-0.135	-0.364	0.0327	0.558	0.00355	0.210456	0.928881	0.0652654
GLYCOCAT-PWY: glycogen degradation I (bacterial)	No	2.51e-05	2.43e-05	2.33e-05	3.99e-05	2.83e-05	3.53e-05	3e-05	4.63e-05	-0.391	0.235	-0.626	0.11	0.671	0.00339	0.380584	0.937052	0.0652654
PWY-2723: trehalose degradation V	No	1.31e-05	1.27e-05	1.21e-05	2.17e-05	1.5e-05	2.03e-05	1.68e-05	2.62e-05	-0.368	0.273	-0.641	0.114	0.659	0.00345	0.385971	0.937052	0.0652654
PWY-6731: starch degradation III	No	1.57e-05	1.54e-05	1.46e-05	2.57e-05	1.76e-05	2.01e-05	1.9e-05	2.91e-05	-0.534	0.0812	-0.615	0.0821	0.715	0.00395	0.309229	0.953997	0.0674321
PWY-7328: superpathway of UDP-glucose-derived O-antigen building blocks biosynthesis	No	1.57e-05	1.48e-05	1.41e-05	2.42e-05	1.76e-05	2.31e-05	1.94e-05	2.81e-05	-0.283	0.252	-0.535	0.0918	0.792	0.00391	0.3318	0.967016	0.0674321
PWY66-399: gluconeogenesis III	No	7.44e-05	4.94e-05	7.67e-05	8.9e-05	7.09e-05	5.62e-05	7.32e-05	9.18e-05	-0.708	-0.381	-0.327	0.000728	0.0732	0.0045	0.0565414	0.905538	0.0717
PWY-7115: C4 photosynthetic carbon assimilation cycle, NAD-ME type	No	2.55e-05	2.69e-05	1.86e-05	3.06e-05	4.16e-05	4.05e-05	2.44e-05	3.45e-05	0.231	0.731	-0.5	0.761	0.128	0.00439	0.872798	0.905538	0.0717
PWY-7209: superpathway of pyrimidine ribonucleosides degradation	No	4.78e-06	5.37e-06	3.02e-06	7.39e-06	8.18e-06	6.55e-06	4.66e-06	8.55e-06	-0.384	0.491	-0.876	0.802	0.0498	0.00545	0.894466	0.905538	0.0840355
PWY66-400: glycolysis VI (metazoan)	No	0.000171	0.000137	0.000125	0.00016	0.000155	0.000148	0.00013	0.000156	-0.0759	0.187	-0.263	0.439	0.373	0.00609	0.66988	0.905538	0.0909694
PWY1G-0: mycothiol biosynthesis	No	3.48e-07	0	0	0	3.93e-07	2.69e-07	2.97e-07	9.2e-08	1.55	-0.143	1.69	0.0344	0.881	0.00641	0.211761	0.971064	0.0928479
GLUCONEO-PWY: gluconeogenesis I	No	0.000191	0.000158	0.000157	0.000179	0.00018	0.000168	0.000153	0.000176	-0.0671	0.135	-0.202	0.338	0.513	0.00668	0.583516	0.927272	0.0939129
PWY-5181: toluene degradation III (aerobic) (via p-cresol)	No	0	0	0	0	0	5.26e-06	2.54e-07	1.01e-08	9.02	4.37	4.65	0.0166	0.867	0.00861	0.196266	0.970311	0.117588
PWY0-1061: superpathway of L-alanine biosynthesis	No	4.09e-05	4.94e-05	2.65e-05	4.25e-05	5.57e-05	6.08e-05	3.62e-05	4.91e-05	0.308	0.748	-0.44	0.817	0.146	0.00945	0.89776	0.905538	0.118871
P4-PWY: superpathway of L-lysine, L-threonine and L-methionine biosynthesis I	No	3.35e-05	5.55e-05	2.57e-05	4.77e-05	4.8e-05	6.12e-05	3.95e-05	5.49e-05	0.157	0.632	-0.475	0.895	0.0508	0.00938	0.939611	0.905538	0.118871
PWY-7663: gondoate biosynthesis (anaerobic)	No	0.000357	0.000329	0.000339	0.000316	0.000333	0.000334	0.000339	0.000313	0.0937	-0.0214	0.115	0.253	0.502	0.0093	0.535366	0.917779	0.118871
PWY-5103: L-isoleucine biosynthesis III	No	0.000406	0.00039	0.000344	0.000377	0.000396	0.000375	0.000362	0.000382	-0.0267	0.0509	-0.0776	0.62	0.35	0.0106	0.797707	0.905538	0.12667
PWY-6210: 2-aminophenol degradation	No	0	0	0	0	1.47e-07	2.85e-09	1e-07	2.01e-08	-2.82	-5.13	2.31	0.82	0.126	0.0106	0.89776	0.905538	0.12667
FERMENTATION-PWY: mixed acid fermentation	No	4.86e-05	5.13e-05	2.94e-05	4.65e-05	5.78e-05	5.29e-05	3.83e-05	4.98e-05	0.0871	0.466	-0.379	0.701	0.231	0.0119	0.834859	0.905538	0.129277
PWY0-781: aspartate superpathway	No	3.52e-05	5.82e-05	2.7e-05	4.96e-05	4.75e-05	6.22e-05	4.02e-05	5.49e-05	0.18	0.63	-0.45	0.776	0.0451	0.0114	0.877069	0.905538	0.129277
PWY-5083: NAD/NADH phosphorylation and dephosphorylation	No	8.87e-06	3.35e-05	2.68e-05	1.31e-05	3.47e-05	4.87e-05	3.88e-05	2.48e-05	0.974	0.328	0.646	0.021	0.481	0.0111	0.196266	0.909352	0.129277
GLUCOSE1PMETAB-PWY: glucose and glucose-1-phosphate degradation	No	1.28e-05	1.4e-05	1.19e-05	2.12e-05	1.45e-05	2.63e-05	1.88e-05	2.58e-05	0.0277	0.484	-0.457	0.27	0.476	0.0119	0.547689	0.909352	0.129277
PWY-6590: superpathway of Clostridium acetobutylicum acidogenic fermentation	No	2.05e-05	2.45e-05	3e-05	3.46e-05	3.43e-05	2.73e-05	3.19e-05	3.85e-05	-0.496	-0.225	-0.271	0.00756	0.304	0.0148	0.179172	0.905538	0.138891
PWY-6549: L-glutamine biosynthesis III	No	4.77e-05	3.61e-05	3.21e-05	3.88e-05	4.51e-05	3.72e-05	3.23e-05	4.09e-05	-0.137	0.204	-0.341	0.401	0.35	0.0151	0.637832	0.905538	0.138891
PWY-5913: TCA cycle VI (obligate autotrophs)	No	5.08e-05	3.78e-05	1.96e-05	3.63e-05	5.99e-05	5.67e-05	3.43e-05	4.64e-05	0.289	0.725	-0.436	0.869	0.107	0.0145	0.923556	0.905538	0.138891
PWY-7117: C4 photosynthetic carbon assimilation cycle, PEPCK type	No	6.28e-05	4.88e-05	2.63e-05	4.82e-05	6.52e-05	6.57e-05	4.09e-05	5.55e-05	0.243	0.684	-0.44	0.921	0.108	0.0151	0.95526	0.905538	0.138891
PWY-241: C4 photosynthetic carbon assimilation cycle, NADP-ME type	No	5.58e-05	4.32e-05	2.31e-05	4.2e-05	6.14e-05	5.78e-05	3.64e-05	5.06e-05	0.192	0.667	-0.475	0.953	0.128	0.0143	0.973539	0.905538	0.138891
PWY-5101: L-isoleucine biosynthesis II	No	0	0	0	5.31e-07	0	4.04e-07	1.15e-06	2.41e-06	-2.58	-1.51	-1.07	0.0275	0.55	0.0149	0.199504	0.928881	0.138891
PWY-5973: cis-vaccenate biosynthesis	No	0.000382	0.000362	0.00037	0.000346	0.000362	0.000364	0.000368	0.000343	0.0857	-0.0158	0.101	0.275	0.575	0.0132	0.547689	0.928881	0.138891
PWY0-1261: anhydromuropeptides recycling	No	0.00014	0.000139	0.000153	0.000174	0.000137	0.000154	0.000154	0.000171	-0.151	0	-0.151	0.0631	0.696	0.0153	0.261318	0.93911	0.138891
PWY-7208: superpathway of pyrimidine nucleobases salvage	No	0.000233	0.000213	0.000212	0.000191	0.000212	0.000215	0.00021	0.000191	0.171	0.0339	0.137	0.0786	0.825	0.0154	0.302748	0.967016	0.138891
PWY-7383: anaerobic energy metabolism (invertebrates, cytosol)	No	3.74e-05	3.03e-05	6.05e-05	8.64e-05	4.48e-05	5.28e-05	7.13e-05	9.37e-05	-0.828	-0.433	-0.394	0.00955	0.215	0.0163	0.196266	0.905538	0.1434
PWY-841: superpathway of purine nucleotides de novo biosynthesis I	No	0.000302	0.000308	0.000323	0.000304	0.000296	0.000311	0.000319	0.000301	0.0472	-0.0366	0.0838	0.574	0.359	0.0168	0.762118	0.905538	0.1434
PWY-6572: chondroitin sulfate degradation I (bacterial)	No	1.03e-05	5.37e-06	1.11e-05	6.05e-06	8.88e-06	1.27e-05	1.18e-05	7.78e-06	0.707	0.106	0.601	0.672	0.359	0.0165	0.824663	0.905538	0.1434
CENTFERM-PWY: pyruvate fermentation to butanoate	No	1.62e-05	1.99e-05	2.41e-05	2.82e-05	2.78e-05	2.23e-05	2.62e-05	3.16e-05	-0.503	-0.233	-0.27	0.00713	0.266	0.0181	0.179172	0.905538	0.151786
ASPASN-PWY: superpathway of L-aspartate and L-asparagine biosynthesis	No	0.000231	0.00026	0.000231	0.000209	0.000238	0.00027	0.000246	0.000221	0.289	0.134	0.155	0.00246	0.0582	0.0189	0.0958938	0.905538	0.152163
PWY-5100: pyruvate fermentation to acetate and lactate II	No	0.000226	0.000144	0.000127	0.000153	0.000207	0.00015	0.00014	0.000161	-0.102	0.0995	-0.202	0.597	0.32	0.0191	0.790441	0.905538	0.152163
PWY-6182: superpathway of salicylate degradation	No	0	0	0	0	0	3.61e-06	2.43e-07	1.45e-08	7.96	3.89	4.07	0.0185	0.736	0.0191	0.196266	0.967016	0.152163
PWY-6737: starch degradation V	No	0.000476	0.000495	0.000577	0.000621	0.000513	0.000515	0.000557	0.000604	-0.23	-0.113	-0.117	0.0373	0.329	0.0201	0.218274	0.905538	0.153263
BRANCHED-CHAIN-AA-SYN-PWY: superpathway of branched amino acid biosynthesis	No	0.000433	0.000423	0.000378	0.000405	0.000422	0.000403	0.00039	0.000408	-0.0178	0.0473	-0.0651	0.853	0.285	0.0201	0.914756	0.905538	0.153263
PWY-6386: UDP-N-acetylmuramoyl-pentapeptide biosynthesis II (lysine-containing)	No	0.000532	0.000511	0.000534	0.000556	0.000532	0.000519	0.000525	0.000551	-0.0863	-0.0166	-0.0697	0.151	0.819	0.0202	0.431169	0.967016	0.153263
TRNA-CHARGING-PWY: tRNA charging	No	0.000501	0.000497	0.000507	0.000524	0.000495	0.000491	0.0005	0.000533	-0.118	-0.0262	-0.0922	0.0641	0.558	0.0216	0.261926	0.928881	0.158843
PWY-6387: UDP-N-acetylmuramoyl-pentapeptide biosynthesis I (meso-diaminopimelate containing)	No	0.000541	0.000503	0.000529	0.000553	0.000529	0.000516	0.000522	0.000547	-0.0842	-0.0167	-0.0675	0.151	0.799	0.0216	0.431169	0.967016	0.158843
PWY-7409: phospholipid remodeling (phosphatidylethanolamine, yeast)	No	0	0	0	0	6.8e-08	3.58e-07	3.72e-07	3.11e-07	0.203	-0.0553	0.258	0.0518	0.857	0.022	0.24357	0.967016	0.159096
PEPTIDOGLYCANSYN-PWY: peptidoglycan biosynthesis I (meso-diaminopimelate containing)	No	0.000529	0.000499	0.000515	0.000545	0.00052	0.000511	0.000516	0.000541	-0.0823	-0.014	-0.0683	0.214	0.838	0.0223	0.506371	0.967016	0.159096
P108-PWY: pyruvate fermentation to propanoate I	No	3.26e-05	2.88e-05	3.75e-05	4.77e-05	4.56e-05	3.25e-05	4.28e-05	5.38e-05	-0.727	-0.397	-0.33	0.00496	0.0653	0.0236	0.156736	0.905538	0.164875
GLUTORN-PWY: L-ornithine biosynthesis	No	0.000288	0.000288	0.00029	0.000309	0.000298	0.000274	0.000283	0.00031	-0.178	-0.0466	-0.131	0.0246	0.481	0.0238	0.196266	0.909352	0.164875
LACTOSECAT-PWY: lactose and galactose degradation I	No	3e-05	1.63e-05	1.23e-05	1.9e-05	2.79e-05	2.09e-05	1.45e-05	2.09e-05	0	0.527	-0.527	0.822	0.245	0.0252	0.89776	0.905538	0.17208
PWY-7039: phosphatidate metabolism, as a signaling molecule	No	0	0	0	0	4.77e-08	3.83e-07	1.87e-07	4.39e-08	3.13	1.03	2.09	0.071	0.806	0.0262	0.282807	0.967016	0.176389
PWY-4242: pantothenate and coenzyme A biosynthesis III	No	0.000396	0.000426	0.000445	0.000464	0.000433	0.00042	0.000437	0.000462	-0.138	-0.0572	-0.0803	0.0118	0.304	0.028	0.196266	0.905538	0.178453
PWY-7234: inosine-5'-phosphate biosynthesis III	No	0.000143	0.000125	0.00013	0.000152	0.000132	0.000115	0.000131	0.000158	-0.458	-0.188	-0.27	0.0282	0.304	0.0277	0.199504	0.905538	0.178453
PWY-3841: folate transformations II	No	0.000439	0.000445	0.000473	0.000502	0.000452	0.00045	0.000469	0.000494	-0.135	-0.0597	-0.0749	0.0361	0.292	0.0278	0.2166	0.905538	0.178453
PWY-2941: L-lysine biosynthesis II	No	6.99e-05	9.53e-05	0.000122	9.73e-05	0.000138	0.000126	0.000125	0.000107	0.236	0.0115	0.224	0.771	0.564	0.0278	0.876388	0.928881	0.178453
ARGORNPROST-PWY: arginine, ornithine and proline interconversion	No	1.18e-05	1.26e-05	1.12e-05	1.46e-05	1.25e-05	1.32e-05	1.22e-05	1.59e-05	-0.268	0.114	-0.382	0.5	0.634	0.0291	0.713855	0.928881	0.183024
CALVIN-PWY: Calvin-Benson-Bassham cycle	No	0.000389	0.000367	0.000342	0.000368	0.000384	0.00036	0.000345	0.000362	-0.00799	0.0614	-0.0694	0.916	0.368	0.0303	0.952158	0.905538	0.188096
PWY-6385: peptidoglycan biosynthesis III (mycobacteria)	No	0.00051	0.000493	0.000514	0.000542	0.00051	0.000511	0.000515	0.000535	-0.0662	-0.0112	-0.055	0.267	0.825	0.0312	0.547689	0.967016	0.18878
PWY-7219: adenosine ribonucleotides de novo biosynthesis	No	0.000555	0.00054	0.000539	0.00056	0.000542	0.000534	0.000534	0.000563	-0.0763	0	-0.0763	0.261	0.98	0.0312	0.544996	0.999258	0.18878
PWY-7316: dTDP-N-acetylviosamine biosynthesis	No	1.1e-06	1.1e-06	3.01e-06	6.07e-07	3.87e-06	1.17e-05	1.95e-05	4.23e-06	1.47	-0.737	2.2	0.288	0.802	0.0324	0.560008	0.967016	0.19359
PWY-7539: 6-hydroxymethyl-dihydropterin diphosphate biosynthesis III (Chlamydia)	No	0.000277	0.000269	0.000226	0.000217	0.000283	0.000274	0.000245	0.000216	0.343	0.161	0.182	0.00241	0.0478	0.033	0.0958938	0.905538	0.194741
PWY-6147: 6-hydroxymethyl-dihydropterin diphosphate biosynthesis I	No	0.000279	0.00027	0.000226	0.000222	0.000285	0.000275	0.000248	0.000218	0.335	0.149	0.186	0.00263	0.0691	0.0346	0.0958938	0.905538	0.200414
PWY66-409: superpathway of purine nucleotide salvage	No	3.75e-05	5.36e-05	4.66e-05	3.45e-05	5.61e-05	7.01e-05	6.45e-05	4.22e-05	0.732	0.12	0.612	0.0317	0.508	0.0348	0.210456	0.925217	0.200414
DENOVOPURINE2-PWY: superpathway of purine nucleotides de novo biosynthesis II	No	0.000286	0.000295	0.000308	0.000295	0.000288	0.000295	0.000305	0.000291	0.0197	-0.0481	0.0678	0.874	0.329	0.0365	0.924723	0.905538	0.207702
PWY-5791: 1,4-dihydroxy-2-naphthoate biosynthesis II (plants)	No	1.03e-05	1.34e-05	9.04e-06	4.6e-06	1.05e-05	1.98e-05	1.47e-05	8.61e-06	1.2	0.43	0.772	0.0237	0.296	0.0391	0.196266	0.905538	0.209258
PWY-5837: 1,4-dihydroxy-2-naphthoate biosynthesis I	No	1.03e-05	1.34e-05	9.04e-06	4.6e-06	1.05e-05	1.98e-05	1.47e-05	8.61e-06	1.2	0.43	0.772	0.0237	0.296	0.0391	0.196266	0.905538	0.209258
PWY-5863: superpathway of phylloquinol biosynthesis	No	1.15e-05	1.49e-05	1.02e-05	5.14e-06	1.16e-05	1.95e-05	1.5e-05	9.19e-06	1.09	0.379	0.707	0.0218	0.296	0.0394	0.196266	0.905538	0.209258
PWY-5897: superpathway of menaquinol-11 biosynthesis	No	2.86e-05	3.63e-05	2.53e-05	1.34e-05	2.85e-05	4.56e-05	3.57e-05	2.27e-05	1.01	0.353	0.653	0.0229	0.3	0.0386	0.196266	0.905538	0.209258
PWY-5898: superpathway of menaquinol-12 biosynthesis	No	2.86e-05	3.63e-05	2.53e-05	1.34e-05	2.85e-05	4.56e-05	3.57e-05	2.27e-05	1.01	0.353	0.653	0.0229	0.3	0.0386	0.196266	0.905538	0.209258
PWY-5899: superpathway of menaquinol-13 biosynthesis	No	2.86e-05	3.63e-05	2.53e-05	1.34e-05	2.85e-05	4.56e-05	3.57e-05	2.27e-05	1.01	0.353	0.653	0.0229	0.3	0.0386	0.196266	0.905538	0.209258
PWY-5384: sucrose degradation IV (sucrose phosphorylase)	No	4.18e-05	2.31e-05	2.17e-05	2.83e-05	4.08e-05	3.38e-05	2.5e-05	3.31e-05	0.0302	0.435	-0.405	0.984	0.333	0.041	0.990268	0.905538	0.215363
PWY-5838: superpathway of menaquinol-8 biosynthesis I	No	3.17e-05	3.99e-05	2.83e-05	1.51e-05	3.14e-05	4.87e-05	3.83e-05	2.51e-05	0.956	0.347	0.61	0.0233	0.308	0.0418	0.196266	0.905538	0.216756
PWY-5861: superpathway of demethylmenaquinol-8 biosynthesis	No	2.18e-05	2.8e-05	1.96e-05	1.02e-05	2.18e-05	3.65e-05	2.79e-05	1.77e-05	1.04	0.388	0.657	0.0242	0.304	0.0427	0.196266	0.905538	0.216756
COA-PWY-1: coenzyme A biosynthesis II (mammalian)	No	0.000506	0.000489	0.000517	0.000535	0.000518	0.000484	0.000506	0.000531	-0.134	-0.0641	-0.0696	0.0282	0.215	0.0436	0.199504	0.905538	0.216756
DAPLYSINESYN-PWY: L-lysine biosynthesis I	No	5.68e-05	4.86e-05	4.1e-05	5.65e-05	7.5e-05	6.92e-05	5.41e-05	7.11e-05	-0.0391	0.355	-0.394	0.658	0.47	0.0436	0.824663	0.909352	0.216756
PWY-1501: mandelate degradation I	No	0	0	0	0	0	1.58e-07	5.8e-08	0	NA	1.45	NA	0.0265	0.794	0.0458	0.196266	0.967016	0.216756
PWY-4361: S-methyl-5-thio-&alpha;-D-ribose 1-phosphate degradation	No	0	0	0	0	0	4.08e-07	1.42e-07	0	NA	1.52	NA	0.0265	0.794	0.0458	0.196266	0.967016	0.216756
PWY-7527: L-methionine salvage cycle III	No	0	0	0	0	0	4.48e-07	9.74e-08	0	NA	2.2	NA	0.0265	0.794	0.0458	0.196266	0.967016	0.216756
URSIN-PWY: ureide biosynthesis	No	0	0	0	0	0	3.86e-08	2.5e-08	0	NA	0.627	NA	0.0265	0.794	0.0458	0.196266	0.967016	0.216756
PWY-1622: formaldehyde assimilation I (serine pathway)	No	0	0	0	0	0	4.49e-08	6.6e-08	0	NA	-0.556	NA	0.0265	0.888	0.0458	0.196266	0.971064	0.216756
PWY-181: photorespiration	No	0	0	0	0	0	8.31e-08	1.12e-07	0	NA	-0.431	NA	0.0265	0.888	0.0458	0.196266	0.971064	0.216756
ARGININE-SYN4-PWY: L-ornithine de novo biosynthesis	No	0.000195	0.000225	0.000201	0.000182	0.000195	0.000222	0.000208	0.000177	0.327	0.094	0.233	0.0511	0.502	0.0465	0.24357	0.917779	0.217912
PWY-6901: superpathway of glucose and xylose degradation	No	0.00014	0.000126	0.00011	0.000129	0.000133	0.000126	0.000116	0.000129	-0.0339	0.119	-0.153	0.667	0.524	0.0487	0.824663	0.928881	0.226006
PWY490-3: nitrate reduction VI (assimilatory)	No	0	2.03e-06	1.78e-06	1.09e-06	8.5e-07	2.01e-06	1.71e-06	1.31e-06	0.618	0.233	0.384	0.0252	0.151	0.0549	0.196266	0.905538	0.249926
COA-PWY: coenzyme A biosynthesis I	No	0.000404	0.000429	0.00044	0.000458	0.00043	0.000422	0.000438	0.000457	-0.115	-0.0537	-0.0613	0.0254	0.445	0.0548	0.196266	0.909352	0.249926
PWY-5417: catechol degradation III (ortho-cleavage pathway)	No	1.87e-07	0	0	0	1.39e-07	4.39e-06	3.38e-07	3.29e-08	7.06	3.7	3.36	0.00739	0.35	0.0561	0.179172	0.905538	0.250615
PWY-5431: aromatic compounds degradation via &beta;-ketoadipate	No	1.87e-07	0	0	0	1.39e-07	4.39e-06	3.38e-07	3.29e-08	7.06	3.7	3.36	0.00739	0.35	0.0561	0.179172	0.905538	0.250615
PWY0-1296: purine ribonucleosides degradation	No	0.000236	0.000256	0.000294	0.000323	0.000258	0.000268	0.000292	0.00032	-0.256	-0.124	-0.132	0.0113	0.164	0.0569	0.196266	0.905538	0.251279
PWY-4321: L-glutamate degradation IV	No	0	0	0	0	2.92e-08	2.54e-07	1.28e-07	1.02e-08	4.64	0.989	3.65	0.125	0.867	0.0573	0.395523	0.970311	0.251279
NAD-BIOSYNTHESIS-II: NAD salvage pathway II	No	1.14e-05	2.3e-05	2.22e-05	1.24e-05	1.54e-05	3.34e-05	2.94e-05	2.36e-05	0.501	0.184	0.317	0.119	0.792	0.0626	0.394448	0.967016	0.269575
THISYN-PWY: superpathway of thiamin diphosphate biosynthesis I	No	0.000294	0.00027	0.000281	0.000263	0.000268	0.00028	0.000279	0.000263	0.0904	0.00516	0.0852	0.293	0.892	0.0626	0.560008	0.971064	0.269575
PWY-7384: anaerobic energy metabolism (invertebrates, mitochondrial)	No	0	0	0	0	0	3.48e-07	1.3e-07	3.45e-08	3.33	1.42	1.91	0.0579	0.67	0.0648	0.254117	0.937052	0.27411
PWY-7389: superpathway of anaerobic energy metabolism (invertebrates)	No	0	0	0	0	0	5.62e-07	2.15e-07	5.8e-08	3.28	1.39	1.89	0.0579	0.67	0.0648	0.254117	0.937052	0.27411
PWY-5198: factor 420 biosynthesis	No	0	0	0	0	0	1.26e-07	4.74e-07	1.06e-06	-3.07	-1.91	-1.16	0.034	0.302	0.0661	0.211761	0.905538	0.277156
ARO-PWY: chorismate biosynthesis I	No	0.000412	0.000434	0.00044	0.000458	0.000432	0.000424	0.000437	0.000453	-0.0954	-0.0436	-0.0519	0.0296	0.341	0.0696	0.203339	0.905538	0.2868
PWY-6876: isopropanol biosynthesis	No	4.32e-07	7.07e-07	7.62e-07	9.89e-07	9.21e-07	1.32e-06	9.8e-07	1.72e-06	-0.382	0.43	-0.812	0.293	0.952	0.0694	0.560008	0.99021	0.2868
PWY-6703: preQ0 biosynthesis	No	0.000334	0.000282	0.000296	0.000274	0.000326	0.000309	0.000303	0.000277	0.158	0.0283	0.129	0.102	0.825	0.0744	0.3555	0.967016	0.303408
POLYISOPRENSYN-PWY: polyisoprenoid biosynthesis (E. coli)	No	6.77e-05	6.97e-05	7.13e-05	5.93e-05	6.35e-05	7.09e-05	7.16e-05	6.21e-05	0.191	-0.0142	0.205	0.325	0.885	0.0749	0.583516	0.971064	0.303408
PWY-7165: L-ascorbate biosynthesis VI (engineered pathway)	No	3.36e-07	0	0	0	2.51e-07	3.45e-07	2.65e-07	6.58e-08	2.39	0.381	2.01	0.614	0.607	0.0778	0.794305	0.928881	0.312508
PWY-5850: superpathway of menaquinol-6 biosynthesis I	No	6.96e-06	1.52e-05	6.86e-06	2.29e-06	1.06e-05	2.63e-05	1.92e-05	1e-05	1.4	0.454	0.941	0.0462	0.311	0.0805	0.232966	0.905538	0.317361
PWY-5896: superpathway of menaquinol-10 biosynthesis	No	6.96e-06	1.52e-05	6.86e-06	2.29e-06	1.06e-05	2.63e-05	1.92e-05	1e-05	1.4	0.454	0.941	0.0462	0.311	0.0805	0.232966	0.905538	0.317361
PWY-5860: superpathway of demethylmenaquinol-6 biosynthesis I	No	4.67e-06	1.04e-05	4.61e-06	1.53e-06	7.16e-06	2e-05	1.4e-05	6.93e-06	1.53	0.515	1.01	0.0469	0.307	0.081	0.234006	0.905538	0.317361
ANAEROFRUCAT-PWY: homolactic fermentation	No	0.000243	0.000233	0.000244	0.000258	0.000251	0.000227	0.000243	0.000255	-0.168	-0.0983	-0.0695	0.0535	0.212	0.0819	0.246204	0.905538	0.318278
PWY-7282: 4-amino-2-methyl-5-phosphomethylpyrimidine biosynthesis (yeast)	No	0.000175	0.000157	0.000189	0.000175	0.000191	0.000178	0.000192	0.000174	0.0328	-0.109	0.142	0.963	0.171	0.0849	0.979532	0.905538	0.327276
PWY-7286: 7-(3-amino-3-carboxypropyl)-wyosine biosynthesis	No	0	0	0	0	0	1.73e-07	6.95e-07	1.5e-06	-3.12	-2.01	-1.11	0.0412	0.312	0.0858	0.227079	0.905538	0.328099
FUC-RHAMCAT-PWY: superpathway of fucose and rhamnose degradation	No	2.36e-05	5.75e-05	5.75e-05	4.63e-05	4.22e-05	6.16e-05	5.81e-05	4.93e-05	0.321	0.0844	0.237	0.137	0.773	0.0891	0.408415	0.967016	0.332733
PHOSLIPSYN-PWY: superpathway of phospholipid biosynthesis I (bacteria)	No	0.00029	0.000228	0.000222	0.000193	0.000234	0.000227	0.00022	0.0002	0.183	0.0452	0.138	0.219	0.786	0.0885	0.506371	0.967016	0.332733
PWY-6595: superpathway of guanosine nucleotides degradation (plants)	No	1.53e-05	8.16e-06	7.76e-06	1.07e-05	1.48e-05	9.36e-06	1.08e-05	1.31e-05	-0.485	-0.206	-0.279	0.229	0.912	0.0885	0.511479	0.983892	0.332733
PWY0-1297: superpathway of purine deoxyribonucleosides degradation	No	1.63e-05	2.92e-05	1.89e-05	1.55e-05	2.31e-05	4.35e-05	3.4e-05	2.19e-05	0.99	0.355	0.635	0.017	0.292	0.0966	0.196266	0.905538	0.336678
PWY-7031: protein N-glycosylation (bacterial)	No	3.34e-07	0	0	0	4.11e-07	5.32e-07	5.42e-07	1.09e-06	-1.03	-0.0269	-1.01	0.934	0.385	0.0949	0.959261	0.905538	0.336678
PWY-6121: 5-aminoimidazole ribonucleotide biosynthesis I	No	0.00043	0.000427	0.00044	0.000453	0.000432	0.000422	0.000436	0.00045	-0.0927	-0.0471	-0.0456	0.0586	0.47	0.0927	0.254829	0.909352	0.336678
PWY-6892: thiazole biosynthesis I (E. coli)	No	0.00016	0.000189	0.000198	0.000174	0.000154	0.000196	0.0002	0.000185	0.0833	-0.0291	0.112	0.822	0.497	0.0955	0.89776	0.917779	0.336678
PWY-724: superpathway of L-lysine, L-threonine and L-methionine biosynthesis II	No	0.000361	0.000356	0.000361	0.000376	0.00037	0.000356	0.000362	0.000373	-0.0673	-0.0241	-0.0432	0.135	0.628	0.0971	0.408415	0.928881	0.336678
PWY-6123: inosine-5'-phosphate biosynthesis I	No	0.000409	0.000393	0.000385	0.000408	0.000368	0.000372	0.00039	0.000405	-0.123	-0.0682	-0.0544	0.18	0.766	0.0917	0.471381	0.967016	0.336678
PWY-6305: putrescine biosynthesis IV	No	0.000141	0.000144	0.000127	0.000145	0.000121	0.000128	0.000134	0.000148	-0.209	-0.0661	-0.143	0.204	0.747	0.0933	0.501016	0.967016	0.336678
PWY-6859: all-trans-farnesol biosynthesis	No	6.05e-05	5.52e-05	5.52e-05	4.58e-05	5.51e-05	5.38e-05	5.64e-05	4.79e-05	0.168	-0.0681	0.236	0.305	0.825	0.0972	0.571423	0.967016	0.336678
PWY3DJ-35471: L-ascorbate biosynthesis IV	No	3.07e-07	0	0	0	5.82e-07	9.91e-07	8.06e-07	1.44e-06	-0.539	0.298	-0.837	0.29	0.891	0.095	0.560008	0.971064	0.336678
PWY-5028: L-histidine degradation II	No	0	0	0	0	0	1.44e-06	1.07e-07	5.21e-09	8.11	3.75	4.36	0.198	0.986	0.0915	0.491281	0.999258	0.336678
PWY-6124: inosine-5'-phosphate biosynthesis II	No	0.000395	0.000384	0.000366	0.000392	0.000348	0.000353	0.000372	0.000387	-0.133	-0.0756	-0.057	0.186	0.799	0.0983	0.479152	0.967016	0.338039
METHANOGENESIS-PWY: methanogenesis from H2 and CO2	No	0	0	0	0	9.93e-08	1.68e-07	6.42e-07	1.44e-06	-3.1	-1.93	-1.17	0.0185	0.134	0.0992	0.196266	0.905538	0.338697
PWY-1861: formaldehyde assimilation II (RuMP Cycle)	No	2.28e-05	2.1e-05	1.83e-05	2.24e-05	3.72e-05	2.74e-05	2.23e-05	2.72e-05	0.0106	0.297	-0.287	0.766	0.209	0.1	0.872798	0.905538	0.339007
PWY-5840: superpathway of menaquinol-7 biosynthesis	No	2.1e-05	3e-05	1.95e-05	1.23e-05	2.4e-05	3.71e-05	2.79e-05	1.83e-05	1.02	0.411	0.608	0.0161	0.151	0.101	0.196266	0.905538	0.339122
PWY-6167: flavin biosynthesis II (archaea)	No	0	0	0	0	2.12e-07	5.05e-07	1.82e-06	3.68e-06	-2.87	-1.85	-1.02	0.0598	0.363	0.103	0.255198	0.905538	0.339122
PWY-5647: 2-nitrobenzoate degradation I	No	0	0	0	0	0	0	1.68e-09	0	NA	NA	NA	NA	0.485	0.105	NA	0.909352	0.339122
PWY5F9-12: biphenyl degradation	No	0	0	0	0	0	0	1.6e-08	0	NA	NA	NA	NA	0.485	0.105	NA	0.909352	0.339122
CODH-PWY: reductive acetyl coenzyme A pathway	No	0	0	0	0	3.4e-07	7.18e-08	2.93e-07	0	NA	-2.03	NA	0.0265	0.597	0.105	0.196266	0.928881	0.339122
PWY-5534: propylene degradation	No	0	0	0	0	0	7.85e-07	3.33e-08	0	NA	4.56	NA	0.0265	0.565	0.105	0.196266	0.928881	0.339122
PWY-7204: pyridoxal 5'-phosphate salvage II (plants)	No	2.34e-06	2e-06	1.22e-06	3.11e-07	2.21e-06	6.11e-06	5.23e-06	4.33e-06	0.497	0.224	0.272	0.12	0.544	0.103	0.395	0.928881	0.339122
GLUCARDEG-PWY: D-glucarate degradation I	No	2.5e-06	7.76e-06	4.29e-06	2.95e-06	2.82e-06	1.34e-05	7.89e-06	5.12e-06	1.39	0.764	0.624	0.0997	0.41	0.107	0.35267	0.909352	0.343262
PWY-4984: urea cycle	No	0.000194	0.000148	0.000143	0.000173	0.000164	0.00015	0.000148	0.000163	-0.12	0.0194	-0.139	0.355	0.779	0.11	0.598221	0.967016	0.350533
PYRIDOXSYN-PWY: pyridoxal 5'-phosphate biosynthesis I	No	0.000106	0.000105	0.000153	0.000128	0.000127	0.000136	0.000154	0.000137	-0.0106	-0.179	0.169	0.672	0.122	0.113	0.824663	0.905538	0.357709
NAGLIPASYN-PWY: lipid IVA biosynthesis	No	3.98e-05	0.0001	0.000101	7.83e-05	4.31e-05	0.000108	0.000102	8.98e-05	0.266	0.0825	0.184	0.163	0.76	0.114	0.454482	0.967016	0.3585
PWY-7323: superpathway of GDP-mannose-derived O-antigen building blocks biosynthesis	No	9.23e-05	0.000116	0.00012	0.000108	9.71e-05	0.00011	0.000118	0.000109	0.0132	-0.101	0.114	0.776	0.53	0.115	0.877069	0.928881	0.359281
PWY-6215: 4-chlorobenzoate degradation	No	0	0	0	0	0	9.59e-08	7.27e-08	1.34e-08	2.84	0.4	2.44	0.0677	0.575	0.116	0.274272	0.928881	0.360052
PWY-6349: CDP-archaeol biosynthesis	No	0	0	0	0	0	1.34e-07	5.97e-07	1.27e-06	-3.24	-2.16	-1.09	0.0455	0.272	0.117	0.232966	0.905538	0.360813
GALACTARDEG-PWY: D-galactarate degradation I	No	4.17e-06	1.49e-05	7.1e-06	4.31e-06	3.69e-06	2.01e-05	1.34e-05	8.47e-06	1.25	0.585	0.662	0.169	0.535	0.121	0.455148	0.928881	0.366767
GLUCARGALACTSUPER-PWY: superpathway of D-glucarate and D-galactarate degradation	No	4.17e-06	1.49e-05	7.1e-06	4.31e-06	3.69e-06	2.01e-05	1.34e-05	8.47e-06	1.25	0.585	0.662	0.169	0.535	0.121	0.455148	0.928881	0.366767
PWY-7279: aerobic respiration II (cytochrome c) (yeast)	No	2.42e-07	0	0	0	2.38e-07	4.76e-07	4.9e-07	1.52e-07	1.65	-0.0418	1.69	0.636	0.694	0.122	0.812027	0.93911	0.366767
PWY-7184: pyrimidine deoxyribonucleotides de novo biosynthesis I	No	0.000181	0.000202	0.000205	0.000191	0.000189	0.00021	0.000202	0.000191	0.137	0.056	0.0808	0.186	0.825	0.122	0.479152	0.967016	0.366767
PWY-3781: aerobic respiration I (cytochrome c)	No	1.57e-06	0	0	0	1.08e-06	5.99e-07	1.14e-06	7.58e-07	-0.34	-0.928	0.589	0.957	0.336	0.125	0.975523	0.905538	0.371118
PWY-5654: 2-amino-3-carboxymuconate semialdehyde degradation to 2-oxopentenoate	No	0	0	0	0	0	2.85e-09	1.69e-08	3.25e-09	-0.189	-2.57	2.38	0.46	0.803	0.125	0.677143	0.967016	0.371118
PWY-6531: mannitol cycle	No	9.4e-06	2.44e-05	1.26e-05	9.22e-06	1.01e-05	2.23e-05	1.73e-05	1.39e-05	0.682	0.366	0.316	0.0322	0.182	0.134	0.210456	0.905538	0.395383
PWY-7268: NAD/NADP-NADH/NADPH cytosolic interconversion (yeast)	No	0	0	0	0	0	0	1.94e-07	3.19e-08	NA	NA	2.6	0.448	0.199	0.138	0.66988	0.905538	0.397373
PWY-3001: superpathway of L-isoleucine biosynthesis I	No	0.000375	0.00036	0.000348	0.000349	0.00037	0.000357	0.000342	0.000352	0.0203	0.0619	-0.0416	0.853	0.218	0.138	0.914756	0.905538	0.397373
KDO-NAGLIPASYN-PWY: superpathway of (Kdo)2-lipid A biosynthesis	No	5.9e-07	3.87e-07	4.66e-07	0	2.34e-06	7.14e-06	3.18e-06	1.33e-06	2.42	1.17	1.26	0.113	0.499	0.137	0.385338	0.917779	0.397373
PWY-2942: L-lysine biosynthesis III	No	0.0004	0.000394	0.000397	0.000416	0.000408	0.000415	0.000409	0.000417	-0.00694	0.021	-0.0279	0.459	0.865	0.137	0.677143	0.970311	0.397373
PWY-6471: peptidoglycan biosynthesis IV (Enterococcus faecium)	No	0.000123	7.89e-05	7.6e-05	8.89e-05	0.000143	7.99e-05	9.41e-05	9.66e-05	-0.274	-0.236	-0.0378	0.255	0.825	0.14	0.53692	0.967016	0.400719
CRNFORCAT-PWY: creatinine degradation I	No	0	0	0	0	1.76e-07	7.09e-07	3.99e-07	5.73e-07	0.307	0.829	-0.522	0.712	0.644	0.142	0.842144	0.929317	0.404024
PWY-7245: superpathway NAD/NADP - NADH/NADPH interconversion (yeast)	No	0	0	0	0	0	0	1.85e-07	3.96e-08	NA	NA	2.22	0.448	0.199	0.144	0.66988	0.905538	0.40729
PWY-5845: superpathway of menaquinol-9 biosynthesis	No	2.1e-05	2.58e-05	1.67e-05	1.01e-05	2.59e-05	3.64e-05	2.76e-05	1.85e-05	0.976	0.399	0.577	0.0229	0.212	0.154	0.196266	0.905538	0.413551
PWY-5971: palmitate biosynthesis II (bacteria and plants)	No	4.2e-05	0.000107	7.93e-05	5.72e-05	4.57e-05	0.000101	8.58e-05	6.95e-05	0.539	0.235	0.304	0.036	0.266	0.153	0.2166	0.905538	0.413551
PROTOCATECHUATE-ORTHO-CLEAVAGE-PWY: protocatechuate degradation II (ortho-cleavage pathway)	No	0	0	0	0	0	5.83e-06	5.8e-07	2.26e-07	4.69	3.33	1.36	0.779	0.351	0.154	0.877069	0.905538	0.413551
PWY66-388: fatty acid &alpha;-oxidation III	No	0	0	0	0	0	4.01e-07	2.87e-07	2.22e-07	0.853	0.483	0.37	0.822	0.27	0.154	0.89776	0.905538	0.413551
PWY-6612: superpathway of tetrahydrofolate biosynthesis	No	1.97e-05	1.15e-05	9.25e-06	6.33e-06	2.05e-05	1.59e-05	1.32e-05	9.59e-06	0.729	0.268	0.461	0.0488	0.44	0.151	0.238466	0.909352	0.413551
FOLSYN-PWY: superpathway of tetrahydrofolate biosynthesis and salvage	No	2.88e-05	1.67e-05	1.38e-05	9.43e-06	2.97e-05	2.3e-05	1.92e-05	1.41e-05	0.706	0.261	0.445	0.0496	0.44	0.15	0.239902	0.909352	0.413551
PWY-6630: superpathway of L-tyrosine biosynthesis	No	5.99e-06	1.82e-05	7.41e-06	4.36e-06	6.94e-06	2.9e-05	1.71e-05	1.27e-05	1.19	0.762	0.429	0.137	0.458	0.15	0.408415	0.909352	0.413551
THREOCAT-PWY: superpathway of L-threonine metabolism	No	1e-06	0	0	0	7.86e-07	6.08e-06	2.11e-06	9.82e-07	2.63	1.53	1.1	0.0831	0.549	0.148	0.310153	0.928881	0.413551
DTDPRHAMSYN-PWY: dTDP-L-rhamnose biosynthesis I	No	0.000588	0.000609	0.000606	0.00059	0.000591	0.00061	0.000618	0.000589	0.0505	-0.0188	0.0693	0.526	0.838	0.15	0.731155	0.967016	0.413551
PWY-5862: superpathway of demethylmenaquinol-9 biosynthesis	No	1.43e-05	1.75e-05	1.13e-05	6.82e-06	1.79e-05	2.7e-05	1.98e-05	1.29e-05	1.07	0.447	0.618	0.0233	0.215	0.16	0.196266	0.905538	0.423148
PWY-5855: ubiquinol-7 biosynthesis (prokaryotic)	No	2.86e-07	6.81e-07	2.28e-07	5.14e-08	4.45e-07	5.87e-06	2.32e-06	9.11e-07	2.69	1.34	1.35	0.366	0.937	0.162	0.598221	0.986362	0.423148
PWY-5856: ubiquinol-9 biosynthesis (prokaryotic)	No	2.86e-07	6.81e-07	2.28e-07	5.14e-08	4.45e-07	5.87e-06	2.32e-06	9.11e-07	2.69	1.34	1.35	0.366	0.937	0.162	0.598221	0.986362	0.423148
PWY-5857: ubiquinol-10 biosynthesis (prokaryotic)	No	2.86e-07	6.81e-07	2.28e-07	5.14e-08	4.45e-07	5.87e-06	2.32e-06	9.11e-07	2.69	1.34	1.35	0.366	0.937	0.162	0.598221	0.986362	0.423148
PWY-6708: ubiquinol-8 biosynthesis (prokaryotic)	No	2.86e-07	6.81e-07	2.28e-07	5.14e-08	4.45e-07	5.87e-06	2.32e-06	9.11e-07	2.69	1.34	1.35	0.366	0.937	0.162	0.598221	0.986362	0.423148
P122-PWY: heterolactic fermentation	No	9.58e-06	2.55e-06	1.24e-06	5.82e-07	7.24e-06	1.24e-05	4.64e-06	1.9e-06	2.71	1.42	1.29	0.000835	0.0323	0.169	0.0565414	0.905538	0.43045
PWY-6113: superpathway of mycolate biosynthesis	No	2.21e-05	5.33e-05	3.29e-05	2.61e-05	2.06e-05	5.47e-05	4.64e-05	3.45e-05	0.665	0.237	0.428	0.0396	0.196	0.17	0.224586	0.905538	0.43045
PWY-7237: myo-, chiro- and scillo-inositol degradation	No	0.000279	0.00023	0.000225	0.000194	0.000268	0.000267	0.000231	0.000212	0.333	0.209	0.124	0.0398	0.285	0.17	0.224586	0.905538	0.43045
PWY-6284: superpathway of unsaturated fatty acids biosynthesis (E. coli)	No	5.74e-06	1.54e-05	1.06e-05	6.48e-06	7.28e-06	2.09e-05	1.84e-05	1.19e-05	0.813	0.184	0.629	0.045	0.277	0.168	0.232966	0.905538	0.43045
PWY0-845: superpathway of pyridoxal 5'-phosphate biosynthesis and salvage	No	0.000115	0.000122	0.000163	0.000142	0.000136	0.000144	0.000161	0.000146	-0.0199	-0.161	0.141	0.731	0.154	0.171	0.851337	0.905538	0.43045
PWY-5747: 2-methylcitrate cycle II	No	3.1e-07	1e-06	8.15e-07	2.6e-07	4.67e-07	2.52e-06	2.78e-06	1.95e-06	0.37	-0.142	0.512	0.125	0.494	0.172	0.395523	0.917155	0.43045
PWY-7371: 1,4-dihydroxy-6-naphthoate biosynthesis II	No	1.66e-06	3.16e-06	3.04e-06	5.88e-06	1.77e-06	1.11e-05	6.31e-06	7.23e-06	0.618	0.815	-0.196	0.61	0.637	0.172	0.794305	0.928881	0.43045
PWY-7221: guanosine ribonucleotides de novo biosynthesis	No	0.00053	0.000539	0.000531	0.000537	0.000526	0.000519	0.00052	0.000536	-0.0465	-0.00278	-0.0437	0.606	0.852	0.166	0.794305	0.967016	0.43045
PWY-5097: L-lysine biosynthesis VI	No	0.00047	0.00043	0.000431	0.000439	0.00046	0.000442	0.000435	0.000444	-0.00651	0.023	-0.0295	0.639	0.74	0.175	0.812027	0.967016	0.435677
PWY-5367: petroselinate biosynthesis	No	1.69e-06	4.95e-06	3.1e-06	2.14e-06	2.03e-06	7.29e-06	6.62e-06	4.2e-06	0.796	0.139	0.656	0.0603	0.312	0.181	0.255198	0.905538	0.446296
PWY4FS-7: phosphatidylglycerol biosynthesis I (plastidic)	No	0.000225	0.000175	0.000161	0.000148	0.000177	0.000169	0.000162	0.000149	0.182	0.061	0.121	0.224	0.569	0.183	0.510114	0.928881	0.446296
PWY4FS-8: phosphatidylglycerol biosynthesis II (non-plastidic)	No	0.000225	0.000175	0.000161	0.000148	0.000177	0.000169	0.000162	0.000149	0.182	0.061	0.121	0.224	0.569	0.183	0.510114	0.928881	0.446296
PWY-6609: adenine and adenosine salvage III	No	0.000521	0.000542	0.000529	0.00054	0.000517	0.000518	0.00053	0.000545	-0.0733	-0.033	-0.0403	0.348	0.986	0.183	0.589114	0.999258	0.446296
PWY0-1479: tRNA processing	No	6.05e-05	5.41e-05	5.27e-05	5.05e-05	5.71e-05	7.01e-05	5.97e-05	5.36e-05	0.387	0.232	0.155	0.0856	0.355	0.19	0.316987	0.905538	0.456382
CITRULBIO-PWY: L-citrulline biosynthesis	No	0.000224	0.000189	0.000174	0.000202	0.000192	0.000181	0.00018	0.000193	-0.0926	0.00799	-0.101	0.369	0.786	0.19	0.600616	0.967016	0.456382
FASYN-ELONG-PWY: fatty acid elongation -- saturated	No	5.13e-05	0.000127	0.000124	0.000112	5.6e-05	0.000132	0.000125	0.000113	0.224	0.0786	0.146	0.287	0.919	0.19	0.560008	0.98479	0.456382
PWY0-1586: peptidoglycan maturation (meso-diaminopimelate containing)	No	0.000457	0.000424	0.000386	0.000343	0.000426	0.000428	0.000382	0.000365	0.23	0.164	0.0657	0.0417	0.169	0.194	0.227193	0.905538	0.46366
PWY-7388: octanoyl-[acyl-carrier protein] biosynthesis (mitochondria, yeast)	No	3.84e-05	9.94e-05	9.59e-05	8.15e-05	4.01e-05	0.000102	9.76e-05	8.63e-05	0.241	0.0636	0.178	0.338	0.993	0.198	0.583516	0.999258	0.470866
PWY-5994: palmitate biosynthesis I (animals and fungi)	No	2.53e-05	2.47e-05	1.46e-05	2.25e-05	2.68e-05	2.7e-05	2.37e-05	2.73e-05	-0.0159	0.188	-0.204	0.846	0.311	0.199	0.913449	0.905538	0.470901
PWY-6823: molybdenum cofactor biosynthesis	No	1.43e-06	1.14e-06	7.19e-07	2.97e-07	2.39e-06	3.12e-06	2.11e-06	1.69e-06	0.885	0.564	0.32	0.126	0.397	0.201	0.395523	0.905538	0.473291
ECASYN-PWY: enterobacterial common antigen biosynthesis	No	6.72e-07	7.59e-07	3.28e-07	0	8.17e-07	8.8e-06	3.39e-06	1.67e-06	2.4	1.38	1.02	0.23	0.686	0.203	0.511479	0.93911	0.475657
METHGLYUT-PWY: superpathway of methylglyoxal degradation	No	8.64e-06	1.3e-05	9.4e-06	7.12e-06	1.07e-05	1.66e-05	1.33e-05	1.02e-05	0.703	0.32	0.383	0.0221	0.142	0.207	0.196266	0.905538	0.480276
PWY-5659: GDP-mannose biosynthesis	No	9.51e-05	0.000132	0.000135	0.000124	0.000103	0.000124	0.000137	0.00013	-0.0682	-0.144	0.0757	0.731	0.269	0.211	0.851337	0.905538	0.480276
PYRIDNUCSAL-PWY: NAD salvage pathway I	No	6.34e-05	4.77e-05	2.61e-05	3.38e-05	6.2e-05	4.26e-05	3.87e-05	4.45e-05	-0.063	0.139	-0.201	0.843	0.329	0.211	0.912288	0.905538	0.480276
COMPLETE-ARO-PWY: superpathway of aromatic amino acid biosynthesis	No	0.000412	0.000416	0.000415	0.000432	0.000418	0.000415	0.000418	0.000427	-0.0411	-0.0104	-0.0307	0.348	0.825	0.211	0.589114	0.967016	0.480276
GLYCOLYSIS: glycolysis I (from glucose 6-phosphate)	No	0.000157	0.000173	0.000168	0.000188	0.000175	0.00018	0.000181	0.000193	-0.101	-0.00799	-0.0926	0.521	0.912	0.211	0.730633	0.983892	0.480276
PWY-7664: oleate biosynthesis IV (anaerobic)	No	4.57e-05	0.000117	0.000114	0.000104	5.03e-05	0.000122	0.000116	0.000104	0.23	0.0728	0.158	0.293	0.926	0.206	0.560008	0.986362	0.480276
PWY-6519: 8-amino-7-oxononanoate biosynthesis I	No	4.45e-05	0.000118	0.000112	0.000101	5.05e-05	0.000116	0.000111	9.88e-05	0.232	0.0636	0.168	0.341	0.932	0.214	0.583516	0.986362	0.484796
PWY-5415: catechol degradation I (meta-cleavage pathway)	No	0	0	0	0	4.2e-07	5.99e-07	5e-07	2.96e-08	4.34	0.261	4.08	0.00568	0.118	0.231	0.16827	0.905538	0.486277
CATECHOL-ORTHO-CLEAVAGE-PWY: catechol degradation to &beta;-ketoadipate	No	1.75e-07	0	0	0	1.38e-07	3.73e-06	2.87e-07	3.48e-08	6.74	3.7	3.04	0.0457	0.35	0.223	0.232966	0.905538	0.486277
PWY-6107: chlorosalicylate degradation	No	0	0	0	0	0	4.02e-08	0	1.65e-09	4.61	NA	NA	0.413	0.0546	0.221	0.646079	0.905538	0.486277
PWY-5514: UDP-N-acetyl-D-galactosamine biosynthesis II	No	0	0	0	0	0	0	6.63e-08	7.64e-09	NA	NA	3.12	0.544	0.306	0.225	0.732545	0.905538	0.486277
PWY-6185: 4-methylcatechol degradation (ortho cleavage)	No	0	0	0	0	5.2e-08	4.25e-06	3.07e-07	4.28e-08	6.63	3.79	2.84	0.0931	0.463	0.221	0.3318	0.909352	0.486277
PWY-5265: peptidoglycan biosynthesis II (staphylococci)	No	4.08e-06	1.46e-06	2.54e-06	1.69e-06	6.19e-06	3.38e-06	7.14e-06	4.32e-06	-0.354	-1.08	0.725	0.896	0.458	0.234	0.939611	0.909352	0.486277
LPSSYN-PWY: superpathway of lipopolysaccharide biosynthesis	No	5.86e-07	1.59e-07	0	0	6.06e-07	2.17e-06	1.75e-06	1.4e-06	0.632	0.31	0.322	0.136	0.573	0.228	0.408415	0.928881	0.486277
ARGDEG-PWY: superpathway of L-arginine, putrescine, and 4-aminobutanoate degradation	No	1.9e-06	2.93e-06	6.87e-07	0	1.73e-06	7.48e-06	4.41e-06	3.44e-06	1.12	0.762	0.358	0.242	0.605	0.233	0.5214	0.928881	0.486277
ORNARGDEG-PWY: superpathway of L-arginine and L-ornithine degradation	No	1.9e-06	2.93e-06	6.87e-07	0	1.73e-06	7.48e-06	4.41e-06	3.44e-06	1.12	0.762	0.358	0.242	0.605	0.233	0.5214	0.928881	0.486277
GLYCOGENSYNTH-PWY: glycogen biosynthesis I (from ADP-D-Glucose)	No	0.000242	0.000204	0.000205	0.000211	0.000233	0.000208	0.000212	0.000225	-0.113	-0.0275	-0.0859	0.328	0.845	0.222	0.583516	0.967016	0.486277
PWY-6165: chorismate biosynthesis II (archaea)	No	0	0	0	0	0	4.97e-07	7.24e-07	1.72e-06	-1.79	-0.543	-1.25	0.337	0.837	0.221	0.583516	0.967016	0.486277
PWY-5484: glycolysis II (from fructose 6-phosphate)	No	0.000151	0.000164	0.000163	0.00018	0.000168	0.000173	0.000174	0.000186	-0.105	-0.00832	-0.0962	0.483	0.858	0.222	0.697994	0.967016	0.486277
PWY-6906: chitin derivatives degradation	No	0	0	0	0	0	2.09e-07	1.95e-07	1.22e-08	4.1	0.1	4	0.614	0.854	0.218	0.794305	0.967016	0.486277
BIOTIN-BIOSYNTHESIS-PWY: biotin biosynthesis I	No	5.29e-05	0.000121	0.00012	0.000111	5.94e-05	0.000125	0.000119	0.000106	0.238	0.071	0.167	0.321	0.872	0.235	0.582966	0.971064	0.486277
PWY-6282: palmitoleate biosynthesis I (from (5Z)-dodec-5-enoate)	No	3.99e-05	0.000105	0.000101	9.32e-05	4.41e-05	0.000112	0.000106	9.47e-05	0.242	0.0794	0.163	0.296	0.926	0.234	0.56347	0.986362	0.486277
PWY0-862: (5Z)-dodec-5-enoate biosynthesis	No	3.99e-05	0.000106	0.000102	9.45e-05	4.43e-05	0.000112	0.000106	9.54e-05	0.231	0.0794	0.152	0.318	0.953	0.232	0.579738	0.99021	0.486277
PWYG-321: mycolate biosynthesis	No	4.69e-05	0.00012	0.000118	0.000109	5.2e-05	0.000125	0.000119	0.000108	0.211	0.071	0.14	0.365	0.953	0.228	0.598221	0.99021	0.486277
PWY-5692: allantoin degradation to glyoxylate II	No	0	0	0	0	3.14e-08	4.31e-07	4.06e-07	3.12e-07	0.466	0.0862	0.38	0.472	0.992	0.235	0.688394	0.999258	0.486277
URDEGR-PWY: superpathway of allantoin degradation in plants	No	0	0	0	0	3.14e-08	4.31e-07	4.06e-07	3.12e-07	0.466	0.0862	0.38	0.472	0.992	0.235	0.688394	0.999258	0.486277
PWY-7295: L-arabinose degradation IV	No	0	0	0	0	0	0	0	2.1e-07	NA	NA	NA	0.544	NA	0.221	0.732545	NA	0.486277
UBISYN-PWY: superpathway of ubiquinol-8 biosynthesis (prokaryotic)	No	3.34e-07	7.74e-07	2.25e-07	3.73e-08	4.98e-07	6.36e-06	2.54e-06	1.02e-06	2.64	1.32	1.32	0.324	0.838	0.238	0.583516	0.967016	0.490362
PWY66-422: D-galactose degradation V (Leloir pathway)	No	0.000219	0.000222	0.000223	0.000232	0.000231	0.000219	0.000226	0.000238	-0.12	-0.0454	-0.0746	0.281	0.604	0.242	0.557297	0.928881	0.494342
FASYN-INITIAL-PWY: superpathway of fatty acid biosynthesis initiation (E. coli)	No	3.4e-05	9.65e-05	9.14e-05	8.43e-05	3.82e-05	0.000102	9.79e-05	8.69e-05	0.231	0.0592	0.172	0.362	0.953	0.242	0.598221	0.99021	0.494342
PWY-6281: L-selenocysteine biosynthesis II (archaea and eukaryotes)	No	0	0	0	0	0	9.23e-08	1.47e-08	0	NA	2.65	NA	0.00146	0.0478	0.258	0.086505	0.905538	0.499287
PWY1F-823: leucopelargonidin and leucocyanidin biosynthesis	No	0	0	0	0	0	4.77e-08	1e-08	0	NA	2.25	NA	0.0265	0.301	0.258	0.196266	0.905538	0.499287
THISYNARA-PWY: superpathway of thiamin diphosphate biosynthesis III (eukaryotes)	No	0.000251	0.000242	0.000227	0.000227	0.000247	0.000255	0.000232	0.000216	0.239	0.136	0.103	0.0327	0.194	0.258	0.210456	0.905538	0.499287
DHGLUCONATE-PYR-CAT-PWY: glucose degradation (oxidative)	No	0	0	0	0	8e-08	0	1.79e-08	0	NA	NA	NA	NA	0.638	0.258	NA	0.928881	0.499287
P165-PWY: superpathway of purines degradation in plants	No	0	0	0	0	0	0	2.06e-09	0	NA	NA	NA	NA	0.638	0.258	NA	0.928881	0.499287
PWY-5870: ubiquinol-8 biosynthesis (eukaryotic)	No	0	0	0	0	0	0	5.74e-09	0	NA	NA	NA	NA	0.638	0.258	NA	0.928881	0.499287
PWY-5871: ubiquinol-9 biosynthesis (eukaryotic)	No	0	0	0	0	0	0	4.72e-09	0	NA	NA	NA	NA	0.638	0.258	NA	0.928881	0.499287
PWY-5873: ubiquinol-7 biosynthesis (eukaryotic)	No	0	0	0	0	0	0	4.72e-09	0	NA	NA	NA	NA	0.638	0.258	NA	0.928881	0.499287
PWY-7373: superpathway of demethylmenaquinol-6 biosynthesis II	No	0	0	0	0	0	0	1.13e-08	0	NA	NA	NA	NA	0.638	0.258	NA	0.928881	0.499287
PWY-7413: dTDP-6-deoxy-&alpha;-D-allose biosynthesis	No	0	0	0	0	0	0	5.4e-09	0	NA	NA	NA	NA	0.638	0.258	NA	0.928881	0.499287
PWY-5754: 4-hydroxybenzoate biosynthesis I (eukaryotes)	No	0	0	0	0	2.44e-08	1.38e-08	2.25e-08	1.45e-07	-3.39	-0.705	-2.69	0.606	0.857	0.252	0.794305	0.967016	0.499287
PWY3O-1109: superpathway of 4-hydroxybenzoate biosynthesis (yeast)	No	0	0	0	0	3e-08	1.71e-08	2.75e-08	1.72e-07	-3.33	-0.685	-2.64	0.606	0.857	0.252	0.794305	0.967016	0.499287
PWY-4041: &gamma;-glutamyl cycle	No	5.46e-05	6.13e-05	4.93e-05	5.91e-05	5.14e-05	5.84e-05	5.86e-05	6.55e-05	-0.166	-0.00493	-0.161	0.726	1	0.257	0.849689	1	0.499287
PENTOSE-P-PWY: pentose phosphate pathway	No	0.000133	0.000155	0.000153	0.000145	0.000147	0.000158	0.00015	0.000144	0.134	0.075	0.0589	0.341	0.721	0.267	0.583516	0.956673	0.50847
PWY-7197: pyrimidine deoxyribonucleotide phosphorylation	No	0.000124	0.000138	0.000141	0.000134	0.000131	0.000146	0.000139	0.000133	0.135	0.0709	0.0637	0.253	0.805	0.265	0.535366	0.967016	0.50847
PWY-6527: stachyose degradation	No	0.000192	0.000168	0.000171	0.00019	0.000187	0.000181	0.00018	0.000187	-0.047	0.00799	-0.055	0.451	0.959	0.267	0.670138	0.99214	0.50847
3-HYDROXYPHENYLACETATE-DEGRADATION-PWY: 4-hydroxyphenylacetate degradation	No	4.35e-07	0	0	0	2.95e-07	1.58e-06	1.16e-06	1.03e-06	0.617	0.446	0.171	0.507	0.984	0.264	0.721676	0.999258	0.50847
PWY-3801: sucrose degradation II (sucrose synthase)	No	0	0	0	0	0	4.69e-07	1.83e-08	1.75e-07	1.42	4.68	-3.26	0.232	0.0429	0.278	0.511479	0.905538	0.514911
PWY-7345: superpathway of anaerobic sucrose degradation	No	0	0	0	0	0	4.38e-07	1.7e-08	1.64e-07	1.42	4.69	-3.27	0.232	0.0429	0.278	0.511479	0.905538	0.514911
PWY-6151: S-adenosyl-L-methionine cycle I	No	0.000464	0.000421	0.000413	0.00042	0.000446	0.000434	0.000409	0.00042	0.0473	0.0856	-0.0383	0.786	0.42	0.272	0.882853	0.909352	0.514911
PWY-5138: unsaturated, even numbered fatty acid &beta;-oxidation	No	9.65e-06	1.24e-05	7.55e-06	6.56e-06	1.21e-05	2.33e-05	1.26e-05	9.17e-06	1.35	0.887	0.458	0.226	0.524	0.273	0.510114	0.928881	0.514911
PWY0-42: 2-methylcitrate cycle I	No	2.64e-07	1.1e-06	7.12e-07	6.1e-08	4.65e-07	2.48e-06	2.8e-06	1.97e-06	0.332	-0.175	0.507	0.256	0.66	0.274	0.53692	0.937052	0.514911
HEME-BIOSYNTHESIS-II: heme biosynthesis I (aerobic)	No	7.17e-06	9.31e-06	9.15e-06	7.78e-06	1.14e-05	1.71e-05	1.27e-05	9.51e-06	0.846	0.429	0.417	0.409	0.665	0.275	0.64194	0.937052	0.514911
P105-PWY: TCA cycle IV (2-oxoglutarate decarboxylase)	No	1.01e-05	1.12e-05	5.94e-06	4.33e-06	1.04e-05	2.11e-05	1.56e-05	1.13e-05	0.901	0.436	0.465	0.25	0.679	0.279	0.533784	0.937294	0.514911
PWY-5989: stearate biosynthesis II (bacteria and plants)	No	3.91e-05	0.000106	0.000101	9.09e-05	4.35e-05	0.000108	0.000103	9.33e-05	0.211	0.0684	0.143	0.372	0.966	0.277	0.601802	0.995084	0.514911
RIBOSYN2-PWY: flavin biosynthesis I (bacteria and plants)	No	0.000416	0.00043	0.000397	0.000387	0.000429	0.000438	0.000402	0.000384	0.19	0.124	0.0661	0.0552	0.135	0.281	0.251585	0.905538	0.516608
HEMESYN2-PWY: heme biosynthesis II (anaerobic)	No	1.38e-05	2.14e-05	1.63e-05	1.43e-05	1.96e-05	2.43e-05	1.8e-05	1.56e-05	0.639	0.433	0.206	0.0721	0.238	0.289	0.284795	0.905538	0.519331
ORNDEG-PWY: superpathway of ornithine degradation	No	6.93e-06	1.05e-05	4.02e-06	0	8.81e-06	1.84e-05	1e-05	7.01e-06	1.39	0.88	0.513	0.163	0.326	0.287	0.454482	0.905538	0.519331
ILEUSYN-PWY: L-isoleucine biosynthesis I (from threonine)	No	0.000538	0.000531	0.000508	0.000526	0.000524	0.00052	0.000512	0.000518	0.00556	0.0224	-0.0168	0.968	0.465	0.287	0.98041	0.909352	0.519331
VALSYN-PWY: L-valine biosynthesis	No	0.000538	0.000531	0.000508	0.000526	0.000524	0.00052	0.000512	0.000518	0.00556	0.0224	-0.0168	0.968	0.465	0.287	0.98041	0.909352	0.519331
PWY-7111: pyruvate fermentation to isobutanol (engineered)	No	0.000538	0.000531	0.000508	0.000526	0.000524	0.000521	0.000512	0.000518	0.00833	0.0251	-0.0168	0.995	0.45	0.289	0.997104	0.909352	0.519331
PWY-5686: UMP biosynthesis	No	0.00056	0.000535	0.000544	0.000557	0.00055	0.00053	0.00054	0.000552	-0.0587	-0.027	-0.0317	0.229	0.622	0.287	0.511479	0.928881	0.519331
NONOXIPENT-PWY: pentose phosphate pathway (non-oxidative branch)	No	0.000219	0.000207	0.000188	0.000195	0.000215	0.000213	0.000191	0.000203	0.0694	0.157	-0.0879	0.5	0.266	0.296	0.713855	0.905538	0.529918
PWY-7446: sulfoglycolysis	No	2.27e-07	0	0	0	1.9e-07	4.66e-06	2.5e-06	8.31e-07	2.49	0.898	1.59	0.435	0.912	0.299	0.667282	0.983892	0.531309
PWY-7013: L-1,2-propanediol degradation	No	2.34e-05	7.09e-06	6.83e-06	9.47e-06	1.86e-05	1.9e-05	1.08e-05	1.18e-05	0.687	0.815	-0.128	0.42	0.993	0.298	0.652721	0.999258	0.531309
PWY-5088: L-glutamate degradation VIII (to propanoate)	No	0	6.49e-07	0	0	3.7e-07	5.1e-06	1.64e-06	1.12e-06	2.19	1.64	0.55	0.0752	0.266	0.308	0.294585	0.905538	0.541033
PWY-6749: CMP-legionaminate biosynthesis I	No	1.74e-06	1.58e-06	2.01e-06	8.51e-07	3.01e-06	1.79e-06	4.88e-06	7.7e-06	-2.1	-1.45	-0.658	0.697	0.31	0.308	0.832186	0.905538	0.541033
PWY-1042: glycolysis IV (plant cytosol)	No	0.000595	0.000537	0.000562	0.000575	0.000575	0.000548	0.000557	0.000571	-0.0593	-0.0235	-0.0358	0.173	0.715	0.309	0.455567	0.953997	0.541033
GLCMANNANAUT-PWY: superpathway of N-acetylglucosamine, N-acetylmannosamine and N-acetylneuraminate degradation	No	8.4e-05	8.41e-05	9.76e-05	8.42e-05	7.74e-05	8.78e-05	9.04e-05	8.7e-05	0.0132	-0.0421	0.0553	0.858	0.832	0.309	0.918041	0.967016	0.541033
PWY-5690: TCA cycle II (plants and fungi)	No	3.69e-05	3.85e-05	4.21e-05	4.39e-05	3.97e-05	4.19e-05	4.6e-05	4.92e-05	-0.232	-0.135	-0.097	0.117	0.304	0.316	0.393319	0.905538	0.55127
PWY-6608: guanosine nucleotides degradation III	No	7.23e-05	7.46e-05	7.75e-05	6.93e-05	8.98e-05	9.08e-05	8.55e-05	7.75e-05	0.228	0.0868	0.142	0.242	0.604	0.325	0.5214	0.928881	0.562862
PWY-5392: reductive TCA cycle II	No	3.65e-07	3.9e-07	5.78e-07	5.88e-07	8.32e-07	3.01e-06	1.53e-06	8.02e-07	1.91	0.976	0.932	0.514	0.839	0.325	0.727272	0.967016	0.562862
PWY-6163: chorismate biosynthesis from 3-dehydroquinate	No	0.000488	0.000459	0.000478	0.000488	0.000483	0.000466	0.000478	0.000485	-0.0577	-0.0367	-0.021	0.13	0.396	0.332	0.400606	0.905538	0.570849
PANTO-PWY: phosphopantothenate biosynthesis I	No	0.000352	0.000364	0.000364	0.000358	0.000358	0.000366	0.000364	0.000353	0.0522	0.00791	0.0443	0.766	0.819	0.331	0.872798	0.967016	0.570849
PWY-6969: TCA cycle V (2-oxoglutarate:ferredoxin oxidoreductase)	No	2.39e-05	3.81e-05	4.77e-05	4.84e-05	3.55e-05	4.59e-05	4.74e-05	5.06e-05	-0.141	-0.0464	-0.0943	0.122	0.593	0.335	0.395523	0.928881	0.5736
PWY-7242: D-fructuronate degradation	No	7.94e-05	7.5e-05	7.15e-05	6.27e-05	6.67e-05	7.3e-05	7.28e-05	7.08e-05	0.0441	0.00396	0.0402	0.27	0.858	0.336	0.547689	0.967016	0.5736
PWY-6122: 5-aminoimidazole ribonucleotide biosynthesis II	No	0.000444	0.000451	0.00045	0.000454	0.00045	0.000458	0.000451	0.000456	0.00631	0.0222	-0.0159	0.937	0.425	0.34	0.959261	0.909352	0.576312
PWY-6277: superpathway of 5-aminoimidazole ribonucleotide biosynthesis	No	0.000444	0.000451	0.00045	0.000454	0.00045	0.000458	0.000451	0.000456	0.00631	0.0222	-0.0159	0.937	0.425	0.34	0.959261	0.909352	0.576312
PWY-7200: superpathway of pyrimidine deoxyribonucleoside salvage	No	0	0	0	0	4.1e-07	2.19e-07	1.8e-06	4.19e-06	-4.26	-3.04	-1.22	0.0333	0.0802	0.344	0.210456	0.905538	0.581032
PWY-5667: CDP-diacylglycerol biosynthesis I	No	0.000416	0.000426	0.000433	0.000426	0.000422	0.000419	0.000435	0.000429	-0.034	-0.0541	0.02	0.667	0.333	0.349	0.824663	0.905538	0.583294
PWY0-1319: CDP-diacylglycerol biosynthesis II	No	0.000416	0.000426	0.000433	0.000426	0.000422	0.000419	0.000435	0.000429	-0.034	-0.0541	0.02	0.667	0.333	0.349	0.824663	0.905538	0.583294
PWY-621: sucrose degradation III (sucrose invertase)	No	0.000107	9.9e-05	8.99e-05	9.47e-05	8.83e-05	0.000106	9.07e-05	9.35e-05	0.181	0.225	-0.0439	0.692	0.43	0.348	0.8304	0.909352	0.583294
PWY-6897: thiamin salvage II	No	0.000295	0.00028	0.000271	0.00027	0.000306	0.000288	0.000276	0.000267	0.109	0.0614	0.0478	0.151	0.35	0.356	0.431169	0.905538	0.59292
PWY-6478: GDP-D-glycero-&alpha;-D-manno-heptose biosynthesis	No	0	0	8.32e-07	9.05e-07	1.4e-07	3.58e-06	2.84e-06	2.04e-06	0.811	0.334	0.477	0.184	0.106	0.358	0.479152	0.905538	0.594181
P23-PWY: reductive TCA cycle I	No	3.69e-06	2.72e-06	2.02e-06	1.35e-06	3.54e-06	6.61e-06	3.89e-06	2.8e-06	1.24	0.765	0.474	0.0193	0.134	0.365	0.196266	0.905538	0.602838
P125-PWY: superpathway of (R,R)-butanediol biosynthesis	No	1.58e-06	7.27e-07	3.78e-07	2.87e-07	2.37e-06	1.39e-06	1.01e-06	6.95e-07	1	0.461	0.539	0.149	0.516	0.367	0.431169	0.928881	0.602838
P562-PWY: myo-inositol degradation I	No	6.62e-07	0	0	0	7.07e-07	6.66e-07	6.36e-07	5.85e-07	0.187	0.0665	0.121	0.323	0.655	0.366	0.583516	0.936552	0.602838
P221-PWY: octane oxidation	No	6.98e-07	6.96e-07	2.94e-07	6.38e-08	8.07e-07	5.4e-06	9.35e-07	5.96e-07	3.18	2.53	0.65	0.0684	0.216	0.369	0.274759	0.905538	0.604048
PWY-6700: queuosine biosynthesis	No	0.000476	0.000456	0.000478	0.000478	0.000459	0.000466	0.000471	0.00048	-0.0427	-0.0154	-0.0273	0.526	1	0.375	0.731155	1	0.611775
UDPNACETYLGALSYN-PWY: UDP-N-acetyl-D-glucosamine biosynthesis II	No	0	0	0	0	0	8.54e-08	7.96e-08	8.5e-09	3.33	0.101	3.23	0.79	0.854	0.377	0.885248	0.967016	0.612946
POLYAMSYN-PWY: superpathway of polyamine biosynthesis I	No	2.31e-05	2.57e-05	2.32e-05	2.18e-05	2.84e-05	3.89e-05	3.37e-05	2.62e-05	0.57	0.207	0.363	0.272	0.696	0.38	0.547689	0.93911	0.615729
PWY-6317: galactose degradation I (Leloir pathway)	No	0.000216	0.0002	0.000204	0.000221	0.000209	0.0002	0.000211	0.000217	-0.118	-0.0772	-0.0405	0.149	0.32	0.383	0.431169	0.905538	0.61802
PWY-5505: L-glutamate and L-glutamine biosynthesis	No	0.000107	6.42e-05	6.57e-05	6.59e-05	8.96e-05	8.15e-05	7.34e-05	6.81e-05	0.259	0.151	0.108	0.29	0.587	0.384	0.560008	0.928881	0.61802
PWY-6145: superpathway of sialic acids and CMP-sialic acids biosynthesis	No	0	0	0	0	0	3.21e-07	0	8.65e-09	5.21	NA	NA	0.198	0.0546	0.394	0.491281	0.905538	0.625688
ALL-CHORISMATE-PWY: superpathway of chorismate metabolism	No	0	0	0	0	0	0	0	8.12e-08	NA	NA	NA	0.682	NA	0.394	0.824663	NA	0.625688
PWY-5156: superpathway of fatty acid biosynthesis II (plant)	No	0	0	0	0	0	0	0	1.46e-07	NA	NA	NA	0.682	NA	0.394	0.824663	NA	0.625688
PWY-6148: tetrahydromethanopterin biosynthesis	No	0	0	0	0	0	0	0	4.39e-09	NA	NA	NA	0.682	NA	0.394	0.824663	NA	0.625688
P241-PWY: coenzyme B biosynthesis	No	0	0	0	0	0	0	2.02e-07	9.27e-08	NA	NA	1.12	0.268	0.161	0.401	0.547689	0.905538	0.626399
PWY-5724: superpathway of atrazine degradation	No	0	0	0	0	2.81e-07	0	1.11e-08	3.39e-09	NA	NA	1.71	0.682	0.485	0.4	0.824663	0.909352	0.626399
PWY-561: superpathway of glyoxylate cycle and fatty acid degradation	No	5.24e-06	8.3e-06	2.92e-06	2.21e-06	7.35e-06	1.96e-05	1.33e-05	8.79e-06	1.16	0.559	0.597	0.224	0.586	0.399	0.510114	0.928881	0.626399
PWY-5918: superpathay of heme biosynthesis from glutamate	No	8.83e-06	8.42e-06	7.72e-06	6.25e-06	9.33e-06	1.82e-05	1.27e-05	9.33e-06	0.964	0.519	0.445	0.416	0.546	0.401	0.648632	0.928881	0.626399
PWY-7211: superpathway of pyrimidine deoxyribonucleotides de novo biosynthesis	No	0.000129	7.32e-05	8.67e-05	7.69e-05	0.000112	8.91e-05	8.89e-05	8.03e-05	0.15	0.00324	0.147	0.716	0.832	0.401	0.842144	0.967016	0.626399
PWY-6174: mevalonate pathway II (archaea)	No	0	0	0	0	8.57e-08	1.01e-07	5.05e-08	6.95e-08	0.539	1	-0.461	0.83	0.825	0.403	0.904414	0.967016	0.627472
PWY-6126: superpathway of adenosine nucleotides de novo biosynthesis II	No	0.000357	0.000335	0.000347	0.000353	0.000346	0.000333	0.000347	0.000353	-0.0841	-0.0594	-0.0247	0.0569	0.156	0.409	0.254117	0.905538	0.628624
RUMP-PWY: formaldehyde oxidation I	No	3.31e-06	1.54e-06	2.86e-06	3.5e-06	8.76e-06	3.02e-06	3.93e-06	4.26e-06	-0.496	-0.38	-0.116	0.131	0.312	0.409	0.400606	0.905538	0.628624
ENTBACSYN-PWY: enterobactin biosynthesis	No	4.96e-06	1.5e-05	2.06e-06	0	5.35e-06	2.85e-05	1.58e-05	1.05e-05	1.44	0.851	0.59	0.171	0.403	0.407	0.45536	0.909352	0.628624
COLANSYN-PWY: colanic acid building blocks biosynthesis	No	0.000111	0.000109	0.000109	0.000107	0.000112	0.000113	0.000109	0.000105	0.106	0.052	0.0539	0.334	0.575	0.408	0.583516	0.928881	0.628624
PWY-7229: superpathway of adenosine nucleotides de novo biosynthesis I	No	0.00039	0.000383	0.000384	0.00039	0.00038	0.000373	0.000383	0.000389	-0.0606	-0.0382	-0.0224	0.153	0.273	0.411	0.434263	0.905538	0.629188
PWY-5178: toluene degradation IV (aerobic) (via catechol)	No	0	0	0	0	0	0	4.89e-08	1.12e-08	NA	NA	2.13	0.682	0.485	0.412	0.824663	0.909352	0.629188
PWY-6565: superpathway of polyamine biosynthesis III	No	0	0	0	0	0	4.73e-08	1.66e-08	1.14e-07	-1.27	1.51	-2.78	1	0.565	0.414	1	0.928881	0.630229
ARG+POLYAMINE-SYN: superpathway of arginine and polyamine biosynthesis	No	4.22e-05	4.62e-05	4.27e-05	4.05e-05	4.72e-05	6.14e-05	5.53e-05	4.63e-05	0.407	0.151	0.256	0.312	0.812	0.417	0.57544	0.967016	0.630778
PWY-7332: superpathway of UDP-N-acetylglucosamine-derived O-antigen building blocks biosynthesis	No	6.61e-05	3.08e-05	3.11e-05	3.03e-05	4.64e-05	3.37e-05	3.57e-05	4.22e-05	-0.324	-0.0832	-0.241	0.479	0.812	0.417	0.69433	0.967016	0.630778
1CMET2-PWY: N10-formyl-tetrahydrofolate biosynthesis	No	0.000415	0.000417	0.000423	0.000432	0.000418	0.000415	0.000427	0.000432	-0.0579	-0.0411	-0.0168	0.173	0.465	0.42	0.455567	0.909352	0.631321
GLUCUROCAT-PWY: superpathway of &beta;-D-glucuronide and D-glucuronate degradation	No	0.000101	8.83e-05	8.68e-05	8.06e-05	8.09e-05	8.68e-05	8.94e-05	8.73e-05	-0.00829	-0.0426	0.0343	0.692	0.905	0.42	0.8304	0.982982	0.631321
PWY-7374: 1,4-dihydroxy-6-naphthoate biosynthesis I	No	0	0	0	0	0	9.92e-08	1.12e-07	4.13e-08	1.26	-0.175	1.44	0.638	0.986	0.422	0.812027	0.999258	0.632339
P163-PWY: L-lysine fermentation to acetate and butanoate	No	1.6e-06	4.92e-07	5.82e-07	5.19e-07	2.13e-06	1.43e-06	1.16e-06	1.14e-06	0.327	0.302	0.0251	0.621	0.391	0.432	0.797707	0.905538	0.644779
PYRIDNUCSYN-PWY: NAD biosynthesis I (from aspartate)	No	0.000311	0.000323	0.000322	0.00031	0.000313	0.000323	0.000319	0.000314	0.0408	0.018	0.0228	0.435	0.696	0.433	0.667282	0.93911	0.644779
ANAGLYCOLYSIS-PWY: glycolysis III (from glucose)	No	0.000391	0.000365	0.000394	0.000395	0.000391	0.000364	0.000383	0.000392	-0.107	-0.0734	-0.0335	0.0404	0.0759	0.438	0.225289	0.905538	0.646185
FAO-PWY: fatty acid &beta;-oxidation I	No	1.81e-05	3.15e-05	1.71e-05	1.78e-05	3.14e-05	4.15e-05	3.14e-05	2.48e-05	0.743	0.402	0.34	0.127	0.285	0.437	0.396039	0.905538	0.646185
PWY-7094: fatty acid salvage	No	6.04e-07	3.88e-07	2.48e-07	5.5e-08	7.24e-07	8.44e-06	3.99e-06	1.33e-06	2.67	1.08	1.58	0.358	0.619	0.438	0.598221	0.928881	0.646185
PWY-5180: toluene degradation I (aerobic) (via o-cresol)	No	0	0	0	0	8.57e-07	1.69e-06	8.1e-07	1.16e-06	0.543	1.06	-0.518	0.0205	0.131	0.445	0.196266	0.905538	0.652211
PWY-5182: toluene degradation II (aerobic) (via 4-methylcatechol)	No	0	0	0	0	8.57e-07	1.69e-06	8.1e-07	1.16e-06	0.543	1.06	-0.518	0.0205	0.131	0.445	0.196266	0.905538	0.652211
PWY-5136: fatty acid &beta;-oxidation II (peroxisome)	No	1.66e-05	1.93e-05	1.6e-05	1.64e-05	3.02e-05	3.89e-05	2.91e-05	2.3e-05	0.758	0.419	0.339	0.165	0.312	0.452	0.455148	0.905538	0.652211
PWY-7317: superpathway of dTDP-glucose-derived O-antigen building blocks biosynthesis	No	0	0	0	0	8.37e-08	0	3.53e-07	2.02e-08	NA	NA	4.13	0.544	0.382	0.452	0.732545	0.905538	0.652211
PWY-5154: L-arginine biosynthesis III (via N-acetyl-L-citrulline)	No	0.000257	0.000265	0.000253	0.00026	0.000265	0.000259	0.000252	0.000258	0.00558	0.0395	-0.0339	0.932	0.587	0.45	0.959261	0.928881	0.652211
PWY-7315: dTDP-N-acetylthomosamine biosynthesis	No	6.3e-06	5.5e-06	1.16e-05	8.36e-06	1.62e-05	3.48e-05	1.69e-05	1.65e-05	1.08	1.04	0.0346	0.761	0.677	0.453	0.872798	0.937234	0.652211
COBALSYN-PWY: adenosylcobalamin salvage from cobinamide I	No	0.000164	0.000165	0.000177	0.000172	0.000161	0.00017	0.000172	0.000178	-0.0663	-0.0169	-0.0495	0.565	0.838	0.452	0.756525	0.967016	0.652211
SER-GLYSYN-PWY: superpathway of L-serine and glycine biosynthesis I	No	0.000279	0.00026	0.00026	0.000269	0.000263	0.000264	0.000262	0.000268	-0.0217	0.011	-0.0327	0.761	1	0.447	0.872798	1	0.652211
PWY0-321: phenylacetate degradation I (aerobic)	No	0	0	0	0	0	2.86e-07	2.5e-07	1.09e-07	1.39	0.194	1.2	0.304	0.647	0.455	0.571423	0.929317	0.653123
PWY-6071: superpathway of phenylethylamine degradation	No	0	0	0	0	0	2.99e-07	2.66e-07	1.19e-07	1.33	0.169	1.16	0.304	0.664	0.457	0.571423	0.937052	0.65403
PWY-1269: CMP-3-deoxy-D-manno-octulosonate biosynthesis I	No	0.00014	0.000155	0.000117	0.000111	0.000127	0.000166	0.000134	0.000117	0.505	0.309	0.196	0.0519	0.156	0.46	0.24357	0.905538	0.6553
P261-PWY: coenzyme M biosynthesis I	No	0	0	0	0	0	0	1.18e-07	1.5e-07	NA	NA	-0.346	0.544	0.382	0.461	0.732545	0.905538	0.6553
FUCCAT-PWY: fucose degradation	No	1.23e-05	3.21e-05	3.3e-05	2.83e-05	2.63e-05	3.76e-05	3.76e-05	3.28e-05	0.197	0	0.197	0.447	0.919	0.462	0.66988	0.98479	0.6553
PWY-6285: superpathway of fatty acids biosynthesis (E. coli)	No	1.06e-05	2.5e-05	8.57e-06	4.06e-06	1.2e-05	2.8e-05	2.13e-05	1.19e-05	1.23	0.395	0.84	0.00245	0.0342	0.473	0.0958938	0.905538	0.668917
PWY-7187: pyrimidine deoxyribonucleotides de novo biosynthesis II	No	0.000191	0.000202	0.000224	0.000227	0.000213	0.000218	0.000217	0.000225	-0.0456	0.00663	-0.0522	0.287	0.486	0.479	0.560008	0.909352	0.675404
TCA-GLYOX-BYPASS: superpathway of glyoxylate bypass and TCA	No	4.24e-06	7.26e-06	2.78e-06	2.59e-06	6.07e-06	2.39e-05	1.44e-05	1.08e-05	1.15	0.731	0.415	0.289	0.559	0.485	0.560008	0.928881	0.681853
GLYOXYLATE-BYPASS: glyoxylate cycle	No	4.33e-06	5.63e-06	3.09e-06	2.66e-06	5.17e-06	1.72e-05	1.09e-05	8.77e-06	0.972	0.658	0.314	0.271	0.469	0.488	0.547689	0.909352	0.684059
PWY-5675: nitrate reduction V (assimilatory)	No	2.92e-06	7.96e-06	2.11e-06	1.77e-06	4.54e-06	2.01e-05	1.16e-05	7.25e-06	1.47	0.793	0.678	0.101	0.366	0.492	0.354622	0.905538	0.685644
THRESYN-PWY: superpathway of L-threonine biosynthesis	No	0.000334	0.000327	0.000334	0.000324	0.000336	0.000338	0.000328	0.000322	0.07	0.0433	0.0266	0.211	0.396	0.491	0.506371	0.905538	0.685644
P42-PWY: incomplete reductive TCA cycle	No	1.52e-05	2.15e-05	1.87e-05	2.14e-05	2.21e-05	2.77e-05	2.58e-05	2.64e-05	0.0693	0.103	-0.0332	0.989	0.647	0.495	0.993191	0.929317	0.68782
P164-PWY: purine nucleobases degradation I (anaerobic)	No	4.56e-05	4.02e-05	3.9e-05	4.06e-05	4.89e-05	4.53e-05	4.09e-05	4.33e-05	0.0651	0.147	-0.0823	0.807	0.492	0.498	0.89776	0.916996	0.689983
GLYCOLYSIS-TCA-GLYOX-BYPASS: superpathway of glycolysis, pyruvate dehydrogenase, TCA, and glyoxylate bypass	No	8.3e-06	1.38e-05	5.41e-06	5.06e-06	1.15e-05	3.45e-05	2.26e-05	1.75e-05	0.979	0.61	0.369	0.299	0.559	0.502	0.566904	0.928881	0.693514
PWY-7269: NAD/NADP-NADH/NADPH mitochondrial interconversion (yeast)	No	4.63e-07	8.73e-07	0	0	5.49e-07	9.18e-06	2.69e-06	1.18e-06	2.96	1.77	1.19	0.126	0.36	0.509	0.395523	0.905538	0.700517
PWY-5677: succinate fermentation to butanoate	No	3.32e-06	1.19e-06	9.69e-07	1.17e-06	3.72e-06	2.36e-06	1.59e-06	2.35e-06	0.00613	0.57	-0.564	0.82	0.421	0.51	0.89776	0.909352	0.700517
PWY-5910: superpathway of geranylgeranyldiphosphate biosynthesis I (via mevalonate)	No	1.35e-06	5.14e-07	0	0	2.89e-06	9.53e-07	9.03e-07	2.81e-07	1.76	0.0778	1.68	0.0181	0.117	0.517	0.196266	0.905538	0.706074
PWY-922: mevalonate pathway I	No	9.49e-07	3.6e-07	0	0	2.08e-06	6.76e-07	6.7e-07	1.99e-07	1.76	0.0129	1.75	0.0185	0.117	0.517	0.196266	0.905538	0.706074
PWY-7456: mannan degradation	No	7.5e-05	9.31e-05	0.000101	9.53e-05	7.68e-05	9.29e-05	0.000102	9.92e-05	-0.0947	-0.135	0.0402	0.687	0.455	0.52	0.828595	0.909352	0.707494
PWY-6545: pyrimidine deoxyribonucleotides de novo biosynthesis III	No	0.000174	0.00017	0.000165	0.000161	0.000169	0.000169	0.000164	0.000161	0.07	0.0433	0.0266	0.451	0.819	0.521	0.670138	0.967016	0.707494
PWY-5173: superpathway of acetyl-CoA biosynthesis	No	6.84e-06	8.56e-06	3.41e-06	2.53e-06	6.48e-06	1.79e-05	8.32e-06	5.39e-06	1.73	1.11	0.626	0.00973	0.0659	0.523	0.196266	0.905538	0.708198
PWY-7399: methylphosphonate degradation II	No	1.75e-07	0	0	0	2.62e-07	0	1.52e-07	1.06e-07	NA	NA	0.52	0.119	0.0851	0.525	0.394448	0.905538	0.708898
REDCITCYC: TCA cycle VIII (helicobacter)	No	2.74e-06	5.28e-06	2.96e-06	2.25e-06	2.77e-06	6.97e-06	4.55e-06	3.4e-06	1.04	0.615	0.42	0.0373	0.224	0.539	0.218274	0.905538	0.723713
KETOGLUCONMET-PWY: ketogluconate metabolism	No	1.14e-06	7.89e-07	1.76e-06	1.01e-06	1.75e-06	4.79e-06	5.48e-06	4.64e-06	0.0459	-0.194	0.24	0.716	0.884	0.539	0.842144	0.971064	0.723713
PWY-6837: fatty acid beta-oxidation V (unsaturated, odd number, di-isomerase-dependent)	No	5.65e-07	5.31e-07	4.6e-08	1.89e-08	6.88e-07	6.21e-06	2.18e-06	7.55e-07	3.04	1.51	1.53	0.317	0.673	0.543	0.579738	0.937113	0.727042
PWY-5705: allantoin degradation to glyoxylate III	No	1.03e-07	2.1e-07	8.34e-08	2.73e-08	2.33e-07	1.39e-06	1.31e-06	7.92e-07	0.812	0.0855	0.726	0.239	0.386	0.555	0.5214	0.905538	0.741034
PWY0-881: superpathway of fatty acid biosynthesis I (E. coli)	No	5.46e-06	6.19e-06	1.54e-06	1.84e-06	5.47e-06	1.46e-05	6.66e-06	5.14e-06	1.51	1.13	0.374	0.0456	0.0345	0.558	0.232966	0.905538	0.742964
AST-PWY: L-arginine degradation II (AST pathway)	No	5.27e-07	8.41e-07	2.67e-07	2.91e-07	5.35e-07	7.21e-06	3.48e-06	1.79e-06	2.01	1.05	0.959	0.242	0.522	0.56	0.5214	0.928881	0.743556
PWY-6629: superpathway of L-tryptophan biosynthesis	No	7.41e-06	2.03e-05	3.99e-06	3.67e-06	8.58e-06	4.46e-05	2.3e-05	1.91e-05	1.22	0.955	0.268	0.168	0.36	0.564	0.455148	0.905538	0.74589
PROPFERM-PWY: L-alanine fermentation to propanoate and acetate	No	4.41e-07	5.05e-07	1.14e-06	6.72e-07	4.71e-07	6.4e-07	1.27e-06	1.28e-06	-1	-0.989	-0.0113	0.226	0.0692	0.566	0.510114	0.905538	0.74589
PWY-5723: Rubisco shunt	No	5.64e-06	8.64e-06	1.72e-06	1.26e-06	4.5e-06	2.45e-05	1.44e-05	9.97e-06	1.3	0.767	0.53	0.193	0.486	0.567	0.489209	0.909352	0.74589
PWY0-1298: superpathway of pyrimidine deoxyribonucleosides degradation	No	1.56e-05	2.18e-05	2.03e-05	1.74e-05	1.77e-05	3.21e-05	2.51e-05	2.09e-05	0.619	0.355	0.264	0.459	0.76	0.568	0.677143	0.967016	0.74589
PWY-4722: creatinine degradation II	No	5.15e-07	3.51e-07	0	0	1.13e-06	5.61e-07	4.86e-07	4.35e-07	0.367	0.207	0.16	0.312	0.551	0.574	0.57544	0.928881	0.751704
PWY-6143: CMP-pseudaminate biosynthesis	No	3.31e-06	2e-06	2.3e-06	2.05e-06	4.58e-06	9.47e-06	8.42e-06	1.05e-05	-0.149	0.17	-0.318	0.792	0.596	0.576	0.885396	0.928881	0.752262
PWY-5030: L-histidine degradation III	No	0.000141	0.000145	0.000163	0.000165	0.000138	0.000164	0.000168	0.000163	0.00882	-0.0348	0.0436	0.979	0.616	0.581	0.987332	0.928881	0.756725
PWY-7391: isoprene biosynthesis II (engineered)	No	0	0	0	0	2.68e-07	1.49e-07	2.83e-07	5.71e-08	1.38	-0.925	2.31	0.441	0.293	0.593	0.66988	0.905538	0.764027
ALLANTOINDEG-PWY: superpathway of allantoin degradation in yeast	No	1.79e-06	1.47e-06	8.13e-07	1.06e-06	2.19e-06	2.66e-06	2.77e-06	2.64e-06	0.0109	-0.0585	0.0693	0.681	0.463	0.59	0.824663	0.909352	0.764027
PWY0-1533: methylphosphonate degradation I	No	0	0	0	0	7.83e-08	6.61e-07	4.45e-07	5.08e-07	0.38	0.571	-0.191	0.344	0.598	0.592	0.586532	0.928881	0.764027
HISTSYN-PWY: L-histidine biosynthesis	No	0.0004	0.000393	0.000379	0.000389	0.000394	0.000395	0.000385	0.000386	0.0333	0.037	-0.00374	0.916	0.696	0.592	0.952158	0.93911	0.764027
PWY-6628: superpathway of L-phenylalanine biosynthesis	No	9.39e-06	1.66e-05	6.16e-06	5.36e-06	1.06e-05	4.03e-05	2.17e-05	1.78e-05	1.18	0.893	0.286	0.199	0.418	0.599	0.491281	0.909352	0.769683
PWY-7196: superpathway of pyrimidine ribonucleosides salvage	No	4.77e-05	4.94e-05	4.91e-05	5.62e-05	7.48e-05	5.05e-05	5.94e-05	5.94e-05	-0.234	-0.234	0	0.312	0.558	0.602	0.57544	0.928881	0.771464
PWY-6263: superpathway of menaquinol-8 biosynthesis II	No	2.67e-06	7.69e-06	7.41e-06	1.04e-05	4.79e-06	1.27e-05	1.32e-05	1.24e-05	0.0345	-0.0557	0.0902	0.492	0.734	0.61	0.706691	0.967016	0.779626
GLYCOLYSIS-E-D: superpathway of glycolysis and Entner-Doudoroff	No	0.000103	8.48e-05	9.32e-05	9.61e-05	0.000105	9.81e-05	9.4e-05	9.71e-05	0.0148	0.0616	-0.0468	0.937	0.953	0.612	0.959261	0.99021	0.780096
PWY-5055: nicotinate degradation III	No	0	0	0	0	2.16e-07	1.23e-07	4.83e-08	2.92e-08	2.07	1.35	0.726	0.0792	0.202	0.622	0.302748	0.905538	0.780817
PWY-7210: pyrimidine deoxyribonucleotides biosynthesis from CTP	No	5.52e-06	2.54e-05	2.01e-05	1.84e-05	3.37e-05	4.16e-05	2.93e-05	2.41e-05	0.788	0.506	0.282	0.171	0.359	0.618	0.45536	0.905538	0.780817
POLYAMINSYN3-PWY: superpathway of polyamine biosynthesis II	No	1.18e-05	1.27e-05	9.94e-06	6.91e-06	1.2e-05	1.42e-05	1.25e-05	1.16e-05	0.292	0.184	0.108	0.197	0.395	0.621	0.491281	0.905538	0.780817
HEXITOLDEGSUPER-PWY: superpathway of hexitol degradation (bacteria)	No	7.85e-05	8.79e-05	7.34e-05	6.99e-05	8.19e-05	8.93e-05	7.57e-05	7.8e-05	0.195	0.238	-0.0432	0.338	0.149	0.624	0.583516	0.905538	0.780817
PWY-6415: L-ascorbate biosynthesis V	No	0	9.19e-07	1.26e-06	1.25e-06	0	2.15e-06	3.11e-06	3.19e-06	-0.569	-0.533	-0.0366	0.464	0.676	0.623	0.680916	0.937234	0.780817
PWY-6353: purine nucleotides degradation II (aerobic)	No	7.92e-05	7.66e-05	6.5e-05	6.61e-05	7.36e-05	7.92e-05	7.4e-05	7.16e-05	0.146	0.098	0.0476	0.574	0.684	0.624	0.762118	0.93911	0.780817
PWY-5004: superpathway of L-citrulline metabolism	No	4.58e-06	5.62e-06	3.4e-06	2.95e-06	4.02e-06	5.96e-06	5.63e-06	4.89e-06	0.285	0.0822	0.203	0.537	0.74	0.62	0.732545	0.967016	0.780817
PWY-5464: superpathway of cytosolic glycolysis (plants), pyruvate dehydrogenase and TCA cycle	No	1.67e-05	1.34e-05	7.82e-06	5.85e-06	1.45e-05	1.39e-05	8.51e-06	7.5e-06	0.89	0.708	0.182	0.00293	0.0135	0.627	0.0992014	0.905538	0.781729
PWY-6936: seleno-amino acid biosynthesis	No	0.00022	0.000242	0.000205	0.000202	0.000221	0.000238	0.000215	0.000212	0.167	0.147	0.0203	0.219	0.435	0.628	0.506371	0.909352	0.781729
PWY-5920: superpathway of heme biosynthesis from glycine	No	3.56e-06	2.82e-06	1.23e-06	1.26e-06	3.83e-06	9.49e-06	6.52e-06	3.44e-06	1.46	0.542	0.922	0.131	0.313	0.631	0.400606	0.905538	0.783423
PRPP-PWY: superpathway of histidine, purine, and pyrimidine biosynthesis	No	0.000103	0.000103	0.000113	0.000117	0.000121	0.000114	0.000115	0.000117	-0.0375	-0.0126	-0.0249	0.488	0.939	0.636	0.703076	0.986362	0.787585
SALVADEHYPOX-PWY: adenosine nucleotides degradation II	No	4.26e-05	4.68e-05	4.51e-05	4.35e-05	4.4e-05	6.1e-05	5.33e-05	4.96e-05	0.298	0.195	0.104	0.309	0.435	0.64	0.57544	0.909352	0.790491
PWY-6891: thiazole biosynthesis II (Bacillus)	No	1.45e-05	1.83e-05	1.82e-05	2.2e-05	1.59e-05	3.3e-05	2.49e-05	2.57e-05	0.361	0.406	-0.0456	0.746	0.993	0.642	0.866676	0.999258	0.790918
PWY0-1338: polymyxin resistance	No	1.43e-07	9.94e-08	0	0	2.66e-07	6.97e-06	1.72e-06	8.47e-07	3.04	2.02	1.02	0.272	0.484	0.646	0.547689	0.909352	0.793799
PWY-7254: TCA cycle VII (acetate-producers)	No	2.69e-06	6.63e-06	2.59e-06	2.79e-06	2.56e-06	1.7e-05	1.25e-05	9.46e-06	0.846	0.444	0.402	0.386	0.606	0.662	0.620217	0.928881	0.811374
PWY0-166: superpathway of pyrimidine deoxyribonucleotides de novo biosynthesis (E. coli)	No	0.000199	0.000214	0.000234	0.000237	0.000222	0.000232	0.00023	0.000235	-0.0185	0.0125	-0.031	0.539	0.61	0.67	0.732545	0.928881	0.819079
PWY-6562: norspermidine biosynthesis	No	0	4.11e-07	0	0	1.37e-07	5.65e-07	4.57e-07	2.63e-07	1.1	0.306	0.797	0.029	0.102	0.679	0.202147	0.905538	0.827964
PWY0-1241: ADP-L-glycero-&beta;-D-manno-heptose biosynthesis	No	2.39e-05	3.23e-05	2.93e-05	2.99e-05	2.8e-05	3.77e-05	3.2e-05	3.32e-05	0.183	0.236	-0.0531	0.874	0.959	0.686	0.924723	0.99214	0.834372
PWY66-367: ketogenesis	No	7.64e-07	4.77e-07	0	5.95e-08	1.45e-06	9.69e-07	5.56e-07	4.54e-07	1.09	0.801	0.292	0.0822	0.0707	0.691	0.309229	0.905538	0.836197
PWY-7616: methanol oxidation to carbon dioxide	No	0	4.8e-07	1.17e-07	3.19e-07	8.47e-08	9.42e-07	5.25e-07	6.18e-07	0.608	0.843	-0.235	0.446	0.298	0.69	0.66988	0.905538	0.836197
PWY0-162: superpathway of pyrimidine ribonucleotides de novo biosynthesis	No	0.00018	0.000225	0.000213	0.00021	0.000184	0.000203	0.000207	0.000214	-0.0761	-0.0282	-0.048	0.479	0.786	0.696	0.69433	0.967016	0.840121
PWY-6953: dTDP-3-acetamido-3,6-dideoxy-&alpha;-D-galactose biosynthesis	No	0	0	0	0	9.8e-08	1.27e-07	6.17e-06	3.07e-06	-4.6	-5.6	1.01	0.125	0.106	0.71	0.395523	0.905538	0.852714
PWY-6895: superpathway of thiamin diphosphate biosynthesis II	No	6.17e-05	7.23e-05	7.51e-05	8.35e-05	6.57e-05	9.35e-05	8.29e-05	8.43e-05	0.149	0.174	-0.0242	0.895	0.993	0.709	0.939611	0.999258	0.852714
SO4ASSIM-PWY: sulfate reduction I (assimilatory)	No	1.15e-05	1.44e-05	8.92e-06	7.77e-06	1.2e-05	3.56e-05	2.53e-05	1.62e-05	1.14	0.493	0.643	0.148	0.329	0.715	0.431169	0.905538	0.856566
P162-PWY: L-glutamate degradation V (via hydroxyglutarate)	No	2.45e-06	1.55e-05	1.46e-06	9.73e-07	2.1e-05	1.91e-05	5.11e-06	4.91e-06	1.96	1.9	0.0576	0.0384	0.0533	0.719	0.221971	0.905538	0.859205
SULFATE-CYS-PWY: superpathway of sulfate assimilation and cysteine biosynthesis	No	2.45e-05	2.95e-05	1.91e-05	1.67e-05	2.52e-05	5.23e-05	3.97e-05	2.99e-05	0.807	0.398	0.409	0.167	0.337	0.725	0.455148	0.905538	0.862065
PWY-6588: pyruvate fermentation to acetone	No	9.51e-06	9.35e-06	7.17e-06	7.83e-06	1.16e-05	1.15e-05	1.16e-05	1.03e-05	0.159	-0.0125	0.171	0.543	0.312	0.725	0.732545	0.905538	0.862065
PWY-5005: biotin biosynthesis II	No	2.31e-05	1.99e-05	1.76e-05	1.57e-05	4.3e-05	2.37e-05	1.77e-05	1.88e-05	0.334	0.421	-0.087	0.334	0.342	0.732	0.583516	0.905538	0.868228
PWY-7294: xylose degradation IV	No	0	0	0	0	1.5e-07	1.19e-06	1.05e-06	5.81e-07	1.03	0.181	0.854	0.779	0.648	0.734	0.877069	0.929317	0.868446
PWY-5345: superpathway of L-methionine biosynthesis (by sulfhydrylation)	No	2.94e-05	3.66e-05	2.32e-05	2.03e-05	3.07e-05	6.19e-05	4.47e-05	3.52e-05	0.814	0.47	0.345	0.157	0.316	0.755	0.442964	0.905538	0.88022
PWY3O-355: stearate biosynthesis III (fungi)	No	7.12e-07	4.14e-06	2.95e-07	3.21e-07	7.14e-07	5.61e-06	3.55e-06	2.5e-06	1.17	0.66	0.506	0.169	0.292	0.754	0.455148	0.905538	0.88022
PWY-5676: acetyl-CoA fermentation to butanoate II	No	2.82e-05	4.14e-05	2.7e-05	2.76e-05	3.25e-05	3.85e-05	3.15e-05	3.27e-05	0.236	0.29	-0.0539	0.275	0.238	0.746	0.547689	0.905538	0.88022
PWY-1361: benzoyl-CoA degradation I (aerobic)	No	0	0	0	0	2.08e-07	0	5.21e-08	1.2e-07	NA	NA	-1.2	0.448	0.382	0.749	0.66988	0.905538	0.88022
TCA: TCA cycle I (prokaryotic)	No	6.28e-05	6.61e-05	6.97e-05	7.28e-05	6.3e-05	7.66e-05	7.57e-05	7.65e-05	0.00188	0.0171	-0.0152	0.39	0.486	0.753	0.624527	0.909352	0.88022
PWY-7199: pyrimidine deoxyribonucleosides salvage	No	0.000397	0.000386	0.000391	0.000394	0.000386	0.000385	0.000386	0.000394	-0.0333	-0.00374	-0.0296	0.611	0.786	0.751	0.794305	0.967016	0.88022
PWY-6470: peptidoglycan biosynthesis V (&beta;-lactam resistance)	No	7.96e-05	6.03e-05	5.87e-05	6.19e-05	8.26e-05	6.6e-05	7.11e-05	6.4e-05	0.0444	-0.107	0.152	0.879	0.939	0.757	0.927942	0.986362	0.880404
PWY-5177: glutaryl-CoA degradation	No	5.1e-05	6.13e-05	6.67e-05	6.84e-05	6.25e-05	7.61e-05	7.39e-05	7.18e-05	0.0839	0.0423	0.0416	0.979	0.966	0.763	0.987332	0.995084	0.885228
PWY0-1415: superpathway of heme biosynthesis from uroporphyrinogen-III	No	6.49e-06	8.24e-06	3.53e-06	2.29e-06	8.12e-06	1.12e-05	7.76e-06	4.78e-06	1.23	0.529	0.699	0.013	0.0743	0.766	0.196266	0.905538	0.886557
P461-PWY: hexitol fermentation to lactate, formate, ethanol and acetate	No	2.48e-05	2.26e-05	1.98e-05	2.04e-05	2.46e-05	4.04e-05	2.78e-05	2.65e-05	0.608	0.539	0.0691	0.405	0.346	0.774	0.64148	0.905538	0.891654
PWY-7046: 4-coumarate degradation (anaerobic)	No	4.93e-06	3.3e-06	3.29e-06	3.07e-06	5.12e-06	4.5e-06	4.99e-06	5.17e-06	-0.2	-0.149	-0.0511	0.864	0.773	0.776	0.920306	0.967016	0.891654
PWY-6138: CMP-N-acetylneuraminate biosynthesis I (eukaryotes)	No	0	0	0	0	3.73e-07	4.82e-08	3.68e-08	1.32e-07	-1.45	0.389	-1.84	0.695	0.881	0.776	0.831894	0.971064	0.891654
PWY-5531: chlorophyllide a biosynthesis II (anaerobic)	No	0	0	0	0	2.38e-07	0	1.54e-08	1.43e-08	NA	NA	0.107	0.544	0.485	0.785	0.732545	0.909352	0.897679
PWY-7159: chlorophyllide a biosynthesis III (aerobic, light independent)	No	0	0	0	0	2.38e-07	0	1.54e-08	1.43e-08	NA	NA	0.107	0.544	0.485	0.785	0.732545	0.909352	0.897679
PWY66-391: fatty acid &beta;-oxidation VI (peroxisome)	No	8.96e-06	4.71e-06	4.21e-06	4.46e-06	1.24e-05	8.91e-06	6.43e-06	7.69e-06	0.212	0.471	-0.258	0.817	0.721	0.797	0.89776	0.956673	0.909227
PWY-5751: phenylethanol biosynthesis	No	0	0	0	0	2.47e-08	2.43e-07	8.97e-08	1.88e-08	3.69	1.44	2.25	0.0634	0.0596	0.8	0.261318	0.905538	0.910476
PWY4LZ-257: superpathway of fermentation (Chlamydomonas reinhardtii)	No	9.62e-06	1.63e-05	7.53e-06	6.9e-06	1e-05	2.3e-05	1.51e-05	1.29e-05	0.834	0.607	0.227	0.0918	0.108	0.804	0.3318	0.905538	0.912033
7ALPHADEHYDROX-PWY: cholate degradation (bacteria, anaerobic)	No	0	0	0	0	0	0	3.47e-08	1.85e-08	NA	NA	0.907	0.316	0.382	0.809	0.579738	0.905538	0.912033
GLYCOL-GLYOXDEG-PWY: superpathway of glycol metabolism and degradation	No	3.26e-07	8.59e-08	3.82e-08	1.47e-07	3.43e-07	1.75e-06	1.7e-06	1.03e-06	0.765	0.0418	0.723	0.714	0.632	0.807	0.842144	0.928881	0.912033
PWY-7288: fatty acid &beta;-oxidation (peroxisome, yeast)	No	5.55e-06	2.6e-06	2.43e-06	2.51e-06	7.61e-06	5.84e-06	3.95e-06	5e-06	0.224	0.564	-0.34	0.863	0.766	0.808	0.920306	0.967016	0.912033
P161-PWY: acetylene degradation	No	7.8e-06	1.31e-05	6.1e-06	5.61e-06	8.14e-06	2.94e-05	1.3e-05	1.14e-05	1.37	1.18	0.189	0.0931	0.108	0.811	0.3318	0.905538	0.912136
PWY-5656: mannosylglycerate biosynthesis I	No	2.22e-07	9.92e-07	5.15e-07	5.18e-07	3.76e-07	4.78e-06	4.39e-06	2.96e-06	0.691	0.123	0.569	0.341	0.479	0.816	0.583516	0.909352	0.915606
PWY-2221: Entner-Doudoroff pathway III (semi-phosphorylative)	No	0	0	0	0	3.32e-07	1.05e-07	1.81e-07	7.09e-08	0.567	-0.786	1.35	0.536	0.641	0.822	0.732545	0.929317	0.920178
HCAMHPDEG-PWY: 3-phenylpropanoate and 3-(3-hydroxyphenyl)propanoate degradation to 2-oxopent-4-enoate	No	6.52e-07	2.06e-06	1.07e-07	8.6e-08	7.06e-07	6.87e-06	2.51e-06	2.64e-06	1.38	1.45	-0.0729	0.217	0.254	0.839	0.506371	0.905538	0.926194
PWY-6690: cinnamate and 3-hydroxycinnamate degradation to 2-oxopent-4-enoate	No	6.52e-07	2.06e-06	1.07e-07	8.6e-08	7.06e-07	6.87e-06	2.51e-06	2.64e-06	1.38	1.45	-0.0729	0.217	0.254	0.839	0.506371	0.905538	0.926194
PWY-7220: adenosine deoxyribonucleotides de novo biosynthesis II	No	0.00031	0.000252	0.000277	0.00028	0.000277	0.000264	0.000276	0.00028	-0.0849	-0.0641	-0.0208	0.341	0.382	0.834	0.583516	0.905538	0.926194
PWY-7222: guanosine deoxyribonucleotides de novo biosynthesis II	No	0.00031	0.000252	0.000277	0.00028	0.000277	0.000264	0.000276	0.00028	-0.0849	-0.0641	-0.0208	0.341	0.382	0.834	0.583516	0.905538	0.926194
PWY0-41: allantoin degradation IV (anaerobic)	No	0	0	0	0	4.13e-08	7.94e-07	6.98e-07	5.31e-07	0.58	0.186	0.395	0.511	0.524	0.831	0.725192	0.928881	0.926194
GALACTUROCAT-PWY: D-galacturonate degradation I	No	6.91e-05	6.27e-05	6.07e-05	6.4e-05	6.29e-05	6.56e-05	6.37e-05	6.37e-05	0.0424	0.0424	0	0.711	0.671	0.837	0.842144	0.937052	0.926194
PWY-6992: 1,5-anhydrofructose degradation	No	0	0	0	0	0	3.25e-06	4.3e-07	8.83e-09	8.52	2.92	5.61	0.198	0.301	0.843	0.491281	0.905538	0.926331
PWY-6350: archaetidylinositol biosynthesis	No	0	0	0	0	0	0	3.22e-08	1.92e-08	NA	NA	0.746	0.682	0.638	0.843	0.824663	0.928881	0.926331
HISDEG-PWY: L-histidine degradation I	No	0.000177	0.000214	0.000204	0.000206	0.00017	0.000194	0.000205	0.000203	-0.0654	-0.0796	0.0141	0.911	0.786	0.847	0.951132	0.967016	0.928592
PWY-5347: superpathway of L-methionine biosynthesis (transsulfuration)	No	9.8e-05	8.22e-05	6.27e-05	6.58e-05	0.000108	0.000102	7.91e-05	7.42e-05	0.459	0.367	0.0923	0.0481	0.0605	0.856	0.237494	0.905538	0.931183
PWY-6467: Kdo transfer to lipid IVA III (Chlamydia)	No	0	0	0	0	0	1.61e-07	5.26e-08	6.17e-08	1.38	1.61	-0.23	0.215	0.328	0.863	0.506371	0.905538	0.931183
PWY-7118: chitin degradation to ethanol	No	0	0	0	0	0	3.79e-08	3.02e-09	9.86e-09	1.94	3.65	-1.71	0.215	0.301	0.863	0.506371	0.905538	0.931183
PWY-4981: L-proline biosynthesis II (from arginine)	No	8.49e-05	0.000121	0.000103	0.00011	9.36e-05	0.000119	0.000108	0.00011	0.113	0.14	-0.0265	0.424	0.396	0.858	0.654645	0.905538	0.931183
PWY3O-19: ubiquinol-6 biosynthesis from 4-hydroxybenzoate (eukaryotic)	No	0	0	0	0	0	0	4.72e-09	1.05e-08	NA	NA	-1.15	0.682	0.638	0.863	0.824663	0.928881	0.931183
VALDEG-PWY: L-valine degradation I	No	0	0	0	0	0	0	7.12e-09	2.11e-08	NA	NA	-1.57	0.682	0.638	0.863	0.824663	0.928881	0.931183
PWY-6606: guanosine nucleotides degradation II	No	4.51e-05	3.88e-05	3.45e-05	3.48e-05	4.02e-05	4.1e-05	3.89e-05	3.86e-05	0.087	0.0759	0.0112	0.682	0.728	0.861	0.824663	0.963293	0.931183
HOMOSER-METSYN-PWY: L-methionine biosynthesis I	No	4.87e-05	4e-05	3e-05	3.14e-05	5.62e-05	5.4e-05	4.08e-05	3.73e-05	0.534	0.404	0.129	0.0527	0.0692	0.869	0.2449	0.905538	0.934517
P621-PWY: nylon-6 oligomer degradation	No	4.91e-07	7.4e-07	0	0	3.56e-06	9.05e-07	1.5e-06	4.51e-07	1	-0.729	1.73	0.0628	0.134	0.87	0.261318	0.905538	0.934517
GOLPDLCAT-PWY: superpathway of glycerol degradation to 1,3-propanediol	No	1.13e-05	7.47e-06	8.66e-06	8.95e-06	1.25e-05	1.26e-05	9.98e-06	9.96e-06	0.339	0.336	0.00289	0.926	0.872	0.872	0.958349	0.971064	0.934565
PWY-7357: thiamin formation from pyrithiamine and oxythiamine (yeast)	No	0.000316	0.000289	0.000258	0.000266	0.00031	0.00028	0.000266	0.000266	0.074	0.074	0	0.27	0.363	0.88	0.547689	0.905538	0.941029
P441-PWY: superpathway of N-acetylneuraminate degradation	No	3.87e-05	5.37e-05	3.45e-05	3.97e-05	4.19e-05	6.37e-05	4.93e-05	4.71e-05	0.436	0.37	0.0659	0.111	0.151	0.887	0.381261	0.905538	0.946397
PWY0-1277: 3-phenylpropanoate and 3-(3-hydroxyphenyl)propanoate degradation	No	1.62e-06	3.97e-06	1.62e-07	1.48e-07	1.6e-06	9.76e-06	3.82e-06	3.84e-06	1.35	1.35	-0.00753	0.217	0.266	0.893	0.506371	0.905538	0.948564
PWY-5532: adenosine nucleotides degradation IV	No	0	0	0	0	0	0	2.47e-08	2.92e-08	NA	NA	-0.241	0.448	0.485	0.893	0.66988	0.909352	0.948564
PWY-6396: superpathway of 2,3-butanediol biosynthesis	No	0	0	0	0	0	1.07e-07	2e-07	7.56e-08	0.501	-0.902	1.4	0.362	0.473	0.9	0.598221	0.909352	0.95388
PWY-821: superpathway of sulfur amino acid biosynthesis (Saccharomyces cerevisiae)	No	1.16e-05	4.04e-06	5.31e-06	4.5e-06	1.3e-05	2.11e-05	1.41e-05	1.03e-05	1.03	0.582	0.453	0.247	0.244	0.902	0.529765	0.905538	0.953885
PWY-5509: adenosylcobalamin biosynthesis from cobyrinate a,c-diamide I	No	0	0	0	0	2.07e-06	1.32e-07	1.53e-07	1.61e-07	-0.287	-0.213	-0.0735	0.638	0.629	0.905	0.812027	0.928881	0.954945
METSYN-PWY: L-homoserine and L-methionine biosynthesis	No	8.74e-05	7.28e-05	5.65e-05	5.91e-05	9.69e-05	9.24e-05	7.15e-05	6.72e-05	0.459	0.37	0.0895	0.0569	0.0679	0.909	0.254117	0.905538	0.954949
TEICHOICACID-PWY: teichoic acid (poly-glycerol) biosynthesis	No	6.69e-05	6.25e-05	6.42e-05	6.85e-05	6.83e-05	6.96e-05	6.84e-05	6.8e-05	0.0336	0.0251	0.00846	0.843	0.825	0.909	0.912288	0.967016	0.954949
PWY-5189: tetrapyrrole biosynthesis II (from glycine)	No	4.76e-06	9.47e-06	3.25e-06	3.1e-06	8.32e-06	1.48e-05	8.36e-06	6.21e-06	1.25	0.824	0.429	0.409	0.391	0.911	0.64194	0.905538	0.954952
PWY-7385: 1,3-propanediol biosynthesis (engineered)	No	2.4e-06	1.71e-06	3.59e-07	4.77e-07	2.51e-06	4.99e-06	3.02e-06	3.2e-06	0.641	0.724	-0.0835	0.193	0.24	0.916	0.489209	0.905538	0.958092
PWY-5022: 4-aminobutanoate degradation V	No	1.4e-05	1.5e-05	1.48e-05	1.51e-05	1.39e-05	2.71e-05	2.36e-05	1.83e-05	0.566	0.2	0.367	0.526	0.599	0.924	0.731155	0.928881	0.964349
PWY66-389: phytol degradation	No	1.08e-06	1.04e-06	6e-07	7.39e-07	1.31e-06	9.59e-06	3.09e-06	1.58e-06	2.6	1.63	0.968	0.0332	0.0895	0.944	0.210456	0.905538	0.972483
PWY-4702: phytate degradation I	No	7.55e-07	6.49e-07	5.14e-07	3.66e-07	1.08e-06	6.71e-06	6.9e-06	5.33e-06	0.332	-0.0403	0.372	0.37	0.415	0.938	0.600616	0.909352	0.972483
PWY-101: photosynthesis light reactions	No	0	0	0	0	0	3.87e-08	3.69e-08	5.87e-08	-0.601	0.0687	-0.67	0.57	0.597	0.934	0.76107	0.928881	0.972483
GALACT-GLUCUROCAT-PWY: superpathway of hexuronide and hexuronate degradation	No	9.16e-05	7.81e-05	7.26e-05	7.64e-05	7.49e-05	7.77e-05	7.57e-05	7.54e-05	0.0434	0.0376	0.00573	0.721	0.709	0.936	0.845926	0.951291	0.972483
GLUDEG-I-PWY: GABA shunt	No	1.42e-05	1.52e-05	1.49e-05	1.52e-05	1.39e-05	2.45e-05	2.48e-05	1.89e-05	0.374	-0.0176	0.392	0.817	0.766	0.942	0.89776	0.967016	0.972483
PWY-6168: flavin biosynthesis III (fungi)	No	0.000349	0.000309	0.000309	0.000315	0.000338	0.000303	0.000311	0.000309	-0.0283	-0.0376	0.00931	0.648	0.878	0.944	0.821262	0.971064	0.972483
TRPSYN-PWY: L-tryptophan biosynthesis	No	0.000234	0.000242	0.000223	0.000211	0.000225	0.000243	0.000219	0.000219	0.15	0.15	0	0.0775	0.0977	0.949	0.301107	0.905538	0.974464
LIPASYN-PWY: phospholipases	No	0	0	0	0	1.89e-07	9.02e-08	3.59e-08	3.3e-08	1.45	1.33	0.122	0.518	0.513	0.95	0.728582	0.927272	0.974464
PWY-6507: 4-deoxy-L-threo-hex-4-enopyranuronate degradation	No	6.11e-05	5.52e-05	5.61e-05	5.58e-05	5.6e-05	6.07e-05	5.81e-05	5.75e-05	0.0781	0.0632	0.015	0.751	0.702	0.953	0.870352	0.944545	0.975448
PWY-7312: dTDP-D-&beta;-fucofuranose biosynthesis	No	2.35e-06	6.48e-06	2.88e-06	1.88e-06	2.02e-05	2.21e-05	8.63e-06	1.15e-05	0.942	1.36	-0.414	0.334	0.427	0.959	0.583516	0.909352	0.978374
PWY-6318: L-phenylalanine degradation IV (mammalian, via side chain)	No	3.01e-06	8.62e-07	9.66e-07	1.2e-06	4.32e-06	1.07e-05	1.87e-06	1.86e-06	2.52	2.52	0.00774	0.516	0.578	0.962	0.727929	0.928881	0.978374
PANTOSYN-PWY: pantothenate and coenzyme A biosynthesis I	No	0.000386	0.000388	0.000388	0.000387	0.000381	0.000384	0.000387	0.000385	-0.00375	-0.0112	0.00748	0.667	0.779	0.962	0.824663	0.967016	0.978374
PWY66-398: TCA cycle III (animals)	No	8.85e-06	7.71e-06	5.71e-06	5.13e-06	7.78e-06	8.56e-06	6.01e-06	5.6e-06	0.612	0.51	0.102	0.0437	0.111	0.973	0.232966	0.905538	0.983285
PPGPPMET-PWY: ppGpp biosynthesis	No	1.74e-05	1.24e-05	1.5e-05	1.45e-05	1.85e-05	2e-05	1.64e-05	1.61e-05	0.313	0.286	0.0266	0.565	0.599	0.973	0.756525	0.928881	0.983285
PWY-7003: glycerol degradation to butanol	No	1.14e-05	7.37e-06	8.42e-06	8.2e-06	1.14e-05	1.06e-05	9.69e-06	1.06e-05	0	0.129	-0.129	0.766	0.69	0.971	0.872798	0.93911	0.983285
MET-SAM-PWY: superpathway of S-adenosyl-L-methionine biosynthesis	No	9.51e-05	7.77e-05	6.12e-05	6.45e-05	0.000104	9.68e-05	7.55e-05	7.24e-05	0.419	0.359	0.0605	0.0595	0.0617	0.98	0.255198	0.905538	0.98827
PWY-6785: hydrogen production VIII	No	0	0	0	0	0	7.56e-08	3.35e-08	8.76e-08	-0.213	1.17	-1.39	0.406	0.414	0.986	0.64148	0.909352	0.992227
PWY-5695: urate biosynthesis/inosine 5'-phosphate degradation	No	0.000469	0.000454	0.000473	0.000469	0.000459	0.000473	0.000476	0.000473	0	-0.00912	0.00912	0.91	0.919	0.991	0.951132	0.98479	0.995164
P185-PWY: formaldehyde assimilation III (dihydroxyacetone cycle)	No	5.26e-06	4.25e-06	5.15e-06	5.23e-06	7.9e-06	1.52e-05	6.26e-06	7.18e-06	1.08	1.28	-0.198	0.376	0.325	1	0.606204	0.905538	1
PWY-6803: phosphatidylcholine acyl editing	No	3.04e-06	2e-06	1.5e-06	2.11e-06	2.86e-06	1.64e-05	8.67e-06	5.18e-06	1.66	0.92	0.743	0.61	0.602	0.998	0.794305	0.928881	1
PWY-1541: superpathway of taurine degradation	No	0	0	0	0	1.73e-08	2.22e-08	0	0	NA	NA	NA	0.0265	0.0546	NA	0.196266	0.905538	NA
PWY-6660: 2-heptyl-3-hydroxy-4(1H)-quinolone biosynthesis	No	0	0	0	0	0	1.78e-08	0	0	NA	NA	NA	0.0265	0.0546	NA	0.196266	0.905538	NA
PWY-6662: superpathway of quinolone and alkylquinolone biosynthesis	No	0	0	0	0	0	1.75e-08	0	0	NA	NA	NA	0.0265	0.0546	NA	0.196266	0.905538	NA
PWY-7290: Escherichia coli serotype O86 O-antigen biosynthesis	No	0	0	0	0	0	2.48e-08	0	0	NA	NA	NA	0.0265	0.0546	NA	0.196266	0.905538	NA
TYRFUMCAT-PWY: L-tyrosine degradation I	No	0	0	0	0	0	4.92e-08	0	0	NA	NA	NA	0.0265	0.0546	NA	0.196266	0.905538	NA
PWY-6748: nitrate reduction VII (denitrification)	No	0	0	0	0	0	0	0	0	NA	NA	NA	NA	NA	NA	NA	NA	NA

## Sheet: I_Correlation_with_miRNAs
Supplementary Table 6I
miRNA	Species	Rho coefficient	p-value	adjusted p-value
miR-632-5p	Prevotella copri	0.64	8.88e-16	1.6e-12
miR-411-5p	Prevotella copri	0.63	5.77e-15	5.21e-12
miR-4519-3p	Prevotella copri	0.59	3.02e-13	1.82e-10
miR-596	Prevotella copri	0.59	5.94e-13	2.68e-10
miR-7158-3p	Prevotella copri	0.54	1.13e-10	4.08e-08
miR-3180	Prevotella copri	0.5	2.18e-09	6.56e-07
miR-10226	Ruminococcus bicirculans	0.48	1.28e-08	3.3e-06
miR-181a-5p	Prevotella copri	0.48	2.08e-08	4.7e-06
miR-411-5p	Bacteroides uniformis	-0.44	3.95e-07	7.93e-05
miR-632-5p	Anaeromassilibacillus sp An250	-0.43	6.84e-07	0.000124
miR-1193	Ruminococcaceae bacterium D5	0.42	1.03e-06	0.000169
miR-632-5p	Paraprevotella xylaniphila	0.42	1.26e-06	0.000182
miR-6787-5p	Methanobrevibacter smithii	0.42	1.31e-06	0.000182
miR-6787-5p	Ruminococcaceae bacterium D5	0.41	1.73e-06	0.000223
miR-4265-5p	Ruthenibacterium lactatiformans	-0.4	3.15e-06	0.000379
miR-411-5p	Paraprevotella xylaniphila	0.4	4.22e-06	0.000476
miR-3652	Prevotella copri	0.39	8.73e-06	0.000927
miR-3934-3p	Methanobrevibacter smithii	0.37	1.94e-05	0.00188
miR-596	Collinsella stercoris	0.37	2.02e-05	0.00188
miR-4265-5p	Anaeromassilibacillus sp An250	-0.37	2.08e-05	0.00188
miR-1229-5p	Anaeromassilibacillus sp An250	-0.37	2.3e-05	0.00198
miR-1193	Methanobrevibacter smithii	0.36	2.99e-05	0.00245
miR-3934-3p	Ruminococcus bicirculans	0.36	3.72e-05	0.00292
miR-7158-3p	Gordonibacter pamelaeae	-0.36	4.27e-05	0.00319
miR-632-5p	Ruminococcus bromii	-0.36	4.42e-05	0.00319
miR-632-5p	Bacteroides uniformis	-0.35	4.98e-05	0.00346
miR-596	Bacteroides uniformis	-0.35	6.95e-05	0.00459
miR-4519-3p	Bacteroides uniformis	-0.35	7.11e-05	0.00459
miR-320e	Ruthenibacterium lactatiformans	-0.35	7.52e-05	0.00468
miR-632-5p	Ruminococcus bicirculans	-0.34	8.31e-05	0.005
miR-320e	Anaeromassilibacillus sp An250	-0.34	8.58e-05	0.005
miR-3934-3p	Alistipes putredinis	0.34	0.00011	0.00621
miR-632-5p	Bifidobacterium longum	-0.34	0.00012	0.00657
miR-3652	Ruthenibacterium lactatiformans	-0.34	0.000125	0.00664
miR-2277-5p	Prevotella copri	0.33	0.00015	0.00759
miR-181a-5p	Bifidobacterium longum	-0.33	0.000155	0.00759
miR-4519-3p	Allisonella histaminiformans	0.33	0.00016	0.00759
miR-662	Ruthenibacterium lactatiformans	-0.33	0.000161	0.00759
miR-411-5p	Sutterella parvirubra	0.33	0.000164	0.00759
miR-632-5p	Eubacterium sp CAG 274	-0.33	0.000173	0.00781
miR-2277-5p	Bifidobacterium adolescentis	0.33	0.000184	0.0081
miR-596	Allisonella histaminiformans	0.33	0.000196	0.00832
miR-7158-3p	Sutterella parvirubra	0.33	0.000198	0.00832
miR-3934-3p	Anaeromassilibacillus sp An250	0.33	0.000209	0.00858
miR-3154	Roseburia inulinivorans	-0.32	0.000246	0.00987
miR-320e	Bacteroides uniformis	-0.32	0.00026	0.0102
miR-509-3p	Methanobrevibacter smithii	0.32	0.000286	0.011
miR-632-5p	Allisonella histaminiformans	0.32	0.000296	0.0111
miR-181a-5p	Eubacterium sp CAG 274	-0.32	0.000323	0.0119
miR-4259	Prevotella copri	0.31	0.000352	0.0127
miR-1229-5p	Ruminococcus bicirculans	-0.31	0.000394	0.014
miR-509-3p	Ruminococcaceae bacterium D5	0.31	0.000403	0.014
miR-596	Bifidobacterium longum	-0.31	0.000459	0.0156
miR-632-5p	Sutterella parvirubra	0.31	0.000499	0.0167
miR-3652	Bifidobacterium longum	-0.3	0.000598	0.0196
miR-6787-5p	Bifidobacterium adolescentis	0.3	0.00067	0.0216
miR-411-5p	Gordonibacter pamelaeae	-0.3	0.000702	0.022
miR-4682	Prevotella copri	0.3	0.000716	0.022
miR-320e	Actinomyces sp ICM47	0.3	0.00073	0.022
miR-411-5p	Anaeromassilibacillus sp An250	-0.3	0.000732	0.022
miR-7158-3p	Bacteroides uniformis	-0.3	0.000773	0.0229
miR-4259	Sutterella parvirubra	0.3	0.000827	0.0241
miR-7158-3p	Ruthenibacterium lactatiformans	-0.29	0.000873	0.025
miR-7158-3p	Allisonella histaminiformans	0.29	0.000907	0.0255
miR-181a-5p	Ruthenibacterium lactatiformans	-0.29	0.000927	0.0255
miR-6081-5p	Actinomyces sp ICM47	-0.29	0.000931	0.0255
miR-4265-5p	Alistipes putredinis	-0.29	0.000952	0.0257
miR-662	Anaeromassilibacillus sp An250	-0.29	0.000974	0.0258
miR-7158-3p	Anaeromassilibacillus sp An250	-0.29	0.000984	0.0258
miR-6081-5p	Prevotella copri	-0.29	0.00102	0.0263
miR-3677-5p	Paraprevotella xylaniphila	0.29	0.00106	0.0268
miR-596	Gordonibacter pamelaeae	-0.29	0.00107	0.0268
miR-1229-5p	Roseburia inulinivorans	0.29	0.00109	0.027
miR-3154	Ruthenibacterium lactatiformans	0.29	0.00118	0.0287
miR-509-3p	Clostridium clostridioforme	-0.29	0.00119	0.0287
miR-4313-3p	Roseburia inulinivorans	0.29	0.00121	0.0288
miR-3622a-5p	Prevotella copri	-0.29	0.00126	0.0296
miR-411-5p	Ruminococcus bromii	-0.28	0.00129	0.0297
miR-3652	Allisonella histaminiformans	0.28	0.0013	0.0297
miR-3154	Anaeromassilibacillus sp An250	0.28	0.00132	0.0297
miR-9901	Bifidobacterium longum	0.28	0.00133	0.0297
miR-3934-3p	Ruminococcaceae bacterium D5	0.28	0.00138	0.0304
miR-4519-3p	Gordonibacter pamelaeae	-0.28	0.00144	0.031
miR-7158-3p	Bifidobacterium longum	-0.28	0.00144	0.031
miR-6081-5p	Barnesiella intestinihominis	0.28	0.00157	0.0334
miR-4265-5p	Streptococcus vestibularis	0.28	0.00162	0.034
miR-662	Gordonibacter pamelaeae	-0.28	0.00165	0.0341
miR-5191-5p	Barnesiella intestinihominis	-0.28	0.00166	0.0341
miR-6787-5p	Anaeromassilibacillus sp An250	0.28	0.00179	0.0361
miR-632-5p	Ruthenibacterium lactatiformans	-0.28	0.0018	0.0361
miR-4265-5p	Actinomyces sp ICM47	0.28	0.00185	0.0363
miR-632-5p	Actinomyces sp ICM47	0.28	0.00185	0.0363
miR-4519-3p	Sutterella parvirubra	0.27	0.00203	0.0394
miR-509-3p	Enterorhabdus caecimuris	-0.27	0.00215	0.041
miR-7158-3p	Barnesiella intestinihominis	-0.27	0.00217	0.041
miR-3154	Proteobacteria bacterium CAG 139	0.27	0.00219	0.041
miR-632-5p	Gordonibacter pamelaeae	-0.27	0.0022	0.041
miR-411-5p	Allisonella histaminiformans	0.27	0.00223	0.0411
miR-181a-5p	Sutterella parvirubra	0.27	0.00227	0.0414
miR-6787-5p	Alistipes putredinis	0.27	0.00233	0.0421
miR-4265-5p	Barnesiella intestinihominis	-0.27	0.00241	0.0431
miR-1229-5p	Alistipes putredinis	-0.27	0.0026	0.0456
miR-1193	Anaeromassilibacillus sp An250	0.27	0.00264	0.0456
miR-4672-5p	Anaeromassilibacillus sp An250	0.27	0.00266	0.0456
miR-3180	Gordonibacter pamelaeae	-0.27	0.00267	0.0456
miR-662	Ruminococcus bicirculans	-0.27	0.0027	0.0456
miR-632-5p	Enterorhabdus caecimuris	-0.27	0.00272	0.0456
miR-632-5p	Adlercreutzia equolifaciens	-0.27	0.00274	0.0456
miR-4682	Bifidobacterium longum	-0.27	0.00277	0.0456
miR-662	Prevotella copri	0.27	0.00278	0.0456
miR-4265-5p	Adlercreutzia equolifaciens	-0.27	0.0028	0.0456
miR-632-5p	Barnesiella intestinihominis	-0.26	0.00289	0.0466
miR-4283	Enterorhabdus caecimuris	-0.26	0.00295	0.0471
miR-2277-5p	Enterorhabdus caecimuris	-0.26	0.00301	0.0477
miR-1193	Alistipes putredinis	0.26	0.00319	0.0494
miR-320e	Ruminococcus bicirculans	-0.26	0.00322	0.0494
miR-4684-3p	Clostridium sp CAG 58	-0.26	0.00323	0.0494
miR-6787-5p	Ruminococcus bromii	0.26	0.00323	0.0494
miR-4682	Paraprevotella xylaniphila	0.26	0.00332	0.0499
miR-1204-3p	Clostridium clostridioforme	-0.26	0.00333	0.0499
miR-3154	Ruminococcus bicirculans	0.26	0.00334	0.0499
miR-320e	Bacteroides fragilis	-0.26	0.00339	0.0502
miR-411-5p	Enterorhabdus caecimuris	-0.26	0.00345	0.0507
miR-4684-3p	Coprobacter fastidiosus	0.26	0.00349	0.0508
miR-181a-5p	Enterorhabdus caecimuris	-0.26	0.00357	0.0516
miR-3677-5p	Prevotella copri	0.26	0.00362	0.0519
miR-4767	Eisenbergiella tayi	-0.26	0.0037	0.0526
miR-6746-5p	Dorea longicatena	0.26	0.00374	0.0526
miR-4519-3p	Barnesiella intestinihominis	-0.26	0.00376	0.0526
miR-3180	Adlercreutzia equolifaciens	-0.26	0.0038	0.0528
miR-4519-3p	Enterorhabdus caecimuris	-0.26	0.00385	0.0531
miR-4519-3p	Ruthenibacterium lactatiformans	-0.26	0.00395	0.054
miR-3180	Ruthenibacterium lactatiformans	-0.25	0.00417	0.0566
miR-4684-3p	Blautia obeum	-0.25	0.00425	0.0573
miR-3154	Bifidobacterium longum	0.25	0.0043	0.0575
miR-4771	Paraprevotella xylaniphila	0.25	0.00437	0.058
miR-4802-3p	Ruminococcus bicirculans	0.25	0.00441	0.0581
miR-2277-5p	Eisenbergiella tayi	-0.25	0.0045	0.0589
miR-1291	Clostridium clostridioforme	-0.25	0.00455	0.0591
miR-3652	Prevotella buccalis	-0.25	0.00467	0.0602
miR-4682	Ruminococcus bromii	-0.25	0.0048	0.0615
miR-320e	Dorea longicatena	0.25	0.00486	0.0618
miR-4265-5p	Porphyromonas asaccharolytica	-0.25	0.00502	0.0634
miR-4682	Anaeromassilibacillus sp An250	-0.25	0.00511	0.0641
miR-596	Sutterella parvirubra	0.25	0.00526	0.0655
miR-1291	Proteobacteria bacterium CAG 139	0.25	0.00538	0.0665
miR-4265-5p	Prevotella copri	0.25	0.00553	0.0679
miR-3180	Bacteroides uniformis	-0.24	0.00609	0.0743
miR-4672-5p	Streptococcus vestibularis	-0.24	0.00623	0.0755
miR-4771	Bacteroides uniformis	-0.24	0.00633	0.0762
miR-7158-3p	Ruminococcus bicirculans	-0.24	0.00639	0.0764
miR-411-5p	Bacteroides fragilis	-0.24	0.00669	0.0795
miR-4684-3p	Alistipes putredinis	0.24	0.00687	0.0811
miR-4682	Ruthenibacterium lactatiformans	-0.24	0.00694	0.0814
miR-596	Paraprevotella xylaniphila	0.24	0.00699	0.0814
miR-10226	Roseburia inulinivorans	-0.24	0.00719	0.0832
miR-3909-5p	Lawsonibacter asaccharolyticus	-0.24	0.00731	0.0841
miR-4313-3p	Ruthenibacterium lactatiformans	0.24	0.0075	0.0857
miR-181a-5p	Paraprevotella xylaniphila	0.24	0.00773	0.0878
miR-320e	Gordonibacter pamelaeae	-0.24	0.00789	0.0891
miR-8052	Collinsella stercoris	-0.24	0.00808	0.0906
miR-8052	Bifidobacterium dentium	-0.24	0.00824	0.0918
miR-4672-5p	Paraprevotella xylaniphila	-0.24	0.00831	0.0918
miR-6081-5p	Proteobacteria bacterium CAG 139	0.23	0.00834	0.0918
miR-4313-3p	Proteobacteria bacterium CAG 139	0.23	0.00865	0.0947
miR-632-5p	Alistipes putredinis	-0.23	0.00873	0.095
miR-4672-5p	Methanobrevibacter smithii	0.23	0.00881	0.0953
miR-9901	Clostridium sp CAG 58	-0.23	0.0089	0.0955
miR-622-5p	Coprococcus comes	-0.23	0.00894	0.0955
miR-3652	Anaeromassilibacillus sp An250	-0.23	0.00909	0.0966
miR-4519-3p	Adlercreutzia equolifaciens	-0.23	0.00922	0.0969
miR-320e	Proteobacteria bacterium CAG 139	-0.23	0.00924	0.0969
miR-181a-5p	Streptococcus vestibularis	0.23	0.00928	0.0969
miR-622-5p	Enterorhabdus caecimuris	-0.23	0.00947	0.0974
miR-6726-5p	Prevotella buccalis	-0.23	0.00948	0.0974
miR-1204-3p	Eisenbergiella tayi	-0.23	0.00949	0.0974
miR-6081-5p	Collinsella stercoris	-0.23	0.00964	0.0984
miR-4682	Ruminococcus bicirculans	-0.23	0.00975	0.0989
miR-181a-5p	Gordonibacter pamelaeae	-0.23	0.00983	0.0992
miR-3180	Anaeromassilibacillus sp An250	-0.23	0.0101	0.101
miR-3652	Eisenbergiella tayi	-0.23	0.0103	0.102
miR-7158-3p	Adlercreutzia equolifaciens	-0.23	0.0103	0.102
miR-4265-5p	Sutterella parvirubra	0.23	0.0105	0.104
miR-641	Bacteroides uniformis	-0.23	0.0107	0.105
miR-7158-3p	Bacteroides dorei	-0.23	0.0108	0.105
miR-3934-3p	Roseburia inulinivorans	-0.23	0.0109	0.105
miR-4313-3p	Eisenbergiella tayi	0.23	0.0109	0.105
miR-411-5p	Bifidobacterium longum	-0.23	0.011	0.105
miR-4802-3p	Methanobrevibacter smithii	0.23	0.0111	0.105
miR-509-3p	Bacteroides cellulosilyticus	0.23	0.0111	0.105
miR-4283	Bacteroides uniformis	-0.23	0.0112	0.105
miR-4283	Prevotella copri	0.23	0.0112	0.105
miR-4672-5p	Prevotella copri	-0.23	0.0113	0.106
miR-4313-3p	Anaeromassilibacillus sp An250	0.23	0.0115	0.107
miR-4519-3p	Alistipes putredinis	-0.23	0.0115	0.107
miR-3180	Ruminococcus bicirculans	-0.22	0.0118	0.109
miR-181a-5p	Anaeromassilibacillus sp An250	-0.22	0.0122	0.112
miR-632-5p	Streptococcus vestibularis	0.22	0.0125	0.114
miR-4684-3p	Methanobrevibacter smithii	0.22	0.0127	0.115
miR-596	Dorea longicatena	0.22	0.0128	0.116
miR-1229-5p	Adlercreutzia equolifaciens	-0.22	0.013	0.116
miR-411-5p	Bacteroides dorei	-0.22	0.0131	0.116
miR-4519-3p	Dorea longicatena	0.22	0.0131	0.116
miR-1193	Ruthenibacterium lactatiformans	0.22	0.0132	0.116
miR-320e	Prevotella copri	0.22	0.0134	0.116
miR-320e	Ruminococcus bromii	-0.22	0.0134	0.116
miR-5191-5p	Paraprevotella xylaniphila	0.22	0.0134	0.116
miR-8052	Bifidobacterium longum	-0.22	0.0134	0.116
miR-3677-5p	Bacteroides uniformis	-0.22	0.0135	0.117
miR-1229-5p	Bifidobacterium longum	-0.22	0.0137	0.118
miR-4672-5p	Ruminococcus bicirculans	0.22	0.0138	0.118
miR-9901	Anaeromassilibacillus sp An250	0.22	0.0139	0.118
miR-4283	Lachnospira pectinoschiza	-0.22	0.0141	0.12
miR-9901	Bacteroides fragilis	0.22	0.0143	0.121
miR-411-5p	Ruthenibacterium lactatiformans	-0.22	0.0145	0.121
miR-4265-5p	Enterorhabdus caecimuris	-0.22	0.0145	0.121
miR-622-5p	Adlercreutzia equolifaciens	-0.22	0.0149	0.124
miR-3180	Sutterella parvirubra	0.22	0.0155	0.128
miR-6787-5p	Adlercreutzia equolifaciens	0.22	0.0157	0.129
miR-6787-5p	Coprococcus comes	0.21	0.0161	0.132
miR-411-5p	Collinsella stercoris	0.21	0.0167	0.136
miR-320e	Bacteroides dorei	-0.21	0.0168	0.137
miR-662	Sutterella parvirubra	0.21	0.017	0.138
miR-5191-5p	Ruminococcus bicirculans	-0.21	0.0172	0.138
miR-7158-3p	Enterorhabdus caecimuris	-0.21	0.0172	0.138
miR-4265-5p	Bifidobacterium adolescentis	-0.21	0.0177	0.141
miR-1229-5p	Bacteroides cellulosilyticus	0.21	0.0179	0.142
miR-1204-3p	Eubacterium eligens	0.21	0.018	0.143
miR-411-5p	Actinomyces sp ICM47	0.21	0.0181	0.143
miR-3677-5p	Bifidobacterium longum	-0.21	0.0183	0.143
miR-6081-5p	Bacteroides fragilis	0.21	0.0183	0.143
miR-4771	Enterorhabdus caecimuris	-0.21	0.0184	0.143
miR-4265-5p	Bacteroides uniformis	-0.21	0.0185	0.143
miR-1193	Bacteroides cellulosilyticus	0.21	0.0187	0.144
miR-3652	Enterorhabdus caecimuris	-0.21	0.0187	0.144
miR-4771	Sutterella parvirubra	0.21	0.0195	0.149
miR-3934-3p	Coprococcus comes	0.21	0.0198	0.151
miR-4672-5p	Adlercreutzia equolifaciens	0.21	0.02	0.152
miR-4771	Prevotella copri	0.21	0.0201	0.152
miR-632-5p	Bacteroides fragilis	-0.21	0.0204	0.154
miR-4672-5p	Eubacterium eligens	0.21	0.0207	0.154
miR-662	Allisonella histaminiformans	0.21	0.0207	0.154
miR-4259	Bacteroides dorei	0.21	0.0208	0.155
miR-4684-3p	Barnesiella intestinihominis	0.21	0.0214	0.158
miR-5191-5p	Eubacterium eligens	-0.21	0.0214	0.158
miR-1204-3p	Coprobacter fastidiosus	0.21	0.0216	0.159
miR-5191-5p	Alistipes putredinis	-0.2	0.0219	0.16
miR-3622a-5p	Bifidobacterium longum	0.2	0.022	0.16
miR-3652	Bifidobacterium dentium	-0.2	0.022	0.16
miR-6726-5p	Alistipes putredinis	-0.2	0.0227	0.164
miR-4672-5p	Alistipes putredinis	0.2	0.023	0.165
miR-622-5p	Eubacterium sp CAG 38	0.2	0.0231	0.166
miR-509-3p	Alistipes putredinis	0.2	0.0232	0.166
miR-1229-5p	Prevotella copri	0.2	0.0236	0.168
miR-4767	Porphyromonas asaccharolytica	-0.2	0.0237	0.168
miR-6787-5p	Clostridium clostridioforme	-0.2	0.0239	0.168
miR-1204-3p	Ruthenibacterium lactatiformans	-0.2	0.024	0.168
miR-320e	Porphyromonas asaccharolytica	-0.2	0.024	0.168
miR-8052	Blautia obeum	-0.2	0.0241	0.168
miR-9901	Eubacterium sp CAG 274	0.2	0.0242	0.168
miR-662	Clostridium sp CAG 58	-0.2	0.0243	0.168
miR-6787-5p	Ruthenibacterium lactatiformans	0.2	0.0247	0.17
miR-4672-5p	Bifidobacterium longum	0.2	0.0248	0.17
miR-3180	Actinomyces sp ICM47	0.2	0.0252	0.172
miR-4672-5p	Clostridium clostridioforme	-0.2	0.0254	0.173
miR-4684-3p	Sutterella parvirubra	-0.2	0.0256	0.174
miR-1204-3p	Methanobrevibacter smithii	0.2	0.0258	0.175
miR-3909-5p	Bacteroides uniformis	-0.2	0.0264	0.177
miR-596	Ruthenibacterium lactatiformans	-0.2	0.0264	0.177
miR-632-5p	Proteobacteria bacterium CAG 139	-0.2	0.0269	0.18
miR-411-5p	Streptococcus vestibularis	0.2	0.0271	0.181
miR-641	Clostridium sp CAG 58	-0.2	0.0273	0.181
miR-3934-3p	Ruthenibacterium lactatiformans	0.2	0.0274	0.181
miR-7158-3p	Ruminococcus bromii	-0.2	0.0276	0.181
miR-411-5p	Eubacterium sp CAG 274	-0.2	0.0277	0.181
miR-1193	Paraprevotella xylaniphila	0.2	0.0278	0.181
miR-6787-5p	Porphyromonas asaccharolytica	0.2	0.0278	0.181
miR-3909-5p	Eubacterium sp CAG 274	-0.2	0.0281	0.183
miR-4519-3p	Bacteroides fragilis	-0.2	0.029	0.188
miR-641	Adlercreutzia equolifaciens	-0.2	0.0291	0.188
miR-4265-5p	Dorea longicatena	0.2	0.0292	0.188
miR-137-3p	Collinsella stercoris	-0.19	0.0294	0.188
miR-9901	Allisonella histaminiformans	-0.19	0.0294	0.188
miR-4672-5p	Ruminococcaceae bacterium D5	0.19	0.0296	0.188
miR-1193	Clostridium clostridioforme	-0.19	0.0298	0.188
miR-181a-5p	Allisonella histaminiformans	0.19	0.0298	0.188
miR-1229-5p	Eubacterium eligens	0.19	0.0304	0.191
miR-181a-5p	Bacteroides uniformis	-0.19	0.0306	0.192
miR-2277-5p	Gordonibacter pamelaeae	-0.19	0.0308	0.192
miR-4802-3p	Coprococcus comes	0.19	0.0308	0.192
miR-10226	Eisenbergiella tayi	-0.19	0.0309	0.192
miR-3180	Ruminococcus bromii	-0.19	0.0312	0.192
miR-662	Porphyromonas asaccharolytica	-0.19	0.0312	0.192
miR-4682	Actinomyces sp ICM47	0.19	0.0315	0.193
miR-6746-5p	Methanobrevibacter smithii	0.19	0.0315	0.193
miR-3180	Enterorhabdus caecimuris	-0.19	0.0319	0.195
miR-5191-5p	Enterorhabdus caecimuris	-0.19	0.0324	0.196
miR-9901	Bifidobacterium adolescentis	0.19	0.0324	0.196
miR-411-5p	Barnesiella intestinihominis	-0.19	0.0326	0.196
miR-622-5p	Collinsella stercoris	-0.19	0.0326	0.196
miR-4767	Eubacterium sp CAG 274	-0.19	0.0328	0.197
miR-8052	Anaeromassilibacillus sp An250	-0.19	0.033	0.197
miR-1229-5p	Porphyromonas asaccharolytica	-0.19	0.0336	0.198
miR-1229-5p	Ruthenibacterium lactatiformans	-0.19	0.0336	0.198
miR-320e	Lawsonibacter asaccharolyticus	-0.19	0.0337	0.198
miR-3652	Gordonibacter pamelaeae	-0.19	0.0337	0.198
miR-1193	Ruminococcus bromii	0.19	0.0339	0.198
miR-596	Enterorhabdus caecimuris	-0.19	0.0339	0.198
miR-6081-5p	Bacteroides uniformis	0.19	0.0339	0.198
miR-5191-5p	Lachnospira pectinoschiza	-0.19	0.034	0.198
miR-4265-5p	Eisenbergiella tayi	-0.19	0.0341	0.198
miR-4767	Bacteroides uniformis	-0.19	0.0348	0.201
miR-8052	Dorea longicatena	-0.19	0.0348	0.201
miR-3180	Allisonella histaminiformans	0.19	0.0349	0.201
miR-1291	Ruminococcus bromii	0.19	0.0352	0.202
miR-10226	Methanobrevibacter smithii	0.19	0.0356	0.203
miR-3622a-5p	Sutterella parvirubra	-0.19	0.0357	0.203
miR-4519-3p	Collinsella stercoris	0.19	0.037	0.209
miR-137-3p	Roseburia inulinivorans	0.19	0.0371	0.209
miR-411-5p	Alistipes putredinis	-0.19	0.0372	0.209
miR-411-5p	Ruminococcus bicirculans	-0.19	0.0372	0.209
miR-3934-3p	Porphyromonas asaccharolytica	0.19	0.0375	0.21
miR-3677-5p	Proteobacteria bacterium CAG 139	-0.19	0.0384	0.215
miR-4684-3p	Ruminococcaceae bacterium D5	0.19	0.0385	0.215
miR-3934-3p	Allisonella histaminiformans	-0.19	0.0387	0.215
miR-641	Bacteroides fragilis	-0.19	0.0389	0.216
miR-181a-5p	Clostridium clostridioforme	-0.18	0.0396	0.217
miR-509-3p	Bifidobacterium adolescentis	0.18	0.0396	0.217
miR-596	Bacteroides dorei	-0.18	0.0396	0.217
miR-4682	Proteobacteria bacterium CAG 139	-0.18	0.04	0.219
miR-3154	Allisonella histaminiformans	-0.18	0.0403	0.22
miR-4519-3p	Lawsonibacter asaccharolyticus	-0.18	0.0412	0.224
miR-4265-5p	Lawsonibacter asaccharolyticus	-0.18	0.0413	0.224
miR-4259	Bifidobacterium longum	-0.18	0.0416	0.225
miR-4684-3p	Ruminococcus bicirculans	0.18	0.0417	0.225
miR-596	Barnesiella intestinihominis	-0.18	0.0418	0.225
miR-509-3p	Anaeromassilibacillus sp An250	0.18	0.0424	0.227
miR-4265-5p	Bacteroides dorei	-0.18	0.0425	0.227
miR-4313-3p	Ruminococcaceae bacterium D5	0.18	0.043	0.229
miR-3652	Bacteroides uniformis	-0.18	0.0432	0.229
miR-1204-3p	Bacteroides uniformis	-0.18	0.0437	0.231
miR-6081-5p	Ruthenibacterium lactatiformans	0.18	0.0445	0.235
miR-641	Bacteroides cellulosilyticus	-0.18	0.0449	0.236
miR-10226	Porphyromonas asaccharolytica	0.18	0.0452	0.237
miR-596	Streptococcus vestibularis	0.18	0.0455	0.238
miR-3909-5p	Streptococcus vestibularis	0.18	0.0456	0.238
miR-411-5p	Acidaminococcus intestini	0.18	0.0457	0.238
miR-4682	Sutterella parvirubra	0.18	0.0462	0.24
miR-509-3p	Bacteroides uniformis	-0.18	0.0464	0.24
miR-4684-3p	Anaeromassilibacillus sp An250	0.18	0.0471	0.243
miR-1229-5p	Eubacterium sp CAG 38	0.18	0.0472	0.243
miR-3677-5p	Sutterella parvirubra	0.18	0.0477	0.243
miR-411-5p	Adlercreutzia equolifaciens	-0.18	0.0477	0.243
miR-137-3p	Clostridium sp CAG 58	-0.18	0.0478	0.243
miR-4265-5p	Ruminococcaceae bacterium D5	-0.18	0.0478	0.243
miR-320e	Eubacterium eligens	-0.18	0.0482	0.245
miR-6787-5p	Paraprevotella xylaniphila	0.18	0.0486	0.246
miR-1229-5p	Ruminococcaceae bacterium D5	-0.18	0.049	0.247
miR-6726-5p	Adlercreutzia equolifaciens	-0.18	0.0499	0.251
miR-596	Acidaminococcus intestini	0.18	0.05	0.251
miR-4684-3p	Clostridium clostridioforme	-0.18	0.0501	0.251
miR-4767	Ruthenibacterium lactatiformans	-0.18	0.0507	0.253
miR-3180	Eisenbergiella tayi	-0.17	0.051	0.254
miR-181a-5p	Ruminococcaceae bacterium D5	0.17	0.0514	0.255
miR-4519-3p	Clostridium sp CAG 58	-0.17	0.0517	0.256
miR-411-5p	Lachnospira pectinoschiza	-0.17	0.0522	0.258
miR-3934-3p	Bacteroides cellulosilyticus	0.17	0.0525	0.258
miR-3677-5p	Streptococcus vestibularis	0.17	0.0526	0.258
miR-320e	Streptococcus vestibularis	0.17	0.0529	0.258
miR-4672-5p	Roseburia inulinivorans	-0.17	0.0529	0.258
miR-4767	Eubacterium eligens	0.17	0.0532	0.259
miR-4313-3p	Dorea longicatena	-0.17	0.0537	0.261
miR-3677-5p	Ruminococcus bicirculans	-0.17	0.0539	0.261
miR-4682	Lachnospira pectinoschiza	-0.17	0.054	0.261
miR-320e	Allisonella histaminiformans	0.17	0.0541	0.261
miR-3652	Actinomyces sp ICM47	0.17	0.0543	0.261
miR-2277-5p	Ruthenibacterium lactatiformans	-0.17	0.0544	0.261
miR-3652	Porphyromonas asaccharolytica	-0.17	0.055	0.263
miR-6787-5p	Blautia obeum	-0.17	0.0556	0.264
miR-4259	Gordonibacter pamelaeae	-0.17	0.0557	0.264
miR-4672-5p	Bacteroides cellulosilyticus	0.17	0.0557	0.264
miR-3622a-5p	Eubacterium sp CAG 38	-0.17	0.0561	0.265
miR-509-3p	Eubacterium sp CAG 274	-0.17	0.0561	0.265
miR-3622a-5p	Roseburia sp CAG 182	0.17	0.0564	0.265
miR-3180	Porphyromonas asaccharolytica	-0.17	0.0569	0.266
miR-7158-3p	Prevotella buccalis	-0.17	0.0569	0.266
miR-509-3p	Gordonibacter pamelaeae	-0.17	0.0571	0.266
miR-3180	Bifidobacterium longum	-0.17	0.0574	0.267
miR-4313-3p	Eubacterium eligens	0.17	0.0575	0.267
miR-641	Porphyromonas asaccharolytica	0.17	0.0576	0.267
miR-1193	Eisenbergiella tayi	0.17	0.0582	0.268
miR-632-5p	Acidaminococcus intestini	0.17	0.0582	0.268
miR-3652	Adlercreutzia equolifaciens	-0.17	0.0584	0.268
miR-6081-5p	Dorea longicatena	-0.17	0.059	0.27
miR-6726-5p	Coprobacter fastidiosus	-0.17	0.0592	0.271
miR-3652	Barnesiella intestinihominis	-0.17	0.0597	0.272
miR-5191-5p	Collinsella stercoris	0.17	0.0603	0.274
miR-3909-5p	Actinomyces sp ICM47	0.17	0.061	0.277
miR-1193	Prevotella buccalis	0.17	0.0614	0.278
miR-632-5p	Collinsella stercoris	0.17	0.0616	0.278
miR-137-3p	Acidaminococcus intestini	-0.17	0.0619	0.279
miR-2277-5p	Blautia obeum	-0.17	0.0621	0.279
miR-5191-5p	Acidaminococcus intestini	0.17	0.0623	0.279
miR-6787-5p	Roseburia inulinivorans	-0.17	0.0626	0.28
miR-4519-3p	Bifidobacterium longum	-0.17	0.0632	0.282
miR-3677-5p	Enterorhabdus caecimuris	-0.17	0.0636	0.282
miR-3909-5p	Enterorhabdus caecimuris	-0.17	0.0636	0.282
miR-4259	Dorea longicatena	-0.17	0.0638	0.282
miR-509-3p	Paraprevotella xylaniphila	0.17	0.0642	0.283
miR-9901	Paraprevotella xylaniphila	-0.17	0.0645	0.284
miR-181a-5p	Actinomyces sp ICM47	0.17	0.0646	0.284
miR-2277-5p	Clostridium sp CAG 58	-0.17	0.0652	0.285
miR-4767	Dorea longicatena	0.17	0.0652	0.285
miR-632-5p	Prevotella buccalis	-0.17	0.0659	0.287
miR-4283	Paraprevotella xylaniphila	0.16	0.0665	0.289
miR-137-3p	Eubacterium eligens	0.16	0.0668	0.29
miR-6726-5p	Enterorhabdus caecimuris	-0.16	0.068	0.295
miR-4771	Bifidobacterium adolescentis	-0.16	0.0682	0.295
miR-4519-3p	Eisenbergiella tayi	-0.16	0.0686	0.295
miR-1204-3p	Coprococcus comes	0.16	0.0688	0.295
miR-4672-5p	Collinsella stercoris	0.16	0.069	0.295
miR-662	Proteobacteria bacterium CAG 139	-0.16	0.0691	0.295
miR-3180	Alistipes putredinis	-0.16	0.0692	0.295
miR-662	Ruminococcus bromii	-0.16	0.0695	0.296
miR-320e	Bifidobacterium adolescentis	-0.16	0.0704	0.299
miR-6746-5p	Clostridium clostridioforme	0.16	0.0705	0.299
miR-4265-5p	Ruminococcus bromii	-0.16	0.0711	0.299
miR-622-5p	Ruthenibacterium lactatiformans	-0.16	0.0711	0.299
miR-4283	Blautia obeum	-0.16	0.0713	0.299
miR-4767	Prevotella buccalis	-0.16	0.0714	0.299
miR-662	Lachnospira pectinoschiza	-0.16	0.0714	0.299
miR-3909-5p	Eubacterium sp CAG 38	-0.16	0.0728	0.304
miR-3180	Eubacterium sp CAG 274	-0.16	0.073	0.304
miR-411-5p	Dorea longicatena	0.16	0.0736	0.306
miR-4802-3p	Bacteroides fragilis	-0.16	0.074	0.307
miR-7158-3p	Bacteroides fragilis	-0.16	0.0744	0.308
miR-6726-5p	Porphyromonas asaccharolytica	-0.16	0.076	0.314
miR-596	Lachnospira pectinoschiza	-0.16	0.0762	0.314
miR-3180	Methanobrevibacter smithii	-0.16	0.0766	0.315
miR-4684-3p	Acidaminococcus intestini	-0.16	0.0771	0.316
miR-662	Barnesiella intestinihominis	-0.16	0.0771	0.316
miR-2277-5p	Streptococcus vestibularis	0.16	0.0784	0.32
miR-6081-5p	Paraprevotella xylaniphila	-0.16	0.0786	0.32
miR-3622a-5p	Clostridium clostridioforme	0.16	0.079	0.321
miR-4313-3p	Actinomyces sp ICM47	-0.16	0.0793	0.322
miR-1229-5p	Ruminococcus bromii	-0.16	0.0796	0.322
miR-596	Ruminococcus bicirculans	-0.16	0.08	0.323
miR-641	Ruthenibacterium lactatiformans	-0.16	0.0804	0.324
miR-632-5p	Bacteroides dorei	-0.16	0.0809	0.325
miR-3652	Dorea longicatena	0.16	0.0813	0.326
miR-6726-5p	Bifidobacterium dentium	0.16	0.0814	0.326
miR-137-3p	Eubacterium sp CAG 38	0.16	0.0816	0.326
miR-4802-3p	Prevotella copri	-0.16	0.0819	0.327
miR-632-5p	Lawsonibacter asaccharolyticus	-0.16	0.0823	0.327
miR-632-5p	Porphyromonas asaccharolytica	-0.16	0.0826	0.327
miR-4672-5p	Acidaminococcus intestini	-0.16	0.0828	0.327
miR-4259	Acidaminococcus intestini	0.16	0.0829	0.327
miR-320e	Bifidobacterium longum	-0.16	0.0832	0.327
miR-1193	Porphyromonas asaccharolytica	0.16	0.0833	0.327
miR-3934-3p	Acidaminococcus intestini	-0.16	0.0834	0.327
miR-320e	Eubacterium sp CAG 274	-0.16	0.0842	0.33
miR-4259	Roseburia inulinivorans	0.15	0.085	0.331
miR-1291	Barnesiella intestinihominis	0.15	0.0851	0.331
miR-6787-5p	Bacteroides uniformis	-0.15	0.0851	0.331
miR-4283	Eisenbergiella tayi	-0.15	0.0853	0.331
miR-3934-3p	Collinsella stercoris	0.15	0.0855	0.331
miR-641	Eisenbergiella tayi	-0.15	0.0855	0.331
miR-1204-3p	Prevotella buccalis	-0.15	0.0861	0.332
miR-3652	Sutterella parvirubra	0.15	0.0866	0.333
miR-4283	Coprobacter fastidiosus	0.15	0.0874	0.336
miR-8052	Paraprevotella xylaniphila	0.15	0.0875	0.336
miR-4802-3p	Ruminococcaceae bacterium D5	0.15	0.0886	0.339
miR-10226	Bacteroides cellulosilyticus	-0.15	0.0889	0.339
miR-137-3p	Paraprevotella xylaniphila	-0.15	0.0891	0.339
miR-1229-5p	Eubacterium sp CAG 274	-0.15	0.0896	0.34
miR-662	Alistipes putredinis	-0.15	0.0898	0.34
miR-4672-5p	Actinomyces sp ICM47	-0.15	0.0902	0.34
miR-1193	Ruminococcus bicirculans	0.15	0.0903	0.34
miR-596	Anaeromassilibacillus sp An250	-0.15	0.0903	0.34
miR-1204-3p	Ruminococcus bicirculans	0.15	0.0912	0.343
miR-1291	Prevotella buccalis	0.15	0.0919	0.345
miR-137-3p	Proteobacteria bacterium CAG 139	0.15	0.0928	0.348
miR-320e	Prevotella buccalis	-0.15	0.0935	0.35
miR-509-3p	Coprobacter fastidiosus	0.15	0.0937	0.35
miR-4259	Alistipes putredinis	-0.15	0.094	0.35
miR-6746-5p	Blautia obeum	0.15	0.0942	0.35
miR-4682	Acidaminococcus intestini	0.15	0.0947	0.351
miR-622-5p	Eubacterium sp CAG 274	-0.15	0.0952	0.352
miR-509-3p	Roseburia inulinivorans	-0.15	0.0954	0.352
miR-3622a-5p	Roseburia inulinivorans	-0.15	0.0956	0.352
miR-137-3p	Dorea longicatena	-0.15	0.0958	0.352
miR-3154	Alistipes putredinis	0.15	0.0963	0.353
miR-4684-3p	Streptococcus vestibularis	0.15	0.0964	0.353
miR-632-5p	Lachnospira pectinoschiza	-0.15	0.0966	0.353
miR-10226	Streptococcus vestibularis	0.15	0.0967	0.353
miR-4684-3p	Bifidobacterium adolescentis	0.15	0.0973	0.354
miR-509-3p	Collinsella stercoris	0.15	0.0976	0.355
miR-137-3p	Coprococcus comes	-0.15	0.0987	0.358
miR-6081-5p	Gordonibacter pamelaeae	0.15	0.0995	0.36
miR-4265-5p	Bifidobacterium longum	-0.15	0.103	0.37
miR-4672-5p	Ruminococcus bromii	0.15	0.103	0.37
miR-6787-5p	Actinomyces sp ICM47	-0.15	0.103	0.37
miR-7158-3p	Clostridium sp CAG 58	-0.15	0.103	0.37
miR-3934-3p	Actinomyces sp ICM47	-0.15	0.104	0.372
miR-4313-3p	Barnesiella intestinihominis	0.15	0.104	0.372
miR-10226	Lawsonibacter asaccharolyticus	-0.15	0.105	0.373
miR-1193	Collinsella stercoris	0.15	0.105	0.373
miR-5191-5p	Prevotella copri	0.15	0.105	0.373
miR-622-5p	Acidaminococcus intestini	-0.15	0.106	0.375
miR-662	Lawsonibacter asaccharolyticus	-0.15	0.106	0.375
miR-1204-3p	Allisonella histaminiformans	0.14	0.107	0.377
miR-3652	Bacteroides fragilis	-0.14	0.107	0.377
miR-6081-5p	Ruminococcus bromii	0.14	0.107	0.377
miR-3622a-5p	Actinomyces sp ICM47	-0.14	0.109	0.383
miR-1204-3p	Collinsella stercoris	0.14	0.11	0.384
miR-3154	Porphyromonas asaccharolytica	0.14	0.11	0.384
miR-320e	Sutterella parvirubra	0.14	0.11	0.384
miR-3180	Lawsonibacter asaccharolyticus	-0.14	0.111	0.386
miR-3934-3p	Eubacterium sp CAG 38	-0.14	0.111	0.386
miR-4283	Roseburia inulinivorans	-0.14	0.112	0.389
miR-2277-5p	Eubacterium eligens	-0.14	0.114	0.394
miR-9901	Lawsonibacter asaccharolyticus	0.14	0.114	0.394
miR-1193	Actinomyces sp ICM47	-0.14	0.115	0.396
miR-3677-5p	Anaeromassilibacillus sp An250	-0.14	0.115	0.396
miR-6081-5p	Lachnospira pectinoschiza	0.14	0.115	0.396
miR-3652	Methanobrevibacter smithii	-0.14	0.116	0.397
miR-4672-5p	Porphyromonas asaccharolytica	0.14	0.116	0.397
miR-622-5p	Roseburia inulinivorans	0.14	0.116	0.397
miR-3622a-5p	Ruminococcus bicirculans	0.14	0.117	0.398
miR-4259	Enterorhabdus caecimuris	-0.14	0.117	0.398
miR-6746-5p	Bacteroides fragilis	0.14	0.117	0.398
miR-1204-3p	Alistipes putredinis	0.14	0.118	0.398
miR-3909-5p	Bacteroides fragilis	-0.14	0.118	0.398
miR-641	Actinomyces sp ICM47	0.14	0.118	0.398
miR-6746-5p	Ruminococcaceae bacterium D5	0.14	0.118	0.398
miR-3677-5p	Clostridium clostridioforme	0.14	0.119	0.4
miR-641	Barnesiella intestinihominis	-0.14	0.119	0.4
miR-1193	Proteobacteria bacterium CAG 139	0.14	0.12	0.403
miR-4771	Methanobrevibacter smithii	0.14	0.121	0.404
miR-6726-5p	Roseburia sp CAG 182	-0.14	0.121	0.404
miR-4265-5p	Eubacterium sp CAG 274	-0.14	0.122	0.404
miR-662	Bacteroides fragilis	-0.14	0.122	0.404
miR-6726-5p	Paraprevotella xylaniphila	0.14	0.122	0.404
miR-1291	Lachnospira pectinoschiza	0.14	0.123	0.404
miR-320e	Eisenbergiella tayi	-0.14	0.123	0.404
miR-3677-5p	Blautia obeum	-0.14	0.123	0.404
miR-3677-5p	Ruminococcus bromii	-0.14	0.123	0.404
miR-4519-3p	Acidaminococcus intestini	0.14	0.123	0.404
miR-6081-5p	Allisonella histaminiformans	-0.14	0.123	0.404
miR-662	Collinsella stercoris	0.14	0.123	0.404
miR-3909-5p	Clostridium sp CAG 58	-0.14	0.124	0.406
miR-1204-3p	Paraprevotella xylaniphila	-0.14	0.125	0.409
miR-1229-5p	Lachnospira pectinoschiza	-0.14	0.126	0.409
miR-181a-5p	Adlercreutzia equolifaciens	-0.14	0.126	0.409
miR-2277-5p	Collinsella stercoris	0.14	0.126	0.409
miR-4771	Ruminococcus bromii	-0.14	0.126	0.409
miR-1291	Sutterella parvirubra	-0.14	0.128	0.414
miR-3622a-5p	Paraprevotella xylaniphila	-0.14	0.128	0.414
miR-6081-5p	Acidaminococcus intestini	-0.14	0.128	0.414
miR-4283	Gordonibacter pamelaeae	-0.14	0.129	0.415
miR-4802-3p	Bifidobacterium longum	0.14	0.129	0.415
miR-4265-5p	Gordonibacter pamelaeae	-0.14	0.13	0.416
miR-4771	Porphyromonas asaccharolytica	-0.14	0.13	0.416
miR-7158-3p	Acidaminococcus intestini	0.14	0.13	0.416
miR-1193	Adlercreutzia equolifaciens	0.14	0.131	0.418
miR-4771	Ruminococcaceae bacterium D5	0.14	0.131	0.418
miR-2277-5p	Bacteroides uniformis	-0.14	0.132	0.419
miR-4672-5p	Ruthenibacterium lactatiformans	0.14	0.132	0.419
miR-4771	Gordonibacter pamelaeae	-0.14	0.132	0.419
miR-181a-5p	Barnesiella intestinihominis	-0.14	0.133	0.42
miR-6081-5p	Anaeromassilibacillus sp An250	0.14	0.133	0.42
miR-6787-5p	Roseburia sp CAG 182	-0.13	0.133	0.42
miR-509-3p	Coprococcus comes	0.13	0.134	0.422
miR-662	Prevotella buccalis	-0.13	0.134	0.422
miR-7158-3p	Paraprevotella xylaniphila	0.13	0.137	0.43
miR-1204-3p	Clostridium sp CAG 58	-0.13	0.138	0.432
miR-8052	Porphyromonas asaccharolytica	-0.13	0.138	0.432
miR-9901	Ruminococcus bicirculans	0.13	0.139	0.434
miR-662	Bifidobacterium dentium	0.13	0.14	0.437
miR-10226	Actinomyces sp ICM47	-0.13	0.142	0.441
miR-1291	Adlercreutzia equolifaciens	0.13	0.142	0.441
miR-3677-5p	Eubacterium sp CAG 274	-0.13	0.142	0.441
miR-3934-3p	Gordonibacter pamelaeae	-0.13	0.143	0.441
miR-4682	Clostridium sp CAG 58	0.13	0.143	0.441
miR-509-3p	Ruminococcus bromii	0.13	0.143	0.441
miR-7158-3p	Collinsella stercoris	0.13	0.143	0.441
miR-1229-5p	Bacteroides dorei	0.13	0.144	0.442
miR-662	Bifidobacterium longum	-0.13	0.144	0.442
miR-6081-5p	Eisenbergiella tayi	0.13	0.145	0.445
miR-9901	Roseburia inulinivorans	-0.13	0.146	0.447
miR-3909-5p	Ruminococcus bromii	-0.13	0.147	0.448
miR-3934-3p	Bifidobacterium dentium	0.13	0.147	0.448
miR-596	Actinomyces sp ICM47	0.13	0.147	0.448
miR-6081-5p	Eubacterium eligens	0.13	0.148	0.45
miR-6081-5p	Streptococcus vestibularis	-0.13	0.149	0.452
miR-320e	Coprococcus comes	0.13	0.15	0.455
miR-2277-5p	Eubacterium sp CAG 274	-0.13	0.151	0.455
miR-4684-3p	Ruminococcus bromii	0.13	0.151	0.455
miR-6081-5p	Coprococcus comes	-0.13	0.151	0.455
miR-6726-5p	Eubacterium eligens	0.13	0.151	0.455
miR-3154	Bifidobacterium adolescentis	0.13	0.152	0.455
miR-5191-5p	Blautia obeum	-0.13	0.152	0.455
miR-7158-3p	Blautia obeum	-0.13	0.152	0.455
miR-3154	Collinsella stercoris	0.13	0.153	0.455
miR-4682	Eubacterium sp CAG 274	-0.13	0.153	0.455
miR-8052	Coprobacter fastidiosus	0.13	0.153	0.455
miR-8052	Ruminococcus bicirculans	-0.13	0.153	0.455
miR-2277-5p	Ruminococcaceae bacterium D5	0.13	0.154	0.457
miR-4259	Adlercreutzia equolifaciens	-0.13	0.156	0.461
miR-4259	Lachnospira pectinoschiza	-0.13	0.156	0.461
miR-4283	Clostridium sp CAG 58	-0.13	0.156	0.461
miR-181a-5p	Blautia obeum	-0.13	0.157	0.461
miR-3652	Collinsella stercoris	0.13	0.157	0.461
miR-4283	Ruthenibacterium lactatiformans	-0.13	0.157	0.461
miR-4313-3p	Lawsonibacter asaccharolyticus	0.13	0.157	0.461
miR-3909-5p	Barnesiella intestinihominis	-0.13	0.158	0.462
miR-7158-3p	Proteobacteria bacterium CAG 139	-0.13	0.158	0.462
miR-3622a-5p	Ruthenibacterium lactatiformans	0.13	0.16	0.465
miR-3677-5p	Actinomyces sp ICM47	0.13	0.16	0.465
miR-4519-3p	Streptococcus vestibularis	0.13	0.16	0.465
miR-632-5p	Dorea longicatena	0.13	0.16	0.465
miR-4283	Streptococcus vestibularis	0.13	0.161	0.467
miR-6746-5p	Lawsonibacter asaccharolyticus	0.13	0.161	0.467
miR-320e	Ruminococcaceae bacterium D5	-0.13	0.162	0.468
miR-6081-5p	Lawsonibacter asaccharolyticus	0.13	0.162	0.468
miR-1193	Allisonella histaminiformans	-0.13	0.163	0.47
miR-4313-3p	Sutterella parvirubra	-0.13	0.163	0.47
miR-1229-5p	Methanobrevibacter smithii	-0.12	0.165	0.473
miR-181a-5p	Dorea longicatena	0.13	0.165	0.473
miR-6746-5p	Roseburia sp CAG 182	0.13	0.165	0.473
miR-3154	Ruminococcaceae bacterium D5	0.12	0.166	0.474
miR-641	Blautia obeum	-0.12	0.166	0.474
miR-6746-5p	Eubacterium sp CAG 38	-0.12	0.166	0.474
miR-596	Ruminococcus bromii	-0.12	0.167	0.476
miR-181a-5p	Collinsella stercoris	0.12	0.168	0.476
miR-4682	Gordonibacter pamelaeae	-0.12	0.168	0.476
miR-4767	Collinsella stercoris	-0.12	0.168	0.476
miR-7158-3p	Porphyromonas asaccharolytica	-0.12	0.168	0.476
miR-3622a-5p	Ruminococcus bromii	-0.12	0.17	0.48
miR-1229-5p	Bifidobacterium adolescentis	-0.12	0.172	0.485
miR-3154	Sutterella parvirubra	-0.12	0.173	0.487
miR-3154	Prevotella buccalis	0.12	0.174	0.489
miR-3154	Ruminococcus bromii	0.12	0.174	0.489
miR-4767	Alistipes putredinis	-0.12	0.175	0.49
miR-9901	Eisenbergiella tayi	-0.12	0.175	0.49
miR-1204-3p	Dorea longicatena	0.12	0.176	0.49
miR-2277-5p	Allisonella histaminiformans	0.12	0.176	0.49
miR-622-5p	Clostridium clostridioforme	-0.12	0.176	0.49
miR-622-5p	Roseburia sp CAG 182	0.12	0.176	0.49
miR-1291	Bacteroides dorei	0.12	0.177	0.49
miR-3652	Acidaminococcus intestini	0.12	0.177	0.49
miR-632-5p	Ruminococcaceae bacterium D5	-0.12	0.177	0.49
miR-3622a-5p	Blautia obeum	0.12	0.178	0.492
miR-596	Bacteroides fragilis	-0.12	0.178	0.492
miR-4265-5p	Ruminococcus bicirculans	-0.12	0.179	0.492
miR-7158-3p	Alistipes putredinis	-0.12	0.179	0.492
miR-10226	Acidaminococcus intestini	-0.12	0.18	0.492
miR-2277-5p	Adlercreutzia equolifaciens	-0.12	0.18	0.492
miR-4767	Clostridium clostridioforme	-0.12	0.18	0.492
miR-4802-3p	Adlercreutzia equolifaciens	0.12	0.18	0.492
miR-6726-5p	Bifidobacterium longum	-0.12	0.18	0.492
miR-4259	Bifidobacterium adolescentis	-0.12	0.181	0.493
miR-6787-5p	Ruminococcus bicirculans	0.12	0.182	0.493
miR-2277-5p	Sutterella parvirubra	0.12	0.183	0.493
miR-3154	Methanobrevibacter smithii	0.12	0.183	0.493
miR-3909-5p	Roseburia inulinivorans	-0.12	0.183	0.493
miR-4672-5p	Barnesiella intestinihominis	0.12	0.183	0.493
miR-4684-3p	Proteobacteria bacterium CAG 139	0.12	0.183	0.493
miR-4767	Coprococcus comes	0.12	0.183	0.493
miR-509-3p	Prevotella copri	0.12	0.183	0.493
miR-622-5p	Clostridium sp CAG 58	-0.12	0.183	0.493
miR-4684-3p	Bifidobacterium longum	0.12	0.184	0.495
miR-3180	Clostridium sp CAG 58	-0.12	0.185	0.495
miR-4802-3p	Alistipes putredinis	0.12	0.185	0.495
miR-641	Eubacterium sp CAG 274	-0.12	0.185	0.495
miR-509-3p	Eubacterium eligens	0.12	0.186	0.497
miR-3677-5p	Acidaminococcus intestini	0.12	0.188	0.501
miR-6787-5p	Collinsella stercoris	0.12	0.188	0.501
miR-3180	Prevotella buccalis	-0.12	0.189	0.502
miR-4672-5p	Eubacterium sp CAG 38	-0.12	0.189	0.502
miR-4313-3p	Lachnospira pectinoschiza	0.12	0.19	0.504
miR-8052	Bifidobacterium adolescentis	-0.12	0.191	0.506
miR-7158-3p	Lachnospira pectinoschiza	-0.12	0.192	0.508
miR-8052	Bacteroides dorei	0.12	0.194	0.511
miR-9901	Adlercreutzia equolifaciens	0.12	0.194	0.511
miR-6726-5p	Roseburia inulinivorans	0.12	0.195	0.513
miR-622-5p	Proteobacteria bacterium CAG 139	0.12	0.196	0.515
miR-4265-5p	Bacteroides fragilis	-0.12	0.197	0.515
miR-4771	Bifidobacterium longum	-0.12	0.197	0.515
miR-1229-5p	Coprococcus comes	-0.12	0.198	0.515
miR-3154	Bacteroides dorei	-0.12	0.198	0.515
miR-3677-5p	Bifidobacterium adolescentis	-0.12	0.198	0.515
miR-3677-5p	Lachnospira pectinoschiza	-0.12	0.198	0.515
miR-9901	Prevotella copri	-0.12	0.198	0.515
miR-137-3p	Adlercreutzia equolifaciens	-0.12	0.199	0.516
miR-622-5p	Methanobrevibacter smithii	-0.12	0.199	0.516
miR-8052	Coprococcus comes	-0.12	0.199	0.516
miR-4682	Eubacterium eligens	-0.12	0.201	0.518
miR-4767	Streptococcus vestibularis	0.12	0.201	0.518
miR-5191-5p	Eubacterium sp CAG 274	-0.12	0.201	0.518
miR-9901	Sutterella parvirubra	-0.12	0.201	0.518
miR-181a-5p	Acidaminococcus intestini	0.11	0.202	0.518
miR-622-5p	Coprobacter fastidiosus	0.11	0.202	0.518
miR-641	Streptococcus vestibularis	0.11	0.202	0.518
miR-10226	Bifidobacterium longum	0.11	0.204	0.52
miR-4283	Ruminococcus bromii	-0.11	0.204	0.52
miR-4771	Eubacterium sp CAG 274	-0.11	0.204	0.52
miR-4802-3p	Coprobacter fastidiosus	0.11	0.204	0.52
miR-6081-5p	Bacteroides cellulosilyticus	0.11	0.204	0.52
miR-3154	Actinomyces sp ICM47	-0.11	0.205	0.521
miR-9901	Bifidobacterium dentium	0.11	0.208	0.528
miR-181a-5p	Ruminococcus bicirculans	-0.11	0.21	0.532
miR-622-5p	Lawsonibacter asaccharolyticus	-0.11	0.21	0.532
miR-6726-5p	Barnesiella intestinihominis	-0.11	0.211	0.534
miR-632-5p	Bifidobacterium dentium	-0.11	0.212	0.535
miR-181a-5p	Eisenbergiella tayi	-0.11	0.213	0.536
miR-4265-5p	Clostridium clostridioforme	-0.11	0.213	0.536
miR-4519-3p	Ruminococcus bromii	-0.11	0.213	0.536
miR-411-5p	Porphyromonas asaccharolytica	-0.11	0.214	0.537
miR-662	Enterorhabdus caecimuris	-0.11	0.214	0.537
miR-1291	Allisonella histaminiformans	-0.11	0.215	0.539
miR-9901	Actinomyces sp ICM47	-0.11	0.216	0.54
miR-3180	Eubacterium sp CAG 38	0.11	0.217	0.541
miR-3677-5p	Barnesiella intestinihominis	-0.11	0.217	0.541
miR-632-5p	Roseburia inulinivorans	0.11	0.218	0.543
miR-4259	Bacteroides uniformis	-0.11	0.219	0.545
miR-1229-5p	Enterorhabdus caecimuris	-0.11	0.22	0.546
miR-3154	Eubacterium sp CAG 274	0.11	0.22	0.546
miR-4767	Proteobacteria bacterium CAG 139	0.11	0.221	0.547
miR-6726-5p	Eubacterium sp CAG 274	-0.11	0.222	0.548
miR-7158-3p	Bifidobacterium adolescentis	-0.11	0.222	0.548
miR-9901	Ruminococcus bromii	0.11	0.222	0.548
miR-1204-3p	Barnesiella intestinihominis	0.11	0.223	0.548
miR-3909-5p	Blautia obeum	-0.11	0.223	0.548
miR-4265-5p	Prevotella buccalis	-0.11	0.223	0.548
miR-1291	Actinomyces sp ICM47	-0.11	0.224	0.549
miR-509-3p	Blautia obeum	-0.11	0.224	0.549
miR-2277-5p	Actinomyces sp ICM47	0.11	0.225	0.55
miR-3180	Bacteroides cellulosilyticus	-0.11	0.225	0.55
miR-4265-5p	Proteobacteria bacterium CAG 139	-0.11	0.226	0.55
miR-7158-3p	Eisenbergiella tayi	-0.11	0.226	0.55
miR-8052	Lawsonibacter asaccharolyticus	-0.11	0.226	0.55
miR-137-3p	Anaeromassilibacillus sp An250	-0.11	0.227	0.551
miR-4519-3p	Bacteroides dorei	-0.11	0.227	0.551
miR-3934-3p	Blautia obeum	-0.11	0.228	0.553
miR-4771	Barnesiella intestinihominis	0.11	0.23	0.556
miR-6787-5p	Barnesiella intestinihominis	0.11	0.23	0.556
miR-137-3p	Bacteroides dorei	0.11	0.231	0.556
miR-4672-5p	Bifidobacterium adolescentis	0.11	0.231	0.556
miR-6081-5p	Roseburia inulinivorans	0.11	0.231	0.556
miR-8052	Bacteroides fragilis	-0.11	0.232	0.558
miR-1229-5p	Blautia obeum	0.11	0.233	0.558
miR-9901	Lachnospira pectinoschiza	0.11	0.233	0.558
miR-1193	Blautia obeum	-0.11	0.234	0.558
miR-3154	Coprococcus comes	0.11	0.234	0.558
miR-4682	Bifidobacterium adolescentis	-0.11	0.234	0.558
miR-7158-3p	Lawsonibacter asaccharolyticus	-0.11	0.234	0.558
miR-2277-5p	Paraprevotella xylaniphila	0.11	0.236	0.561
miR-3180	Bacteroides fragilis	-0.11	0.236	0.561
miR-4767	Prevotella copri	0.11	0.236	0.561
miR-1193	Eubacterium sp CAG 38	-0.11	0.238	0.563
miR-3909-5p	Gordonibacter pamelaeae	-0.11	0.238	0.563
miR-8052	Bacteroides cellulosilyticus	0.11	0.238	0.563
miR-8052	Prevotella copri	0.11	0.238	0.563
miR-4519-3p	Lachnospira pectinoschiza	-0.11	0.239	0.563
miR-6081-5p	Ruminococcaceae bacterium D5	0.11	0.239	0.563
miR-4682	Streptococcus vestibularis	0.11	0.24	0.563
miR-4684-3p	Bacteroides cellulosilyticus	-0.11	0.24	0.563
miR-4771	Eubacterium sp CAG 38	0.11	0.24	0.563
miR-4802-3p	Lachnospira pectinoschiza	-0.11	0.24	0.563
miR-3934-3p	Bacteroides dorei	-0.11	0.241	0.565
miR-411-5p	Proteobacteria bacterium CAG 139	-0.11	0.242	0.565
miR-4283	Collinsella stercoris	0.11	0.242	0.565
miR-6746-5p	Ruminococcus bromii	-0.11	0.242	0.565
miR-10226	Gordonibacter pamelaeae	0.11	0.243	0.565
miR-3154	Clostridium clostridioforme	0.11	0.243	0.565
miR-5191-5p	Coprococcus comes	-0.11	0.243	0.565
miR-1229-5p	Coprobacter fastidiosus	-0.1	0.244	0.566
miR-4802-3p	Roseburia inulinivorans	-0.1	0.245	0.568
miR-137-3p	Sutterella parvirubra	-0.1	0.246	0.569
miR-641	Ruminococcus bromii	-0.1	0.246	0.569
miR-4672-5p	Sutterella parvirubra	-0.1	0.248	0.572
miR-8052	Ruthenibacterium lactatiformans	-0.1	0.248	0.572
miR-622-5p	Dorea longicatena	-0.1	0.249	0.574
miR-4684-3p	Adlercreutzia equolifaciens	0.1	0.25	0.575
miR-3909-5p	Eubacterium eligens	-0.1	0.251	0.576
miR-4682	Eisenbergiella tayi	-0.1	0.251	0.576
miR-4672-5p	Coprobacter fastidiosus	0.1	0.252	0.576
miR-9901	Collinsella stercoris	0.1	0.252	0.576
miR-1204-3p	Bifidobacterium longum	0.1	0.253	0.576
miR-411-5p	Lawsonibacter asaccharolyticus	-0.1	0.253	0.576
miR-4682	Collinsella stercoris	0.1	0.253	0.576
miR-2277-5p	Proteobacteria bacterium CAG 139	-0.1	0.254	0.576
miR-320e	Alistipes putredinis	-0.1	0.254	0.576
miR-6081-5p	Sutterella parvirubra	-0.1	0.254	0.576
miR-641	Prevotella copri	0.1	0.254	0.576
miR-7158-3p	Ruminococcaceae bacterium D5	-0.1	0.254	0.576
miR-7158-3p	Bifidobacterium dentium	-0.1	0.255	0.577
miR-3934-3p	Coprobacter fastidiosus	0.1	0.256	0.579
miR-3180	Blautia obeum	-0.1	0.257	0.58
miR-4283	Bacteroides dorei	-0.1	0.259	0.584
miR-622-5p	Lachnospira pectinoschiza	-0.1	0.26	0.585
miR-10226	Bacteroides fragilis	-0.1	0.261	0.586
miR-3934-3p	Eubacterium eligens	0.1	0.261	0.586
miR-6081-5p	Ruminococcus bicirculans	0.1	0.261	0.586
miR-320e	Paraprevotella xylaniphila	0.1	0.264	0.592
miR-4682	Dorea longicatena	0.1	0.265	0.592
miR-6746-5p	Prevotella copri	-0.1	0.265	0.592
miR-1229-5p	Prevotella buccalis	-0.1	0.268	0.595
miR-3909-5p	Bifidobacterium adolescentis	0.1	0.268	0.595
miR-509-3p	Porphyromonas asaccharolytica	0.1	0.268	0.595
miR-622-5p	Bacteroides cellulosilyticus	0.1	0.268	0.595
miR-1291	Bifidobacterium adolescentis	0.1	0.269	0.595
miR-622-5p	Alistipes putredinis	-0.1	0.269	0.595
miR-6787-5p	Coprobacter fastidiosus	0.1	0.269	0.595
miR-6787-5p	Prevotella buccalis	0.1	0.269	0.595
miR-3154	Acidaminococcus intestini	-0.1	0.27	0.596
miR-641	Bifidobacterium dentium	-0.1	0.27	0.596
miR-320e	Roseburia inulinivorans	0.1	0.272	0.599
miR-596	Eisenbergiella tayi	-0.1	0.272	0.599
miR-3652	Blautia obeum	-0.1	0.273	0.599
miR-4283	Allisonella histaminiformans	0.1	0.273	0.599
miR-4519-3p	Actinomyces sp ICM47	0.1	0.273	0.599
miR-1229-5p	Sutterella parvirubra	0.1	0.276	0.603
miR-3180	Streptococcus vestibularis	0.1	0.276	0.603
miR-641	Acidaminococcus intestini	-0.1	0.276	0.603
miR-4283	Bacteroides cellulosilyticus	0.1	0.278	0.607
miR-6726-5p	Sutterella parvirubra	0.1	0.279	0.609
miR-181a-5p	Bifidobacterium dentium	-0.1	0.281	0.611
miR-4259	Roseburia sp CAG 182	-0.1	0.281	0.611
miR-10226	Blautia obeum	-0.1	0.282	0.612
miR-1193	Streptococcus vestibularis	-0.1	0.282	0.612
miR-3154	Eubacterium sp CAG 38	-0.1	0.283	0.613
miR-181a-5p	Ruminococcus bromii	-0.1	0.284	0.613
miR-6746-5p	Bifidobacterium longum	0.1	0.284	0.613
miR-1204-3p	Bacteroides dorei	-0.1	0.285	0.613
miR-1291	Acidaminococcus intestini	-0.1	0.285	0.613
miR-662	Bacteroides uniformis	-0.1	0.285	0.613
miR-6787-5p	Sutterella parvirubra	0.1	0.285	0.613
miR-641	Coprococcus comes	0.1	0.286	0.615
miR-137-3p	Gordonibacter pamelaeae	0.1	0.287	0.616
miR-4802-3p	Anaeromassilibacillus sp An250	0.1	0.287	0.616
miR-622-5p	Bifidobacterium longum	-0.1	0.288	0.616
miR-9901	Porphyromonas asaccharolytica	-0.1	0.288	0.616
miR-6081-5p	Clostridium clostridioforme	-0.1	0.289	0.617
miR-6746-5p	Acidaminococcus intestini	0.1	0.289	0.617
miR-4767	Barnesiella intestinihominis	0.1	0.29	0.618
miR-4313-3p	Methanobrevibacter smithii	0.09	0.292	0.62
miR-6726-5p	Dorea longicatena	-0.1	0.292	0.62
miR-9901	Ruthenibacterium lactatiformans	0.09	0.292	0.62
miR-3652	Eubacterium sp CAG 38	-0.09	0.294	0.624
miR-411-5p	Methanobrevibacter smithii	0.09	0.296	0.626
miR-4684-3p	Eubacterium eligens	0.09	0.296	0.626
miR-4771	Lachnospira pectinoschiza	-0.09	0.296	0.626
miR-3652	Alistipes putredinis	-0.09	0.297	0.627
miR-4682	Enterorhabdus caecimuris	-0.09	0.299	0.631
miR-4283	Alistipes putredinis	0.09	0.301	0.634
miR-4259	Eubacterium sp CAG 38	0.09	0.302	0.635
miR-4682	Bacteroides uniformis	-0.09	0.302	0.635
miR-3180	Acidaminococcus intestini	0.09	0.303	0.636
miR-9901	Eubacterium eligens	-0.09	0.303	0.636
miR-3622a-5p	Porphyromonas asaccharolytica	0.09	0.305	0.636
miR-3652	Clostridium clostridioforme	-0.09	0.305	0.636
miR-4684-3p	Actinomyces sp ICM47	-0.09	0.305	0.636
miR-4771	Clostridium clostridioforme	-0.09	0.305	0.636
miR-6746-5p	Coprobacter fastidiosus	0.09	0.305	0.636
miR-1204-3p	Roseburia sp CAG 182	0.09	0.306	0.637
miR-320e	Bacteroides cellulosilyticus	-0.09	0.306	0.637
miR-3154	Enterorhabdus caecimuris	0.09	0.307	0.638
miR-411-5p	Eubacterium sp CAG 38	0.09	0.308	0.638
miR-320e	Eubacterium sp CAG 38	0.09	0.309	0.638
miR-411-5p	Prevotella buccalis	-0.09	0.309	0.638
miR-4265-5p	Acidaminococcus intestini	0.09	0.309	0.638
miR-6787-5p	Bifidobacterium dentium	0.09	0.309	0.638
miR-6787-5p	Gordonibacter pamelaeae	-0.09	0.309	0.638
miR-2277-5p	Clostridium clostridioforme	-0.09	0.31	0.639
miR-1291	Ruthenibacterium lactatiformans	0.09	0.311	0.64
miR-6746-5p	Alistipes putredinis	0.09	0.312	0.642
miR-4682	Barnesiella intestinihominis	-0.09	0.313	0.642
miR-641	Clostridium clostridioforme	0.09	0.313	0.642
miR-4802-3p	Lawsonibacter asaccharolyticus	-0.09	0.314	0.644
miR-3909-5p	Acidaminococcus intestini	-0.09	0.315	0.645
miR-1204-3p	Gordonibacter pamelaeae	-0.09	0.317	0.646
miR-3909-5p	Proteobacteria bacterium CAG 139	-0.09	0.317	0.646
miR-641	Enterorhabdus caecimuris	-0.09	0.317	0.646
miR-641	Methanobrevibacter smithii	0.09	0.317	0.646
miR-596	Eubacterium sp CAG 38	-0.09	0.318	0.647
miR-1204-3p	Enterorhabdus caecimuris	-0.09	0.319	0.647
miR-1291	Bifidobacterium longum	-0.09	0.319	0.647
miR-4771	Roseburia sp CAG 182	-0.09	0.319	0.647
miR-5191-5p	Bacteroides fragilis	-0.09	0.319	0.647
miR-6726-5p	Bacteroides dorei	0.09	0.32	0.648
miR-4682	Ruminococcaceae bacterium D5	-0.09	0.321	0.649
miR-3909-5p	Anaeromassilibacillus sp An250	0.09	0.322	0.65
miR-4313-3p	Collinsella stercoris	-0.09	0.324	0.652
miR-509-3p	Allisonella histaminiformans	0.09	0.324	0.652
miR-596	Ruminococcaceae bacterium D5	-0.09	0.324	0.652
miR-8052	Adlercreutzia equolifaciens	-0.09	0.326	0.656
miR-3622a-5p	Methanobrevibacter smithii	0.09	0.327	0.656
miR-5191-5p	Adlercreutzia equolifaciens	-0.09	0.327	0.656
miR-1193	Enterorhabdus caecimuris	-0.09	0.328	0.657
miR-4767	Roseburia inulinivorans	0.09	0.329	0.657
miR-509-3p	Bacteroides dorei	-0.09	0.329	0.657
miR-6081-5p	Eubacterium sp CAG 38	0.09	0.329	0.657
miR-4684-3p	Lawsonibacter asaccharolyticus	-0.09	0.33	0.658
miR-5191-5p	Anaeromassilibacillus sp An250	-0.09	0.33	0.658
miR-137-3p	Methanobrevibacter smithii	-0.09	0.332	0.661
miR-4672-5p	Allisonella histaminiformans	-0.09	0.333	0.662
miR-4802-3p	Ruminococcus bromii	0.09	0.334	0.663
miR-6746-5p	Eubacterium eligens	0.09	0.334	0.663
miR-6746-5p	Actinomyces sp ICM47	-0.09	0.335	0.664
miR-1291	Alistipes putredinis	0.09	0.336	0.665
miR-3622a-5p	Acidaminococcus intestini	-0.09	0.336	0.665
miR-1229-5p	Bacteroides fragilis	-0.09	0.337	0.665
miR-6726-5p	Anaeromassilibacillus sp An250	-0.09	0.337	0.665
miR-6746-5p	Enterorhabdus caecimuris	0.09	0.338	0.666
miR-509-3p	Eubacterium sp CAG 38	-0.09	0.339	0.668
miR-411-5p	Roseburia sp CAG 182	0.09	0.34	0.669
miR-4802-3p	Allisonella histaminiformans	-0.09	0.341	0.669
miR-662	Dorea longicatena	0.09	0.341	0.669
miR-5191-5p	Bifidobacterium dentium	-0.09	0.342	0.67
miR-4259	Proteobacteria bacterium CAG 139	-0.09	0.343	0.67
miR-5191-5p	Streptococcus vestibularis	0.09	0.343	0.67
miR-641	Anaeromassilibacillus sp An250	-0.09	0.343	0.67
miR-8052	Prevotella buccalis	-0.09	0.344	0.672
miR-1291	Bacteroides cellulosilyticus	0.08	0.346	0.673
miR-1291	Eisenbergiella tayi	0.08	0.346	0.673
miR-3909-5p	Eisenbergiella tayi	-0.08	0.346	0.673
miR-596	Clostridium sp CAG 58	-0.08	0.346	0.673
miR-4519-3p	Porphyromonas asaccharolytica	0.08	0.347	0.674
miR-181a-5p	Lawsonibacter asaccharolyticus	-0.08	0.349	0.675
miR-641	Allisonella histaminiformans	0.08	0.349	0.675
miR-6746-5p	Coprococcus comes	0.08	0.349	0.675
miR-6746-5p	Paraprevotella xylaniphila	0.08	0.349	0.675
miR-6726-5p	Ruminococcaceae bacterium D5	-0.08	0.352	0.68
miR-1193	Roseburia inulinivorans	-0.08	0.353	0.68
miR-3652	Coprococcus comes	0.08	0.353	0.68
miR-4519-3p	Ruminococcaceae bacterium D5	-0.08	0.355	0.681
miR-8052	Allisonella histaminiformans	0.08	0.355	0.681
miR-3622a-5p	Bacteroides uniformis	0.08	0.356	0.681
miR-4313-3p	Enterorhabdus caecimuris	-0.08	0.356	0.681
miR-4684-3p	Eubacterium sp CAG 274	-0.08	0.356	0.681
miR-509-3p	Acidaminococcus intestini	-0.08	0.356	0.681
miR-6081-5p	Methanobrevibacter smithii	-0.08	0.356	0.681
miR-3180	Collinsella stercoris	0.08	0.357	0.682
miR-181a-5p	Lachnospira pectinoschiza	-0.08	0.358	0.683
miR-4283	Ruminococcus bicirculans	-0.08	0.358	0.683
miR-3180	Bacteroides dorei	-0.08	0.36	0.686
miR-3180	Paraprevotella xylaniphila	0.08	0.361	0.687
miR-3934-3p	Proteobacteria bacterium CAG 139	0.08	0.363	0.689
miR-4313-3p	Bacteroides dorei	0.08	0.363	0.689
miR-4771	Ruthenibacterium lactatiformans	-0.08	0.363	0.689
miR-8052	Proteobacteria bacterium CAG 139	-0.08	0.365	0.692
miR-641	Ruminococcus bicirculans	0.08	0.367	0.695
miR-3934-3p	Prevotella copri	-0.08	0.368	0.695
miR-509-3p	Proteobacteria bacterium CAG 139	0.08	0.368	0.695
miR-1291	Roseburia inulinivorans	0.08	0.369	0.696
miR-3909-5p	Clostridium clostridioforme	0.08	0.37	0.697
miR-4684-3p	Bifidobacterium dentium	0.08	0.37	0.697
miR-1291	Blautia obeum	-0.08	0.373	0.699
miR-4265-5p	Allisonella histaminiformans	0.08	0.373	0.699
miR-6726-5p	Lawsonibacter asaccharolyticus	-0.08	0.373	0.699
miR-1291	Roseburia sp CAG 182	0.08	0.374	0.699
miR-4519-3p	Anaeromassilibacillus sp An250	-0.08	0.374	0.699
miR-596	Adlercreutzia equolifaciens	-0.08	0.374	0.699
miR-7158-3p	Streptococcus vestibularis	0.08	0.374	0.699
miR-3622a-5p	Anaeromassilibacillus sp An250	0.08	0.376	0.702
miR-7158-3p	Clostridium clostridioforme	0.08	0.377	0.703
miR-10226	Bifidobacterium adolescentis	-0.08	0.378	0.705
miR-4771	Anaeromassilibacillus sp An250	-0.08	0.38	0.708
miR-4802-3p	Eisenbergiella tayi	-0.08	0.381	0.708
miR-3622a-5p	Coprococcus comes	-0.08	0.382	0.708
miR-411-5p	Eubacterium eligens	-0.08	0.382	0.708
miR-4672-5p	Bacteroides fragilis	0.08	0.382	0.708
miR-5191-5p	Roseburia inulinivorans	-0.08	0.383	0.709
miR-3934-3p	Streptococcus vestibularis	-0.08	0.385	0.712
miR-2277-5p	Acidaminococcus intestini	0.08	0.388	0.717
miR-10226	Proteobacteria bacterium CAG 139	0.08	0.389	0.718
miR-4313-3p	Coprococcus comes	-0.08	0.39	0.719
miR-4519-3p	Roseburia sp CAG 182	0.08	0.391	0.721
miR-6726-5p	Ruthenibacterium lactatiformans	-0.08	0.392	0.721
miR-9901	Coprococcus comes	0.08	0.392	0.721
miR-1291	Paraprevotella xylaniphila	-0.08	0.396	0.727
miR-137-3p	Actinomyces sp ICM47	-0.08	0.396	0.727
miR-1291	Anaeromassilibacillus sp An250	0.08	0.397	0.727
miR-3154	Adlercreutzia equolifaciens	0.08	0.397	0.727
miR-4684-3p	Eubacterium sp CAG 38	0.08	0.398	0.728
miR-320e	Bifidobacterium dentium	-0.08	0.399	0.729
miR-137-3p	Enterorhabdus caecimuris	-0.08	0.4	0.729
miR-3652	Ruminococcus bromii	-0.08	0.4	0.729
miR-632-5p	Coprococcus comes	0.08	0.4	0.729
miR-4802-3p	Bacteroides dorei	-0.08	0.401	0.73
miR-3909-5p	Bifidobacterium dentium	0.08	0.402	0.73
miR-632-5p	Clostridium clostridioforme	0.08	0.402	0.73
miR-10226	Allisonella histaminiformans	0.08	0.403	0.731
miR-5191-5p	Sutterella parvirubra	0.08	0.404	0.733
miR-4283	Dorea longicatena	0.08	0.405	0.733
miR-6726-5p	Ruminococcus bromii	-0.08	0.405	0.733
miR-4283	Clostridium clostridioforme	-0.07	0.406	0.734
miR-1193	Bifidobacterium longum	-0.07	0.408	0.737
miR-3180	Proteobacteria bacterium CAG 139	-0.07	0.409	0.738
miR-3652	Eubacterium sp CAG 274	-0.07	0.41	0.739
miR-6726-5p	Prevotella copri	0.07	0.411	0.74
miR-1291	Coprobacter fastidiosus	-0.07	0.412	0.74
miR-4519-3p	Paraprevotella xylaniphila	0.07	0.412	0.74
miR-596	Lawsonibacter asaccharolyticus	-0.07	0.414	0.743
miR-1229-5p	Paraprevotella xylaniphila	0.07	0.416	0.744
miR-3677-5p	Lawsonibacter asaccharolyticus	-0.07	0.416	0.744
miR-3934-3p	Eisenbergiella tayi	-0.07	0.416	0.744
miR-622-5p	Blautia obeum	-0.07	0.416	0.744
miR-6787-5p	Eubacterium sp CAG 38	-0.07	0.417	0.745
miR-1229-5p	Proteobacteria bacterium CAG 139	-0.07	0.418	0.745
miR-4802-3p	Barnesiella intestinihominis	-0.07	0.418	0.745
miR-4767	Adlercreutzia equolifaciens	-0.07	0.419	0.746
miR-622-5p	Bifidobacterium dentium	-0.07	0.419	0.746
miR-3622a-5p	Bacteroides dorei	-0.07	0.421	0.748
miR-2277-5p	Lachnospira pectinoschiza	-0.07	0.423	0.75
miR-3934-3p	Prevotella buccalis	0.07	0.423	0.75
miR-411-5p	Roseburia inulinivorans	0.07	0.423	0.75
miR-3180	Eubacterium eligens	-0.07	0.424	0.751
miR-137-3p	Streptococcus vestibularis	0.07	0.425	0.751
miR-320e	Barnesiella intestinihominis	-0.07	0.426	0.751
miR-3652	Coprobacter fastidiosus	0.07	0.426	0.751
miR-509-3p	Barnesiella intestinihominis	0.07	0.426	0.751
miR-662	Eubacterium eligens	-0.07	0.426	0.751
miR-4265-5p	Bifidobacterium dentium	-0.07	0.43	0.756
miR-4313-3p	Acidaminococcus intestini	0.07	0.43	0.756
miR-7158-3p	Roseburia sp CAG 182	-0.07	0.431	0.757
miR-4259	Lawsonibacter asaccharolyticus	0.07	0.432	0.758
miR-3934-3p	Bacteroides uniformis	-0.07	0.434	0.759
miR-4802-3p	Bacteroides cellulosilyticus	0.07	0.434	0.759
miR-1291	Collinsella stercoris	-0.07	0.435	0.759
miR-7158-3p	Actinomyces sp ICM47	0.07	0.435	0.759
miR-4283	Eubacterium sp CAG 274	-0.07	0.436	0.759
miR-5191-5p	Bifidobacterium adolescentis	0.07	0.436	0.759
miR-5191-5p	Ruminococcus bromii	-0.07	0.436	0.759
miR-8052	Sutterella parvirubra	0.07	0.436	0.759
miR-1204-3p	Eubacterium sp CAG 38	-0.07	0.437	0.759
miR-4672-5p	Lawsonibacter asaccharolyticus	0.07	0.437	0.759
miR-632-5p	Clostridium sp CAG 58	0.07	0.437	0.759
miR-320e	Enterorhabdus caecimuris	-0.07	0.439	0.759
miR-4313-3p	Alistipes putredinis	0.07	0.439	0.759
miR-8052	Methanobrevibacter smithii	-0.07	0.439	0.759
miR-6081-5p	Alistipes putredinis	0.07	0.44	0.759
miR-641	Paraprevotella xylaniphila	0.07	0.44	0.759
miR-1229-5p	Lawsonibacter asaccharolyticus	-0.07	0.441	0.759
miR-4682	Porphyromonas asaccharolytica	-0.07	0.441	0.759
miR-4767	Ruminococcus bicirculans	-0.07	0.441	0.759
miR-5191-5p	Proteobacteria bacterium CAG 139	-0.07	0.441	0.759
miR-1193	Bifidobacterium adolescentis	0.07	0.443	0.762
miR-10226	Clostridium clostridioforme	-0.07	0.444	0.762
miR-4313-3p	Porphyromonas asaccharolytica	0.07	0.444	0.762
miR-4684-3p	Roseburia sp CAG 182	0.07	0.444	0.762
miR-641	Collinsella stercoris	0.07	0.445	0.762
miR-4684-3p	Bacteroides uniformis	-0.07	0.446	0.763
miR-4767	Sutterella parvirubra	0.07	0.447	0.764
miR-2277-5p	Roseburia inulinivorans	-0.07	0.449	0.764
miR-4519-3p	Ruminococcus bicirculans	-0.07	0.449	0.764
miR-596	Proteobacteria bacterium CAG 139	-0.07	0.449	0.764
miR-662	Coprococcus comes	0.07	0.449	0.764
miR-6787-5p	Eubacterium sp CAG 274	-0.07	0.449	0.764
miR-181a-5p	Roseburia sp CAG 182	0.07	0.45	0.764
miR-3154	Lawsonibacter asaccharolyticus	-0.07	0.45	0.764
miR-3154	Bifidobacterium dentium	0.07	0.451	0.764
miR-4682	Bacteroides fragilis	-0.07	0.451	0.764
miR-5191-5p	Coprobacter fastidiosus	-0.07	0.451	0.764
miR-3677-5p	Coprococcus comes	0.07	0.452	0.764
miR-4771	Clostridium sp CAG 58	-0.07	0.452	0.764
miR-6746-5p	Bifidobacterium dentium	0.07	0.452	0.764
miR-10226	Coprobacter fastidiosus	0.07	0.454	0.766
miR-3909-5p	Roseburia sp CAG 182	0.07	0.455	0.767
miR-4672-5p	Roseburia sp CAG 182	0.07	0.457	0.767
miR-4767	Bifidobacterium adolescentis	-0.07	0.457	0.767
miR-1204-3p	Acidaminococcus intestini	-0.07	0.458	0.767
miR-1204-3p	Bifidobacterium adolescentis	0.07	0.458	0.767
miR-4265-5p	Lachnospira pectinoschiza	-0.07	0.458	0.767
miR-4265-5p	Methanobrevibacter smithii	-0.07	0.458	0.767
miR-4313-3p	Streptococcus vestibularis	0.07	0.458	0.767
miR-4519-3p	Eubacterium eligens	-0.07	0.458	0.767
miR-3154	Streptococcus vestibularis	-0.07	0.459	0.767
miR-662	Adlercreutzia equolifaciens	-0.07	0.459	0.767
miR-4519-3p	Bacteroides cellulosilyticus	-0.07	0.46	0.767
miR-8052	Eubacterium eligens	0.07	0.46	0.767
miR-632-5p	Bifidobacterium adolescentis	-0.07	0.461	0.767
miR-6726-5p	Proteobacteria bacterium CAG 139	-0.07	0.461	0.767
miR-181a-5p	Porphyromonas asaccharolytica	-0.07	0.463	0.768
miR-411-5p	Eisenbergiella tayi	-0.07	0.463	0.768
miR-6787-5p	Eubacterium eligens	-0.07	0.463	0.768
miR-1204-3p	Lawsonibacter asaccharolyticus	-0.07	0.464	0.768
miR-4771	Collinsella stercoris	-0.07	0.464	0.768
miR-10226	Prevotella buccalis	0.07	0.465	0.768
miR-4313-3p	Bifidobacterium longum	-0.07	0.465	0.768
miR-6726-5p	Allisonella histaminiformans	0.07	0.465	0.768
miR-3622a-5p	Collinsella stercoris	0.07	0.467	0.77
miR-4682	Blautia obeum	-0.07	0.467	0.77
miR-1204-3p	Streptococcus vestibularis	0.07	0.468	0.77
miR-411-5p	Ruminococcaceae bacterium D5	-0.07	0.468	0.77
miR-137-3p	Bacteroides uniformis	0.07	0.469	0.77
miR-137-3p	Bifidobacterium dentium	-0.07	0.469	0.77
miR-641	Proteobacteria bacterium CAG 139	0.07	0.469	0.77
miR-411-5p	Bacteroides cellulosilyticus	-0.07	0.47	0.77
miR-4684-3p	Eisenbergiella tayi	-0.07	0.47	0.77
miR-509-3p	Lawsonibacter asaccharolyticus	-0.07	0.47	0.77
miR-6726-5p	Ruminococcus bicirculans	-0.06	0.472	0.772
miR-4259	Actinomyces sp ICM47	-0.06	0.473	0.773
miR-6726-5p	Acidaminococcus intestini	0.06	0.474	0.773
miR-137-3p	Prevotella copri	-0.06	0.475	0.773
miR-3622a-5p	Bacteroides fragilis	-0.06	0.475	0.773
miR-4684-3p	Roseburia inulinivorans	-0.06	0.475	0.773
miR-509-3p	Ruminococcus bicirculans	0.06	0.475	0.773
miR-1291	Methanobrevibacter smithii	-0.06	0.477	0.773
miR-3180	Barnesiella intestinihominis	-0.06	0.477	0.773
miR-4283	Methanobrevibacter smithii	0.06	0.477	0.773
miR-6726-5p	Bacteroides uniformis	0.06	0.477	0.773
miR-6787-5p	Clostridium sp CAG 58	-0.06	0.477	0.773
miR-6746-5p	Lachnospira pectinoschiza	0.06	0.478	0.773
miR-1193	Prevotella copri	0.06	0.479	0.773
miR-2277-5p	Coprococcus comes	0.06	0.48	0.773
miR-3622a-5p	Clostridium sp CAG 58	0.06	0.48	0.773
miR-7158-3p	Coprococcus comes	-0.06	0.48	0.773
miR-632-5p	Roseburia sp CAG 182	0.06	0.481	0.773
miR-6726-5p	Coprococcus comes	-0.06	0.481	0.773
miR-9901	Methanobrevibacter smithii	-0.06	0.481	0.773
miR-3652	Lawsonibacter asaccharolyticus	-0.06	0.482	0.773
miR-4771	Eubacterium eligens	0.06	0.482	0.773
miR-6081-5p	Bacteroides dorei	0.06	0.482	0.773
miR-3677-5p	Bifidobacterium dentium	-0.06	0.483	0.774
miR-6746-5p	Ruminococcus bicirculans	0.06	0.484	0.775
miR-4283	Sutterella parvirubra	0.06	0.487	0.779
miR-320e	Roseburia sp CAG 182	-0.06	0.488	0.78
miR-1193	Lawsonibacter asaccharolyticus	0.06	0.489	0.78
miR-6746-5p	Adlercreutzia equolifaciens	0.06	0.489	0.78
miR-3652	Roseburia sp CAG 182	0.06	0.49	0.781
miR-3154	Bacteroides cellulosilyticus	-0.06	0.491	0.781
miR-7158-3p	Eubacterium eligens	-0.06	0.491	0.781
miR-4767	Ruminococcus bromii	-0.06	0.492	0.782
miR-4519-3p	Blautia obeum	-0.06	0.494	0.784
miR-4767	Lachnospira pectinoschiza	-0.06	0.494	0.784
miR-3909-5p	Ruminococcaceae bacterium D5	-0.06	0.495	0.785
miR-181a-5p	Roseburia inulinivorans	-0.06	0.497	0.785
miR-411-5p	Coprococcus comes	0.06	0.497	0.785
miR-4519-3p	Eubacterium sp CAG 274	-0.06	0.497	0.785
miR-4682	Clostridium clostridioforme	0.06	0.497	0.785
miR-641	Alistipes putredinis	-0.06	0.497	0.785
miR-6746-5p	Eubacterium sp CAG 274	-0.06	0.498	0.785
miR-596	Coprococcus comes	0.06	0.499	0.785
miR-6081-5p	Eubacterium sp CAG 274	0.06	0.499	0.785
miR-9901	Acidaminococcus intestini	-0.06	0.499	0.785
miR-4771	Eisenbergiella tayi	-0.06	0.5	0.786
miR-3677-5p	Methanobrevibacter smithii	0.06	0.501	0.786
miR-6726-5p	Bacteroides cellulosilyticus	0.06	0.501	0.786
miR-9901	Coprobacter fastidiosus	0.06	0.502	0.787
miR-3909-5p	Bifidobacterium longum	0.06	0.503	0.787
miR-4283	Anaeromassilibacillus sp An250	-0.06	0.503	0.787
miR-9901	Gordonibacter pamelaeae	-0.06	0.503	0.787
miR-509-3p	Sutterella parvirubra	0.06	0.505	0.788
miR-6746-5p	Streptococcus vestibularis	0.06	0.505	0.788
miR-1204-3p	Porphyromonas asaccharolytica	-0.06	0.508	0.791
miR-137-3p	Barnesiella intestinihominis	0.06	0.509	0.791
miR-3652	Eubacterium eligens	-0.06	0.509	0.791
miR-6787-5p	Bacteroides dorei	0.06	0.509	0.791
miR-8052	Ruminococcus bromii	-0.06	0.509	0.791
miR-1229-5p	Actinomyces sp ICM47	0.06	0.51	0.791
miR-137-3p	Bacteroides fragilis	-0.06	0.511	0.791
miR-3909-5p	Adlercreutzia equolifaciens	-0.06	0.511	0.791
miR-4283	Lawsonibacter asaccharolyticus	-0.06	0.511	0.791
miR-6081-5p	Prevotella buccalis	0.06	0.511	0.791
miR-4771	Acidaminococcus intestini	0.06	0.512	0.791
miR-7158-3p	Roseburia inulinivorans	0.06	0.512	0.791
miR-6726-5p	Streptococcus vestibularis	0.06	0.513	0.792
miR-6746-5p	Anaeromassilibacillus sp An250	-0.06	0.514	0.792
miR-6787-5p	Enterorhabdus caecimuris	-0.06	0.514	0.792
miR-4684-3p	Coprococcus comes	0.06	0.515	0.793
miR-641	Bifidobacterium adolescentis	-0.06	0.516	0.794
miR-1193	Dorea longicatena	0.06	0.517	0.794
miR-622-5p	Sutterella parvirubra	-0.06	0.517	0.794
miR-4767	Paraprevotella xylaniphila	-0.06	0.518	0.795
miR-3934-3p	Eubacterium sp CAG 274	-0.06	0.519	0.796
miR-1204-3p	Bacteroides fragilis	-0.06	0.52	0.797
miR-10226	Alistipes putredinis	0.06	0.521	0.797
miR-3652	Proteobacteria bacterium CAG 139	0.06	0.523	0.799
miR-8052	Lachnospira pectinoschiza	-0.06	0.523	0.799
miR-662	Coprobacter fastidiosus	0.06	0.524	0.799
miR-10226	Lachnospira pectinoschiza	-0.06	0.525	0.799
miR-137-3p	Coprobacter fastidiosus	0.06	0.525	0.799
miR-4259	Coprococcus comes	-0.06	0.525	0.799
miR-4672-5p	Dorea longicatena	0.06	0.526	0.8
miR-1229-5p	Eisenbergiella tayi	0.06	0.527	0.801
miR-3909-5p	Ruminococcus bicirculans	0.06	0.528	0.802
miR-3154	Gordonibacter pamelaeae	0.06	0.529	0.802
miR-1229-5p	Bacteroides uniformis	-0.06	0.53	0.802
miR-4682	Lawsonibacter asaccharolyticus	-0.06	0.53	0.802
miR-662	Eisenbergiella tayi	-0.06	0.53	0.802
miR-662	Bacteroides cellulosilyticus	0.06	0.531	0.803
miR-10226	Eubacterium sp CAG 274	0.06	0.534	0.807
miR-5191-5p	Porphyromonas asaccharolytica	-0.06	0.535	0.808
miR-4259	Prevotella buccalis	0.06	0.537	0.81
miR-7158-3p	Eubacterium sp CAG 274	-0.06	0.537	0.81
miR-3934-3p	Bacteroides fragilis	-0.06	0.538	0.81
miR-8052	Enterorhabdus caecimuris	-0.06	0.539	0.811
miR-137-3p	Alistipes putredinis	0.06	0.54	0.811
miR-3622a-5p	Gordonibacter pamelaeae	0.06	0.54	0.811
miR-622-5p	Paraprevotella xylaniphila	-0.06	0.541	0.811
miR-10226	Ruminococcus bromii	-0.05	0.542	0.811
miR-6746-5p	Ruthenibacterium lactatiformans	-0.05	0.542	0.811
miR-1229-5p	Gordonibacter pamelaeae	-0.05	0.543	0.811
miR-3622a-5p	Bifidobacterium dentium	0.05	0.543	0.811
miR-4802-3p	Clostridium sp CAG 58	-0.05	0.543	0.811
miR-641	Bifidobacterium longum	0.05	0.543	0.811
miR-4771	Dorea longicatena	-0.05	0.544	0.811
miR-6726-5p	Clostridium sp CAG 58	0.05	0.544	0.811
miR-3677-5p	Porphyromonas asaccharolytica	0.05	0.545	0.811
miR-7158-3p	Methanobrevibacter smithii	-0.05	0.545	0.811
miR-4802-3p	Prevotella buccalis	-0.05	0.546	0.811
miR-596	Coprobacter fastidiosus	-0.05	0.546	0.811
miR-1193	Bacteroides uniformis	-0.05	0.547	0.811
miR-3622a-5p	Lachnospira pectinoschiza	-0.05	0.548	0.811
miR-3677-5p	Alistipes putredinis	0.05	0.548	0.811
miR-3909-5p	Paraprevotella xylaniphila	-0.05	0.548	0.811
miR-6746-5p	Clostridium sp CAG 58	0.05	0.548	0.811
miR-3652	Bacteroides cellulosilyticus	-0.05	0.549	0.811
miR-5191-5p	Bacteroides dorei	-0.05	0.55	0.811
miR-6787-5p	Proteobacteria bacterium CAG 139	0.05	0.55	0.811
miR-3934-3p	Paraprevotella xylaniphila	-0.05	0.551	0.811
miR-4802-3p	Acidaminococcus intestini	-0.05	0.552	0.811
miR-622-5p	Prevotella copri	0.05	0.552	0.811
miR-1229-5p	Acidaminococcus intestini	0.05	0.553	0.811
miR-2277-5p	Prevotella buccalis	0.05	0.553	0.811
miR-4313-3p	Eubacterium sp CAG 274	-0.05	0.553	0.811
miR-4682	Roseburia sp CAG 182	0.05	0.553	0.811
miR-3622a-5p	Coprobacter fastidiosus	0.05	0.554	0.811
miR-1204-3p	Lachnospira pectinoschiza	-0.05	0.555	0.811
miR-3934-3p	Sutterella parvirubra	-0.05	0.555	0.811
miR-4771	Bifidobacterium dentium	-0.05	0.555	0.811
miR-6726-5p	Actinomyces sp ICM47	0.05	0.555	0.811
miR-1193	Gordonibacter pamelaeae	-0.05	0.556	0.811
miR-4313-3p	Prevotella copri	-0.05	0.556	0.811
miR-4684-3p	Lachnospira pectinoschiza	-0.05	0.556	0.811
miR-9901	Roseburia sp CAG 182	-0.05	0.557	0.812
miR-6746-5p	Gordonibacter pamelaeae	-0.05	0.558	0.813
miR-137-3p	Ruminococcus bicirculans	-0.05	0.559	0.814
miR-4684-3p	Ruthenibacterium lactatiformans	0.05	0.56	0.814
miR-4771	Proteobacteria bacterium CAG 139	-0.05	0.563	0.818
miR-2277-5p	Alistipes putredinis	-0.05	0.564	0.818
miR-4519-3p	Prevotella buccalis	-0.05	0.564	0.818
miR-4283	Prevotella buccalis	-0.05	0.565	0.818
miR-596	Porphyromonas asaccharolytica	0.05	0.565	0.818
miR-8052	Alistipes putredinis	-0.05	0.565	0.818
miR-5191-5p	Ruminococcaceae bacterium D5	-0.05	0.567	0.819
miR-1204-3p	Sutterella parvirubra	-0.05	0.568	0.819
miR-411-5p	Clostridium clostridioforme	-0.05	0.568	0.819
miR-622-5p	Barnesiella intestinihominis	0.05	0.568	0.819
miR-3154	Barnesiella intestinihominis	0.05	0.569	0.82
miR-4265-5p	Coprococcus comes	0.05	0.57	0.821
miR-596	Eubacterium sp CAG 274	-0.05	0.572	0.822
miR-2277-5p	Coprobacter fastidiosus	0.05	0.573	0.822
miR-4283	Eubacterium eligens	0.05	0.573	0.822
miR-4672-5p	Enterorhabdus caecimuris	0.05	0.573	0.822
miR-4802-3p	Dorea longicatena	0.05	0.573	0.822
miR-4682	Bacteroides dorei	-0.05	0.574	0.823
miR-3154	Prevotella copri	-0.05	0.575	0.823
miR-596	Methanobrevibacter smithii	0.05	0.575	0.823
miR-3622a-5p	Ruminococcaceae bacterium D5	-0.05	0.576	0.824
miR-3652	Ruminococcaceae bacterium D5	-0.05	0.577	0.824
miR-1229-5p	Bifidobacterium dentium	-0.05	0.578	0.825
miR-4265-5p	Collinsella stercoris	0.05	0.579	0.825
miR-4519-3p	Coprobacter fastidiosus	0.05	0.579	0.825
miR-622-5p	Ruminococcus bicirculans	-0.05	0.579	0.825
miR-6746-5p	Collinsella stercoris	0.05	0.58	0.825
miR-4259	Clostridium sp CAG 58	0.05	0.581	0.826
miR-3909-5p	Collinsella stercoris	0.05	0.582	0.826
miR-632-5p	Eisenbergiella tayi	-0.05	0.582	0.826
miR-9901	Barnesiella intestinihominis	0.05	0.582	0.826
miR-3934-3p	Enterorhabdus caecimuris	-0.05	0.583	0.826
miR-6726-5p	Blautia obeum	-0.05	0.583	0.826
miR-5191-5p	Clostridium clostridioforme	0.05	0.585	0.828
miR-662	Eubacterium sp CAG 38	-0.05	0.586	0.829
miR-4672-5p	Eubacterium sp CAG 274	0.05	0.587	0.829
miR-181a-5p	Clostridium sp CAG 58	-0.05	0.588	0.829
miR-10226	Ruthenibacterium lactatiformans	0.05	0.589	0.829
miR-10226	Eubacterium sp CAG 38	-0.05	0.59	0.829
miR-137-3p	Ruthenibacterium lactatiformans	-0.05	0.59	0.829
miR-181a-5p	Bifidobacterium adolescentis	0.05	0.59	0.829
miR-6746-5p	Roseburia inulinivorans	0.05	0.59	0.829
miR-4283	Roseburia sp CAG 182	0.05	0.591	0.829
miR-509-3p	Bifidobacterium dentium	0.05	0.591	0.829
miR-662	Roseburia sp CAG 182	0.05	0.591	0.829
miR-2277-5p	Bacteroides cellulosilyticus	-0.05	0.592	0.83
miR-3677-5p	Ruthenibacterium lactatiformans	-0.05	0.593	0.831
miR-4802-3p	Eubacterium sp CAG 38	0.05	0.594	0.832
miR-137-3p	Bifidobacterium adolescentis	0.05	0.597	0.834
miR-641	Lawsonibacter asaccharolyticus	-0.05	0.597	0.834
miR-6746-5p	Porphyromonas asaccharolytica	0.05	0.597	0.834
miR-3652	Lachnospira pectinoschiza	-0.05	0.598	0.834
miR-4767	Bacteroides fragilis	0.05	0.598	0.834
miR-320e	Acidaminococcus intestini	0.05	0.599	0.834
miR-4802-3p	Gordonibacter pamelaeae	-0.05	0.599	0.834
miR-4265-5p	Blautia obeum	-0.05	0.601	0.835
miR-1193	Bacteroides fragilis	-0.05	0.602	0.835
miR-181a-5p	Coprobacter fastidiosus	-0.05	0.602	0.835
miR-596	Prevotella buccalis	-0.05	0.602	0.835
miR-2277-5p	Dorea longicatena	0.05	0.603	0.835
miR-3652	Roseburia inulinivorans	-0.05	0.603	0.835
miR-4259	Eisenbergiella tayi	0.05	0.603	0.835
miR-641	Coprobacter fastidiosus	-0.05	0.604	0.836
miR-1204-3p	Roseburia inulinivorans	0.05	0.605	0.837
miR-3909-5p	Allisonella histaminiformans	0.05	0.606	0.837
miR-137-3p	Lachnospira pectinoschiza	-0.05	0.607	0.838
miR-4313-3p	Bacteroides uniformis	0.05	0.61	0.842
miR-4767	Anaeromassilibacillus sp An250	-0.05	0.611	0.842
miR-1291	Enterorhabdus caecimuris	-0.05	0.612	0.843
miR-2277-5p	Barnesiella intestinihominis	-0.05	0.613	0.843
miR-3622a-5p	Eubacterium sp CAG 274	-0.05	0.613	0.843
miR-3652	Bacteroides dorei	-0.05	0.613	0.843
miR-4684-3p	Paraprevotella xylaniphila	-0.05	0.615	0.844
miR-6787-5p	Eisenbergiella tayi	0.05	0.615	0.844
miR-4265-5p	Clostridium sp CAG 58	-0.05	0.616	0.845
miR-4672-5p	Blautia obeum	0.05	0.617	0.845
miR-4313-3p	Adlercreutzia equolifaciens	-0.05	0.618	0.845
miR-6081-5p	Adlercreutzia equolifaciens	-0.05	0.618	0.845
miR-8052	Eubacterium sp CAG 274	-0.05	0.618	0.845
miR-6726-5p	Eisenbergiella tayi	-0.04	0.619	0.846
miR-5191-5p	Clostridium sp CAG 58	0.04	0.62	0.846
miR-4283	Barnesiella intestinihominis	0.04	0.622	0.848
miR-1193	Coprobacter fastidiosus	0.04	0.625	0.851
miR-4771	Blautia obeum	-0.04	0.625	0.851
miR-4313-3p	Ruminococcus bromii	0.04	0.627	0.853
miR-3652	Clostridium sp CAG 58	0.04	0.629	0.855
miR-181a-5p	Bacteroides cellulosilyticus	0.04	0.63	0.856
miR-10226	Sutterella parvirubra	-0.04	0.631	0.856
miR-3154	Eubacterium eligens	-0.04	0.631	0.856
miR-662	Actinomyces sp ICM47	0.04	0.633	0.858
miR-4684-3p	Dorea longicatena	0.04	0.634	0.859
miR-4771	Coprococcus comes	0.04	0.637	0.859
miR-137-3p	Porphyromonas asaccharolytica	-0.04	0.639	0.859
miR-4265-5p	Paraprevotella xylaniphila	0.04	0.639	0.859
miR-509-3p	Bacteroides fragilis	-0.04	0.639	0.859
miR-5191-5p	Actinomyces sp ICM47	0.04	0.639	0.859
miR-6787-5p	Bacteroides cellulosilyticus	0.04	0.639	0.859
miR-320e	Collinsella stercoris	0.04	0.64	0.859
miR-411-5p	Clostridium sp CAG 58	-0.04	0.64	0.859
miR-2277-5p	Bifidobacterium dentium	-0.04	0.641	0.859
miR-4313-3p	Paraprevotella xylaniphila	-0.04	0.641	0.859
miR-4283	Acidaminococcus intestini	0.04	0.642	0.859
miR-4519-3p	Coprococcus comes	0.04	0.642	0.859
miR-4684-3p	Allisonella histaminiformans	0.04	0.642	0.859
miR-5191-5p	Prevotella buccalis	0.04	0.642	0.859
miR-10226	Clostridium sp CAG 58	-0.04	0.643	0.859
miR-411-5p	Bifidobacterium adolescentis	-0.04	0.643	0.859
miR-4259	Paraprevotella xylaniphila	0.04	0.643	0.859
miR-8052	Clostridium clostridioforme	-0.04	0.644	0.859
miR-4767	Acidaminococcus intestini	-0.04	0.645	0.859
miR-4802-3p	Eubacterium eligens	-0.04	0.645	0.859
miR-662	Blautia obeum	0.04	0.645	0.859
miR-6787-5p	Dorea longicatena	-0.04	0.645	0.859
miR-3154	Clostridium sp CAG 58	-0.04	0.646	0.859
miR-4672-5p	Coprococcus comes	0.04	0.646	0.859
miR-9901	Alistipes putredinis	0.04	0.646	0.859
miR-3622a-5p	Adlercreutzia equolifaciens	-0.04	0.648	0.859
miR-3622a-5p	Allisonella histaminiformans	-0.04	0.648	0.859
miR-3677-5p	Adlercreutzia equolifaciens	-0.04	0.648	0.859
miR-3934-3p	Clostridium clostridioforme	-0.04	0.648	0.859
miR-4265-5p	Eubacterium eligens	-0.04	0.649	0.86
miR-4519-3p	Proteobacteria bacterium CAG 139	0.04	0.65	0.86
miR-7158-3p	Dorea longicatena	0.04	0.65	0.86
miR-622-5p	Allisonella histaminiformans	-0.04	0.652	0.862
miR-4682	Methanobrevibacter smithii	-0.04	0.654	0.863
miR-1229-5p	Allisonella histaminiformans	0.04	0.655	0.863
miR-4259	Barnesiella intestinihominis	-0.04	0.655	0.863
miR-4767	Methanobrevibacter smithii	-0.04	0.655	0.863
miR-137-3p	Prevotella buccalis	-0.04	0.656	0.864
miR-4771	Streptococcus vestibularis	0.04	0.657	0.865
miR-3909-5p	Bacteroides dorei	-0.04	0.659	0.866
miR-4672-5p	Clostridium sp CAG 58	0.04	0.659	0.866
miR-3677-5p	Bacteroides dorei	-0.04	0.66	0.866
miR-4283	Porphyromonas asaccharolytica	-0.04	0.66	0.866
miR-9901	Blautia obeum	-0.04	0.66	0.866
miR-3180	Roseburia sp CAG 182	0.04	0.661	0.866
miR-137-3p	Blautia obeum	-0.04	0.663	0.866
miR-3154	Bacteroides uniformis	0.04	0.663	0.866
miR-3622a-5p	Alistipes putredinis	0.04	0.663	0.866
miR-3909-5p	Lachnospira pectinoschiza	-0.04	0.663	0.866
miR-6746-5p	Bacteroides dorei	-0.04	0.663	0.866
miR-1193	Bifidobacterium dentium	0.04	0.664	0.866
miR-4265-5p	Roseburia inulinivorans	0.04	0.665	0.867
miR-622-5p	Ruminococcaceae bacterium D5	0.04	0.665	0.867
miR-4767	Clostridium sp CAG 58	0.04	0.666	0.867
miR-1193	Lachnospira pectinoschiza	0.04	0.667	0.867
miR-5191-5p	Eubacterium sp CAG 38	0.04	0.667	0.867
miR-1193	Roseburia sp CAG 182	0.04	0.67	0.867
miR-2277-5p	Bacteroides fragilis	0.04	0.671	0.867
miR-3934-3p	Dorea longicatena	0.04	0.671	0.867
miR-4259	Ruminococcus bromii	0.04	0.671	0.867
miR-6746-5p	Allisonella histaminiformans	0.04	0.671	0.867
miR-3934-3p	Adlercreutzia equolifaciens	0.04	0.672	0.867
miR-4313-3p	Bacteroides cellulosilyticus	0.04	0.672	0.867
miR-4313-3p	Coprobacter fastidiosus	0.04	0.672	0.867
miR-4767	Bifidobacterium dentium	0.04	0.672	0.867
miR-8052	Streptococcus vestibularis	0.04	0.672	0.867
miR-411-5p	Coprobacter fastidiosus	-0.04	0.673	0.867
miR-4259	Ruminococcus bicirculans	-0.04	0.673	0.867
miR-1204-3p	Adlercreutzia equolifaciens	0.04	0.674	0.867
miR-3934-3p	Bifidobacterium longum	0.04	0.674	0.867
miR-622-5p	Bacteroides fragilis	-0.04	0.675	0.867
miR-622-5p	Eubacterium eligens	0.04	0.675	0.867
miR-6746-5p	Proteobacteria bacterium CAG 139	-0.04	0.675	0.867
miR-4684-3p	Gordonibacter pamelaeae	-0.04	0.677	0.868
miR-4259	Porphyromonas asaccharolytica	-0.04	0.678	0.868
miR-4313-3p	Allisonella histaminiformans	-0.04	0.678	0.868
miR-4682	Eubacterium sp CAG 38	0.04	0.678	0.868
miR-4771	Adlercreutzia equolifaciens	-0.04	0.682	0.873
miR-320e	Lachnospira pectinoschiza	-0.04	0.685	0.875
miR-3909-5p	Ruthenibacterium lactatiformans	-0.04	0.685	0.875
miR-4684-3p	Bacteroides fragilis	-0.04	0.686	0.875
miR-509-3p	Bifidobacterium longum	0.04	0.686	0.875
miR-9901	Bacteroides cellulosilyticus	0.04	0.686	0.875
miR-1291	Lawsonibacter asaccharolyticus	-0.04	0.687	0.876
miR-10226	Coprococcus comes	0.04	0.689	0.878
miR-6081-5p	Bifidobacterium longum	0.04	0.69	0.878
miR-8052	Gordonibacter pamelaeae	-0.04	0.69	0.878
miR-4802-3p	Collinsella stercoris	-0.04	0.691	0.878
miR-3909-5p	Coprococcus comes	-0.04	0.693	0.878
miR-3934-3p	Barnesiella intestinihominis	0.04	0.693	0.878
miR-4682	Coprobacter fastidiosus	0.04	0.693	0.878
miR-1291	Eubacterium sp CAG 38	0.04	0.694	0.878
miR-5191-5p	Ruthenibacterium lactatiformans	-0.04	0.694	0.878
miR-7158-3p	Bacteroides cellulosilyticus	0.04	0.694	0.878
miR-3909-5p	Porphyromonas asaccharolytica	0.04	0.695	0.878
miR-6787-5p	Lachnospira pectinoschiza	-0.04	0.695	0.878
miR-10226	Bacteroides dorei	0.04	0.696	0.878
miR-3622a-5p	Dorea longicatena	0.04	0.696	0.878
miR-8052	Clostridium sp CAG 58	-0.04	0.698	0.88
miR-1204-3p	Anaeromassilibacillus sp An250	-0.03	0.699	0.88
miR-3180	Bifidobacterium adolescentis	0.03	0.699	0.88
miR-3677-5p	Bacteroides cellulosilyticus	0.03	0.701	0.882
miR-3677-5p	Collinsella stercoris	0.03	0.701	0.882
miR-1204-3p	Prevotella copri	0.03	0.703	0.883
miR-5191-5p	Roseburia sp CAG 182	0.03	0.703	0.883
miR-622-5p	Bacteroides uniformis	0.03	0.705	0.885
miR-320e	Coprobacter fastidiosus	0.03	0.706	0.885
miR-4802-3p	Paraprevotella xylaniphila	0.03	0.707	0.886
miR-4802-3p	Bifidobacterium adolescentis	-0.03	0.708	0.886
miR-181a-5p	Eubacterium sp CAG 38	-0.03	0.709	0.886
miR-1291	Eubacterium eligens	0.03	0.71	0.886
miR-1291	Gordonibacter pamelaeae	0.03	0.71	0.886
miR-4519-3p	Roseburia inulinivorans	0.03	0.71	0.886
miR-9901	Bacteroides uniformis	0.03	0.71	0.886
miR-10226	Eubacterium eligens	0.03	0.711	0.886
miR-3180	Clostridium clostridioforme	0.03	0.711	0.886
miR-4259	Anaeromassilibacillus sp An250	0.03	0.712	0.887
miR-4771	Ruminococcus bicirculans	-0.03	0.717	0.892
miR-9901	Ruminococcaceae bacterium D5	0.03	0.717	0.892
miR-3934-3p	Bifidobacterium adolescentis	-0.03	0.721	0.896
miR-622-5p	Actinomyces sp ICM47	-0.03	0.721	0.896
miR-1204-3p	Eubacterium sp CAG 274	-0.03	0.722	0.896
miR-1229-5p	Barnesiella intestinihominis	-0.03	0.723	0.896
miR-3652	Ruminococcus bicirculans	-0.03	0.723	0.896
miR-641	Ruminococcaceae bacterium D5	-0.03	0.723	0.896
miR-4283	Bifidobacterium dentium	0.03	0.725	0.897
miR-9901	Proteobacteria bacterium CAG 139	0.03	0.726	0.898
miR-596	Roseburia inulinivorans	-0.03	0.729	0.901
miR-10226	Roseburia sp CAG 182	0.03	0.731	0.902
miR-622-5p	Prevotella buccalis	0.03	0.732	0.902
miR-320e	Methanobrevibacter smithii	-0.03	0.733	0.902
miR-3154	Eisenbergiella tayi	-0.03	0.734	0.902
miR-8052	Barnesiella intestinihominis	0.03	0.734	0.902
miR-3652	Paraprevotella xylaniphila	0.03	0.735	0.902
miR-1193	Eubacterium eligens	0.03	0.736	0.902
miR-320e	Blautia obeum	-0.03	0.736	0.902
miR-4672-5p	Prevotella buccalis	-0.03	0.736	0.902
miR-3934-3p	Roseburia sp CAG 182	0.03	0.737	0.902
miR-4259	Eubacterium eligens	-0.03	0.737	0.902
miR-8052	Roseburia inulinivorans	0.03	0.737	0.902
miR-4684-3p	Collinsella stercoris	0.03	0.738	0.902
miR-4802-3p	Roseburia sp CAG 182	0.03	0.738	0.902
miR-3909-5p	Dorea longicatena	0.03	0.739	0.902
miR-9901	Clostridium clostridioforme	-0.03	0.739	0.902
miR-6081-5p	Bifidobacterium dentium	-0.03	0.74	0.902
miR-4259	Ruminococcaceae bacterium D5	-0.03	0.741	0.902
miR-6081-5p	Bifidobacterium adolescentis	0.03	0.741	0.902
miR-632-5p	Blautia obeum	0.03	0.742	0.902
miR-181a-5p	Coprococcus comes	-0.03	0.743	0.902
miR-4259	Ruthenibacterium lactatiformans	0.03	0.743	0.902
miR-6081-5p	Roseburia sp CAG 182	0.03	0.743	0.902
miR-6726-5p	Methanobrevibacter smithii	0.03	0.743	0.902
miR-4682	Prevotella buccalis	-0.03	0.744	0.902
miR-596	Bifidobacterium adolescentis	0.03	0.744	0.902
miR-8052	Eubacterium sp CAG 38	0.03	0.744	0.902
miR-1229-5p	Dorea longicatena	-0.03	0.745	0.902
miR-596	Bacteroides cellulosilyticus	-0.03	0.746	0.902
miR-622-5p	Porphyromonas asaccharolytica	-0.03	0.746	0.902
miR-662	Methanobrevibacter smithii	0.03	0.746	0.902
miR-6746-5p	Prevotella buccalis	0.03	0.746	0.902
miR-9901	Bacteroides dorei	-0.03	0.746	0.902
miR-2277-5p	Methanobrevibacter smithii	-0.03	0.747	0.902
miR-3909-5p	Bacteroides cellulosilyticus	-0.03	0.747	0.902
miR-1291	Ruminococcaceae bacterium D5	-0.03	0.748	0.902
miR-1229-5p	Collinsella stercoris	-0.03	0.749	0.902
miR-3180	Roseburia inulinivorans	-0.03	0.749	0.902
miR-411-5p	Blautia obeum	0.03	0.75	0.902
miR-4767	Bifidobacterium longum	0.03	0.75	0.902
miR-662	Bacteroides dorei	-0.03	0.75	0.902
miR-181a-5p	Proteobacteria bacterium CAG 139	0.03	0.751	0.902
miR-3909-5p	Coprobacter fastidiosus	-0.03	0.754	0.905
miR-596	Alistipes putredinis	-0.03	0.754	0.905
miR-509-3p	Clostridium sp CAG 58	-0.03	0.755	0.905
miR-6726-5p	Lachnospira pectinoschiza	0.03	0.755	0.905
miR-10226	Barnesiella intestinihominis	-0.03	0.756	0.905
miR-8052	Bacteroides uniformis	0.03	0.756	0.905
miR-5191-5p	Bifidobacterium longum	-0.03	0.757	0.905
miR-4313-3p	Bifidobacterium dentium	0.03	0.758	0.906
miR-3677-5p	Dorea longicatena	0.03	0.759	0.906
miR-6081-5p	Blautia obeum	0.03	0.759	0.906
miR-3677-5p	Eisenbergiella tayi	-0.03	0.76	0.907
miR-137-3p	Ruminococcaceae bacterium D5	0.03	0.761	0.907
miR-5191-5p	Gordonibacter pamelaeae	-0.03	0.761	0.907
miR-4771	Alistipes putredinis	-0.03	0.762	0.907
miR-4802-3p	Sutterella parvirubra	0.03	0.763	0.907
miR-5191-5p	Allisonella histaminiformans	0.03	0.763	0.907
miR-662	Streptococcus vestibularis	0.03	0.763	0.907
miR-4283	Proteobacteria bacterium CAG 139	0.03	0.764	0.907
miR-4767	Bacteroides dorei	0.03	0.764	0.907
miR-6081-5p	Enterorhabdus caecimuris	0.03	0.765	0.907
miR-4771	Roseburia inulinivorans	-0.03	0.767	0.909
miR-641	Bacteroides dorei	0.03	0.768	0.91
miR-3622a-5p	Barnesiella intestinihominis	-0.03	0.769	0.91
miR-4767	Blautia obeum	-0.03	0.77	0.91
miR-6081-5p	Clostridium sp CAG 58	0.03	0.77	0.91
miR-1193	Sutterella parvirubra	0.03	0.771	0.91
miR-4313-3p	Bacteroides fragilis	0.03	0.771	0.91
miR-4802-3p	Ruthenibacterium lactatiformans	-0.03	0.772	0.91
miR-4519-3p	Bifidobacterium dentium	0.03	0.773	0.91
miR-1204-3p	Proteobacteria bacterium CAG 139	-0.03	0.774	0.91
miR-1229-5p	Clostridium clostridioforme	0.03	0.774	0.91
miR-3909-5p	Methanobrevibacter smithii	0.03	0.774	0.91
miR-622-5p	Streptococcus vestibularis	0.03	0.774	0.91
miR-641	Prevotella buccalis	0.03	0.776	0.911
miR-662	Paraprevotella xylaniphila	0.03	0.776	0.911
miR-137-3p	Roseburia sp CAG 182	0.03	0.777	0.912
miR-10226	Paraprevotella xylaniphila	0.03	0.779	0.913
miR-622-5p	Eisenbergiella tayi	0.03	0.779	0.913
miR-9901	Enterorhabdus caecimuris	0.03	0.78	0.914
miR-1193	Coprococcus comes	0.03	0.781	0.914
miR-10226	Adlercreutzia equolifaciens	0.02	0.782	0.915
miR-4802-3p	Blautia obeum	-0.02	0.783	0.915
miR-632-5p	Eubacterium eligens	-0.02	0.783	0.915
miR-10226	Anaeromassilibacillus sp An250	0.02	0.784	0.915
miR-6726-5p	Collinsella stercoris	0.02	0.786	0.917
miR-4771	Lawsonibacter asaccharolyticus	0.02	0.788	0.919
miR-1291	Eubacterium sp CAG 274	0.02	0.79	0.92
miR-4259	Bifidobacterium dentium	0.02	0.79	0.92
miR-4313-3p	Bifidobacterium adolescentis	0.02	0.791	0.92
miR-509-3p	Prevotella buccalis	0.02	0.792	0.921
miR-4313-3p	Blautia obeum	0.02	0.794	0.922
miR-641	Lachnospira pectinoschiza	0.02	0.794	0.922
miR-3180	Ruminococcaceae bacterium D5	-0.02	0.795	0.923
miR-320e	Clostridium sp CAG 58	-0.02	0.796	0.923
miR-662	Roseburia inulinivorans	-0.02	0.796	0.923
miR-4265-5p	Bacteroides cellulosilyticus	-0.02	0.798	0.924
miR-137-3p	Bacteroides cellulosilyticus	0.02	0.799	0.924
miR-3622a-5p	Eisenbergiella tayi	0.02	0.799	0.924
miR-4283	Adlercreutzia equolifaciens	-0.02	0.801	0.925
miR-4682	Adlercreutzia equolifaciens	0.02	0.801	0.925
miR-632-5p	Methanobrevibacter smithii	-0.02	0.802	0.925
miR-4672-5p	Lachnospira pectinoschiza	-0.02	0.803	0.925
miR-509-3p	Dorea longicatena	0.02	0.803	0.925
miR-622-5p	Bifidobacterium adolescentis	-0.02	0.803	0.925
miR-6726-5p	Eubacterium sp CAG 38	0.02	0.803	0.925
miR-4283	Ruminococcaceae bacterium D5	0.02	0.805	0.926
miR-10226	Bacteroides uniformis	-0.02	0.806	0.926
miR-4767	Allisonella histaminiformans	0.02	0.806	0.926
miR-3677-5p	Roseburia sp CAG 182	-0.02	0.807	0.926
miR-4767	Roseburia sp CAG 182	0.02	0.807	0.926
miR-2277-5p	Roseburia sp CAG 182	0.02	0.808	0.926
miR-6746-5p	Bacteroides cellulosilyticus	-0.02	0.808	0.926
miR-1291	Bacteroides fragilis	-0.02	0.809	0.926
miR-3677-5p	Prevotella buccalis	0.02	0.809	0.926
miR-632-5p	Bacteroides cellulosilyticus	-0.02	0.809	0.926
miR-6787-5p	Lawsonibacter asaccharolyticus	0.02	0.811	0.928
miR-4767	Bacteroides cellulosilyticus	0.02	0.812	0.928
miR-1229-5p	Roseburia sp CAG 182	0.02	0.813	0.928
miR-2277-5p	Eubacterium sp CAG 38	-0.02	0.813	0.928
miR-3154	Blautia obeum	-0.02	0.813	0.928
miR-596	Bifidobacterium dentium	0.02	0.816	0.93
miR-4259	Bacteroides fragilis	-0.02	0.817	0.93
miR-4283	Bacteroides fragilis	-0.02	0.817	0.93
miR-6787-5p	Prevotella copri	0.02	0.818	0.931
miR-4265-5p	Coprobacter fastidiosus	-0.02	0.819	0.931
miR-4684-3p	Enterorhabdus caecimuris	-0.02	0.82	0.931
miR-641	Roseburia sp CAG 182	0.02	0.82	0.931
miR-2277-5p	Ruminococcus bicirculans	-0.02	0.821	0.931
miR-4802-3p	Porphyromonas asaccharolytica	-0.02	0.821	0.931
miR-1291	Dorea longicatena	-0.02	0.822	0.932
miR-1229-5p	Clostridium sp CAG 58	0.02	0.823	0.932
miR-622-5p	Gordonibacter pamelaeae	-0.02	0.823	0.932
miR-4802-3p	Bifidobacterium dentium	-0.02	0.824	0.932
miR-3652	Streptococcus vestibularis	0.02	0.825	0.932
miR-509-3p	Actinomyces sp ICM47	0.02	0.825	0.932
miR-3622a-5p	Streptococcus vestibularis	0.02	0.826	0.933
miR-4259	Blautia obeum	-0.02	0.828	0.935
miR-6726-5p	Bacteroides fragilis	-0.02	0.829	0.935
miR-1193	Bacteroides dorei	0.02	0.83	0.935
miR-3154	Roseburia sp CAG 182	-0.02	0.83	0.935
miR-4283	Bifidobacterium longum	-0.02	0.831	0.936
miR-632-5p	Coprobacter fastidiosus	-0.02	0.832	0.936
miR-2277-5p	Ruminococcus bromii	0.02	0.833	0.936
miR-6746-5p	Bifidobacterium adolescentis	-0.02	0.833	0.936
miR-6746-5p	Barnesiella intestinihominis	-0.02	0.834	0.937
miR-2277-5p	Anaeromassilibacillus sp An250	0.02	0.837	0.939
miR-2277-5p	Bacteroides dorei	0.02	0.838	0.939
miR-641	Eubacterium sp CAG 38	0.02	0.838	0.939
miR-641	Gordonibacter pamelaeae	-0.02	0.839	0.939
miR-1291	Prevotella copri	-0.02	0.84	0.939
miR-509-3p	Ruthenibacterium lactatiformans	-0.02	0.84	0.939
miR-622-5p	Ruminococcus bromii	0.02	0.84	0.939
miR-4672-5p	Bacteroides dorei	0.02	0.842	0.941
miR-3652	Bifidobacterium adolescentis	0.02	0.843	0.941
miR-8052	Ruminococcaceae bacterium D5	-0.02	0.843	0.941
miR-4682	Bifidobacterium dentium	0.02	0.844	0.941
miR-4771	Allisonella histaminiformans	-0.02	0.845	0.942
miR-3909-5p	Prevotella buccalis	-0.02	0.846	0.943
miR-4313-3p	Clostridium sp CAG 58	0.02	0.847	0.943
miR-4259	Collinsella stercoris	0.02	0.848	0.944
miR-137-3p	Ruminococcus bromii	-0.02	0.85	0.944
miR-6787-5p	Streptococcus vestibularis	-0.02	0.85	0.944
miR-6081-5p	Porphyromonas asaccharolytica	0.02	0.851	0.944
miR-181a-5p	Bacteroides fragilis	-0.02	0.852	0.944
miR-662	Clostridium clostridioforme	-0.02	0.852	0.944
miR-137-3p	Bifidobacterium longum	0.02	0.853	0.944
miR-641	Dorea longicatena	0.02	0.853	0.944
miR-4672-5p	Eisenbergiella tayi	-0.02	0.854	0.944
miR-1204-3p	Bifidobacterium dentium	-0.02	0.855	0.944
miR-3677-5p	Roseburia inulinivorans	0.02	0.855	0.944
miR-181a-5p	Eubacterium eligens	-0.02	0.856	0.944
miR-137-3p	Eubacterium sp CAG 274	0.02	0.857	0.944
miR-596	Blautia obeum	0.02	0.858	0.944
miR-7158-3p	Eubacterium sp CAG 38	0.02	0.858	0.944
miR-1193	Acidaminococcus intestini	-0.02	0.859	0.944
miR-3934-3p	Ruminococcus bromii	0.02	0.859	0.944
miR-320e	Clostridium clostridioforme	-0.02	0.86	0.944
miR-4682	Alistipes putredinis	0.02	0.86	0.944
miR-4802-3p	Streptococcus vestibularis	-0.02	0.86	0.944
miR-5191-5p	Dorea longicatena	-0.02	0.86	0.944
miR-6746-5p	Bacteroides uniformis	-0.02	0.86	0.944
miR-8052	Acidaminococcus intestini	0.02	0.86	0.944
miR-137-3p	Lawsonibacter asaccharolyticus	-0.02	0.861	0.945
miR-3180	Coprococcus comes	-0.02	0.865	0.947
miR-3622a-5p	Enterorhabdus caecimuris	0.02	0.865	0.947
miR-4283	Actinomyces sp ICM47	-0.02	0.865	0.947
miR-3180	Lachnospira pectinoschiza	0.02	0.866	0.948
miR-4313-3p	Ruminococcus bicirculans	0.02	0.867	0.948
miR-1204-3p	Ruminococcus bromii	-0.02	0.868	0.948
miR-3154	Paraprevotella xylaniphila	-0.01	0.869	0.948
miR-4767	Lawsonibacter asaccharolyticus	0.01	0.869	0.948
miR-6726-5p	Clostridium clostridioforme	-0.01	0.869	0.948
miR-8052	Eisenbergiella tayi	-0.01	0.87	0.949
miR-1204-3p	Actinomyces sp ICM47	-0.01	0.871	0.949
miR-4767	Actinomyces sp ICM47	0.01	0.872	0.95
miR-1291	Bifidobacterium dentium	-0.01	0.874	0.951
miR-4767	Eubacterium sp CAG 38	-0.01	0.874	0.951
miR-3622a-5p	Prevotella buccalis	0.01	0.878	0.953
miR-3677-5p	Gordonibacter pamelaeae	0.01	0.878	0.953
miR-4283	Eubacterium sp CAG 38	-0.01	0.878	0.953
miR-4519-3p	Methanobrevibacter smithii	-0.01	0.879	0.954
miR-4771	Prevotella buccalis	0.01	0.882	0.956
miR-4802-3p	Enterorhabdus caecimuris	-0.01	0.882	0.956
miR-1291	Clostridium sp CAG 58	0.01	0.884	0.957
miR-662	Bifidobacterium adolescentis	0.01	0.884	0.957
miR-4259	Methanobrevibacter smithii	0.01	0.886	0.958
miR-4265-5p	Roseburia sp CAG 182	0.01	0.886	0.958
miR-1229-5p	Streptococcus vestibularis	0.01	0.887	0.958
miR-3622a-5p	Bacteroides cellulosilyticus	0.01	0.887	0.958
miR-4259	Coprobacter fastidiosus	-0.01	0.887	0.958
miR-1204-3p	Bacteroides cellulosilyticus	-0.01	0.889	0.958
miR-4802-3p	Proteobacteria bacterium CAG 139	-0.01	0.889	0.958
miR-4283	Bifidobacterium adolescentis	0.01	0.89	0.958
miR-5191-5p	Bacteroides cellulosilyticus	0.01	0.89	0.958
miR-596	Eubacterium eligens	0.01	0.89	0.958
miR-10226	Bifidobacterium dentium	-0.01	0.892	0.959
miR-10226	Prevotella copri	-0.01	0.893	0.959
miR-509-3p	Streptococcus vestibularis	0.01	0.893	0.959
miR-509-3p	Roseburia sp CAG 182	0.01	0.894	0.96
miR-3677-5p	Eubacterium eligens	0.01	0.896	0.961
miR-632-5p	Eubacterium sp CAG 38	-0.01	0.898	0.962
miR-411-5p	Bifidobacterium dentium	-0.01	0.899	0.962
miR-4684-3p	Prevotella copri	0.01	0.899	0.962
miR-662	Ruminococcaceae bacterium D5	-0.01	0.899	0.962
miR-3622a-5p	Eubacterium eligens	0.01	0.901	0.962
miR-3677-5p	Bacteroides fragilis	-0.01	0.901	0.962
miR-3909-5p	Sutterella parvirubra	-0.01	0.901	0.962
miR-8052	Roseburia sp CAG 182	-0.01	0.901	0.962
miR-641	Roseburia inulinivorans	0.01	0.902	0.963
miR-6787-5p	Bacteroides fragilis	0.01	0.903	0.963
miR-641	Eubacterium eligens	-0.01	0.905	0.964
miR-662	Eubacterium sp CAG 274	-0.01	0.905	0.964
miR-3677-5p	Clostridium sp CAG 58	-0.01	0.907	0.966
miR-4672-5p	Proteobacteria bacterium CAG 139	-0.01	0.908	0.966
miR-6746-5p	Sutterella parvirubra	-0.01	0.909	0.967
miR-6787-5p	Acidaminococcus intestini	-0.01	0.91	0.967
miR-4313-3p	Roseburia sp CAG 182	0.01	0.912	0.969
miR-4684-3p	Prevotella buccalis	0.01	0.913	0.969
miR-4802-3p	Bacteroides uniformis	-0.01	0.913	0.969
miR-2277-5p	Porphyromonas asaccharolytica	0.01	0.915	0.97
miR-4283	Coprococcus comes	0.01	0.915	0.97
miR-7158-3p	Coprobacter fastidiosus	0.01	0.916	0.97
miR-4672-5p	Bacteroides uniformis	0.01	0.917	0.97
miR-4771	Bacteroides fragilis	0.01	0.917	0.97
miR-1291	Bacteroides uniformis	-0.01	0.918	0.97
miR-1291	Coprococcus comes	-0.01	0.918	0.97
miR-4767	Ruminococcaceae bacterium D5	-0.01	0.918	0.97
miR-1193	Clostridium sp CAG 58	0.01	0.92	0.97
miR-4767	Enterorhabdus caecimuris	-0.01	0.92	0.97
miR-4259	Clostridium clostridioforme	0.01	0.922	0.97
miR-4259	Eubacterium sp CAG 274	0.01	0.922	0.97
miR-5191-5p	Methanobrevibacter smithii	0.01	0.922	0.97
miR-662	Acidaminococcus intestini	0.01	0.922	0.97
miR-509-3p	Adlercreutzia equolifaciens	-0.01	0.923	0.97
miR-622-5p	Anaeromassilibacillus sp An250	0.01	0.923	0.97
miR-4802-3p	Clostridium clostridioforme	-0.01	0.924	0.971
miR-4682	Bacteroides cellulosilyticus	-0.01	0.925	0.971
miR-1193	Barnesiella intestinihominis	0.01	0.926	0.971
miR-3934-3p	Clostridium sp CAG 58	-0.01	0.926	0.971
miR-5191-5p	Lawsonibacter asaccharolyticus	-0.01	0.926	0.971
miR-3154	Lachnospira pectinoschiza	-0.01	0.927	0.971
miR-4672-5p	Gordonibacter pamelaeae	-0.01	0.929	0.973
miR-137-3p	Eisenbergiella tayi	-0.01	0.933	0.974
miR-3180	Dorea longicatena	0.01	0.933	0.974
miR-320e	Adlercreutzia equolifaciens	-0.01	0.933	0.974
miR-4684-3p	Bacteroides dorei	0.01	0.933	0.974
miR-1291	Porphyromonas asaccharolytica	-0.01	0.934	0.974
miR-509-3p	Eisenbergiella tayi	0.01	0.934	0.974
miR-3677-5p	Ruminococcaceae bacterium D5	0.01	0.935	0.974
miR-3934-3p	Lachnospira pectinoschiza	-0.01	0.936	0.974
miR-4767	Gordonibacter pamelaeae	0.01	0.936	0.974
miR-4771	Bacteroides cellulosilyticus	-0.01	0.936	0.974
miR-1204-3p	Ruminococcaceae bacterium D5	-0.01	0.937	0.975
miR-3622a-5p	Lawsonibacter asaccharolyticus	-0.01	0.938	0.975
miR-4802-3p	Actinomyces sp ICM47	0.01	0.939	0.975
miR-622-5p	Bacteroides dorei	0.01	0.939	0.975
miR-10226	Collinsella stercoris	-0.01	0.94	0.975
miR-3154	Dorea longicatena	-0.01	0.94	0.975
miR-4259	Allisonella histaminiformans	0.01	0.94	0.975
miR-3909-5p	Alistipes putredinis	0.01	0.942	0.976
miR-10226	Enterorhabdus caecimuris	-0.01	0.943	0.976
miR-137-3p	Clostridium clostridioforme	0.01	0.943	0.976
miR-9901	Streptococcus vestibularis	-0.01	0.944	0.976
miR-4771	Coprobacter fastidiosus	-0.01	0.945	0.976
miR-596	Roseburia sp CAG 182	-0.01	0.945	0.976
miR-181a-5p	Methanobrevibacter smithii	0.01	0.946	0.976
miR-4313-3p	Gordonibacter pamelaeae	-0.01	0.946	0.976
miR-2277-5p	Lawsonibacter asaccharolyticus	-0.01	0.949	0.979
miR-4672-5p	Bifidobacterium dentium	-0.01	0.95	0.979
miR-10226	Ruminococcaceae bacterium D5	-0.01	0.951	0.979
miR-3154	Bacteroides fragilis	0.01	0.951	0.979
miR-1291	Ruminococcus bicirculans	-0.01	0.952	0.979
miR-6787-5p	Allisonella histaminiformans	0.01	0.952	0.979
miR-137-3p	Allisonella histaminiformans	0.01	0.953	0.979
miR-9901	Prevotella buccalis	0.01	0.953	0.979
miR-3180	Bifidobacterium dentium	-0.01	0.954	0.979
miR-3934-3p	Lawsonibacter asaccharolyticus	0.01	0.954	0.979
miR-4519-3p	Bifidobacterium adolescentis	0.01	0.955	0.979
miR-3677-5p	Allisonella histaminiformans	0	0.956	0.979
miR-4519-3p	Clostridium clostridioforme	-0.01	0.956	0.979
miR-181a-5p	Alistipes putredinis	0	0.958	0.981
miR-181a-5p	Prevotella buccalis	0	0.959	0.981
miR-9901	Dorea longicatena	0	0.96	0.982
miR-3622a-5p	Bifidobacterium adolescentis	0	0.963	0.984
miR-4519-3p	Eubacterium sp CAG 38	0	0.964	0.985
miR-3154	Coprobacter fastidiosus	0	0.965	0.985
miR-6746-5p	Eisenbergiella tayi	0	0.968	0.988
miR-10226	Dorea longicatena	0	0.969	0.988
miR-181a-5p	Bacteroides dorei	0	0.969	0.988
miR-4767	Coprobacter fastidiosus	0	0.97	0.988
miR-4684-3p	Porphyromonas asaccharolytica	0	0.971	0.989
miR-2277-5p	Bifidobacterium longum	0	0.974	0.99
miR-3677-5p	Eubacterium sp CAG 38	0	0.974	0.99
miR-4259	Bacteroides cellulosilyticus	0	0.975	0.99
miR-3677-5p	Coprobacter fastidiosus	0	0.976	0.99
miR-4265-5p	Eubacterium sp CAG 38	0	0.976	0.99
miR-5191-5p	Bacteroides uniformis	0	0.976	0.99
miR-1193	Eubacterium sp CAG 274	0	0.977	0.99
miR-4771	Actinomyces sp ICM47	0	0.977	0.99
miR-3180	Coprobacter fastidiosus	0	0.978	0.99
miR-4771	Bacteroides dorei	0	0.978	0.99
miR-6081-5p	Coprobacter fastidiosus	0	0.978	0.99
miR-9901	Eubacterium sp CAG 38	0	0.979	0.99
miR-641	Sutterella parvirubra	0	0.982	0.991
miR-6787-5p	Bifidobacterium longum	0	0.982	0.991
miR-1204-3p	Blautia obeum	0	0.983	0.991
miR-4682	Roseburia inulinivorans	0	0.983	0.991
miR-3622a-5p	Proteobacteria bacterium CAG 139	0	0.984	0.991
miR-4682	Coprococcus comes	0	0.984	0.991
miR-4802-3p	Eubacterium sp CAG 274	0	0.984	0.991
miR-5191-5p	Eisenbergiella tayi	0	0.986	0.993
miR-4313-3p	Clostridium clostridioforme	0	0.987	0.993
miR-4313-3p	Prevotella buccalis	0	0.988	0.994
miR-6726-5p	Gordonibacter pamelaeae	0	0.99	0.995
miR-1291	Streptococcus vestibularis	0	0.991	0.995
miR-4259	Streptococcus vestibularis	0	0.991	0.995
miR-509-3p	Lachnospira pectinoschiza	0	0.992	0.995
miR-596	Clostridium clostridioforme	0	0.992	0.995
miR-8052	Actinomyces sp ICM47	0	0.994	0.996
miR-4682	Allisonella histaminiformans	0	0.997	0.999
miR-6726-5p	Bifidobacterium adolescentis	0	0.998	0.999
miR-4313-3p	Eubacterium sp CAG 38	0	0.999	1
miR-3909-5p	Prevotella copri	0	1	1
