# Supplementary material for: Gluten-free diet affects fecal small non-coding RNA profiles and microbiome composition in celiac disease supporting a host-gut microbiota crosstalk
Source: Gut Microbes. 2023 Feb 7;15(1):2172955. doi: 10.1080/19490976.2023.2172955 (PMC9928459; doi:10.1080/19490976.2023.2172955)
Supplement: Supplemental Material [file KGMI_A_2172955_SM4401.zip › Supplementary_Table_7_Classification_analysis.xlsx]

## Sheet: A_Classification_results
Supplementary Table 7. A. Results of the Weka classification analysis using all features identified by DIABLO or only the subset contributing more to the classification. The analysis was performed considering the healthy control of this study or the healthy omnivorous subjects from Tarallo et al., 2021 (Healthy2). B. The list of features contributing more in classifying the different study groups.
	All features from DIABLO			Signature on testing (CD groups vs healthy)			Signature on testing (CD groups vs healthy2)
Metrics	All tCD subjects vs Healthy	tCD-TG- vs Healthy	tCD-TG+ vs Healthy	All tCD subjects vs Healthy	tCD-TG- vs Healthy	tCD-TG+ vs Healthy	All tCD subjects vs Healthy2	tCD-TG- vs Healthy2	tCD-TG+ vs Healthy2
Correctly Classified Instances	107 (85.6%)	95 (82.61%)	66 (86.84%)	111 (88.8%)	100 (86.97%)	67 (88.16%)	88 (89.80%)	77 (87.5%)	44 (89.8%)
Incorrectly Classified Instances	18 (14.4%)	20 (17.39%)	10 (13.16%)	14 (11.2%)	15 (13.03%)	9 (11.84%)	10 (10.20%)	11 (12.5%)	5 (10.2%)
Kappa statistic	0.7116	0.6328	0	0.7757	0.7298	0.3423	0.7852	0.7447	0.6738
Mean absolute error	0.3639	0.3717	0.198	0.2574	0.247	0.1638	0.2413	0.2334	0.1929
Root mean squared error	0.3829	0.3938	0.3081	0.3197	0.3082	0.288	0.3018	0.3033	0.3038
Relative absolute error	0.729884	0.75934	0.837985	0.516326	0.5048	0.693216	0.503027	0.47264	0.579929
Root relative squared error	0.766746	0.796124	0.910872	0.640214	0.6231	0.851615	0.616384	0.610386	0.753426
Total Number of Instances	125	115	76	125	115	76	98	88	49
Classification	Features	TP Rate	FP Rate	Precision	Recall	F-Measure	MCC	ROC Area	PRC Area	Class
All tCD subjects vs Healthy	All	0.864	0.152	0.836	0.864	0.85	0.712	0.933	0.914	All tCD
All tCD subjects vs Healthy	All	0.848	0.136	0.875	0.848	0.862	0.712	0.933	0.947	Healthy
All tCD subjects vs Healthy	All	0.856	0.143	0.857	0.856	0.856	0.712	0.933	0.931	Weighted avg.
tCD-TG- vs Healthy	All	0.673	0.061	0.892	0.673	0.767	0.649	0.926	0.884	tCD-TG-
tCD-TG- vs Healthy	All	0.939	0.327	0.795	0.939	0.861	0.649	0.926	0.948	Healthy
tCD-TG- vs Healthy	All	0.826	0.213	0.836	0.826	0.821	0.649	0.926	0.921	Weighted avg.
tCD-TG+ vs Healthy	All	0	0	NA	0	NA	NA	0.829	0.524	tCD-TG+
tCD-TG+ vs Healthy	All	1	1	0.868	1	0.93	NA	0.829	0.967	Healthy
tCD-TG+ vs Healthy	All	0.868	0.868	NA	0.868	NA	NA	0.829	0.909	Weighted avg.
All tCD subjects vs Healthy	Signature	0.898	0.121	0.869	0.898	0.883	0.776	0.942	0.916	All tCD
All tCD subjects vs Healthy	Signature	0.879	0.102	0.906	0.879	0.892	0.776	0.942	0.959	Healthy
All tCD subjects vs Healthy	Signature	0.888	0.111	0.889	0.888	0.888	0.776	0.942	0.939	Weighted avg.
tCD-TG- vs Healthy	Signature	0.796	0.076	0.886	0.796	0.839	0.733	0.962	0.948	tCD-TG-
tCD-TG- vs Healthy	Signature	0.924	0.204	0.859	0.924	0.891	0.733	0.962	0.974	Healthy
tCD-TG- vs Healthy	Signature	0.87	0.149	0.871	0.87	0.868	0.733	0.962	0.963	Weighted avg.
tCD-TG+ vs Healthy	Signature	0.3	0.03	0.6	0.3	0.4	0.368	0.845	0.607	tCD-TG+
tCD-TG+ vs Healthy	Signature	0.97	0.7	0.901	0.97	0.934	0.368	0.845	0.956	Healthy
tCD-TG+ vs Healthy	Signature	0.882	0.612	0.862	0.882	0.864	0.368	0.845	0.91	Weighted avg.
All tCD subjects vs Healthy2	Signature	0.932	0.154	0.902	0.932	0.917	0.786	0.968	0.98	All tCD
All tCD subjects vs Healthy2	Signature	0.846	0.068	0.892	0.846	0.868	0.786	0.968	0.953	Healthy2
All tCD subjects vs Healthy2	Signature	0.898	0.12	0.898	0.898	0.897	0.786	0.968	0.969	Weighted avg.
tCD-TG- vs Healthy2	Signature	0.918	0.179	0.865	0.918	0.891	0.747	0.961	0.97	tCD-TG-
tCD-TG- vs Healthy2	Signature	0.821	0.082	0.889	0.821	0.853	0.747	0.961	0.951	Healthy2
tCD-TG- vs Healthy2	Signature	0.875	0.136	0.876	0.875	0.874	0.747	0.961	0.961	Weighted avg.
tCD-TG+ vs Healthy2	Signature	0.7	0.051	0.778	0.7	0.737	0.675	0.881	0.778	tCD-TG+
tCD-TG+ vs Healthy2	Signature	0.949	0.3	0.925	0.949	0.937	0.675	0.881	0.962	Healthy2
tCD-TG+ vs Healthy2	Signature	0.898	0.249	0.895	0.898	0.896	0.675	0.881	0.924	Weighted avg.

## Sheet: B_Signature
Supplementary Table 7B
All tCD vs Healthy	tCD-TG- vs Healthy	tCD-TG+ vs Healthy
Bifidobacterium longum	Bifidobacterium longum	Allisonella histaminiformans
Eisenbergiella tayi	Collinsella stercoris	Anaeromassilibacillus sp An250
Enterorhabdus caecimuris	Eisenbergiella tayi	Ruminococcus bicirculans
Eubacterium sp CAG 274	Enterorhabdus caecimuris	Linoleic acid
Paraprevotella xylaniphila	Paraprevotella xylaniphila	Total SFAs
Roseburia inulinivorans	Roseburia inulinivorans	Total lipids
Ruminococcus bicirculans	Ruminococcus bicirculans	Vitamin E
Veillonella dispar	Veillonella dispar	miR-662
Total lipids	Other PUFAs	miR-3180
Vitamin E	Total lipids
miR-1229-5p	Vitamin E
miR-3154	miR-1229-5p
miR-4672-5p	miR-3154
miR-9901	miR-4313-3p
miR-3622a-5p	miR-4672-5p
miR-2277-5p	miR-641
